# Supplementary material for: Depletion of tet2 results in age-dependent changes in DNA methylation and gene expression in a zebrafish model of myelodysplastic syndrome
Source: Front Hematol. Author manuscript; Available in PMC 2023 Nov 7. (PMC10629367; doi:10.3389/frhem.2023.1235170)
Supplement: Supplementary Table 2 [file NIHMS1938866-supplement-Supplementary_Table_2.xlsx]

## Sheet: SupplementaryTable2A
Supplementary Table 2A) List of all the promoter analyzed for differential methylation analysis in 4-month-old tet2 mut ompared to 4-month-old tet2 wt
chr	Promoter start	Promoter end	strand	pvalue	qvalue	methylation difference	methylation Group ( Hyper : Hypermethylated ; Hypo : Hypomethylated ; NS : Not significant	Gene id(Zv9)	Gene Symbol(Zv9)	HumanGene	gene_biotype
chr1	92796	93546	+	0.0774147	0.213494	3.12289	NS	ENSDARG00000075108	tmco3	TMCO3	protein_coding
chr1	101432	102182	+	0.0355844	0.124381	-0.390117	NS	ENSDARG00000016304	tfdp1b	TFDP3;TFDP1	protein_coding
chr1	212636	213386	-	0.947646	1	-0.0156335	NS	ENSDARG00000007804	gas6	GAS6	protein_coding
chr1	293148	293898	+	0.0348815	0.12275	-0.15969	NS	ENSDARG00000078751	TPP2	TPP2	protein_coding
chr1	368422	369172	+	0.604972	0.791894	-0.0757823	NS	ENSDARG00000011299	blzf1	BLZF1	protein_coding
chr1	368477	369227	-	0.604972	0.791894	-0.0757823	NS	ENSDARG00000023678	ercc5	ERCC5	protein_coding
chr1	565649	566399	+	7.09878e-07	1.16152e-05	4.57633	NS	ENSDARG00000090704	ildr1a	ILDR1	protein_coding
chr1	578746	579496	-	0.671163	0.846552	0.0466428	NS	ENSDARG00000040546	C1H11orf73	C11orf73	protein_coding
chr1	603750	604500	-	0.184673	0.382221	-0.0664452	NS	ENSDARG00000027857	cep97	CEP97	protein_coding
chr1	603853	604603	+	0.183831	0.380859	-0.0734754	NS	ENSDARG00000015490	rpl24	RPL24	protein_coding
chr1	705741	706491	-	0.515574	0.712816	1.27483	NS	ENSDARG00000079732	SON	SON	protein_coding
chr1	1015330	1016080	-	7.05401e-06	9.70744e-05	5.01788	NS	ENSDARG00000051855	gart	GART	protein_coding
chr1	1092675	1093425	-	1.75752e-08	3.61596e-07	3.8102	NS	ENSDARG00000087646	#N/A	RUNX1	protein_coding
chr1	1468426	1469176	+	5.87245e-09	1.29132e-07	7.40877	NS	ENSDARG00000002791	atp1a1	ATP1A3	protein_coding
chr1	2806065	2806815	+	0.121855	0.287053	3.64755	NS	ENSDARG00000082292	dre-mir-20a	#N/A	miRNA
chr1	2806250	2807000	+	0.136839	0.309743	3.49739	NS	ENSDARG00000081789	dre-mir-19b	#N/A	miRNA
chr1	2806369	2807119	+	0.136839	0.309743	3.49739	NS	ENSDARG00000083147	dre-mir-92a-1	#N/A	miRNA
chr1	2950331	2951081	+	0.917311	1	-0.666878	NS	ENSDARG00000088916	5S_rRNA	#N/A	rRNA
chr1	4170521	4171271	+	0.0221471	0.0868868	0.247678	NS	ENSDARG00000078308	spry2	SPRY2	protein_coding
chr1	4948910	4949660	-	0.957317	1	-0.013977	NS	ENSDARG00000092671	si:ch1073-345a8.1	#N/A	processed_transcript
chr1	5034745	5035495	+	0.00264605	0.0175952	17.6034	Hyper	ENSDARG00000017537	prkag3	PRKAG3	protein_coding
chr1	5053109	5053859	+	1	1	0	NS	ENSDARG00000063270	fam134a	FAM134A	protein_coding
chr1	6753981	6754731	-	0.167119	0.357092	0.504909	NS	ENSDARG00000015073	eng1b	EN1	protein_coding
chr1	6996950	6997700	+	0.242238	0.443229	-0.196464	NS	ENSDARG00000089090	mmd2b	MMD2	protein_coding
chr1	7504345	7505095	-	0.18023	0.377387	0.568174	NS	ENSDARG00000025034	SYNGR3 (2 of 2)	SYNGR3	protein_coding
chr1	7610282	7611032	+	0.857954	0.987443	0.0489007	NS	ENSDARG00000015803	smcr8b	SMCR8	protein_coding
chr1	7628882	7629632	-	0.204159	0.405585	2.02767	NS	ENSDARG00000037739	zgc:112980	#N/A	protein_coding
chr1	7722525	7723275	-	0.296556	0.491031	-0.242038	NS	ENSDARG00000007443	fbxl18	FBXL18	protein_coding
chr1	7738105	7738855	+	0.440759	0.639553	0.153188	NS	ENSDARG00000037747	FSCN1 (2 of 2)	FSCN1	protein_coding
chr1	7769780	7770530	+	0.518974	0.716564	0.0648105	NS	ENSDARG00000012458	zgc:77849	C16orf72	protein_coding
chr1	8053547	8054297	-	2.64621e-11	7.63727e-10	3.33812	NS	ENSDARG00000093438	si:ch73-191k20.4	#N/A	processed_transcript
chr1	8056249	8056999	-	0.341325	0.533489	1.44483	NS	ENSDARG00000094206	si:ch73-191k20.3	#N/A	protein_coding
chr1	8180215	8180965	-	0.202941	0.403843	1.40014	NS	ENSDARG00000092972	si:ch211-14k19.8	#N/A	protein_coding
chr1	8199049	8199799	-	0.426704	0.624649	0.0818608	NS	ENSDARG00000058463	ndufab1a	NDUFAB1	protein_coding
chr1	8220542	8221292	+	4.52536e-22	2.64893e-20	11.3068	NS	ENSDARG00000058464	zgc:152698	#N/A	protein_coding
chr1	8353430	8354180	+	0.32414	0.51614	1.3925	NS	ENSDARG00000092791	si:ch211-57e21.4	#N/A	processed_transcript
chr1	8353621	8354371	-	0.32414	0.51614	1.3925	NS	ENSDARG00000063169	#N/A	UBN1	protein_coding
chr1	8365687	8366437	+	0.0013824	0.0102961	5.43759	NS	ENSDARG00000037760	uncx4.1	UNCX	protein_coding
chr1	8561798	8562548	-	0.83071	0.970391	-0.0529728	NS	ENSDARG00000017834	micall2b	MICALL2	protein_coding
chr1	8728280	8729030	-	5.18731e-18	2.15584e-16	-11.9577	NS	ENSDARG00000057612	ugt5b4	#N/A	protein_coding
chr1	8728309	8729059	-	5.18731e-18	2.15584e-16	-11.9577	NS	ENSDARG00000091916	ugt5b2	#N/A	protein_coding
chr1	8728309	8729059	-	5.18731e-18	2.15584e-16	-11.9577	NS	ENSDARG00000094549	ugt5b3	#N/A	protein_coding
chr1	9124098	9124848	-	0.177146	0.373445	0.617284	NS	ENSDARG00000037647	rnf175	RNF175	protein_coding
chr1	9539323	9540073	+	0.136851	0.309743	5.33461	NS	ENSDARG00000084766	5S_rRNA	#N/A	rRNA
chr1	9554309	9555059	+	0.298424	0.492195	-0.204082	NS	ENSDARG00000034785	dachb	DACH2	protein_coding
chr1	9649233	9649983	-	0.00251628	0.01684	-1.05634	NS	ENSDARG00000070512	tnrc5	CNPY3	protein_coding
chr1	9895814	9896564	+	0.432462	0.630636	0.4441	NS	ENSDARG00000076833	atp1b1b	ATP1B1	protein_coding
chr1	10917010	10917760	+	1.90287e-11	5.60876e-10	12.7064	NS	ENSDARG00000077198	si:dkey-26i13.10	CHST12	protein_coding
chr1	11422339	11423089	-	0.501608	0.700458	-0.455702	NS	ENSDARG00000008637	MTTP	MTTP	protein_coding
chr1	11527349	11528099	+	0.915696	1	0.358553	NS	ENSDARG00000078318	tmod1	TMOD1	protein_coding
chr1	11574452	11575202	-	0.0128233	0.0590183	-1.91342	NS	ENSDARG00000018997	cplx2l	CPLX1	protein_coding
chr1	11631492	11632242	+	0.244673	0.444044	0.0344471	NS	ENSDARG00000045620	nans	NANS	protein_coding
chr1	12913787	12914537	+	0.865431	0.991654	0.0246958	NS	ENSDARG00000009026	ANK2 (1 of 2)	ANK2	protein_coding
chr1	13227701	13228451	+	0.242942	0.443729	-0.406449	NS	ENSDARG00000056742	crmp1	CRMP1	protein_coding
chr1	13267064	13267814	+	1	1	0	NS	ENSDARG00000070431	fip1l1b	FIP1L1	protein_coding
chr1	13290343	13291093	+	0.0897816	0.237664	-0.218341	NS	ENSDARG00000022690	chic2	CHIC2	protein_coding
chr1	13865040	13865790	+	0.00556312	0.0316284	1.93147	NS	ENSDARG00000078898	pcdh7a	PCDH1	protein_coding
chr1	15510078	15510828	+	0.175171	0.370488	2.12985	NS	ENSDARG00000084051	5S_rRNA	#N/A	rRNA
chr1	16334787	16335537	+	0.00939647	0.0466732	1.18082	NS	ENSDARG00000056400	helt	HELT	protein_coding
chr1	16416214	16416964	-	0.617629	0.802286	-0.429921	NS	ENSDARG00000042937	si:ch211-197n1.2	EFCAB6	protein_coding
chr1	16416432	16417182	-	0.617629	0.802286	-0.429921	NS	ENSDARG00000092600	si:dkey-256e7.5	#N/A	protein_coding
chr1	16418140	16418890	+	0.29697	0.49113	2.32648	NS	ENSDARG00000027355	slc25a4	SLC25A4	protein_coding
chr1	17356458	17357208	-	0.920757	1	0.00919325	NS	ENSDARG00000015495	klf3	KLF3	protein_coding
chr1	17821352	17822102	-	0.971145	1	0.0183969	NS	ENSDARG00000075330	phox2ba	PHOX2B	protein_coding
chr1	17979007	17979757	-	0.0657092	0.191557	0.785507	NS	ENSDARG00000019945	ptprdb	PTPRD	protein_coding
chr1	18044636	18045386	+	0.0679781	0.19636	3.10248	NS	ENSDARG00000086957	si:dkeyp-118a3.2	#N/A	processed_transcript
chr1	18256623	18257373	+	1.20369e-06	1.89491e-05	6.60817	NS	ENSDARG00000070321	CLRN2	CLRN2	protein_coding
chr1	18340637	18341387	-	0.527699	0.724997	0.301578	NS	ENSDARG00000061952	#N/A	KIAA0368	protein_coding
chr1	18390940	18391690	+	0.0112858	0.0538503	-0.811428	NS	ENSDARG00000037484	tmem192	TMEM192	protein_coding
chr1	18436115	18436865	-	0.00073518	0.00607437	7.65826	NS	ENSDARG00000095388	si:ch211-42i9.5	#N/A	processed_transcript
chr1	18449903	18450653	+	0.402283	0.599243	0.963255	NS	ENSDARG00000037487	march1	1-Mar	protein_coding
chr1	18505433	18506183	-	1	1	0	NS	ENSDARG00000008068	tma16	TMA16	protein_coding
chr1	18586934	18587684	-	0.121165	0.286378	1.79905	NS	ENSDARG00000019986	grhprb	GRHPR	protein_coding
chr1	18812843	18813593	+	0.0426158	0.140676	-0.530234	NS	ENSDARG00000061830	prss12	PRSS12	protein_coding
chr1	19054031	19054781	-	0.0389537	0.131793	0.211715	NS	ENSDARG00000041776	ndst3	NDST4	protein_coding
chr1	19374457	19375207	+	0.290057	0.485688	-1.26743	NS	ENSDARG00000093816	si:ch211-142c4.1	#N/A	protein_coding
chr1	19374582	19375332	-	0.522767	0.720126	-0.72422	NS	ENSDARG00000037455	UGT8	UGT8	protein_coding
chr1	19415994	19416744	+	0.361102	0.554597	-1.14459	NS	ENSDARG00000070266	spock3	SPOCK3	protein_coding
chr1	19751070	19751820	-	0.347583	0.540626	-0.10014	NS	ENSDARG00000061786	KLHL2	KLHL2	protein_coding
chr1	20091532	20092282	+	1	1	0	NS	ENSDARG00000037410	med28	MED28	protein_coding
chr1	20123737	20124487	-	0.000112944	0.00119743	21.5604	Hyper	ENSDARG00000088676	CT573191.1	#N/A	miRNA
chr1	20265984	20266734	-	0.987976	1	-0.00849527	NS	ENSDARG00000052782	glrba	GLRB	protein_coding
chr1	20548492	20549242	-	0.0279726	0.103521	0.196464	NS	ENSDARG00000055443	zcchc7	ZCCHC7	protein_coding
chr1	21425618	21426368	-	0.000313651	0.00289674	1.66667	NS	ENSDARG00000026871	uchl1	UCHL1	protein_coding
chr1	21530739	21531489	-	0.265745	0.465295	-0.32732	NS	ENSDARG00000034007	prom1b	PROM1	protein_coding
chr1	21608418	21609168	-	0.859973	0.988945	-0.028819	NS	ENSDARG00000034896	ldb2b	LDB2	protein_coding
chr1	22068347	22069097	-	1	1	0	NS	ENSDARG00000019838	ugdh	UGDH	protein_coding
chr1	22081902	22082652	-	0.321485	0.514277	0.237519	NS	ENSDARG00000005799	C1H4orf34	SMIM14;C4orf34;AC006466.5	protein_coding
chr1	23124146	23124896	-	1.34605e-05	0.000174274	2.11886	NS	ENSDARG00000031108	LRBA	LRBA	protein_coding
chr1	23140467	23141217	+	0.0449262	0.145642	5.78896	NS	ENSDARG00000094885	si:dkey-40h17.6	#N/A	protein_coding
chr1	23881221	23881971	-	0.0043718	0.0260687	2.50247	NS	ENSDARG00000092173	si:ch211-208n2.2	#N/A	processed_transcript
chr1	23881380	23882130	-	0.0043718	0.0260687	2.50247	NS	ENSDARG00000060994	fbxw7	FBXW7	protein_coding
chr1	24343471	24344221	-	0.686776	0.857645	-0.0568551	NS	ENSDARG00000070055	arfip1	ARFIP1	protein_coding
chr1	24353033	24353783	-	0.0556639	0.16982	0.559904	NS	ENSDARG00000070050	sfrp2	SFRP2	protein_coding
chr1	24505539	24506289	-	0.00749517	0.0397321	1.65628	NS	ENSDARG00000037286	#N/A	DCHS1	protein_coding
chr1	24658548	24659298	+	0.0216391	0.0858132	1.0173	NS	ENSDARG00000086790	gucy1b3	GUCY1B3	protein_coding
chr1	24981362	24982112	+	0.212858	0.417219	0.126309	NS	ENSDARG00000037259	ndufb6	NDUFB6	protein_coding
chr1	25175291	25176041	-	2.05644e-05	0.000259774	6.91575	NS	ENSDARG00000077817	cxxc4	CXXC4	protein_coding
chr1	25517243	25517993	+	0.0917023	0.241212	-1.86906	NS	ENSDARG00000079925	AL954695.2	#N/A	protein_coding
chr1	25540160	25540910	-	0.639739	0.819339	-0.889537	NS	ENSDARG00000053731	AL954695.1	#N/A	protein_coding
chr1	25668499	25669249	-	6.39405e-05	0.000742281	4.49284	NS	ENSDARG00000079266	foxe1	FOXE3;FOXE1	protein_coding
chr1	25989637	25990387	+	0.622456	0.80603	0.0746642	NS	ENSDARG00000069989	bnc2	BNC2	protein_coding
chr1	28026991	28027741	+	0.13141	0.301068	14.9601	NS	ENSDARG00000053502	cryaa	CRYAA	protein_coding
chr1	28071091	28071841	+	0.54472	0.740384	-0.270337	NS	ENSDARG00000037100	ankrd10a	ANKRD10	protein_coding
chr1	28108259	28109009	+	0.01404	0.0626747	4.68324	NS	ENSDARG00000069804	si:ch211-198k9.6	RBBP6	protein_coding
chr1	28742880	28743630	+	0.112502	0.27471	1.06383	NS	ENSDARG00000003866	tm9sf2	TM9SF2	protein_coding
chr1	29353778	29354528	-	0.964186	1	0.00520915	NS	ENSDARG00000091513	C1H3orf70 (1 of 2)	C3orf70	protein_coding
chr1	29817961	29818711	-	0.26378	0.464144	0.107527	NS	ENSDARG00000060559	dis3	DIS3	protein_coding
chr1	30035464	30036214	-	0.342878	0.534647	0.498691	NS	ENSDARG00000017174	dlx2b	DLX2	protein_coding
chr1	30161133	30161883	-	7.31887e-14	2.64498e-12	3.14926	NS	ENSDARG00000074575	si:ch211-269i23.2	PPP1R9A	protein_coding
chr1	30958878	30959628	-	0.000490787	0.00429977	10.7342	NS	ENSDARG00000078902	si:dkey-179o14.1	RIMS1	protein_coding
chr1	31317963	31318713	+	0.980876	1	0.00603685	NS	ENSDARG00000053248	inab	INA	protein_coding
chr1	31396489	31397239	+	0.117787	0.283593	0.661739	NS	ENSDARG00000012896	kal1a	KAL1	protein_coding
chr1	32080923	32081673	+	0.115419	0.280281	11.2558	NS	ENSDARG00000085065	5S_rRNA	#N/A	rRNA
chr1	33048723	33049473	+	0.00920274	0.0461358	-0.625	NS	ENSDARG00000079280	dhrsx	DHRSX	protein_coding
chr1	33601218	33601968	+	0.34968	0.542671	0.268047	NS	ENSDARG00000022971	epha6	EPHA6	protein_coding
chr1	33742204	33742954	-	7.84044e-13	2.5861e-11	8.24505	NS	ENSDARG00000085440	5S_rRNA	#N/A	rRNA
chr1	34345981	34346731	-	0.205201	0.407073	-1.25786	NS	ENSDARG00000092693	tpt1	TPT1;RP1;83M4.2;RP11;30P6.3	protein_coding
chr1	35076412	35077162	+	2.8279e-59	4.89698e-57	74.2587	Hyper	ENSDARG00000058255	KCTD15	KCTD15	protein_coding
chr1	36479569	36480319	+	0.570434	0.764996	0.040426	NS	ENSDARG00000078326	arhgap10	ARHGAP10	protein_coding
chr1	36479762	36480512	-	0.570434	0.764996	0.040426	NS	ENSDARG00000036755	prmt10	PRMT10	protein_coding
chr1	37213938	37214688	-	8.09244e-06	0.000109195	11.3342	NS	ENSDARG00000082897	5S_rRNA	#N/A	rRNA
chr1	39019688	39020438	+	0.925837	1	-0.153469	NS	ENSDARG00000095811	si:ch211-103d13.3	#N/A	processed_transcript
chr1	39971861	39972611	+	0.00994982	0.0488211	6.91177	NS	ENSDARG00000085080	5S_rRNA	#N/A	rRNA
chr1	40199684	40200434	+	0.448123	0.647565	-1.51392	NS	ENSDARG00000085746	5S_rRNA	#N/A	rRNA
chr1	40407829	40408579	-	0.140502	0.314616	-0.091617	NS	ENSDARG00000069700	cdk2ap2	CDK2AP2	protein_coding
chr1	40490021	40490771	+	0.110398	0.270712	10.953	NS	ENSDARG00000084980	5S_rRNA	#N/A	rRNA
chr1	40619184	40619934	-	0.017762	0.0747154	-0.440529	NS	ENSDARG00000078251	TESK1 (2 of 2)	TESK1	protein_coding
chr1	40629294	40630044	+	1	1	0	NS	ENSDARG00000008457	faah2a	FAAH2	protein_coding
chr1	41005310	41006060	+	0.0638016	0.187524	0.105816	NS	ENSDARG00000030368	naa15b	NAA15	protein_coding
chr1	41295224	41295974	-	0.338926	0.531075	0.283984	NS	ENSDARG00000095651	hmx1	HMX1	protein_coding
chr1	41650245	41650995	+	0.0150066	0.0660672	-11.0331	NS	ENSDARG00000085185	5S_rRNA	#N/A	rRNA
chr1	41754589	41755339	-	0.0303164	0.110345	-0.538793	NS	ENSDARG00000052866	htt	HTT	protein_coding
chr1	41878662	41879412	+	2.01921e-08	4.11364e-07	4.48343	NS	ENSDARG00000078016	DTX4 (2 of 2)	DTX4	protein_coding
chr1	42607080	42607830	+	0.000179626	0.00178168	-1.56184	NS	ENSDARG00000024785	ctnna2	CTNNA2	protein_coding
chr1	42659670	42660420	-	0.0298572	0.109039	6.61053	NS	ENSDARG00000084202	5S_rRNA	#N/A	rRNA
chr1	43606497	43607247	+	0.900804	1	0.228435	NS	ENSDARG00000083846	5S_rRNA	#N/A	rRNA
chr1	44066604	44067354	-	1	1	0	NS	ENSDARG00000052712	suclg1	SUCLG1	protein_coding
chr1	44435724	44436474	+	0.72925	0.89324	-0.0444795	NS	ENSDARG00000089345	CU915778.2	#N/A	protein_coding
chr1	44946055	44946805	+	0.191779	0.391086	0.325733	NS	ENSDARG00000052012	rtn4rl2a	RTN4RL2	protein_coding
chr1	45159239	45159989	-	0.281984	0.477192	-0.110207	NS	ENSDARG00000002840	si:dkey-28b4.8	ATP2A3	protein_coding
chr1	45269300	45270050	+	0.331584	0.523382	-0.0868688	NS	ENSDARG00000051986	ndufs8a	NDUFS8	protein_coding
chr1	45793335	45794085	+	1	1	0	NS	ENSDARG00000069632	emp1	EMP1	protein_coding
chr1	45812044	45812794	-	0.0293654	0.107812	-0.63074	NS	ENSDARG00000025518	F8A2	F8A3	protein_coding
chr1	46104148	46104898	-	0.0258983	0.0985655	1.00784	NS	ENSDARG00000030656	sept3	3-Sep	protein_coding
chr1	46141880	46142630	+	0.192422	0.391629	-0.0925181	NS	ENSDARG00000002285	mcoln1	MCOLN1	protein_coding
chr1	46177412	46178162	+	0.17887	0.37616	0.384615	NS	ENSDARG00000069595	TCOF1 (2 of 2)	#N/A	protein_coding
chr1	46390825	46391575	-	2.11361e-08	4.28497e-07	-0.885716	NS	ENSDARG00000010773	pnpla6	PNPLA6	protein_coding
chr1	46746720	46747470	+	7.1299e-105	2.46932e-102	16.7794	Hyper	ENSDARG00000095834	si:dkey-251i8.2	#N/A	processed_transcript
chr1	46897219	46897969	+	0.495924	0.695598	-0.0836363	NS	ENSDARG00000095860	si:dkey-263l8.2	#N/A	processed_transcript
chr1	47203246	47203996	-	0.162347	0.350869	0.0903499	NS	ENSDARG00000052641	kpna3	KPNA3	protein_coding
chr1	47421408	47422158	-	1	1	0	NS	ENSDARG00000036546	pdxkb	PDXK	protein_coding
chr1	47610926	47611676	-	0.0847399	0.226919	-0.244947	NS	ENSDARG00000036592	setd4	SETD4	protein_coding
chr1	47828251	47829001	+	0.811791	0.957107	-0.0357939	NS	ENSDARG00000036687	bcl9	BCL9	protein_coding
chr1	48410702	48411452	+	0.0428851	0.141316	3.18224	NS	ENSDARG00000085355	5S_rRNA	#N/A	rRNA
chr1	48606136	48606886	+	0.886347	1	-0.047031	NS	ENSDARG00000075865	SORCS3 (1 of 2)	SORCS3	protein_coding
chr1	49921180	49921930	+	0.820347	0.964459	0.0138421	NS	ENSDARG00000018325	taf5	TAF5	protein_coding
chr1	49940791	49941541	-	0.126749	0.29412	0.169492	NS	ENSDARG00000096003	USMG5	USMG5	protein_coding
chr1	49940916	49941666	+	0.126749	0.29412	0.169492	NS	ENSDARG00000052480	pdcd11	PDCD11	protein_coding
chr1	50027310	50028060	-	0.296827	0.491087	-0.0926784	NS	ENSDARG00000092919	zp3c	#N/A	protein_coding
chr1	50096600	50097350	+	0.138419	0.311629	3.15745	NS	ENSDARG00000082615	5S_rRNA	#N/A	rRNA
chr1	50155021	50155771	-	1	1	0	NS	ENSDARG00000012574	slkb	SLK	protein_coding
chr1	50205802	50206552	+	0.0101719	0.0497003	1.39487	NS	ENSDARG00000094063	si:ch211-149l1.1	#N/A	lincRNA
chr1	50312401	50313151	-	0.218656	0.422275	3.84817	NS	ENSDARG00000095982	si:dkey-252l8.1	#N/A	pseudogene
chr1	50592023	50592773	+	0.829399	0.970161	0.0779784	NS	ENSDARG00000018721	npnt	NPNT	protein_coding
chr1	51120451	51121201	+	0.217528	0.421663	0.25	NS	ENSDARG00000075785	si:ch73-190m4.1	HERC3	protein_coding
chr1	52099704	52100454	-	0.0268729	0.101078	-0.187656	NS	ENSDARG00000069360	ppp3r1b	PPP3R2	protein_coding
chr1	52114856	52115606	-	0.000444667	0.00394927	-2.0522	NS	ENSDARG00000091683	cnrip1a	CNRIP1	protein_coding
chr1	52178393	52179143	-	0.872417	0.994177	0.251615	NS	ENSDARG00000074182	prokr1a	PROKR2	protein_coding
chr1	52320498	52321248	+	0.0200409	0.0813378	-4.26092	NS	ENSDARG00000036471	dand5	CER1	protein_coding
chr1	52397336	52398086	+	0.400755	0.597359	-0.220264	NS	ENSDARG00000043226	nfixa	NFIX	protein_coding
chr1	52622851	52623601	-	0.669071	0.8455	0.66157	NS	ENSDARG00000020001	rad23aa	RAD23A	protein_coding
chr1	52941527	52942277	-	0.467307	0.666481	2.85926	NS	ENSDARG00000079345	si:ch211-217k17.10	#N/A	protein_coding
chr1	53239451	53240201	+	0.000561625	0.00482255	3.63097	NS	ENSDARG00000086315	CABZ01021532.1	#N/A	protein_coding
chr1	53287630	53288380	+	0.414878	0.612299	-0.137926	NS	ENSDARG00000052348	smarca5	SMARCA5	protein_coding
chr1	53775052	53775802	+	0.797385	0.946484	-0.150445	NS	ENSDARG00000024827	rnf150a	RNF150	protein_coding
chr1	54325034	54325784	-	3.11906e-07	5.40118e-06	8.54413	NS	ENSDARG00000085110	5S_rRNA	#N/A	rRNA
chr1	54473346	54474096	-	1.96438e-24	1.23697e-22	14.3639	NS	ENSDARG00000012341	capn9	CAPN9	protein_coding
chr1	54485364	54486114	+	1	1	0	NS	ENSDARG00000010078	nup133	NUP133	protein_coding
chr1	54512188	54512938	+	1.31993e-08	2.75659e-07	2.87366	NS	ENSDARG00000036371	acta1a	ACTA1	protein_coding
chr1	55012185	55012935	+	0.000491432	0.00429977	5.01296	NS	ENSDARG00000088096	CABZ01043829.1	#N/A	protein_coding
chr1	55161137	55161887	-	0.605879	0.792333	-0.0967774	NS	ENSDARG00000028899	TEKT4	AL354822.1;TEKT4	protein_coding
chr1	55257773	55258523	-	0.032728	0.116285	-0.290356	NS	ENSDARG00000014068	pgam1b	PGAM1	protein_coding
chr1	55447805	55448555	+	0.682166	0.854456	-0.0379792	NS	ENSDARG00000036295	golga7ba	GOLGA7B	protein_coding
chr1	55536213	55536963	-	0.644962	0.82366	-0.0442026	NS	ENSDARG00000005690	AL929150.1	SLC25A23	protein_coding
chr1	55667293	55668043	+	0.281255	0.476712	2.23104	NS	ENSDARG00000084383	5S_rRNA	#N/A	rRNA
chr1	55670267	55671017	-	0.805116	0.951127	-0.0557491	NS	ENSDARG00000052263	si:ch73-131e21.5	RAB1B	protein_coding
chr1	55787801	55788551	-	0.00249868	0.0167492	-0.796368	NS	ENSDARG00000068255	nanos3	NANOS3	protein_coding
chr1	56465529	56466279	+	0.275206	0.472236	0.0925172	NS	ENSDARG00000016809	prkacab	PRKACA	protein_coding
chr1	56638720	56639470	-	0.00865967	0.0443596	-8.12217	NS	ENSDARG00000086938	CABZ01036821.1	C4B	protein_coding
chr1	56726687	56727437	+	3.55345e-11	1.01849e-09	5.15524	NS	ENSDARG00000068182	crb3b	#N/A	protein_coding
chr1	56764587	56765337	+	0.0934239	0.242972	2.08074	NS	ENSDARG00000081157	CU280887.1	#N/A	miRNA
chr1	56980722	56981472	-	0.0447929	0.145642	-0.669643	NS	ENSDARG00000025074	CABZ01059390.1	SLC25A10	protein_coding
chr1	56992813	56993563	+	0.0226227	0.0880338	-6.84783	NS	ENSDARG00000063108	CABZ01059392.1	GIMAP4	protein_coding
chr1	57101881	57102631	-	0.767098	0.924505	-0.864191	NS	ENSDARG00000059786	CABZ01059408.1	#N/A	protein_coding
chr1	57737282	57738032	+	0.033283	0.117723	-1.40022	NS	ENSDARG00000026383	BX908759.3	RASD2	protein_coding
chr1	57829348	57830098	-	0.918991	1	-0.694444	NS	ENSDARG00000069197	#N/A	CD22	protein_coding
chr1	59489443	59490193	+	0.672617	0.847347	0.414389	NS	ENSDARG00000090020	CABZ01084613.2	#N/A	protein_coding
chr1	59915257	59916007	-	1.59769e-06	2.46839e-05	5.12138	NS	ENSDARG00000069046	#N/A	KRT40	protein_coding
chr1	59926449	59927199	-	0.0455861	0.147205	-3.81941	NS	ENSDARG00000091359	CAMSAP3 (2 of 2)	CAMSAP3	protein_coding
chr1	59961520	59962270	-	0.0690235	0.19823	-1.08749	NS	ENSDARG00000042561	lpar2b	LPAR2	protein_coding
chr1	59980101	59980851	+	0.888614	1	-0.36478	NS	ENSDARG00000090586	SP6	SP6	protein_coding
chr1	60022267	60023017	-	2.14727e-16	8.66412e-15	14.9524	NS	ENSDARG00000044671	WFIKKN1	WFIKKN2	protein_coding
chr1	60067755	60068505	-	0.267453	0.466443	0.103161	NS	ENSDARG00000043471	EARS2	EARS2	protein_coding
chr1	60269231	60269981	+	0.469343	0.668468	-0.231273	NS	ENSDARG00000013695	rdh8b	RDH8	protein_coding
chr1	60288776	60289526	-	0.688378	0.858871	0.0307014	NS	ENSDARG00000076938	TXNDC11	TXNDC11	protein_coding
chr1	60304960	60305710	+	2.75144e-05	0.000342365	13.8002	NS	ENSDARG00000007015	olfm2b	OLFM2	protein_coding
chr2	31832	32582	-	0.709425	0.878174	0.293255	NS	ENSDARG00000087773	TNS3 (1 of 2)	TNS3	protein_coding
chr2	53308	54058	-	0.951272	1	0.0728853	NS	ENSDARG00000045403	CABZ01090951.1	#N/A	protein_coding
chr2	91285	92035	-	0.242304	0.443229	-1.03715	NS	ENSDARG00000040045	cldn1	CLDN1	protein_coding
chr2	170270	171020	-	0.639108	0.818783	-0.43483	NS	ENSDARG00000038666	igfbp1b	IGFBP1	protein_coding
chr2	245982	246732	-	0.0361797	0.126143	1.60114	NS	ENSDARG00000015482	zgc:171570	#N/A	protein_coding
chr2	255980	256730	+	1	1	0	NS	ENSDARG00000077839	DHX30	DHX30	protein_coding
chr2	318990	319740	+	7.16543e-08	1.34749e-06	3.51904	NS	ENSDARG00000089940	CU928013.2	#N/A	protein_coding
chr2	384599	385349	-	0.00752515	0.0397895	0.144971	NS	ENSDARG00000076995	SHARPIN (2 of 2)	SHARPIN	protein_coding
chr2	426511	427261	+	0.217462	0.421663	-0.98569	NS	ENSDARG00000091260	MYLK4 (1 of 2)	MYLK4	protein_coding
chr2	869889	870639	-	0.0158432	0.0685879	3.29549	NS	ENSDARG00000091481	foxc1a	FOXC1	protein_coding
chr2	897268	898018	-	0.322931	0.51614	-0.580261	NS	ENSDARG00000017195	foxf2a	FOXF2	protein_coding
chr2	1747179	1747929	+	0.0157031	0.0681231	-0.276243	NS	ENSDARG00000077130	BCL10	BCL10	protein_coding
chr2	1791549	1792299	+	0.00302638	0.0196525	1.93391	NS	ENSDARG00000039521	ssx2ip	SSX2IP	protein_coding
chr2	1970155	1970905	+	0.685966	0.857019	-0.0979475	NS	ENSDARG00000022303	hig1	HIGD1A	protein_coding
chr2	2427546	2428296	+	0.329547	0.52153	0.318958	NS	ENSDARG00000087364	FP102801.2	#N/A	protein_coding
chr2	2680630	2681380	+	2.19595e-09	5.07021e-08	-2.66703	NS	ENSDARG00000062377	CRHR2	CRHR2	protein_coding
chr2	2923116	2923866	+	1	1	0	NS	ENSDARG00000088246	thoc1	THOC1	protein_coding
chr2	3054667	3055417	+	0.00155341	0.0112669	-0.281188	NS	ENSDARG00000074995	eif2b5	EIF2B5	protein_coding
chr2	3408694	3409444	-	0.206985	0.409202	-0.107607	NS	ENSDARG00000087421	SERBP1 (3 of 3)	SERBP1	protein_coding
chr2	3497199	3497949	+	0.0280206	0.103606	1.38958	NS	ENSDARG00000094255	LRRC52 (2 of 2)	LRRC52;LRRC38	protein_coding
chr2	3579812	3580562	+	0.269185	0.466816	-0.831961	NS	ENSDARG00000088271	ipp	IPP	protein_coding
chr2	3921757	3922507	+	1.6648e-06	2.56256e-05	21.0498	Hyper	ENSDARG00000086314	CU633991.1	#N/A	protein_coding
chr2	4026900	4027650	+	0.289405	0.484987	0.339923	NS	ENSDARG00000019541	gpt2l	GPT	protein_coding
chr2	4089128	4089878	+	0.270748	0.468065	0.508633	NS	ENSDARG00000036483	c1ql3b	C1QL3	protein_coding
chr2	4429454	4430204	-	0.298217	0.492195	-0.383142	NS	ENSDARG00000045297	phb2	PHB2	protein_coding
chr2	5048145	5048895	+	0.747778	0.908438	-0.0202589	NS	ENSDARG00000070284	sft2d3	SFT2D3;FANCI;NA	protein_coding
chr2	5205171	5205921	+	0.118196	0.284049	0.291167	NS	ENSDARG00000077690	mb21d2	MB21D2	protein_coding
chr2	5400250	5401000	-	0.0471345	0.151067	-3.32182	NS	ENSDARG00000093357	NYAP2 (2 of 2)	NYAP2	protein_coding
chr2	5529774	5530524	+	0.000791594	0.00646338	1.42066	NS	ENSDARG00000056478	ACAP2 (2 of 2)	ACAP2	protein_coding
chr2	5707306	5708056	-	0.875457	0.996004	-0.0181006	NS	ENSDARG00000022213	uck2b	UCK2	protein_coding
chr2	5904331	5905081	-	0.716195	0.882091	-0.349916	NS	ENSDARG00000063223	arl14	ARL14	protein_coding
chr2	5934400	5935150	-	0.593095	0.781516	-0.107482	NS	ENSDARG00000063218	ppm1la	PPM1L	protein_coding
chr2	6470431	6471181	-	0.520316	0.718065	-1.53982	NS	ENSDARG00000085722	5S_rRNA	#N/A	rRNA
chr2	7495364	7496114	-	1	1	0	NS	ENSDARG00000037371	dcun1d1	DCUN1D1	protein_coding
chr2	7896290	7897040	+	0.330157	0.521724	-0.122839	NS	ENSDARG00000075007	CHST2 (2 of 2)	CHST2	protein_coding
chr2	8395516	8396266	-	0.0036452	0.0226449	-0.750378	NS	ENSDARG00000058638	si:ch211-71m22.1	PLSCR1	protein_coding
chr2	8433134	8433884	+	0.862469	0.989684	0.00987304	NS	ENSDARG00000029248	fubp1	FUBP1	protein_coding
chr2	8845726	8846476	+	1	1	0	NS	ENSDARG00000024479	pigk	PIGK	protein_coding
chr2	9361012	9361762	+	0.0208133	0.0834942	3.93045	NS	ENSDARG00000038980	TXNDC12	TXNDC12	protein_coding
chr2	9484668	9485418	-	0.107802	0.266841	0.0863998	NS	ENSDARG00000058354	selt1a	SELT	protein_coding
chr2	9532478	9533228	-	0.0366806	0.127143	-0.440451	NS	ENSDARG00000015707	dvl3	DVL3	protein_coding
chr2	9663926	9664676	+	0.162349	0.350869	-2.43955	NS	ENSDARG00000085775	5S_rRNA	#N/A	rRNA
chr2	9849967	9850717	-	0.0131795	0.0594076	-0.600962	NS	ENSDARG00000063018	FAM78B (2 of 2)	FAM78B	protein_coding
chr2	9886588	9887338	-	0.0737349	0.207092	0.465671	NS	ENSDARG00000069295	bcl6ab	BCL6	protein_coding
chr2	10423236	10423986	-	0.641416	0.820475	-0.237532	NS	ENSDARG00000005590	mtf2	MTF2	protein_coding
chr2	10910204	10910954	-	1	1	0	NS	ENSDARG00000016074	cryz	CRYZ	protein_coding
chr2	11122121	11122871	-	9.00831e-05	0.000998361	8.17114	NS	ENSDARG00000095190	si:dkey-189n19.4	#N/A	processed_transcript
chr2	11439536	11440286	-	0.218937	0.422621	0.100893	NS	ENSDARG00000058114	impad1	IMPAD1	protein_coding
chr2	11558009	11558759	-	0.104535	0.26093	6.31136	NS	ENSDARG00000093083	si:dkey-203o21.2	#N/A	processed_transcript
chr2	11703151	11703901	-	3.28064e-05	0.000402193	-0.535016	NS	ENSDARG00000018809	abhd3	ABHD3	protein_coding
chr2	12033500	12034250	-	0.385939	0.581356	-0.241693	NS	ENSDARG00000079665	GPR158 (2 of 2)	GPR158	protein_coding
chr2	12424250	12425000	-	0.0276892	0.103023	0.878839	NS	ENSDARG00000024744	dpp6b	DPP6	protein_coding
chr2	13353699	13354449	-	0.494009	0.693615	2.92104	NS	ENSDARG00000085037	5S_rRNA	#N/A	rRNA
chr2	15610227	15610977	+	0.0810222	0.221095	-3.09173	NS	ENSDARG00000073713	ntng1b	NTNG1	protein_coding
chr2	16280404	16281154	+	0.24399	0.443901	-0.440529	NS	ENSDARG00000019526	agfg1b	AGFG1	protein_coding
chr2	16385773	16386523	-	0.595269	0.783269	-0.109258	NS	ENSDARG00000015790	atp1b3a	ATP1B3	protein_coding
chr2	16417094	16417844	+	0.160742	0.347759	-1.05263	NS	ENSDARG00000091652	xrn1	XRN1	protein_coding
chr2	16472399	16473149	+	1	1	0	NS	ENSDARG00000062864	gk5	GK5	protein_coding
chr2	16574421	16575171	-	0.115525	0.280281	-0.208495	NS	ENSDARG00000006200	EIF4G1 (1 of 3)	EIF4G1	protein_coding
chr2	17002572	17003322	+	0.255937	0.45649	-0.845809	NS	ENSDARG00000079907	si:ch211-234e14.2	PTGER4	protein_coding
chr2	18836698	18837448	-	0.138024	0.311415	0.741609	NS	ENSDARG00000057209	lppr5a	LPPR5	protein_coding
chr2	19618209	19618959	-	0.323311	0.51614	-0.277778	NS	ENSDARG00000086991	CU467620.1	PBX1	protein_coding
chr2	20763173	20763923	+	1	1	0	NS	ENSDARG00000039142	arpc5a	ARPC5	protein_coding
chr2	20885817	20886567	+	0.284096	0.479789	-0.114939	NS	ENSDARG00000063544	PIP4K2A (1 of 2)	PIP4K2A	protein_coding
chr2	21025766	21026516	+	0.0233978	0.0906257	-0.50765	NS	ENSDARG00000028878	vipr1a	VIPR1	protein_coding
chr2	21147601	21148351	-	0.0327368	0.116285	-0.992637	NS	ENSDARG00000039051	hhatla	HHATL	protein_coding
chr2	21151742	21152492	+	0.570072	0.764996	0.10292	NS	ENSDARG00000062116	ctdsplb	CTDSPL	protein_coding
chr2	21282552	21283302	+	0.0551986	0.169053	-1.64366	NS	ENSDARG00000024759	inhbab	INHBA	protein_coding
chr2	21401570	21402320	+	0.138416	0.311629	0.209109	NS	ENSDARG00000078986	MPLKIP	MPLKIP	protein_coding
chr2	21421516	21422266	-	0.186821	0.385323	-0.282847	NS	ENSDARG00000057184	C2H7orf25	C7orf25	protein_coding
chr2	21616720	21617470	-	0.288892	0.484518	-0.0524568	NS	ENSDARG00000075211	chd7	CHD7	protein_coding
chr2	22423241	22423991	-	0.154047	0.336427	-0.146622	NS	ENSDARG00000079352	sap130b	SAP130	protein_coding
chr2	22443426	22444176	+	0.939425	1	-0.470219	NS	ENSDARG00000093442	zgc:136639os	#N/A	processed_transcript
chr2	22450777	22451527	-	0.932046	1	-0.01977	NS	ENSDARG00000031709	MLLT1 (2 of 2)	MLLT1	protein_coding
chr2	22538391	22539141	+	0.0050032	0.0290004	-1.59453	NS	ENSDARG00000061908	mfsd12a	MFSD12	protein_coding
chr2	22680083	22680833	+	0.182972	0.379773	0.154647	NS	ENSDARG00000006862	kifap3b	KIFAP3	protein_coding
chr2	23298124	23298874	+	0.228133	0.431678	0.0535906	NS	ENSDARG00000009793	crsp7	MED26	protein_coding
chr2	23326884	23327634	-	0.000154091	0.00156196	5.815	NS	ENSDARG00000035859	angptl4	ANGPTL4	protein_coding
chr2	23401445	23402195	+	0.352539	0.545681	-0.22032	NS	ENSDARG00000091306	si:rp71-39b20.3	KCNN2	protein_coding
chr2	24162033	24162783	-	0.953694	1	-0.00976148	NS	ENSDARG00000034189	oxsr1a	OXSR1	protein_coding
chr2	24186798	24187548	+	1	1	0	NS	ENSDARG00000038985	cdyl	CDY1B;CDYL	protein_coding
chr2	24469904	24470654	+	0.224435	0.428654	1.83412	NS	ENSDARG00000018060	pik3r2	PIK3R2	protein_coding
chr2	24539524	24540274	+	5.58866e-20	2.94006e-18	26.0202	Hyper	ENSDARG00000056367	mpv17l2	MPV17L2	protein_coding
chr2	24894444	24895194	+	0.00320353	0.0205144	-0.190785	NS	ENSDARG00000038909	msl2s	MSL2	protein_coding
chr2	25463328	25464078	+	0.299043	0.492718	-0.552486	NS	ENSDARG00000078179	fndc3ba	FNDC3B	protein_coding
chr2	25701302	25702052	-	0.292165	0.487582	-0.402439	NS	ENSDARG00000056230	ghsra	#N/A	protein_coding
chr2	26208310	26209060	+	0.527342	0.724987	-0.353681	NS	ENSDARG00000005364	grin3b	GRIN3B	protein_coding
chr2	26451297	26452047	+	0.0151212	0.0663607	1.69229	NS	ENSDARG00000031372	efna2	EFNA2	protein_coding
chr2	26627346	26628096	+	0.21961	0.423722	0.117786	NS	ENSDARG00000038905	hectd3	HECTD3	protein_coding
chr2	27638736	27639486	+	0.623964	0.80609	-0.0305714	NS	ENSDARG00000055900	zswim5	ZSWIM5;ZSWIM6	protein_coding
chr2	28710108	28710858	+	0.102323	0.258131	3.40834	NS	ENSDARG00000078226	CDH12 (1 of 2)	CDH12	protein_coding
chr2	28963893	28964643	+	0.518409	0.716107	0.172472	NS	ENSDARG00000061371	cdh18	CDH18	protein_coding
chr2	29199740	29200490	-	0.0115647	0.0547411	0.613831	NS	ENSDARG00000011166	cahz	CA13	protein_coding
chr2	29324446	29325196	+	0.00549853	0.0313469	5.20098	NS	ENSDARG00000014280	dlgap1a	DLGAP1	protein_coding
chr2	29637735	29638485	-	0.275631	0.472576	-0.30501	NS	ENSDARG00000005606	paxip1	PAXIP1	protein_coding
chr2	29640009	29640759	+	0.33187	0.523633	0.629186	NS	ENSDARG00000038869	htr5a	HTR5A	protein_coding
chr2	29709922	29710672	+	0.000657929	0.00550172	-0.909051	NS	ENSDARG00000094896	RBM33	#N/A	protein_coding
chr2	29710368	29711118	-	0.000701304	0.00582924	-0.879111	NS	ENSDARG00000003757	cnpy1	CNPY1;CNPY2	protein_coding
chr2	29827967	29828717	+	0.0384947	0.131134	-10.1695	NS	ENSDARG00000085804	5S_rRNA	#N/A	rRNA
chr2	29859311	29860061	+	0.773638	0.929718	0.119689	NS	ENSDARG00000038862	kcnb2	KCNB1	protein_coding
chr2	30408074	30408824	-	0.125739	0.292429	0.329623	NS	ENSDARG00000003779	ctnnd2b	CTNND2	protein_coding
chr2	30498834	30499584	-	0.280944	0.476689	-1.16928	NS	ENSDARG00000038859	rgs20	RGS20	protein_coding
chr2	30674683	30675433	+	0.00914736	0.0460755	0.877193	NS	ENSDARG00000061214	lipin2	LPIN2	protein_coding
chr2	31017841	31018591	-	0.407666	0.605092	-1.48693	NS	ENSDARG00000027740	adcyap1b	ADCYAP1	protein_coding
chr2	32070419	32071169	-	0.0113974	0.0541966	-2.12971	NS	ENSDARG00000029463	ASAP1 (1 of 2)	ASAP1	protein_coding
chr2	32276170	32276920	-	0.369417	0.563619	0.220922	NS	ENSDARG00000038786	smarcd3a	SMARCD3	protein_coding
chr2	32998957	32999707	-	0.445256	0.644319	1.27874	NS	ENSDARG00000093516	si:ch211-236l6.2	#N/A	processed_transcript
chr2	33393869	33394619	-	0.955903	1	-0.0357518	NS	ENSDARG00000077994	b4galt2	B4GALT2	protein_coding
chr2	34836960	34837710	+	0.00637073	0.0349759	-0.306937	NS	ENSDARG00000079329	rfwd2	RFWD2	protein_coding
chr2	35574575	35575325	+	0.0528683	0.164708	0.220472	NS	ENSDARG00000079725	dhx9	DHX9	protein_coding
chr2	35766600	35767350	+	0.304416	0.4977	0.107867	NS	ENSDARG00000060767	smg7	SMG7	protein_coding
chr2	36394338	36395088	-	0.00402172	0.0244718	0.870827	NS	ENSDARG00000012140	ccnl1b	CCNL1	protein_coding
chr2	36473982	36474732	+	0.0998969	0.254394	3.64103	NS	ENSDARG00000083762	dre-mir-2198	#N/A	miRNA
chr2	37015421	37016171	+	9.78866e-14	3.47707e-12	30.2194	Hyper	ENSDARG00000038700	gpr160	GPR160	protein_coding
chr2	37121933	37122683	-	0.0126802	0.0585544	-0.270337	NS	ENSDARG00000021225	prkci	PRKCI	protein_coding
chr2	37575383	37576133	-	1	1	0	NS	ENSDARG00000079134	mettl17	METTL17	protein_coding
chr2	37612558	37613308	-	0.900376	1	-0.0169831	NS	ENSDARG00000023303	zgc:66427	#N/A	protein_coding
chr2	37612682	37613432	+	0.263576	0.464144	-0.289601	NS	ENSDARG00000026904	cbln13	#N/A	protein_coding
chr2	37702532	37703282	-	0.36809	0.562887	4.04889	NS	ENSDARG00000023181	pcp4l1	PCP4L1	protein_coding
chr2	37973650	37974400	+	0.00624972	0.0345857	-0.359128	NS	ENSDARG00000054304	homez	HOMEZ	protein_coding
chr2	37990282	37991032	-	0.244316	0.443901	0.19685	NS	ENSDARG00000054313	si:ch211-14a17.6	#N/A	protein_coding
chr2	38065275	38066025	-	1	1	0	NS	ENSDARG00000079605	prmt5	PRMT5	protein_coding
chr2	38075530	38076280	+	0.0617158	0.182943	-0.290379	NS	ENSDARG00000075445	psmb5	PSMB5	protein_coding
chr2	38257244	38257994	+	0.671987	0.84681	1.9407	NS	ENSDARG00000077996	CDH24 (1 of 2)	CDH24	protein_coding
chr2	39903476	39904226	-	0.0923832	0.241913	11.4447	NS	ENSDARG00000087004	FP236331.1	#N/A	protein_coding
chr2	39984881	39985631	-	0.236286	0.437333	-2.9548	NS	ENSDARG00000090873	si:ch211-122l24.4	#N/A	processed_transcript
chr2	40955092	40955842	-	0.911537	1	-0.01991	NS	ENSDARG00000054754	hs6st1a	HS6ST1	protein_coding
chr2	42027325	42028075	+	0.23312	0.436472	9.45378	NS	ENSDARG00000014209	ODF3L2 (1 of 2)	ODF3L2	protein_coding
chr2	42173298	42174048	+	0.513307	0.710246	-0.258969	NS	ENSDARG00000060177	vcpip1	VCPIP1	protein_coding
chr2	42213121	42213871	+	0.000295688	0.002774	10.9337	NS	ENSDARG00000093401	CRH (2 of 2)	CRH	protein_coding
chr2	42292210	42292960	+	0.182541	0.379773	2.6223	NS	ENSDARG00000038658	MURC (2 of 2)	MURC	protein_coding
chr2	42593063	42593813	-	0.440885	0.639553	-0.0954417	NS	ENSDARG00000030824	esyt2a	ESYT2	protein_coding
chr2	42679596	42680346	-	0.00770795	0.0406011	0.466846	NS	ENSDARG00000025513	si:dkey-7l6.7	DIP2C	protein_coding
chr2	42805551	42806301	-	0.323822	0.51614	0.073712	NS	ENSDARG00000017004	myo10	MYO10	protein_coding
chr2	43251976	43252726	-	0.00327311	0.0208316	11.3636	NS	ENSDARG00000074118	ftr15	TRIM16	protein_coding
chr2	43323177	43323927	-	0.00158423	0.0113911	6.63655	NS	ENSDARG00000084673	5S_rRNA	#N/A	rRNA
chr2	43810222	43810972	+	0.716201	0.882091	-0.032825	NS	ENSDARG00000008548	arhgap12a	ARHGAP12	protein_coding
chr2	43912916	43913666	-	0.706105	0.874947	-0.227776	NS	ENSDARG00000016788	zeb1a	ZEB1	protein_coding
chr2	44099777	44100527	-	0.202874	0.403843	-0.329235	NS	ENSDARG00000056998	kirrelb	KIRREL	protein_coding
chr2	44244614	44245364	-	0.798949	0.947341	-0.209781	NS	ENSDARG00000057013	cadm3	CADM3	protein_coding
chr2	44459612	44460362	-	0.671434	0.846626	-0.0371833	NS	ENSDARG00000038615	TMEM55B (1 of 2)	TMEM55B	protein_coding
chr2	44487699	44488449	+	0.627169	0.807971	0.804516	NS	ENSDARG00000040741	KCNAB1 (3 of 3)	KCNAB1	protein_coding
chr2	44807724	44808474	-	0.793558	0.943912	-0.279235	NS	ENSDARG00000004880	acsm3	ACSM3	protein_coding
chr2	45134911	45135661	-	0.365176	0.559199	5.64516	NS	ENSDARG00000085975	5S_rRNA	#N/A	rRNA
chr2	45215623	45216373	-	0.091199	0.24065	-0.235786	NS	ENSDARG00000076634	CAPN10	CAPN10	protein_coding
chr2	45346299	45347049	+	0.665051	0.841899	0.0328867	NS	ENSDARG00000059965	CAMSAP2 (2 of 2)	CAMSAP2	protein_coding
chr2	45718785	45719535	-	0.081387	0.221945	-0.146843	NS	ENSDARG00000053101	prpf38b	PRPF38B	protein_coding
chr2	47038802	47039552	+	0.205681	0.407636	-6.30098	NS	ENSDARG00000089899	5S_rRNA	#N/A	rRNA
chr2	47302841	47303591	-	6.62619e-07	1.08848e-05	32.7325	Hyper	ENSDARG00000085686	5S_rRNA	#N/A	rRNA
chr2	47704225	47704975	+	0.591893	0.780354	0.178005	NS	ENSDARG00000038574	scg2b	SCG2	protein_coding
chr2	48017762	48018512	-	0.0436853	0.14307	0.350467	NS	ENSDARG00000076969	ftr22	#N/A	protein_coding
chr2	48071345	48072095	-	7.69095e-05	0.000868576	-2.31481	NS	ENSDARG00000038569	fzd8b	FZD5	protein_coding
chr2	48369515	48370265	-	0.625453	0.807512	0.0265165	NS	ENSDARG00000009735	gigfy2	GIGYF2	protein_coding
chr2	48420460	48421210	-	3.03557e-17	1.24909e-15	13.2258	NS	ENSDARG00000039650	itm2cb	ITM2C	protein_coding
chr2	49286220	49286970	-	0.0335667	0.118625	0.377504	NS	ENSDARG00000088323	zgc:123035	XKR6	protein_coding
chr2	49309176	49309926	-	0.045021	0.145836	-13.936	NS	ENSDARG00000084045	5S_rRNA	#N/A	rRNA
chr2	49528343	49529093	-	0.829775	0.970327	1.33668	NS	ENSDARG00000061636	KCNJ9	KCNJ9	protein_coding
chr2	49601023	49601773	+	0.00512906	0.0293614	0.609013	NS	ENSDARG00000091433	FAM108A1 (2 of 2)	FAM108A1;FAM108A3P	protein_coding
chr2	50091916	50092666	+	0.0029044	0.0189492	0.613298	NS	ENSDARG00000092810	stap2a	STAP2	protein_coding
chr2	50196841	50197591	-	0.00421517	0.0254673	-0.145925	NS	ENSDARG00000059866	CACTIN	CACTIN	protein_coding
chr2	51626568	51627318	+	0.0687149	0.197633	4.04503	NS	ENSDARG00000086335	CABZ01040054.1	#N/A	protein_coding
chr2	51760436	51761186	-	4.74544e-14	1.7609e-12	-13.521	NS	ENSDARG00000025122	abhd4	ABHD4	protein_coding
chr2	52320934	52321684	+	0.448725	0.648211	-0.126523	NS	ENSDARG00000037345	THEM6 (1 of 2)	THEM6	protein_coding
chr2	52759938	52760688	-	0.0823085	0.22285	-0.17138	NS	ENSDARG00000026185	ccdc94	CCDC94	protein_coding
chr2	52789128	52789878	+	0.648548	0.825785	-0.606718	NS	ENSDARG00000093690	scn12aa	#N/A	protein_coding
chr2	53178064	53178814	-	0.468817	0.668177	-0.108804	NS	ENSDARG00000053326	gna11b	GNA11	protein_coding
chr2	53376240	53376990	-	0.129682	0.298428	-5.1003	NS	ENSDARG00000079556	C2CD4C (2 of 2)	C2CD4C	protein_coding
chr2	53543019	53543769	-	0.00561347	0.0317842	0.77304	NS	ENSDARG00000078665	CELF5 (1 of 3)	CELF4	protein_coding
chr2	53782319	53783069	-	0.0701309	0.199773	-1.41699	NS	ENSDARG00000022739	CABZ01064155.1	RXFP3	protein_coding
chr2	54002541	54003291	+	0.0680361	0.19636	-1.79063	NS	ENSDARG00000086155	#N/A	CELF5	protein_coding
chr2	54130393	54131143	+	0.00928246	0.0463485	2.47623	NS	ENSDARG00000079988	CU694222.2	NIM1	protein_coding
chr2	54608670	54609420	-	4.7255e-189	3.92784e-186	27.4549	Hyper	ENSDARG00000079719	ABHD8 (1 of 2)	ABHD8	protein_coding
chr2	54979000	54979750	-	0.0313407	0.11287	3.9515	NS	ENSDARG00000043012	napg	NAPG	protein_coding
chr2	54979158	54979908	+	0.0313407	0.11287	3.9515	NS	ENSDARG00000089428	rab12	RAB12	protein_coding
chr2	55022080	55022830	+	0.000208548	0.00201564	0.691311	NS	ENSDARG00000091408	#N/A	SOGA2	protein_coding
chr2	55414986	55415736	-	0.0690656	0.19823	0.122491	NS	ENSDARG00000078306	RNF126 (2 of 2)	RNF126	protein_coding
chr2	55839731	55840481	+	0.0606162	0.18067	0.253485	NS	ENSDARG00000020103	calrl	CALR3;CALR	protein_coding
chr2	55993132	55993882	-	0.00156911	0.0113441	-0.429561	NS	ENSDARG00000067920	rab8a	RAB8A	protein_coding
chr2	56073938	56074688	-	0.00219949	0.0150843	4.82761	NS	ENSDARG00000040321	rx2	RAX2	protein_coding
chr2	56224603	56225353	+	0.0141147	0.0628731	-0.841951	NS	ENSDARG00000076904	loxl5b	LOX	protein_coding
chr2	56343899	56344649	-	0.168262	0.358615	-0.142311	NS	ENSDARG00000067850	jund	JUND	protein_coding
chr2	56352559	56353309	+	0.00189175	0.0131914	-0.260191	NS	ENSDARG00000054666	pgpep1	PGPEP1	protein_coding
chr2	56950387	56951137	+	0.382097	0.577873	-0.235849	NS	ENSDARG00000003016	eef2b	EEF2	protein_coding
chr2	58099051	58099801	-	0.951703	1	-0.0454886	NS	ENSDARG00000067815	LINGO3 (1 of 2)	LINGO3;LINGO1	protein_coding
chr2	58338636	58339386	-	0.176463	0.372841	-2.47555	NS	ENSDARG00000069285	CR774186.1	#N/A	protein_coding
chr2	58622947	58623697	-	0.0192328	0.0794242	4.32982	NS	ENSDARG00000089815	5S_rRNA	#N/A	rRNA
chr2	58718762	58719512	-	0.21814	0.421782	0.453444	NS	ENSDARG00000038476	si:dkeyp-68b7.7	#N/A	protein_coding
chr2	58736639	58737389	-	0.265787	0.465295	-0.0459137	NS	ENSDARG00000092766	si:dkeyp-68b7.6	#N/A	protein_coding
chr2	59037558	59038308	-	0.00510897	0.0293614	3.12732	NS	ENSDARG00000019917	epb41l3b	EPB41L3	protein_coding
chr2	59245938	59246688	+	1	1	0	NS	ENSDARG00000046048	vapal	VAPA	protein_coding
chr2	59397861	59398611	-	0.222547	0.427802	4.33412	NS	ENSDARG00000089523	LRRC30 (2 of 2)	LRRC30	protein_coding
chr2	59494940	59495690	-	0.227088	0.431678	0.0429185	NS	ENSDARG00000042049	zgc:112425	RBM3;CIRBP;NA	protein_coding
chr2	59550423	59551173	+	0.379545	0.57527	-0.950926	NS	ENSDARG00000073679	CABZ01092973.1	#N/A	protein_coding
chr2	59618946	59619696	+	0.46573	0.665375	1.74426	NS	ENSDARG00000067817	PRKAB2	PRKAB2	protein_coding
chr2	59809652	59810402	+	0.0448719	0.145642	-2.17923	NS	ENSDARG00000086541	CABZ01100278.1	PTPRM	protein_coding
chr3	37499	38249	+	0.328681	0.521174	0.270716	NS	ENSDARG00000088993	JMJD8	JMJD8	protein_coding
chr3	71629	72379	-	0.000346524	0.00317214	-0.746103	NS	ENSDARG00000021293	amdhd2	AMDHD2	protein_coding
chr3	82757	83507	+	0.109086	0.269377	-0.280026	NS	ENSDARG00000059182	nog5	#N/A	protein_coding
chr3	356225	356975	+	0.550517	0.746232	-3.18681	NS	ENSDARG00000077061	ptger1b	PTGER1	protein_coding
chr3	1145666	1146416	+	7.53051e-10	1.83022e-08	3.4565	NS	ENSDARG00000095061	si:dkey-167k11.1	#N/A	processed_transcript
chr3	1156574	1157324	+	0.170473	0.362768	0.148545	NS	ENSDARG00000030508	CCDC134 (2 of 2)	CCDC134	protein_coding
chr3	1560263	1561013	+	0.741238	0.903398	-0.0175281	NS	ENSDARG00000016674	TRIM35 (38 of 41)	TRIM35;TRIM39	protein_coding
chr3	1936197	1936947	+	0.0531854	0.165324	1.40051	NS	ENSDARG00000090027	#N/A	#N/A	protein_coding
chr3	1996596	1997346	+	0.187336	0.386067	-0.189036	NS	ENSDARG00000044852	wbp2	WBP2NL;WBP2	protein_coding
chr3	2003936	2004686	-	0.00678035	0.0366439	-0.182682	NS	ENSDARG00000074266	C3H7orf55	C7orf55	protein_coding
chr3	2031733	2032483	-	0.0442518	0.14447	2.30305	NS	ENSDARG00000078348	TCF20	TCF20	protein_coding
chr3	2046124	2046874	-	0.222903	0.427895	-0.239234	NS	ENSDARG00000095889	si:zfos-1697h8.2	#N/A	processed_transcript
chr3	2579619	2580369	-	0.356161	0.549649	-0.0935454	NS	ENSDARG00000036625	polr2f	POLR2F	protein_coding
chr3	3652821	3653571	-	0.839097	0.976557	-0.141904	NS	ENSDARG00000090876	TMEM184B (3 of 3)	TMEM184B	protein_coding
chr3	3904956	3905706	-	0.198504	0.398765	-0.186285	NS	ENSDARG00000079723	TNRC6B (2 of 3)	TNRC6B	protein_coding
chr3	4254722	4255472	-	0.0272405	0.101912	8.09881	NS	ENSDARG00000044937	si:ch211-163m16.6	#N/A	protein_coding
chr3	5260077	5260827	-	0.463511	0.663106	-0.656077	NS	ENSDARG00000059805	slc25a38a	SLC25A38	protein_coding
chr3	5621094	5621844	-	0.2699	0.467571	-5.13501	NS	ENSDARG00000079628	CU681842.2	UMOD	protein_coding
chr3	5825825	5826575	-	0.214473	0.418474	-0.0610128	NS	ENSDARG00000001014	MYH9 (1 of 2)	MYH9;MYH10	protein_coding
chr3	5874729	5875479	-	0.262921	0.463794	-0.0382263	NS	ENSDARG00000034777	txn2	TXN2	protein_coding
chr3	6306824	6307574	-	0.00350875	0.0219945	13.6364	NS	ENSDARG00000088795	TGFBR3L	ENG;TGFBR3;NA	protein_coding
chr3	6825159	6825909	-	7.51638e-05	0.000853711	-7.68327	NS	ENSDARG00000038260	cygb1	CYGB	protein_coding
chr3	6891399	6892149	+	1	1	0	NS	ENSDARG00000058987	GGA3 (1 of 2)	GGA3	protein_coding
chr3	6969460	6970210	+	0.0478699	0.152684	0.157419	NS	ENSDARG00000029419	hn1b	HN1	protein_coding
chr3	7181745	7182495	+	0.000102818	0.00111279	-13.2668	NS	ENSDARG00000071105	FP236513.2	#N/A	protein_coding
chr3	7415941	7416691	-	0.030011	0.109505	-3.4911	NS	ENSDARG00000090740	CR548626.3	#N/A	protein_coding
chr3	7450108	7450858	-	0.876606	0.996628	1.0989	NS	ENSDARG00000094216	BX000701.3	#N/A	protein_coding
chr3	8267598	8268348	-	1	1	0	NS	ENSDARG00000087146	C3H19orf43	C19orf43	protein_coding
chr3	8984116	8984866	-	0.0326461	0.116261	2.38573	NS	ENSDARG00000074310	rbfox3l	RBFOX3	protein_coding
chr3	9079049	9079799	-	0.352356	0.545681	1.55539	NS	ENSDARG00000088540	CABZ01064674.1	CDKL5	protein_coding
chr3	10826339	10827089	+	0.00915749	0.0460755	-2.85307	NS	ENSDARG00000087687	TMEM100 (1 of 2)	TMEM100	protein_coding
chr3	11538410	11539160	+	0.000663164	0.00553435	2.06367	NS	ENSDARG00000088981	TMEM220	TMEM220	protein_coding
chr3	11800027	11800777	+	0.240625	0.441908	0.266667	NS	ENSDARG00000040387	mmd	MMD	protein_coding
chr3	12296186	12296936	+	0.000840573	0.00674406	0.7473	NS	ENSDARG00000058424	pdgfab	PDGFA	protein_coding
chr3	12375819	12376569	+	0.00815843	0.0424361	4.99958	NS	ENSDARG00000077868	BTBD17 (1 of 2)	BTBD17	protein_coding
chr3	12511063	12511813	-	0.241087	0.442171	-3.53297	NS	ENSDARG00000038369	cyp2k17	CYP2W1	protein_coding
chr3	12722696	12723446	-	7.68867e-05	0.000868576	-3.52278	NS	ENSDARG00000016293	vasnb	VASN	protein_coding
chr3	12780237	12780987	+	0.00363427	0.0226108	2.96297	NS	ENSDARG00000028513	CT033841.1	CORO7	protein_coding
chr3	12810002	12810752	+	0.925686	1	0.00302145	NS	ENSDARG00000037356	pam16	PAM16	protein_coding
chr3	12953105	12953855	+	0.00243976	0.0164604	-0.389538	NS	ENSDARG00000058494	dnaja3a	DNAJA3	protein_coding
chr3	13591254	13592004	-	0.0717266	0.20334	0.14892	NS	ENSDARG00000043607	rab3db	RAB3D	protein_coding
chr3	13639983	13640733	-	0.127817	0.295136	0.391968	NS	ENSDARG00000093937	cnn1b	CNN1;CNN3	protein_coding
chr3	13704699	13705449	-	0.554694	0.750475	0.776761	NS	ENSDARG00000093066	si:ch73-346m18.6	#N/A	processed_transcript
chr3	13895097	13895847	-	1	1	0	NS	ENSDARG00000087188	nfil3-6	AC092566.1	protein_coding
chr3	14735532	14736282	-	0.625994	0.807832	-0.0424669	NS	ENSDARG00000041217	xpo6	XPO6	protein_coding
chr3	15048490	15049240	-	0.000101985	0.00110955	3.25727	NS	ENSDARG00000070845	si:dkey-56d12.4	#N/A	protein_coding
chr3	15922969	15923719	-	0.528153	0.725382	-1.1167	NS	ENSDARG00000077563	GJC1	GJC1	protein_coding
chr3	16232055	16232805	+	0.0820433	0.222421	-1.50859	NS	ENSDARG00000016480	slc17a7	SLC17A7	protein_coding
chr3	16461423	16462173	+	0.747105	0.907885	0.302886	NS	ENSDARG00000015922	zgc:153952	STK17A	protein_coding
chr3	17297213	17297963	+	0.135759	0.307977	0.125538	NS	ENSDARG00000006017	kat2a	KAT2A	protein_coding
chr3	17759235	17759985	-	0.146409	0.323657	0.286555	NS	ENSDARG00000009040	zgc:73324	COQ10B	protein_coding
chr3	17791618	17792368	+	0.0669171	0.193938	-0.111919	NS	ENSDARG00000076490	ANKRD40	ANKRD40	protein_coding
chr3	17826380	17827130	+	0.0816357	0.222332	-0.955099	NS	ENSDARG00000013460	WFIKKN2 (1 of 2)	WFIKKN2	protein_coding
chr3	18102044	18102794	-	0.779177	0.932678	0.0432767	NS	ENSDARG00000074531	spag9a	SPAG9	protein_coding
chr3	18529687	18530437	-	0.0412367	0.137213	4.50591	NS	ENSDARG00000076103	grid2ipa	GRID2IP	protein_coding
chr3	18954401	18955151	-	3.08761e-14	1.15605e-12	15.6256	Hyper	ENSDARG00000078149	grin2ca	GRIN2C	protein_coding
chr3	19028574	19029324	+	0.147211	0.325257	2.48505	NS	ENSDARG00000070780	rln3a	RLN3	protein_coding
chr3	19552044	19552794	+	0.00928978	0.0463485	-0.406945	NS	ENSDARG00000008105	mettl2a	METTL2A	protein_coding
chr3	19618898	19619648	+	0.318096	0.510231	0.187209	NS	ENSDARG00000078135	MRC2	MRC2	protein_coding
chr3	19786639	19787389	-	0.95098	1	-0.0107483	NS	ENSDARG00000070735	rnd2	RND2	protein_coding
chr3	19883262	19884012	-	0.128016	0.295411	0.894662	NS	ENSDARG00000056469	si:busm1-163l24.3	#N/A	protein_coding
chr3	19888331	19889081	+	0.353842	0.547205	-0.625896	NS	ENSDARG00000056468	asb16	ASB16	protein_coding
chr3	19952567	19953317	-	0.735741	0.899004	-0.0319315	NS	ENSDARG00000035066	ubtf	UBTF	protein_coding
chr3	21127753	21128503	-	0.216449	0.420735	-0.388222	NS	ENSDARG00000007245	RUNDC3A (2 of 2)	RUNDC3A	protein_coding
chr3	21184491	21185241	-	0.418424	0.615347	-0.0667557	NS	ENSDARG00000006566	nlk1	NLK	protein_coding
chr3	21332144	21332894	-	0.693881	0.862887	0.0533826	NS	ENSDARG00000087330	MAZ (2 of 2)	MAZ	protein_coding
chr3	21492934	21493684	-	4.18705e-06	6.10575e-05	-1.2504	NS	ENSDARG00000002564	syngr1a	SYNGR1	protein_coding
chr3	22248674	22249424	+	1	1	0	NS	ENSDARG00000056258	cdc27	CDC27	protein_coding
chr3	23511788	23512538	+	0.222082	0.427303	-0.680508	NS	ENSDARG00000012405	col1a1a	COL1A1	protein_coding
chr3	23541319	23542069	+	0.501748	0.700458	-0.604236	NS	ENSDARG00000079366	AL929222.1	PPP1R9B	protein_coding
chr3	23697705	23698455	-	0.00317653	0.020436	0.685539	NS	ENSDARG00000079912	RAPGEFL1	RAPGEFL1	protein_coding
chr3	23887273	23888023	-	0.0393373	0.132377	0.0849858	NS	ENSDARG00000029215	#N/A	UBE2Z	protein_coding
chr3	23959567	23960317	+	8.1813e-05	0.00092145	0.989683	NS	ENSDARG00000011579	hoxb10a	#N/A	protein_coding
chr3	23968092	23968842	+	0.0694105	0.198534	1.71474	NS	ENSDARG00000056023	hoxb9a	HOXB9	protein_coding
chr3	23994445	23995195	+	0.830285	0.970391	0.208062	NS	ENSDARG00000010630	hoxb6a	HOXB6	protein_coding
chr3	23998432	23999182	+	0.976475	1	-0.0283566	NS	ENSDARG00000013057	hoxb5a	HOXB5	protein_coding
chr3	24042891	24043641	+	0.00153624	0.011187	11.6237	NS	ENSDARG00000000175	hoxb2a	HOXB2	protein_coding
chr3	24488675	24489425	+	0.507679	0.704244	-0.0770844	NS	ENSDARG00000038141	atf4b2	ATF4	protein_coding
chr3	24497984	24498734	+	0.835273	0.974221	0.0627161	NS	ENSDARG00000017049	adsl	ADSL	protein_coding
chr3	24651837	24652587	+	0.126377	0.293748	4.42108	NS	ENSDARG00000009311	pvalb6	PVALB	protein_coding
chr3	24972709	24973459	+	0.102649	0.258396	0.534759	NS	ENSDARG00000061684	SLC25A17	SLC25A17	protein_coding
chr3	25154769	25155519	-	0.82327	0.966788	-0.0258982	NS	ENSDARG00000061108	ep300b	EP300	protein_coding
chr3	25267572	25268322	+	0.00149547	0.0110003	-0.228746	NS	ENSDARG00000093235	TST	MPST	protein_coding
chr3	25746594	25747344	-	1.48987e-06	2.31041e-05	1.96058	NS	ENSDARG00000088072	USP43 (1 of 2)	USP43	protein_coding
chr3	25914193	25914943	-	0.0830027	0.223817	0.284329	NS	ENSDARG00000022531	ntn1b	NTN1	protein_coding
chr3	26671611	26672361	-	0.0246409	0.0945592	0.379267	NS	ENSDARG00000010160	rps15a	RPS15A	protein_coding
chr3	26790254	26791004	-	0.258688	0.459251	0.0749064	NS	ENSDARG00000070568	atad5a	ATAD5	protein_coding
chr3	26790351	26791101	+	0.258688	0.459251	0.0749064	NS	ENSDARG00000070570	ppp4ca	PPP4C	protein_coding
chr3	26850787	26851537	+	1	1	0	NS	ENSDARG00000087869	si:ch211-11k18.4	#N/A	protein_coding
chr3	26862939	26863689	+	0.10229	0.258131	-0.602298	NS	ENSDARG00000061213	RABEP2	RABEP2	protein_coding
chr3	26989638	26990388	-	0.132575	0.303237	0.207899	NS	ENSDARG00000075783	HMGXB4 (1 of 2)	HMGXB4	protein_coding
chr3	26999057	26999807	-	0.347915	0.54094	-0.0585166	NS	ENSDARG00000055743	ankrd54	ANKRD54	protein_coding
chr3	27092673	27093423	-	0.793855	0.943995	0.441596	NS	ENSDARG00000088896	5S_rRNA	#N/A	rRNA
chr3	27557715	27558465	+	0.182592	0.379773	5.68791	NS	ENSDARG00000084168	5S_rRNA	#N/A	rRNA
chr3	27752431	27753181	-	0.508204	0.704544	-0.0663897	NS	ENSDARG00000055383	C3H16orf72	C16orf72	protein_coding
chr3	27937220	27937970	+	0.240336	0.441768	0.0930868	NS	ENSDARG00000061185	nat15	NAA60	protein_coding
chr3	28030848	28031598	-	0.124418	0.290658	0.847343	NS	ENSDARG00000006031	abat	ABAT	protein_coding
chr3	29317639	29318389	+	0.575611	0.769704	-1.33248	NS	ENSDARG00000083676	5S_rRNA	#N/A	rRNA
chr3	29619902	29620652	+	0.0317219	0.11375	2.67423	NS	ENSDARG00000038012	FAM83F (1 of 2)	FAM83F	protein_coding
chr3	30061166	30061916	-	0.325414	0.517573	-0.0527845	NS	ENSDARG00000091962	RUNDC1	RUNDC1	protein_coding
chr3	30128114	30128864	-	0.30337	0.496771	0.630358	NS	ENSDARG00000054842	hsd17b14	HSD17B14	protein_coding
chr3	30303861	30304611	-	1	1	0	NS	ENSDARG00000054833	nucb1	NUCB1	protein_coding
chr3	30399358	30400108	+	1	1	0	NS	ENSDARG00000087732	Metazoa_SRP	#N/A	misc_RNA
chr3	31532625	31533375	+	0.361566	0.555105	2.52936	NS	ENSDARG00000028521	c1ql3b	C1QL1	protein_coding
chr3	31852190	31852940	-	0.786819	0.939391	0.0406101	NS	ENSDARG00000054362	ccdc47	CCDC47	protein_coding
chr3	32499497	32500247	-	0.00389006	0.0238101	-0.180866	NS	ENSDARG00000010246	prmt1	PRMT1	protein_coding
chr3	32502928	32503678	+	0.0779046	0.214324	-0.140449	NS	ENSDARG00000054320	AP2A2	AP2A1	protein_coding
chr3	32850633	32851383	+	0.00671642	0.036393	-0.225479	NS	ENSDARG00000060030	setd1a	SETD1A	protein_coding
chr3	32968447	32969197	-	0.53722	0.73299	0.15216	NS	ENSDARG00000053257	zgc:153733	FAM109A	protein_coding
chr3	32968518	32969268	+	0.53722	0.73299	0.15216	NS	ENSDARG00000027357	cd2bp2	CD2BP2	protein_coding
chr3	33396097	33396847	-	0.19392	0.393714	-0.176553	NS	ENSDARG00000034893	rarab	RARA	protein_coding
chr3	33478719	33479469	+	0.309685	0.503345	3.85309	NS	ENSDARG00000053449	pyya	PYY	protein_coding
chr3	33986279	33987029	-	0.455149	0.654875	0.861513	NS	ENSDARG00000037905	cacna1aa	CACNA1A	protein_coding
chr3	34198634	34199384	-	0.451171	0.650693	1.82028	NS	ENSDARG00000096275	ighv4-2	#N/A	protein_coding
chr3	34221574	34222324	-	1	1	0	NS	ENSDARG00000020679	clpp	CLPP	protein_coding
chr3	34234133	34234883	+	0.0983316	0.251952	0.0459559	NS	ENSDARG00000018698	carm1	CARM1	protein_coding
chr3	34754872	34755622	+	0.716732	0.882091	0.262059	NS	ENSDARG00000011956	dlx4a	DLX4;DLX6	protein_coding
chr3	34901689	34902439	-	1	1	0	NS	ENSDARG00000060150	psmd11a	PSMD11	protein_coding
chr3	35090526	35091276	+	0.356006	0.549614	0.0446851	NS	ENSDARG00000022254	prkcbb	PRKCB;PRKCG	protein_coding
chr3	35687029	35687779	-	0.0731055	0.205713	0.397049	NS	ENSDARG00000037921	gng13b	GNG13	protein_coding
chr3	35949836	35950586	-	0.50677	0.703718	-0.0525624	NS	ENSDARG00000070256	suz12a	SUZ12	protein_coding
chr3	36208962	36209712	-	0.319977	0.512258	-0.0812145	NS	ENSDARG00000008370	csnk1da	CSNK1D	protein_coding
chr3	36271331	36272081	-	0.709554	0.878174	-0.0371422	NS	ENSDARG00000076128	prkar1aa	PRKAR1A	protein_coding
chr3	36476980	36477730	-	0.15591	0.338715	0.165289	NS	ENSDARG00000059874	ABCC1	ABCC1	protein_coding
chr3	36573749	36574499	-	0.172531	0.366211	-0.2	NS	ENSDARG00000007549	pdxdc1	PDXDC1	protein_coding
chr3	36578067	36578817	+	0.0761507	0.211552	-0.909004	NS	ENSDARG00000074211	si:dkeyp-72e1.7	#N/A	lincRNA
chr3	36766405	36767155	-	0.863822	0.990357	-0.255596	NS	ENSDARG00000096427	si:ch1073-443f11.2	RP11-127I20.4	protein_coding
chr3	36966580	36967330	+	2.24525e-05	0.000282766	-0.817617	NS	ENSDARG00000070174	MYO10 (2 of 2)	#N/A	protein_coding
chr3	37070095	37070845	-	0.33679	0.529316	-1.22445	NS	ENSDARG00000083696	5S_rRNA	#N/A	rRNA
chr3	37470757	37471507	-	0.937683	1	0.0343742	NS	ENSDARG00000059773	SRCIN1 (1 of 2)	SRCIN1	protein_coding
chr3	37818550	37819300	+	1.27291e-113	4.80928e-111	58.3506	Hyper	ENSDARG00000006849	asic2	ASIC2	protein_coding
chr3	38771835	38772585	-	0.143472	0.319427	7.05706	NS	ENSDARG00000000567	ZNF281 (2 of 2)	ZNF281	protein_coding
chr3	39621474	39622224	-	1.55325e-61	2.93423e-59	19.9146	Hyper	ENSDARG00000090340	FAM83G (2 of 2)	FAM83G	protein_coding
chr3	39642303	39643053	-	1	1	0	NS	ENSDARG00000005414	grapa	GRAP	protein_coding
chr3	39643844	39644594	-	0.0396191	0.132895	3.04009	NS	ENSDARG00000081971	5S_rRNA	#N/A	rRNA
chr3	39879101	39879851	+	0.984039	1	0.0341242	NS	ENSDARG00000083829	5S_rRNA	#N/A	rRNA
chr3	40157149	40157899	-	0.962154	1	-0.00302261	NS	ENSDARG00000006642	drg2	DRG2	protein_coding
chr3	40164498	40165248	+	0.299487	0.493133	3.04701	NS	ENSDARG00000014871	syngr3	SYNGR3	protein_coding
chr3	40226810	40227560	-	0.976462	1	-0.00245047	NS	ENSDARG00000059701	flii	FLII	protein_coding
chr3	40403382	40404132	+	0.0670438	0.19417	-0.58309	NS	ENSDARG00000077052	TNRC18	TNRC18	protein_coding
chr3	40524086	40524836	-	0.0826771	0.223556	-0.210877	NS	ENSDARG00000037870	actb2	ACTB	protein_coding
chr3	40659150	40659900	-	0.24917	0.450044	-0.0316756	NS	ENSDARG00000087893	rnf216	RNF216	protein_coding
chr3	40790393	40791143	+	1	1	0	NS	ENSDARG00000008383	arpc1a	ARPC1A	protein_coding
chr3	41286557	41287307	-	0.588027	0.777303	0.987182	NS	ENSDARG00000078866	sdk1a	SDK1	protein_coding
chr3	41709378	41710128	+	0.122353	0.287776	-0.293686	NS	ENSDARG00000059654	eif3ba	EIF3B	protein_coding
chr3	42649625	42650375	-	0.0237503	0.0917908	-2.60364	NS	ENSDARG00000091498	BX571715.2	MFSD11	protein_coding
chr3	42774432	42775182	+	0.85132	0.983249	0.0231017	NS	ENSDARG00000074444	RMI2	RMI2	protein_coding
chr3	43259091	43259841	+	0.160286	0.347038	0.935486	NS	ENSDARG00000020961	UNCX	UNCX	protein_coding
chr3	43417405	43418155	+	1.1536e-05	0.00015172	7.3859	NS	ENSDARG00000085247	5S_rRNA	#N/A	rRNA
chr3	44043230	44043980	-	0.00327254	0.0208316	-5.8389	NS	ENSDARG00000067818	BX537305.1	PIF1	protein_coding
chr3	44790938	44791688	-	5.4076e-07	9.10966e-06	1.20001	NS	ENSDARG00000052648	hs3st4	HS3ST4	protein_coding
chr3	44948686	44949436	+	0.00270917	0.0179374	-10.0472	NS	ENSDARG00000089267	5S_rRNA	#N/A	rRNA
chr3	45283220	45283970	-	7.69918e-22	4.38326e-20	6.59003	NS	ENSDARG00000074017	USP31	USP31	protein_coding
chr3	45318963	45319713	-	0.66085	0.838368	-0.0353797	NS	ENSDARG00000015722	kctd5	KCTD5	protein_coding
chr3	45815736	45816486	-	0.465991	0.665518	0.37258	NS	ENSDARG00000020504	h3f3a	H3F3A	protein_coding
chr3	46152631	46153381	-	0.00770723	0.0406011	1.11463	NS	ENSDARG00000052642	SHISA9 (1 of 2)	SHISA9	protein_coding
chr3	46667423	46668173	+	0.151423	0.331741	-0.225994	NS	ENSDARG00000032344	PDE4A	PDE4A	protein_coding
chr3	46800316	46801066	+	9.90557e-06	0.000130691	12.9915	NS	ENSDARG00000004470	prkcsh	PRKCSH	protein_coding
chr3	47542330	47543080	-	0.362549	0.556203	1.22036	NS	ENSDARG00000078953	EPN3 (1 of 2)	EPN3	protein_coding
chr3	47587327	47588077	+	0.71493	0.881676	0.116517	NS	ENSDARG00000052222	zgc:114118	RASD1	protein_coding
chr3	47698486	47699236	+	0.123929	0.290005	-0.0704984	NS	ENSDARG00000038768	mrpl12	SLC25A10	protein_coding
chr3	48315868	48316618	-	0.119603	0.284964	-0.183039	NS	ENSDARG00000043105	qtrt1	QTRT1	protein_coding
chr3	48318632	48319382	+	0.586509	0.776284	-0.16595	NS	ENSDARG00000069937	dnm2	DNM2	protein_coding
chr3	50002890	50003640	+	0.120068	0.28547	0.38323	NS	ENSDARG00000059594	hs3st3b1a	HS3ST3B1	protein_coding
chr3	52183124	52183874	+	6.09787e-05	0.000711875	-0.973361	NS	ENSDARG00000010727	ttyh2l	TTYH2	protein_coding
chr3	52526991	52527741	-	0.00337289	0.0213685	-6.33718	NS	ENSDARG00000081891	BX547935.1	#N/A	miRNA
chr3	53320573	53321323	-	0.907724	1	0.0170458	NS	ENSDARG00000089951	AL840631.3	ZNF793	protein_coding
chr3	53340406	53341156	+	0.795943	0.945395	-0.024796	NS	ENSDARG00000073974	glt25d1	GLT25D1	protein_coding
chr3	53537266	53538016	+	0.0456562	0.147205	-0.118334	NS	ENSDARG00000029931	atp13a	ATP13A1	protein_coding
chr3	53547085	53547835	+	0.359659	0.552995	-1.34884	NS	ENSDARG00000085642	5S_rRNA	#N/A	rRNA
chr3	53983339	53984089	-	0.122153	0.287469	3.45777	NS	ENSDARG00000090199	5S_rRNA	#N/A	rRNA
chr3	53990279	53991029	+	0.000931674	0.00741769	-0.319629	NS	ENSDARG00000059475	CAMSAP3 (1 of 2)	CAMSAP3	protein_coding
chr3	54137552	54138302	-	0.687895	0.858784	0.655201	NS	ENSDARG00000091484	5S_rRNA	#N/A	rRNA
chr3	55018928	55019678	+	0.472937	0.672204	0.884094	NS	ENSDARG00000077847	olfm2a	OLFM2	protein_coding
chr3	56030281	56031031	-	0.109589	0.270138	-5.24445	NS	ENSDARG00000018393	KANK2	KANK2	protein_coding
chr3	57552686	57553436	+	0.000195764	0.00191434	-4.21845	NS	ENSDARG00000021846	HID1	HID1	protein_coding
chr3	57589830	57590580	+	0.1969	0.397627	0.547665	NS	ENSDARG00000004322	USH1G (1 of 2)	USH1G	protein_coding
chr3	58343711	58344461	-	0.537486	0.733038	0.0729999	NS	ENSDARG00000076742	cyth1a	CYTH1	protein_coding
chr3	58578557	58579307	-	1	1	0	NS	ENSDARG00000012192	cant1a	CANT1	protein_coding
chr3	58593085	58593835	-	0.00776804	0.0408142	0.576369	NS	ENSDARG00000052429	syngr2a	SYNGR2	protein_coding
chr3	59250679	59251429	+	0.211494	0.415392	-1.97942	NS	ENSDARG00000059914	SDR42E2	SDR42E2	protein_coding
chr3	59687561	59688311	-	1	1	0	NS	ENSDARG00000014366	LUC7L3	LUC7L3	protein_coding
chr3	59931020	59931770	+	0.0655572	0.191466	-0.48811	NS	ENSDARG00000074671	nptx1l	NPTX1	protein_coding
chr3	60258352	60259102	+	0.206962	0.409202	1.16703	NS	ENSDARG00000060265	PPP1R27 (1 of 2)	PPP1R27	protein_coding
chr3	60286148	60286898	+	0.028295	0.104528	0.120482	NS	ENSDARG00000077732	alyref	ALYREF	protein_coding
chr3	60818759	60819509	+	0.00806343	0.042153	9.21261	NS	ENSDARG00000080369	5S_rRNA	#N/A	rRNA
chr3	61084139	61084889	+	0.293303	0.487588	-1.09887	NS	ENSDARG00000088182	ST6GALNAC2	ST6GALNAC2	protein_coding
chr3	61219395	61220145	+	0.2277	0.431678	-1.29387	NS	ENSDARG00000041250	mfsd11	MFSD11	protein_coding
chr3	61278374	61279124	-	0.635694	0.816171	0.182583	NS	ENSDARG00000059545	foxj1a	FOXJ1	protein_coding
chr3	61424290	61425040	+	1	1	0	NS	ENSDARG00000090861	CABZ01087514.1	SLC25A17	protein_coding
chr3	61536070	61536820	+	0.740892	0.90324	0.0985636	NS	ENSDARG00000018903	AIMP2	AIMP2	protein_coding
chr3	61553565	61554315	+	0.751265	0.911341	0.182532	NS	ENSDARG00000074669	CACNG4 (1 of 2)	CACNG4	protein_coding
chr3	61771137	61771887	-	0.305575	0.499202	-1.39116	NS	ENSDARG00000037790	pvalb8	OCM	protein_coding
chr3	61814098	61814848	-	0.909103	1	0.170866	NS	ENSDARG00000037789	pvalb1	OCM	protein_coding
chr3	61942976	61943726	-	2.23323e-08	4.5055e-07	-7.71533	NS	ENSDARG00000074086	TECPR1 (2 of 2)	TECPR1	protein_coding
chr3	61981374	61982124	-	0.0128565	0.0591058	-5.23229	NS	ENSDARG00000088331	CU464205.1	#N/A	protein_coding
chr3	62123223	62123973	+	0.793352	0.943912	0.131878	NS	ENSDARG00000089772	BAIAP2L1 (1 of 3)	BAIAP2L1	protein_coding
chr3	62556698	62557448	+	0.280439	0.476105	0.124094	NS	ENSDARG00000074317	FAM20C (1 of 2)	FAM20C	protein_coding
chr3	62694674	62695424	+	0.118318	0.284049	3.25166	NS	ENSDARG00000076679	RAI1	RAI1	protein_coding
chr3	62788746	62789496	+	0.946665	1	0.0168538	NS	ENSDARG00000041300	lrrc48	LRRC48	protein_coding
chr3	63032432	63033182	-	0.860291	0.989037	-0.0757139	NS	ENSDARG00000077080	GPRC5B (1 of 2)	GPRC5B	protein_coding
chr3	63065315	63066065	-	0.0237649	0.0917908	-1.19368	NS	ENSDARG00000037782	sox8	SOX8	protein_coding
chr4	41126	41876	+	0.323741	0.51614	-0.0628931	NS	ENSDARG00000045911	tulp4	TULP4	protein_coding
chr4	355900	356650	+	0.185073	0.382478	0.0592066	NS	ENSDARG00000002303	xpot	XPOT	protein_coding
chr4	734107	734857	-	0.106708	0.264764	0.117827	NS	ENSDARG00000063686	XRCC6BP1	XRCC6BP1	protein_coding
chr4	932667	933417	-	0.234133	0.436586	-0.790514	NS	ENSDARG00000055562	mtpn	MTPN	protein_coding
chr4	1542902	1543652	-	0.0276924	0.103023	-0.083316	NS	ENSDARG00000007413	arid2	ARID2	protein_coding
chr4	1616015	1616765	-	0.927369	1	-0.0100107	NS	ENSDARG00000093658	tm7sf3	TM7SF3	protein_coding
chr4	1616017	1616767	+	0.927369	1	-0.0100107	NS	ENSDARG00000026839	med21	MED21	protein_coding
chr4	1684937	1685687	-	0.16358	0.352187	-0.324675	NS	ENSDARG00000079391	MRPL42	RP11-455G16.1;MRPL42;NA	protein_coding
chr4	1897100	1897850	-	1	1	0	NS	ENSDARG00000009262	FAR2	FAR2	protein_coding
chr4	2396444	2397194	-	0.0221249	0.0868868	0.790097	NS	ENSDARG00000011961	csrp2	CSRP2	protein_coding
chr4	3016097	3016847	-	0.500423	0.699313	0.11353	NS	ENSDARG00000045870	plekha5	PLEKHA5	protein_coding
chr4	3192924	3193674	+	0.0621667	0.183759	-4.77863	NS	ENSDARG00000060248	FGD4 (2 of 2)	FGD4	protein_coding
chr4	3352687	3353437	+	0.00126032	0.00954076	3.29642	NS	ENSDARG00000077654	GRM8 (1 of 2)	GRM8	protein_coding
chr4	3805134	3805884	-	0.630246	0.810678	2.90179	NS	ENSDARG00000094531	si:dkey-3n7.6	#N/A	lincRNA
chr4	3852221	3852971	+	0.334795	0.527448	-0.159204	NS	ENSDARG00000033296	gpr37b	GPR37	protein_coding
chr4	4379819	4380569	-	0.0198501	0.0809587	1.28436	NS	ENSDARG00000075281	TBC1D30	TBC1D30	protein_coding
chr4	4629098	4629848	-	0.140472	0.314616	0.214133	NS	ENSDARG00000039350	ssbp1	SSBP1	protein_coding
chr4	4965025	4965775	-	0.0776012	0.213725	-0.0807103	NS	ENSDARG00000039343	ahcyl2	AHCYL2	protein_coding
chr4	5053399	5054149	+	0.565655	0.761289	0.305005	NS	ENSDARG00000045856	fgf6b	FGF6	protein_coding
chr4	5175615	5176365	-	0.0275831	0.103	1.25948	NS	ENSDARG00000015931	SNAP91 (2 of 2)	SNAP91	protein_coding
chr4	5244388	5245138	-	1	1	0	NS	ENSDARG00000095332	si:dkey-14d8.1	#N/A	protein_coding
chr4	5372486	5373236	-	0.372329	0.567021	-2.25221	NS	ENSDARG00000018770	CD5L (2 of 2)	#N/A	protein_coding
chr4	5379695	5380445	+	0.240178	0.441673	0.224257	NS	ENSDARG00000045836	mapk11	MAPK11	protein_coding
chr4	5396439	5397189	+	0.589265	0.778037	0.374571	NS	ENSDARG00000006409	mapk12b	MAPK12	protein_coding
chr4	5614544	5615294	+	2.98484e-07	5.19037e-06	2.37434	NS	ENSDARG00000070220	brn1.2	POU3F2	protein_coding
chr4	5636795	5637545	-	0.628833	0.809474	0.414684	NS	ENSDARG00000075956	FAXC (2 of 2)	FAXC	protein_coding
chr4	5649096	5649846	+	0.272426	0.469839	0.503853	NS	ENSDARG00000054321	zgc:194470	#N/A	protein_coding
chr4	5708142	5708892	+	0.109666	0.270166	-0.13947	NS	ENSDARG00000073858	pex26	PEX26	protein_coding
chr4	6197709	6198459	-	0.871696	0.993628	-0.0126764	NS	ENSDARG00000068708	ifrd1	IFRD1	protein_coding
chr4	6303102	6303852	+	1.05892e-07	1.9302e-06	15.3727	Hyper	ENSDARG00000084778	5S_rRNA	#N/A	rRNA
chr4	6522506	6523256	+	0.179184	0.376295	5.89528	NS	ENSDARG00000070314	cald1l	CALD1	protein_coding
chr4	6747134	6747884	+	1	1	0	NS	ENSDARG00000018688	elk3	ELK3	protein_coding
chr4	7049383	7050133	-	0.277681	0.47472	0.254453	NS	ENSDARG00000045815	mcm10	MCM10	protein_coding
chr4	7210235	7210985	-	0.0102485	0.0499329	2.36249	NS	ENSDARG00000074547	si:ch211-240l19.8	#N/A	protein_coding
chr4	7335153	7335903	-	0.0321532	0.1149	-0.126103	NS	ENSDARG00000039392	wnk1b	WNK1	protein_coding
chr4	7391935	7392685	+	0.654248	0.831872	-0.115497	NS	ENSDARG00000076014	ERC1 (2 of 3)	ERC1	protein_coding
chr4	7626525	7627275	-	0.428765	0.626673	-0.254135	NS	ENSDARG00000034894	wnt5b	WNT5B	protein_coding
chr4	7952424	7953174	-	0.0199159	0.0809888	5.28791	NS	ENSDARG00000088181	MPPED1	MPPED1	protein_coding
chr4	8127763	8128513	+	0.181676	0.37942	2.32646	NS	ENSDARG00000073881	SLC41A2 (1 of 2)	SLC41A2	protein_coding
chr4	8243730	8244480	-	0.78616	0.938874	0.0645763	NS	ENSDARG00000034375	chst11	CHST11	protein_coding
chr4	8248246	8248996	+	0.0143122	0.0636166	-0.829876	NS	ENSDARG00000039185	nfyba	NFYB	protein_coding
chr4	8608352	8609102	+	0.720779	0.885473	-0.0356114	NS	ENSDARG00000091656	lsm8	NAA38	protein_coding
chr4	8884255	8885005	-	0.00657527	0.0358803	-0.33289	NS	ENSDARG00000057974	parp12b	PARP12	protein_coding
chr4	8929521	8930271	-	1	1	0	NS	ENSDARG00000062983	fbxo18	FBXO18	protein_coding
chr4	9770779	9771529	+	1.43804e-05	0.000185606	-3.30511	NS	ENSDARG00000094973	wnt16	WNT16	protein_coding
chr4	10375339	10376089	+	0.251381	0.452269	2.69073	NS	ENSDARG00000019235	sema3aa	SEMA3A	protein_coding
chr4	10701406	10702156	-	0.285688	0.48089	-3.73125	NS	ENSDARG00000096147	si:dkey-146n1.4	#N/A	lincRNA
chr4	11175178	11175928	+	0.0192869	0.0795203	-4.54373	NS	ENSDARG00000006747	#N/A	TMEM178B	protein_coding
chr4	11350091	11350841	-	0.119447	0.284964	0.921659	NS	ENSDARG00000007639	CNOT4 (1 of 2)	CNOT4	protein_coding
chr4	11676747	11677497	+	6.60148e-11	1.85377e-09	-19.1965	Hypo	ENSDARG00000008720	lmo3	LMO3	protein_coding
chr4	11926111	11926861	-	0.135308	0.30729	0.147443	NS	ENSDARG00000069912	hmga2	HMGA2	protein_coding
chr4	11978216	11978966	-	0.00843978	0.0434643	0.248633	NS	ENSDARG00000045658	msrb3	MSRB3	protein_coding
chr4	12602738	12603488	-	0.0215741	0.0856372	7.57576	NS	ENSDARG00000045672	il26	#N/A	protein_coding
chr4	13243759	13244509	-	0.967601	1	0.170269	NS	ENSDARG00000062808	si:dkey-234l24.4p	#N/A	pseudogene
chr4	13271777	13272527	-	0.0486185	0.154479	-0.530223	NS	ENSDARG00000011661	twf1b	TWF1	protein_coding
chr4	13425264	13426014	+	1	1	0	NS	ENSDARG00000020086	NUAK1 (2 of 2)	NUAK1	protein_coding
chr4	13464364	13465114	+	0.463823	0.663106	-4.24242	NS	ENSDARG00000096496	si:dkey-261e22.5	#N/A	lincRNA
chr4	14068785	14069535	-	0.399475	0.596343	-0.115395	NS	ENSDARG00000007764	klhdc10	KLHDC10	protein_coding
chr4	14168564	14169314	-	0.510318	0.706938	-0.0709557	NS	ENSDARG00000000018	nrf1	NRF1	protein_coding
chr4	14485344	14486094	-	0.98412	1	-0.0190537	NS	ENSDARG00000019328	plxna4	PLXNA4;PLXNA2	protein_coding
chr4	15189311	15190061	-	0.0996738	0.254138	1.21631	NS	ENSDARG00000012684	atp2b1a	ATP2B1	protein_coding
chr4	15278432	15279182	-	0.190733	0.390002	2.52885	NS	ENSDARG00000085458	5S_rRNA	#N/A	rRNA
chr4	15712392	15713142	-	0.191049	0.390116	1.04167	NS	ENSDARG00000032653	fam60a	FAM60A	protein_coding
chr4	15777890	15778640	+	0.00426848	0.0256766	-0.388737	NS	ENSDARG00000023026	pkp2	PKP2	protein_coding
chr4	15852407	15853157	+	0.00983429	0.0484832	-1.75953	NS	ENSDARG00000093058	si:dkey-13i19.8	#N/A	processed_transcript
chr4	15862102	15862852	+	0.00472861	0.0278753	9.7669	NS	ENSDARG00000056859	C4H12orf39	C12orf39	protein_coding
chr4	15944020	15944770	-	1	1	0	NS	ENSDARG00000007315	tmpoa	TMPO	protein_coding
chr4	15953538	15954288	+	0.163271	0.351821	-0.193511	NS	ENSDARG00000019420	etnk1	ETNK1	protein_coding
chr4	16458775	16459525	-	0.922419	1	0.0570994	NS	ENSDARG00000038384	th2	TH	protein_coding
chr4	16709852	16710602	-	0.0285273	0.105106	-0.173585	NS	ENSDARG00000006011	klhdc5	KLHL42;KLHDC5	protein_coding
chr4	16792692	16793442	-	0.0696543	0.198958	-0.258659	NS	ENSDARG00000014572	chpt1	CHPT1	protein_coding
chr4	17348754	17349504	-	0.910844	1	0.0214711	NS	ENSDARG00000004055	uhrf1bp1l	UHRF1BP1L	protein_coding
chr4	17384495	17385245	-	0.027051	0.101466	4.58498	NS	ENSDARG00000015278	plxnc1	PLXNC1	protein_coding
chr4	17663209	17663959	-	0.0576194	0.17279	0.102145	NS	ENSDARG00000029018	cdkn1ba	CDKN1B	protein_coding
chr4	17809631	17810381	-	0.0543028	0.167874	-0.0820345	NS	ENSDARG00000008439	atxn10	ATXN10	protein_coding
chr4	17908755	17909505	-	0.463078	0.662725	0.249862	NS	ENSDARG00000015222	cbll1	ZNF645;CBLL1;NA	protein_coding
chr4	18468751	18469501	+	0.865005	0.991439	0.268945	NS	ENSDARG00000069402	lrrc4.1	LRRC4	protein_coding
chr4	18634226	18634976	+	0.0613542	0.182004	-5.42222	NS	ENSDARG00000021336	pax4	PAX4	protein_coding
chr4	18985378	18986128	+	0.0199739	0.081145	-0.330943	NS	ENSDARG00000045542	LAMTOR4	LAMTOR4	protein_coding
chr4	19157372	19158122	-	0.948782	1	0.00491111	NS	ENSDARG00000045481	pion	PION	protein_coding
chr4	20402015	20402765	-	0.163929	0.352187	0.140372	NS	ENSDARG00000045486	pawrl	PAWR	protein_coding
chr4	20587833	20588583	-	0.0655321	0.191466	-0.22295	NS	ENSDARG00000045487	rps16	RPS16	protein_coding
chr4	20652983	20653733	+	0.505314	0.703079	-0.770507	NS	ENSDARG00000029830	myf6	MYF6	protein_coding
chr4	20676401	20677151	+	0.0155544	0.0676903	3.81988	NS	ENSDARG00000007277	myf5	MYF5	protein_coding
chr4	21143063	21143813	-	0.505856	0.703359	0.725568	NS	ENSDARG00000013000	ppfia2	PPFIA2	protein_coding
chr4	21274096	21274846	-	0.64546	0.823873	0.0992489	NS	ENSDARG00000061951	golgb1	GOLGB1	protein_coding
chr4	21407843	21408593	-	0.0801923	0.219263	-0.196139	NS	ENSDARG00000007523	mll5	MLL5	protein_coding
chr4	22018175	22018925	-	0.859038	0.988143	0.0582462	NS	ENSDARG00000021590	magi2	MAGI2	protein_coding
chr4	22159071	22159821	+	0.00196772	0.0136297	-1.80218	NS	ENSDARG00000076044	TRHDE (2 of 2)	TRHDE	protein_coding
chr4	24151143	24151893	-	0.248211	0.44899	0.938004	NS	ENSDARG00000016526	gata3	GATA3	protein_coding
chr4	24358088	24358838	-	0.275902	0.472763	0.0917431	NS	ENSDARG00000045518	tmem110l	TMEM110-MUSTN1	protein_coding
chr4	25037005	25037755	+	1	1	0	NS	ENSDARG00000069261	metap2a	METAP2	protein_coding
chr4	25123421	25124171	+	0.960639	1	0.00320522	NS	ENSDARG00000089908	DEPDC4	DEPDC4	protein_coding
chr4	26425588	26426338	-	0.213328	0.417219	-0.236128	NS	ENSDARG00000024306	zbed4	ZBED4	protein_coding
chr4	26694305	26695055	-	0.800337	0.947635	-0.138782	NS	ENSDARG00000069160	fam19a5	FAM19A5	protein_coding
chr4	29709657	29710407	-	0.199896	0.400757	4.26194	NS	ENSDARG00000080672	U1	#N/A	snRNA
chr4	29711357	29712107	-	0.958781	1	-0.103046	NS	ENSDARG00000082790	U1	#N/A	snRNA
chr4	29726471	29727221	-	0.424094	0.621486	-2.24266	NS	ENSDARG00000082263	U1	#N/A	snRNA
chr4	29902591	29903341	+	0.00217543	0.0149687	10.4601	NS	ENSDARG00000080271	U1	#N/A	snRNA
chr4	30754236	30754986	+	0.206178	0.408425	9.03226	NS	ENSDARG00000083105	U1	#N/A	snRNA
chr4	31311180	31311930	+	0.0769095	0.21258	-1.80755	NS	ENSDARG00000082253	U1	#N/A	snRNA
chr4	33798786	33799536	-	0.368683	0.562913	-1.59038	NS	ENSDARG00000091706	U1	#N/A	snRNA
chr4	34586377	34587127	+	0.908202	1	-0.354864	NS	ENSDARG00000081077	U1	#N/A	snRNA
chr4	35006983	35007733	-	0.00633997	0.0349455	6.41511	NS	ENSDARG00000082044	U1	#N/A	snRNA
chr4	35301121	35301871	+	0.281383	0.476734	3.8747	NS	ENSDARG00000087727	U1	#N/A	snRNA
chr4	35425721	35426471	-	0.792218	0.943912	1.00947	NS	ENSDARG00000093292	CABZ01008481.1	#N/A	protein_coding
chr4	36399178	36399928	-	0.0151543	0.0664358	4.98741	NS	ENSDARG00000082058	U1	#N/A	snRNA
chr4	37780091	37780841	-	0.0120793	0.0565412	-7.33803	NS	ENSDARG00000091709	U1	#N/A	snRNA
chr4	38163375	38164125	+	0.202792	0.403843	-3.09882	NS	ENSDARG00000083218	U1	#N/A	snRNA
chr4	39447828	39448578	-	0.413093	0.610468	2.73745	NS	ENSDARG00000082273	U1	#N/A	snRNA
chr4	39449383	39450133	-	0.000231261	0.00220441	5.11085	NS	ENSDARG00000083351	U1	#N/A	snRNA
chr4	40686095	40686845	+	0.736895	0.899687	-0.70837	NS	ENSDARG00000088070	U1	#N/A	snRNA
chr4	40687384	40688134	+	0.0195575	0.0801588	4.92146	NS	ENSDARG00000088633	U1	#N/A	snRNA
chr4	41624520	41625270	+	0.802256	0.948557	-0.739107	NS	ENSDARG00000083282	U1	#N/A	snRNA
chr4	41629567	41630317	+	1.56358e-05	0.000201183	7.70956	NS	ENSDARG00000080584	U1	#N/A	snRNA
chr4	42806673	42807423	-	0.372796	0.567317	-1.57444	NS	ENSDARG00000084981	U1	#N/A	snRNA
chr4	45363184	45363934	+	0.665547	0.842013	-1.93944	NS	ENSDARG00000068997	si:ch211-223g7.7	#N/A	protein_coding
chr4	46071923	46072673	+	0.328216	0.520834	0.146843	NS	ENSDARG00000074821	si:dkey-72l17.5	#N/A	protein_coding
chr4	47066610	47067360	+	0.986642	1	0.0541126	NS	ENSDARG00000081149	U1	#N/A	snRNA
chr4	47090086	47090836	+	0.581402	0.771773	-1.91499	NS	ENSDARG00000082569	U1	#N/A	snRNA
chr4	47158587	47159337	-	0.197094	0.397814	2.71364	NS	ENSDARG00000082748	U1	#N/A	snRNA
chr4	47159893	47160643	-	0.00324447	0.0207128	9.50984	NS	ENSDARG00000083293	U1	#N/A	snRNA
chr4	48682726	48683476	-	0.492218	0.691568	2.02493	NS	ENSDARG00000083140	U1	#N/A	snRNA
chr4	49787361	49788111	+	0.260438	0.460979	1.80844	NS	ENSDARG00000087506	BX548011.3	#N/A	protein_coding
chr4	49788318	49789068	-	0.0048062	0.0282127	-2.05975	NS	ENSDARG00000090848	BX548011.7	#N/A	miRNA
chr4	49788473	49789223	-	0.441095	0.639635	-0.489726	NS	ENSDARG00000088077	dre-mir-738	#N/A	miRNA
chr4	49792548	49793298	-	0.782405	0.936003	0.23293	NS	ENSDARG00000088938	BX548011.5	#N/A	pseudogene
chr4	50334380	50335130	-	0.620896	0.805131	0.948195	NS	ENSDARG00000086854	5S_rRNA	#N/A	rRNA
chr4	55596336	55597086	-	0.167404	0.357486	9.37082	NS	ENSDARG00000067599	CR936371.2	#N/A	protein_coding
chr4	56026445	56027195	-	0.671171	0.846552	4.34783	NS	ENSDARG00000088364	U1	#N/A	snRNA
chr4	56038148	56038898	-	0.0687732	0.197664	4.61997	NS	ENSDARG00000091354	U1	#N/A	snRNA
chr4	56043460	56044210	-	0.000171008	0.00171669	9.48685	NS	ENSDARG00000089332	U1	#N/A	snRNA
chr4	56054390	56055140	-	8.81522e-05	0.0009822	-7.38549	NS	ENSDARG00000089699	U1	#N/A	snRNA
chr4	58203276	58204026	-	0.843761	0.978697	-0.552183	NS	ENSDARG00000085413	5S_rRNA	#N/A	rRNA
chr4	58355634	58356384	-	0.200947	0.402281	-1.8251	NS	ENSDARG00000089598	CABZ01054396.1	#N/A	protein_coding
chr4	58544020	58544770	-	0.000132468	0.00137292	-6.61155	NS	ENSDARG00000095135	CABZ01032467.1	ZNF606	protein_coding
chr4	58666827	58667577	-	0.0640317	0.187935	4.38711	NS	ENSDARG00000054957	si:ch73-266f23.2	#N/A	protein_coding
chr4	59312183	59312933	-	0.233325	0.436472	1.5344	NS	ENSDARG00000091793	CABZ01071911.3	#N/A	protein_coding
chr4	59851972	59852722	-	0.41059	0.607697	1.81161	NS	ENSDARG00000061753	KCNA5	KCNA5	protein_coding
chr4	59971386	59972136	+	0.101703	0.257574	-1.77623	NS	ENSDARG00000017108	KCNA1 (1 of 2)	KCNA1	protein_coding
chr4	60196699	60197449	-	0.749603	0.910122	0.235047	NS	ENSDARG00000061089	CABZ01113940.1	KIF21A	protein_coding
chr4	60301056	60301806	-	0.26402	0.464144	0.393778	NS	ENSDARG00000068830	si:ch73-347c12.3	KIAA0930	protein_coding
chr4	60406004	60406754	-	0.474153	0.673031	1.78571	NS	ENSDARG00000090978	5S_rRNA	#N/A	rRNA
chr4	60882125	60882875	+	4.35524e-05	0.000524648	6.06696	NS	ENSDARG00000089296	si:dkey-240n22.6	#N/A	protein_coding
chr4	61418126	61418876	-	0.129254	0.297771	1.68046	NS	ENSDARG00000068869	si:dkey-61p9.6	HSPA12B	protein_coding
chr4	61419550	61420300	+	7.98737e-13	2.61382e-11	-6.31468	NS	ENSDARG00000068857	gbp4	GBP6	protein_coding
chr4	62003658	62004408	+	1	1	0	NS	ENSDARG00000090778	ttll1	TTLL1	protein_coding
chr4	62041378	62042128	+	0.502911	0.700478	-0.18741	NS	ENSDARG00000078520	arfgap3	ARFGAP3	protein_coding
chr5	146405	147155	+	0.00485967	0.0284062	-2.83457	NS	ENSDARG00000089672	CABZ01114082.1	DCC	protein_coding
chr5	193482	194232	-	0.182699	0.379773	-0.688391	NS	ENSDARG00000028415	zgc:153924	JUND	protein_coding
chr5	454278	455028	-	0.000774815	0.00633884	-3.22572	NS	ENSDARG00000059134	CABZ01087549.1	PROSAPIP1	protein_coding
chr5	1326916	1327666	+	7.21185e-14	2.62916e-12	3.76695	NS	ENSDARG00000088563	CABZ01090226.1	PRDM12	protein_coding
chr5	1436551	1437301	+	0.00312158	0.0201762	-0.445292	NS	ENSDARG00000075952	mbd2	MBD3L3;MBD2	protein_coding
chr5	1805972	1806722	-	0.30397	0.497362	0.0781861	NS	ENSDARG00000063197	golga2	GOLGA8N;GOLGA2	protein_coding
chr5	2074246	2074996	+	0.0496964	0.156706	0.274845	NS	ENSDARG00000051785	DHX33	DHX33	protein_coding
chr5	2108316	2109066	-	0.153271	0.335259	-1.02389	NS	ENSDARG00000094300	si:ch211-160e1.5	#N/A	processed_transcript
chr5	2111632	2112382	+	0.0544095	0.167874	-0.175737	NS	ENSDARG00000043644	vkorc1l1	VKORC1L1	protein_coding
chr5	2474964	2475714	-	0.0714038	0.202701	-0.13634	NS	ENSDARG00000063142	RAB35 (2 of 2)	RAB35	protein_coding
chr5	2492426	2493176	+	4.26626e-06	6.1779e-05	-0.824932	NS	ENSDARG00000039840	RABEPK	RABEPK	protein_coding
chr5	3902496	3903246	-	5.63907e-07	9.41203e-06	13.5489	NS	ENSDARG00000089107	MLXIPL	MLXIPL	protein_coding
chr5	4023069	4023819	+	1	1	0	NS	ENSDARG00000055086	ggnbp2	GGNBP2	protein_coding
chr5	4237166	4237916	-	0.117845	0.283593	2.42984	NS	ENSDARG00000092515	si:ch211-283g2.2	#N/A	protein_coding
chr5	4304255	4305005	-	0.95338	1	0.00583568	NS	ENSDARG00000017762	srrt	SRRT	protein_coding
chr5	4373242	4373992	+	0.651031	0.82861	-0.017216	NS	ENSDARG00000095908	si:ch1073-228p2.2	#N/A	protein_coding
chr5	4902887	4903637	-	0.407874	0.605185	-0.0747997	NS	ENSDARG00000045983	ZBTB43	ZBTB43	protein_coding
chr5	4914333	4915083	-	0.0909181	0.240061	4.5797	NS	ENSDARG00000085789	5S_rRNA	#N/A	rRNA
chr5	5120438	5121188	-	0.000537043	0.0046306	1.87226	NS	ENSDARG00000019306	lmx1b.2	LMX1B	protein_coding
chr5	5184867	5185617	-	0.00733741	0.0390952	-6.47427	NS	ENSDARG00000091619	fam125ba	MVB12B;FAM125B;NA	protein_coding
chr5	5362335	5363085	+	1	1	0	NS	ENSDARG00000091777	MAPKAP1	MAPKAP1	protein_coding
chr5	5651433	5652183	+	0.134809	0.306828	1.83027	NS	ENSDARG00000078378	TRAF2 (1 of 2)	TRAF2	protein_coding
chr5	5767342	5768092	-	0.0570849	0.171871	2.71994	NS	ENSDARG00000078362	TNC (2 of 2)	TNC	protein_coding
chr5	6511950	6512700	+	0.354531	0.547743	-0.0930677	NS	ENSDARG00000041299	zgc:110796	#N/A	protein_coding
chr5	7819662	7820412	+	0.986191	1	0.00166273	NS	ENSDARG00000042909	lifra	OSMR	protein_coding
chr5	7897007	7897757	+	3.91936e-05	0.000474894	13.1004	NS	ENSDARG00000042913	spef2	SPEF2	protein_coding
chr5	9108404	9109154	+	0.862012	0.989684	0.00838469	NS	ENSDARG00000059418	RICTOR (2 of 3)	RICTOR	protein_coding
chr5	9137695	9138445	-	0.540869	0.736518	0.791382	NS	ENSDARG00000078214	MYBBP1A (2 of 2)	MYBBP1A	protein_coding
chr5	9303820	9304570	-	0.194633	0.394399	0.156356	NS	ENSDARG00000067549	ADAMTS12	ADAMTS12	protein_coding
chr5	9563524	9564274	-	0.659612	0.837053	0.548131	NS	ENSDARG00000092683	si:ch211-12e13.11	#N/A	processed_transcript
chr5	9918552	9919302	+	6.52833e-08	1.24457e-06	17.7461	Hyper	ENSDARG00000076932	CT025934.1	#N/A	protein_coding
chr5	10090068	10090818	-	0.528717	0.725678	0.109003	NS	ENSDARG00000039384	gak	GAK	protein_coding
chr5	10302637	10303387	-	0.00915032	0.0460755	1.42201	NS	ENSDARG00000069958	sh2b3	SH2B3	protein_coding
chr5	10909362	10910112	-	0.898878	1	0.0703682	NS	ENSDARG00000073808	WDR31	WDR31	protein_coding
chr5	10991202	10991952	+	0.43923	0.638712	-0.215437	NS	ENSDARG00000075416	HSCB	HSCB	protein_coding
chr5	12928785	12929535	+	0.219857	0.423806	0.534677	NS	ENSDARG00000028346	tesca	TESC	protein_coding
chr5	12988437	12989187	+	0.303676	0.497077	1.30154	NS	ENSDARG00000090789	5S_rRNA	#N/A	rRNA
chr5	12993800	12994550	-	0.0699891	0.19964	-0.300344	NS	ENSDARG00000079089	fbxw8	FBXW8	protein_coding
chr5	13031630	13032380	-	0.0571112	0.171871	0.127877	NS	ENSDARG00000053019	rnft2	RNFT2	protein_coding
chr5	13031691	13032441	+	0.0571112	0.171871	0.127877	NS	ENSDARG00000078315	C5H12orf49	C12orf49	protein_coding
chr5	13313498	13314248	-	0.0133508	0.0600497	-5.56058	NS	ENSDARG00000068910	nos1	NOS1	protein_coding
chr5	13788481	13789231	-	0.16395	0.352187	-9.22472	NS	ENSDARG00000058605	vsig10	VSIG10	protein_coding
chr5	13792225	13792975	+	0.00611546	0.033933	0.229885	NS	ENSDARG00000068863	si:dkey-98f17.5	#N/A	protein_coding
chr5	13915766	13916516	-	0.978275	1	-0.0843882	NS	ENSDARG00000076137	CLDN22	CLDN25;CLDN24	protein_coding
chr5	14129284	14130034	+	0.00319522	0.0204944	3.62252	NS	ENSDARG00000084021	5S_rRNA	#N/A	rRNA
chr5	14517572	14518322	-	1	1	0	NS	ENSDARG00000035631	sdf2l1	SDF2L1	protein_coding
chr5	14674091	14674841	+	0.0829448	0.223817	-0.208478	NS	ENSDARG00000074309	cnnm4	CNNM4	protein_coding
chr5	14851479	14852229	-	0.190684	0.390002	-0.224942	NS	ENSDARG00000068822	PURB (2 of 2)	PURB	protein_coding
chr5	14984151	14984901	-	0.14396	0.320287	-0.146843	NS	ENSDARG00000035625	snrnp27	SNRNP27	protein_coding
chr5	16030374	16031124	-	0.881639	1	0.161793	NS	ENSDARG00000062646	tet3	TET3	protein_coding
chr5	16093860	16094610	-	1	1	0	NS	ENSDARG00000016128	ap3m2	AP3M2	protein_coding
chr5	16146539	16147289	-	0.350844	0.54407	0.839102	NS	ENSDARG00000018907	kat6a	KAT6A	protein_coding
chr5	16287644	16288394	-	0.0303053	0.110345	6.84524	NS	ENSDARG00000079611	SEMA4C	SEMA4C	protein_coding
chr5	16345567	16346317	+	0.0395029	0.132612	6.6605	NS	ENSDARG00000083583	5S_rRNA	#N/A	rRNA
chr5	17625107	17625857	-	0.144336	0.32078	-1.58239	NS	ENSDARG00000058362	BX649391.1	HSPB1	protein_coding
chr5	17722243	17722993	-	1	1	0	NS	ENSDARG00000035622	xbp1	XBP1	protein_coding
chr5	19700684	19701434	+	0.00636717	0.0349759	-0.332779	NS	ENSDARG00000018508	zdhhc8b	ZDHHC8	protein_coding
chr5	20694363	20695113	-	0.25314	0.454449	0.116686	NS	ENSDARG00000010108	bri3bp	BRI3BP	protein_coding
chr5	20708616	20709366	+	0.617687	0.802286	-0.110555	NS	ENSDARG00000035608	pgam5	PGAM5	protein_coding
chr5	21182994	21183744	-	0.00226347	0.0154975	5.67075	NS	ENSDARG00000010591	foxn4	FOXN4	protein_coding
chr5	21644594	21645344	-	0.0110892	0.0531566	-0.517063	NS	ENSDARG00000061921	gltpa	GLTP	protein_coding
chr5	21771600	21772350	-	0.570845	0.7653	0.335284	NS	ENSDARG00000057017	slc6a4b	SLC6A2	protein_coding
chr5	21886224	21886974	+	0.0667181	0.193632	-0.426743	NS	ENSDARG00000056855	GATC	GATC	protein_coding
chr5	21895129	21895879	+	4.28024e-29	3.17655e-27	16.4718	Hyper	ENSDARG00000086374	isg15	ISG15	protein_coding
chr5	22102347	22103097	+	0.164618	0.352838	0.212577	NS	ENSDARG00000035598	coro1ca	CORO1C	protein_coding
chr5	22461128	22461878	-	0.0201536	0.0815563	2.39307	NS	ENSDARG00000061819	wscd2	WSCD2	protein_coding
chr5	23783881	23784631	-	0.163297	0.351821	-0.166353	NS	ENSDARG00000061746	arhgef9a	ARHGEF9	protein_coding
chr5	23850398	23851148	+	0.110008	0.270547	0.284123	NS	ENSDARG00000034138	shisa2	SHISA2	protein_coding
chr5	23879736	23880486	-	0.0236871	0.0916606	-0.56899	NS	ENSDARG00000094151	si:dkey-286f3.5	#N/A	processed_transcript
chr5	23881419	23882169	+	0.304299	0.4977	-2.63073	NS	ENSDARG00000062463	zc3h12b	ZC3H12B	protein_coding
chr5	23915981	23916731	+	0.506961	0.703718	-0.0296708	NS	ENSDARG00000058128	msna	MSN	protein_coding
chr5	24356501	24357251	-	0.00463761	0.0273777	-0.143649	NS	ENSDARG00000058088	pdcd8	AIFM1	protein_coding
chr5	24460614	24461364	+	0.0229603	0.0891805	-0.368189	NS	ENSDARG00000093945	VMA21	VMA21	protein_coding
chr5	24574514	24575264	+	0.0545716	0.167991	3.43144	NS	ENSDARG00000016536	npas2	NPAS2	protein_coding
chr5	24734760	24735510	-	1.75049e-10	4.51867e-09	2.40047	NS	ENSDARG00000075491	si:ch211-26b3.4	CNKSR2	protein_coding
chr5	24756847	24757597	+	0.712629	0.881113	0.070882	NS	ENSDARG00000035540	BRWD3	BRWD3	protein_coding
chr5	24757469	24758219	-	0.416457	0.613323	1.26854	NS	ENSDARG00000094025	si:dkey-237j10.2	#N/A	protein_coding
chr5	24804979	24805729	+	0.578936	0.769724	0.0650334	NS	ENSDARG00000015524	prps1a	PRPS2	protein_coding
chr5	25097663	25098413	-	0.961149	1	-0.010711	NS	ENSDARG00000032737	gria3a	GRIA3	protein_coding
chr5	25153743	25154493	-	0.267981	0.466523	0.0965251	NS	ENSDARG00000094279	si:dkeyp-20g2.2	#N/A	protein_coding
chr5	25264774	25265524	-	1	1	0	NS	ENSDARG00000012432	fam76b	FAM76B	protein_coding
chr5	25473822	25474572	-	0.626436	0.807832	-0.315182	NS	ENSDARG00000068503	gbgt1l4	GBGT1	protein_coding
chr5	25869872	25870622	-	0.715753	0.882091	0.066727	NS	ENSDARG00000010770	sox19a	SOX2	protein_coding
chr5	26002119	26002869	-	0.0444634	0.145033	-0.269805	NS	ENSDARG00000035563	znf703	ZNF703	protein_coding
chr5	26186203	26186953	-	1	1	0	NS	ENSDARG00000026476	tia1l	TIA1	protein_coding
chr5	26212297	26213047	+	0.0493822	0.156189	-0.493421	NS	ENSDARG00000035565	si:ch211-106a19.2	ATP6V0A2	protein_coding
chr5	26380840	26381590	-	0.69146	0.86194	-0.047512	NS	ENSDARG00000022772	OSBP2 (1 of 2)	OSBP2	protein_coding
chr5	26680863	26681613	-	0.693088	0.862829	-0.11341	NS	ENSDARG00000076119	emid1	EMID1	protein_coding
chr5	26752753	26753503	-	1	1	0	NS	ENSDARG00000062083	wdr85	WDR85	protein_coding
chr5	26752820	26753570	+	1	1	0	NS	ENSDARG00000078807	C5H9orf142	C9orf142	protein_coding
chr5	26903499	26904249	-	1	1	0	NS	ENSDARG00000013500	abca2	ABCA2	protein_coding
chr5	27216200	27216950	-	0.0691929	0.198321	-2.73643	NS	ENSDARG00000093253	MFSD3	MFSD3	protein_coding
chr5	27288905	27289655	-	0.00529192	0.030252	15.8085	Hyper	ENSDARG00000030311	TMC2 (1 of 2)	TMC2	protein_coding
chr5	27377794	27378544	-	1	1	0	NS	ENSDARG00000035570	C5H9orf85	C9orf85	protein_coding
chr5	27377823	27378573	+	1	1	0	NS	ENSDARG00000035571	fam108b1	FAM108B1	protein_coding
chr5	27738025	27738775	-	0.084199	0.225783	-1.63934	NS	ENSDARG00000013813	FAM219A (2 of 2)	FAM219A	protein_coding
chr5	27865060	27865810	+	0.759708	0.918902	-0.154031	NS	ENSDARG00000016514	gtf2h2	GTF2H2	protein_coding
chr5	28210484	28211234	-	0.00670356	0.0363708	9.3802	NS	ENSDARG00000061688	arvcfb	ARVCF	protein_coding
chr5	28537359	28538109	-	0.508234	0.704544	-0.626969	NS	ENSDARG00000088663	lman2lb	LMAN2L	protein_coding
chr5	28738387	28739137	-	0.0166406	0.0710648	7.18052	NS	ENSDARG00000091665	5S_rRNA	#N/A	rRNA
chr5	29077007	29077757	+	0.305892	0.499524	-0.0915541	NS	ENSDARG00000035519	histh1l	HIST1H1C	protein_coding
chr5	29133024	29133774	+	4.43861e-20	2.36498e-18	13.1173	NS	ENSDARG00000035521	sfrp1a	SFRP1	protein_coding
chr5	29903704	29904454	+	0.0178026	0.0748106	7.0627	NS	ENSDARG00000061468	ncaph	NCAPH	protein_coding
chr5	29915461	29916211	+	0.226624	0.431052	-0.306296	NS	ENSDARG00000024116	vamp8	VAMP8	protein_coding
chr5	30066678	30067428	+	0.576291	0.769724	1.15789	NS	ENSDARG00000035530	BX323557.1	#N/A	protein_coding
chr5	30073576	30074326	+	0.106206	0.264148	2.75886	NS	ENSDARG00000086567	BX323557.3	#N/A	protein_coding
chr5	30191312	30192062	-	0.579336	0.769724	-0.310427	NS	ENSDARG00000056245	CABZ01075543.1	TESK1	protein_coding
chr5	30191312	30192062	-	0.579336	0.769724	-0.310427	NS	ENSDARG00000095373	zgc:162952	#N/A	processed_transcript
chr5	30611220	30611970	+	0.0391725	0.132251	0.656162	NS	ENSDARG00000056036	stxbp1b	STXBP1	protein_coding
chr5	30760062	30760812	-	0.239841	0.441473	0.259239	NS	ENSDARG00000068166	dfnb31b	DFNB31	protein_coding
chr5	31126235	31126985	-	0.839056	0.976557	0.115136	NS	ENSDARG00000021735	cacna1ba	CACNA1B	protein_coding
chr5	31197917	31198667	-	1	1	0	NS	ENSDARG00000035505	cobra1	NELFB;COBRA1;CTD;2302E22.3	protein_coding
chr5	31225428	31226178	-	0.017601	0.0742637	-4.03054	NS	ENSDARG00000035506	entpd2a.1	ENTPD2	protein_coding
chr5	31784456	31785206	-	0.7623	0.921233	0.497086	NS	ENSDARG00000061110	zbtb44	ZBTB44	protein_coding
chr5	31815487	31816237	-	0.00636544	0.0349759	-0.53941	NS	ENSDARG00000007709	adamts8a	ADAMTS8	protein_coding
chr5	31817527	31818277	+	0.351462	0.544826	0.900383	NS	ENSDARG00000029124	adamts15a	ADAMTS15;ADAMTS8	protein_coding
chr5	32155163	32155913	-	1	1	0	NS	ENSDARG00000002792	arcn1a	ARCN1	protein_coding
chr5	32353742	32354492	-	6.32276e-39	7.102e-37	25.0541	Hyper	ENSDARG00000055647	ftr82	TRIM47	protein_coding
chr5	32562880	32563630	-	0.031519	0.11312	-0.455995	NS	ENSDARG00000061017	spns2	SPNS2	protein_coding
chr5	32625029	32625779	+	0.0312443	0.112718	0.360952	NS	ENSDARG00000015292	ube2g1a	UBE2G1	protein_coding
chr5	32673715	32674465	-	0.0244344	0.094027	-0.362535	NS	ENSDARG00000061006	cyb5d2	CYB5D2	protein_coding
chr5	32675569	32676319	+	0.135646	0.307889	0.185774	NS	ENSDARG00000094380	zzef1	ZZEF1	protein_coding
chr5	33117457	33118207	+	8.79606e-05	0.0009822	6.43988	NS	ENSDARG00000035471	MEGF9 (2 of 2)	MEGF9	protein_coding
chr5	33410324	33411074	-	0.0991364	0.253389	-0.877193	NS	ENSDARG00000016866	fam102ab	FAM102A	protein_coding
chr5	33566028	33566778	-	0.883956	1	-0.0158375	NS	ENSDARG00000010031	ssh1b	SSH1	protein_coding
chr5	33597069	33597819	+	0.00110753	0.00855556	12.3435	NS	ENSDARG00000078603	myo1hb	MYO1H	protein_coding
chr5	33632798	33633548	+	0.0924217	0.241913	0.593472	NS	ENSDARG00000060865	scai	SCAI	protein_coding
chr5	33799799	33800549	+	0.587459	0.776799	-0.17323	NS	ENSDARG00000094052	taok3b	TAOK3	protein_coding
chr5	34107194	34107944	-	0.223375	0.428003	0.184162	NS	ENSDARG00000067982	gpr107	GPR107	protein_coding
chr5	34107636	34108386	+	0.223375	0.428003	0.184162	NS	ENSDARG00000007429	ndor1	NDOR1	protein_coding
chr5	34500086	34500836	+	1	1	0	NS	ENSDARG00000006691	rpl12	RPL12	protein_coding
chr5	34508205	34508955	-	0.385426	0.581215	0.0724638	NS	ENSDARG00000008551	pole3	POLE3	protein_coding
chr5	34904056	34904806	-	4.49767e-17	1.83258e-15	17.1436	Hyper	ENSDARG00000082793	SNORD24	#N/A	snoRNA
chr5	35224127	35224877	-	0.670593	0.846552	-0.120503	NS	ENSDARG00000022085	si:dkey-34e4.1	NOS1AP	protein_coding
chr5	35386609	35387359	-	0.0820161	0.222421	3.87864	NS	ENSDARG00000075110	dab2ipb	DAB2IP	protein_coding
chr5	35577266	35578016	-	0.2314	0.434885	-0.10929	NS	ENSDARG00000054288	zgc:63972	CUTA	protein_coding
chr5	35802895	35803645	-	0.235681	0.4373	0.664521	NS	ENSDARG00000060393	fibcd1	FIBCD1	protein_coding
chr5	36451491	36452241	-	0.567713	0.763318	3.48346	NS	ENSDARG00000085125	5S_rRNA	#N/A	rRNA
chr5	36818081	36818831	-	0.0120883	0.0565412	-0.432364	NS	ENSDARG00000035389	FCHO2	FCHO2	protein_coding
chr5	36870159	36870909	-	0.0925753	0.242129	0.0931099	NS	ENSDARG00000086086	TNPO1 (1 of 2)	TNPO1	protein_coding
chr5	37016143	37016893	+	0.102638	0.258396	0.0633312	NS	ENSDARG00000035415	ptger4b	PTGER4	protein_coding
chr5	37081135	37081885	+	1	1	0	NS	ENSDARG00000086523	erlin2	ERLIN2	protein_coding
chr5	37119673	37120423	+	5.10893e-22	2.94899e-20	30.3636	Hyper	ENSDARG00000093818	#N/A	CH25H	protein_coding
chr5	37179005	37179755	+	0.11707	0.282544	0.113058	NS	ENSDARG00000067976	ar	AR	protein_coding
chr5	37440946	37441696	-	0.352479	0.545681	4.46025	NS	ENSDARG00000083770	5S_rRNA	#N/A	rRNA
chr5	37572841	37573591	+	4.89023e-13	1.63902e-11	-16.3798	Hypo	ENSDARG00000067981	C5HXorf56	CXorf56	protein_coding
chr5	37928447	37929197	-	0.365309	0.559199	0.125235	NS	ENSDARG00000007723	efnb1	EFNB1	protein_coding
chr5	38015641	38016391	+	0.463805	0.663106	0.104396	NS	ENSDARG00000060152	fam155b	FAM155B	protein_coding
chr5	38039068	38039818	+	0.234637	0.436586	0.229358	NS	ENSDARG00000074591	eda	EDA	protein_coding
chr5	38105136	38105886	+	0.00358673	0.0223485	4.89575	NS	ENSDARG00000094666	si:ch73-223d24.4	#N/A	processed_transcript
chr5	38130499	38131249	+	0.114129	0.277437	0.244798	NS	ENSDARG00000002184	igbp1	IGBP1	protein_coding
chr5	38192057	38192807	-	0.119622	0.284964	-0.0571265	NS	ENSDARG00000035330	taf1	TAF1L;TAF1	protein_coding
chr5	38495208	38495958	+	0.0376983	0.129697	-0.340136	NS	ENSDARG00000035325	SRSF7	SRSF7	protein_coding
chr5	38940707	38941457	-	1	1	0	NS	ENSDARG00000060249	WDR44	WDR44	protein_coding
chr5	39393719	39394469	+	0.995727	1	0.0126734	NS	ENSDARG00000020924	#N/A	MYO1C	protein_coding
chr5	39475334	39476084	-	0.0259438	0.0986483	3.68738	NS	ENSDARG00000060297	ARHGAP35 (2 of 2)	ARHGAP35	protein_coding
chr5	39535578	39536328	-	0.0131635	0.0594	-0.252096	NS	ENSDARG00000060319	SCN4B (2 of 2)	SCN4B	protein_coding
chr5	39535578	39536328	-	0.0131635	0.0594	-0.252096	NS	ENSDARG00000093246	scn4bb	#N/A	protein_coding
chr5	39563208	39563958	+	0.465026	0.664597	-0.0855532	NS	ENSDARG00000035352	pafah1b2	PAFAH1B2	protein_coding
chr5	39563720	39564470	-	0.922883	1	0.00606525	NS	ENSDARG00000027345	mpzl2	MPZL2	protein_coding
chr5	39754146	39754896	+	0.0462117	0.148765	-3.00305	NS	ENSDARG00000093943	si:ch211-284e13.13	#N/A	processed_transcript
chr5	39848419	39849169	-	0.862062	0.989684	-0.00654684	NS	ENSDARG00000060366	slc12a9	SLC12A9	protein_coding
chr5	39984712	39985462	-	0.119921	0.285404	-0.396071	NS	ENSDARG00000035360	mink1	MINK1	protein_coding
chr5	40320097	40320847	+	0.040689	0.135608	-5.24476	NS	ENSDARG00000093350	si:dkey-58f10.8	#N/A	protein_coding
chr5	40398275	40399025	-	0.825964	0.968597	0.294353	NS	ENSDARG00000089770	5S_rRNA	#N/A	rRNA
chr5	40742813	40743563	+	0.433296	0.631631	0.825726	NS	ENSDARG00000094754	si:ch211-191a6.3	#N/A	processed_transcript
chr5	41916929	41917679	-	0.229466	0.433286	0.0595948	NS	ENSDARG00000067713	snx18a	SNX18	protein_coding
chr5	42358675	42359425	-	9.67354e-10	2.32389e-08	1.87823	NS	ENSDARG00000004023	isl1	ISL1	protein_coding
chr5	42535510	42536260	-	0.263646	0.464144	0.145985	NS	ENSDARG00000059789	PARP8	PARP8	protein_coding
chr5	42760850	42761600	-	0.0758351	0.211037	0.339559	NS	ENSDARG00000027109	zfr	ZFR	protein_coding
chr5	42925632	42926382	-	0.0576243	0.17279	0.556166	NS	ENSDARG00000035253	npr3	NPR3	protein_coding
chr5	43178956	43179706	-	0.772917	0.929635	-0.0543736	NS	ENSDARG00000052881	dnajb5	DNAJB5	protein_coding
chr5	43256121	43256871	-	0.374101	0.569094	1.38249	NS	ENSDARG00000059846	EPG5	EPG5	protein_coding
chr5	43263140	43263890	-	0.342845	0.534647	-0.105245	NS	ENSDARG00000035264	riok2	RIOK2	protein_coding
chr5	43327316	43328066	-	0.954434	1	-0.0104412	NS	ENSDARG00000052897	ATXN2	ATXN2	protein_coding
chr5	43422480	43423230	-	0.775935	0.930405	0.0340569	NS	ENSDARG00000059856	ALKBH2	ALKBH2	protein_coding
chr5	43678260	43679010	-	1.98204e-29	1.55422e-27	23.7871	Hyper	ENSDARG00000092285	cenpv	CENPV	protein_coding
chr5	43715688	43716438	+	0.959813	1	-0.0279257	NS	ENSDARG00000004455	p2rx5	P2RX5	protein_coding
chr5	43741876	43742626	-	0.046845	0.150338	-0.190938	NS	ENSDARG00000035282	emc6	EMC6	protein_coding
chr5	43941298	43942048	+	4.23111e-12	1.30256e-10	-10.6528	NS	ENSDARG00000093054	si:ch211-207c6.5	#N/A	processed_transcript
chr5	44292238	44292988	+	1.72545e-10	4.48185e-09	13.7042	NS	ENSDARG00000089460	BX510309.3	#N/A	miRNA
chr5	44738368	44739118	-	0.163733	0.352187	-1.71601	NS	ENSDARG00000089244	U5	#N/A	snRNA
chr5	44741373	44742123	-	0.0738985	0.207375	-2.71049	NS	ENSDARG00000091147	U5	#N/A	snRNA
chr5	44851457	44852207	-	0.272945	0.469839	-2.36788	NS	ENSDARG00000088403	U5	#N/A	snRNA
chr5	45099054	45099804	-	0.0244774	0.0941056	4.03852	NS	ENSDARG00000085471	5S_rRNA	#N/A	rRNA
chr5	45301012	45301762	-	0.313702	0.507736	0.856756	NS	ENSDARG00000031345	RTKN (1 of 2)	RTKN	protein_coding
chr5	45425085	45425835	+	1	1	0	NS	ENSDARG00000067777	HSPB11	HSPB11	protein_coding
chr5	45437745	45438495	-	0.729766	0.893608	-0.044445	NS	ENSDARG00000017571	mccc2	MCCC2	protein_coding
chr5	46114887	46115637	-	0.0416465	0.138025	-0.0891266	NS	ENSDARG00000077298	gas1a	GAS1	protein_coding
chr5	46273221	46273971	+	0.871128	0.993526	-0.0474028	NS	ENSDARG00000060093	DAPK1	DAPK1	protein_coding
chr5	46618679	46619429	+	1	1	0	NS	ENSDARG00000035290	dmrt3a	DMRT3	protein_coding
chr5	48696289	48697039	+	0.12015	0.285501	0.558659	NS	ENSDARG00000053382	cox7c	COX7C	protein_coding
chr5	49758049	49758799	+	0.89636	1	-0.0938086	NS	ENSDARG00000067658	BX470189.1	CENPB	protein_coding
chr5	49853070	49853820	-	0.566871	0.762679	0.137887	NS	ENSDARG00000055989	tmem161b	TMEM161B	protein_coding
chr5	50042500	50043250	-	0.368064	0.562887	3.06604	NS	ENSDARG00000009418	mef2cb	MEF2C	protein_coding
chr5	50335377	50336127	+	0.546208	0.741844	3.34767	NS	ENSDARG00000081238	5S_rRNA	#N/A	rRNA
chr5	50778246	50778996	-	0.0496597	0.156706	-0.198194	NS	ENSDARG00000052690	ARRDC3	ARRDC3	protein_coding
chr5	52467334	52468084	-	0.866616	0.991703	0.0268118	NS	ENSDARG00000079697	zgc:194908	#N/A	protein_coding
chr5	52678422	52679172	-	0.00717224	0.0384617	5.10178	NS	ENSDARG00000052734	hmgcra	HMGCR	protein_coding
chr5	52687726	52688476	+	0.00124969	0.00947759	5.15046	NS	ENSDARG00000052731	ankrd31	ANKRD31	protein_coding
chr5	52912557	52913307	+	0.198519	0.398765	-0.0704509	NS	ENSDARG00000059722	ubac1	UBAC1	protein_coding
chr5	53693617	53694367	+	1	1	0	NS	ENSDARG00000055385	papd4	PAPD4	protein_coding
chr5	54816532	54817282	-	0.250676	0.451586	-0.0301841	NS	ENSDARG00000008153	serinc5	SERINC5	protein_coding
chr5	54856891	54857641	+	0.00134768	0.0100918	0.594059	NS	ENSDARG00000093799	SETBP1	SETBP1	protein_coding
chr5	54887153	54887903	-	0.0193428	0.0796715	4.82389	NS	ENSDARG00000086527	5S_rRNA	#N/A	rRNA
chr5	56473487	56474237	+	0.307376	0.501355	-0.228178	NS	ENSDARG00000067695	ptar1	PTAR1	protein_coding
chr5	57160853	57161603	-	0.843611	0.978697	0.0269408	NS	ENSDARG00000067656	kcmf1	KCMF1	protein_coding
chr5	57342104	57342854	-	0.0714535	0.202704	0.176546	NS	ENSDARG00000035181	slc25a46	SLC25A46	protein_coding
chr5	57527712	57528462	-	0.000153219	0.00155691	-0.718132	NS	ENSDARG00000059657	mks1	MKS1	protein_coding
chr5	57922509	57923259	-	0.00478934	0.0281534	0.404793	NS	ENSDARG00000018025	tbx2a	TBX2	protein_coding
chr5	58373231	58373981	-	0.822314	0.965951	0.0390879	NS	ENSDARG00000052536	tia1	TIA1	protein_coding
chr5	58989971	58990721	-	0.0564591	0.171029	5.02234	NS	ENSDARG00000052450	hspb2	HSPB2-C11orf52	protein_coding
chr5	58990267	58991017	+	0.0564591	0.171029	5.02234	NS	ENSDARG00000052447	cryabb	CRYAB	protein_coding
chr5	59075036	59075786	+	0.278471	0.474897	-0.165271	NS	ENSDARG00000095750	FDXACB1	FDXACB1	protein_coding
chr5	59921457	59922207	+	1	1	0	NS	ENSDARG00000023394	slc37a2	SLC37A2	protein_coding
chr5	60694877	60695627	+	0.104517	0.26093	0.10872	NS	ENSDARG00000042401	derl2	DERL2	protein_coding
chr5	60727843	60728593	+	0.449633	0.649071	0.0452762	NS	ENSDARG00000059600	rabep1	RABEP1	protein_coding
chr5	60814028	60814778	+	0.574328	0.768235	-0.0404936	NS	ENSDARG00000093632	VPS37D	VPS37D	protein_coding
chr5	60932085	60932835	+	0.215788	0.4199	0.211416	NS	ENSDARG00000033126	prkrip1	PRKRIP1	protein_coding
chr5	61095403	61096153	+	0.0547123	0.167991	-0.11583	NS	ENSDARG00000059596	clip2	CLIP2	protein_coding
chr5	62094023	62094773	+	0.00231061	0.0157167	-4.94226	NS	ENSDARG00000088359	5S_rRNA	#N/A	rRNA
chr5	62384192	62384942	-	0.647231	0.824867	2.264	NS	ENSDARG00000088266	5S_rRNA	#N/A	rRNA
chr5	62637538	62638288	+	6.35661e-12	1.92833e-10	6.56071	NS	ENSDARG00000037605	slco1f1	#N/A	protein_coding
chr5	62861675	62862425	-	0.967888	1	-0.0200654	NS	ENSDARG00000011390	NPR2	NPR2	protein_coding
chr5	63051781	63052531	+	0.284844	0.480176	0.0701262	NS	ENSDARG00000006686	zmynd19	ZMYND19	protein_coding
chr5	63146544	63147294	+	0.222777	0.427895	-0.211416	NS	ENSDARG00000014802	#N/A	SLC25A35	protein_coding
chr5	64203196	64203946	+	0.862521	0.989684	0.239021	NS	ENSDARG00000017209	CABZ01041105.1	CTD-2319I12.3	protein_coding
chr5	64861748	64862498	+	0.496444	0.696093	0.188624	NS	ENSDARG00000079780	HNRNPUL1 (1 of 2)	HNRNPUL1	protein_coding
chr5	65059914	65060664	+	1	1	0	NS	ENSDARG00000035136	sepw1	SELV;SEPW1;NA	protein_coding
chr5	65113811	65114561	+	0.626507	0.807832	0.193229	NS	ENSDARG00000094587	TMEM211	TMEM211	protein_coding
chr5	65702790	65703540	+	0.187564	0.386282	-2.7092	NS	ENSDARG00000092208	si:ch211-253h3.2	#N/A	processed_transcript
chr5	65861590	65862340	-	0.0746556	0.208654	0.200495	NS	ENSDARG00000002533	adora2b	ADORA2B	protein_coding
chr5	66308549	66309299	-	0.271908	0.46968	-0.162338	NS	ENSDARG00000074120	USP2 (3 of 3)	USP2	protein_coding
chr5	66936429	66937179	+	0.164403	0.352558	0.850776	NS	ENSDARG00000009281	dnm1b	DNM1	protein_coding
chr5	67371557	67372307	-	0.00271046	0.0179374	-0.767592	NS	ENSDARG00000059858	PAPPA (2 of 2)	PAPPA	protein_coding
chr5	67478104	67478854	-	0.259487	0.459688	5.20833	NS	ENSDARG00000092517	gpsm1a	GPSM1	protein_coding
chr5	67590969	67591719	-	0.337551	0.529581	-1.11443	NS	ENSDARG00000078655	inpp5e	INPP5E	protein_coding
chr5	67942926	67943676	-	0.545265	0.740804	-0.112853	NS	ENSDARG00000059536	FAM78A (2 of 2)	FAM78A;FAM78B	protein_coding
chr5	68031251	68032001	-	0.451142	0.650693	0.131639	NS	ENSDARG00000035126	brd3b	#N/A	processed_transcript
chr5	68308872	68309622	+	0.104508	0.26093	-0.580728	NS	ENSDARG00000018270	olfm1a	OLFM1	protein_coding
chr5	68588656	68589406	+	5.83035e-06	8.15856e-05	-7.3711	NS	ENSDARG00000084964	5S_rRNA	#N/A	rRNA
chr5	68978712	68979462	+	0.714387	0.881676	-2.42971	NS	ENSDARG00000067851	lcn15	LCN15;PTGDS;NA	protein_coding
chr5	69202634	69203384	-	0.0381344	0.130441	0.169037	NS	ENSDARG00000059510	COQ2	COQ2	protein_coding
chr5	69423203	69423953	-	0.383897	0.579751	-0.691919	NS	ENSDARG00000059484	HIP1R (1 of 2)	HIP1R	protein_coding
chr5	69744747	69745497	-	0.229715	0.433557	0.127239	NS	ENSDARG00000045951	htatip	KAT5	protein_coding
chr5	69987479	69988229	+	0.0314545	0.113084	9.80036	NS	ENSDARG00000089349	5S_rRNA	#N/A	rRNA
chr5	70263694	70264444	-	0.18314	0.379805	0.0702247	NS	ENSDARG00000034982	zcchc8	ZCCHC8	protein_coding
chr5	70264097	70264847	+	0.182928	0.379773	0.0719942	NS	ENSDARG00000093821	si:ch211-110p13.9	#N/A	protein_coding
chr5	70495266	70496016	-	0.117814	0.283593	-0.115607	NS	ENSDARG00000042520	UTP14C	UTP14A	protein_coding
chr5	70658417	70659167	+	0.524017	0.721608	0.0829606	NS	ENSDARG00000093783	C5H3orf30	C3orf30	protein_coding
chr5	70975276	70976026	+	0.918312	1	-0.0103699	NS	ENSDARG00000030267	gtf3aa	GTF3A	protein_coding
chr5	71056997	71057747	+	0.275398	0.472371	0.704225	NS	ENSDARG00000035735	gsx1	GSX1	protein_coding
chr5	71686856	71687606	-	0.0612388	0.181829	-0.351673	NS	ENSDARG00000059461	mepce	MEPCE	protein_coding
chr5	71782339	71783089	+	0.0153112	0.0669824	1.07653	NS	ENSDARG00000014309	spaw	NODAL	protein_coding
chr5	71831943	71832693	-	0.215118	0.419142	1.19606	NS	ENSDARG00000092143	ank1	ANK1	protein_coding
chr5	72833802	72834552	-	0.449582	0.649071	-0.0864771	NS	ENSDARG00000024818	rilpl2	RILPL2	protein_coding
chr5	72977451	72978201	-	3.66526e-25	2.38013e-23	47.681	Hyper	ENSDARG00000051940	ugt2a4	UGT2A1	protein_coding
chr5	73352936	73353686	+	0.316031	0.508245	4.98029	NS	ENSDARG00000071469	ZNF618	ZNF618	protein_coding
chr5	73405851	73406601	+	1.77817e-05	0.000225996	1.1381	NS	ENSDARG00000059544	PAPPA (1 of 2)	PAPPA	protein_coding
chr5	73685612	73686362	-	4.57726e-06	6.51476e-05	5.99625	NS	ENSDARG00000086640	ASTN2 (2 of 3)	ASTN2	protein_coding
chr5	74834318	74835068	-	0.00830235	0.0430232	-0.557145	NS	ENSDARG00000001950	AK1	AK1	protein_coding
chr5	74877984	74878734	-	0.131487	0.301079	-0.167644	NS	ENSDARG00000054874	gpsm1b	GPSM1	protein_coding
chr5	74914509	74915259	+	0.384787	0.580674	-0.354373	NS	ENSDARG00000003803	LHX3	LHX3	protein_coding
chr5	75108860	75109610	-	0.271891	0.46968	0.0426621	NS	ENSDARG00000088222	fam78a	FAM78A	protein_coding
chr5	75113748	75114498	+	0.468059	0.667325	0.639276	NS	ENSDARG00000052033	PPAPDC3 (2 of 2)	PPAPDC3	protein_coding
chr5	75201371	75202121	+	0.000384617	0.0034825	-2.9475	NS	ENSDARG00000042845	oxtl	AVP	protein_coding
chr5	75259321	75260071	+	0.439708	0.638929	-2.31038	NS	ENSDARG00000035187	abl1	ABL1	protein_coding
chr5	75550660	75551410	-	0.146119	0.323188	-3.94251	NS	ENSDARG00000015879	pax8	PAX8	protein_coding
chr5	75584984	75585734	+	0.266211	0.465842	-0.916539	NS	ENSDARG00000032111	MTFP1	MTFP1	protein_coding
chr6	46969	47719	+	1.27273e-05	0.000165296	4.78945	NS	ENSDARG00000096454	ap1m2	AP1M2	protein_coding
chr6	100807	101557	+	0.165829	0.354702	-1.46558	NS	ENSDARG00000091603	TAL1	LYL1	protein_coding
chr6	150236	150986	+	9.67231e-08	1.77084e-06	8.20023	NS	ENSDARG00000036619	MGAT3 (1 of 2)	MGAT3	protein_coding
chr6	217073	217823	+	0.599881	0.78796	0.030024	NS	ENSDARG00000039515	atf4b1	ATF4	protein_coding
chr6	1398815	1399565	+	0.0186483	0.0775797	-3.3146	NS	ENSDARG00000079495	NTAN1	NTAN1	protein_coding
chr6	1532870	1533620	-	0.235932	0.4373	3.38288	NS	ENSDARG00000078641	CABZ01066498.1	PLXNA3	protein_coding
chr6	1725182	1725932	-	0.113746	0.277155	2.12672	NS	ENSDARG00000088703	TGIF2	TGIF2	protein_coding
chr6	1788529	1789279	-	0.364245	0.558186	1.52173	NS	ENSDARG00000012823	DLGAP4 (1 of 2)	DLGAP4	protein_coding
chr6	2428654	2429404	-	0.244131	0.443901	0.0726205	NS	ENSDARG00000030166	hyi	HYI	protein_coding
chr6	3321570	3322320	-	0.613247	0.798952	-0.0565789	NS	ENSDARG00000059128	uqcrh	UQCRH	protein_coding
chr6	3522292	3523042	+	0.108273	0.267689	0.0907029	NS	ENSDARG00000058675	phospho2	PHOSPHO2	protein_coding
chr6	3630810	3631560	+	0.254651	0.456061	0.909091	NS	ENSDARG00000090936	ERICH2	ERICH2	protein_coding
chr6	3953916	3954666	+	0.583372	0.772888	1.49562	NS	ENSDARG00000075648	SEMA5B (2 of 2)	SEMA5B	protein_coding
chr6	4030346	4031096	+	7.5582e-11	2.09413e-09	13.0871	NS	ENSDARG00000020863	trim25l	TRIM25	protein_coding
chr6	4089570	4090320	-	0.692331	0.862509	-2.24138	NS	ENSDARG00000078872	TRAK2	TRAK2	protein_coding
chr6	4431841	4432591	+	0.263242	0.464144	3.46154	NS	ENSDARG00000005559	pou4f1	POU4F1	protein_coding
chr6	4767324	4768074	+	1.82693e-15	7.16295e-14	15.6909	Hyper	ENSDARG00000063264	PCDH9	PCDH9	protein_coding
chr6	6132109	6132859	+	0.014533	0.0643929	-19.3367	NS	ENSDARG00000085486	5S_rRNA	#N/A	rRNA
chr6	6174766	6175516	-	1	1	0	NS	ENSDARG00000044601	rtn4a	RTN4	protein_coding
chr6	6404191	6404941	-	0.0150961	0.0663209	-2.42424	NS	ENSDARG00000058892	cep170l	CEP170	protein_coding
chr6	6713835	6714585	+	0.787526	0.939965	0.259955	NS	ENSDARG00000096346	si:ch211-85n16.3	LINC00493	protein_coding
chr6	7124434	7125184	-	4.86934e-06	6.88332e-05	-1.24026	NS	ENSDARG00000071217	HS6ST3 (2 of 2)	HS6ST3	protein_coding
chr6	7156718	7157468	+	0.0325719	0.116097	2.85488	NS	ENSDARG00000058906	#N/A	CLDN10	protein_coding
chr6	7222371	7223121	-	0.255022	0.456061	1.45905	NS	ENSDARG00000058937	cldn10	CLDN10	protein_coding
chr6	7449916	7450666	+	1	1	0	NS	ENSDARG00000039578	pa2g4a	PA2G4	protein_coding
chr6	7634244	7634994	-	0.00590522	0.0330311	4.33719	NS	ENSDARG00000087425	SNORA62	#N/A	snoRNA
chr6	7634729	7635479	-	0.00347308	0.0218869	3.96869	NS	ENSDARG00000086252	SNORA62	#N/A	snoRNA
chr6	7651468	7652218	-	1	1	0	NS	ENSDARG00000074533	slc25a38b	SLC25A38	protein_coding
chr6	7759765	7760515	-	0.86789	0.992488	0.201315	NS	ENSDARG00000044600	CABZ01025393.1	DKFZP761J1410;LPPR5;LPPR2	protein_coding
chr6	8595109	8595859	-	0.654329	0.831872	0.892349	NS	ENSDARG00000079187	tbx19	TBX19	protein_coding
chr6	8622596	8623346	-	7.28862e-05	0.000836781	3.30449	NS	ENSDARG00000096324	si:ch211-155d24.7	DZIP3	protein_coding
chr6	8930474	8931224	+	0.534508	0.730729	0.164333	NS	ENSDARG00000058699	tmeff2b	TMEFF2	protein_coding
chr6	9862192	9862942	-	4.99771e-28	3.52042e-26	9.67265	NS	ENSDARG00000004898	zp2l2	ZP1	protein_coding
chr6	10360447	10361197	+	0.599094	0.787175	-0.217875	NS	ENSDARG00000062687	KCNH7 (1 of 2)	KCNH7;KCNH2	protein_coding
chr6	10637791	10638541	+	0.050112	0.157595	-0.265376	NS	ENSDARG00000096373	si:dkey-34m19.5	#N/A	antisense
chr6	10663951	10664701	-	0.047865	0.152684	0.282752	NS	ENSDARG00000044565	ola1	OLA1	protein_coding
chr6	10746369	10747119	-	0.990293	1	0.00113719	NS	ENSDARG00000009447	atp5g3b	ATP5G3	protein_coding
chr6	10822871	10823621	-	0.00338345	0.0214028	-0.248344	NS	ENSDARG00000044562	cycsb	RP11-235D19.3	protein_coding
chr6	11349419	11350169	+	0.0558749	0.170122	2.96667	NS	ENSDARG00000024847	col5a2b	COL5A2	protein_coding
chr6	11740314	11741064	+	0.026381	0.0999448	-0.561376	NS	ENSDARG00000057782	BAZ2B (1 of 2)	BAZ2B	protein_coding
chr6	11740697	11741447	-	0.026381	0.0999448	-0.561376	NS	ENSDARG00000096290	si:dkeyp-15g8.5	#N/A	protein_coding
chr6	12325749	12326499	-	0.288149	0.483836	-4.45037	NS	ENSDARG00000087395	5S_rRNA	#N/A	rRNA
chr6	12767723	12768473	+	0.607827	0.793505	-1.95216	NS	ENSDARG00000074921	FAM117B (2 of 2)	FAM117B	protein_coding
chr6	13357267	13358017	-	0.506393	0.703718	0.232673	NS	ENSDARG00000075041	fmnl2b	FMNL2	protein_coding
chr6	13407431	13408181	-	0.273017	0.469839	-6.12745	NS	ENSDARG00000004753	MYLK (1 of 2)	MYLK	protein_coding
chr6	13670100	13670850	-	0.559054	0.755095	-2.32153	NS	ENSDARG00000086000	5S_rRNA	#N/A	rRNA
chr6	15503485	15504235	-	0.0265393	0.100208	0.624163	NS	ENSDARG00000095170	lrrfip1b	LRRFIP1	protein_coding
chr6	15815325	15816075	+	0.0060295	0.0335008	13.3424	NS	ENSDARG00000052319	CR759882.1	#N/A	protein_coding
chr6	16410818	16411568	-	1	1	0	NS	ENSDARG00000013938	psmb3	PSMB3	protein_coding
chr6	16929065	16929815	-	0.178939	0.37616	3.88206	NS	ENSDARG00000095227	BX649628.3	#N/A	protein_coding
chr6	18794294	18795044	+	0.00274494	0.0181367	9.20835	NS	ENSDARG00000070301	BX950203.1	#N/A	protein_coding
chr6	19365101	19365851	-	0.335633	0.528368	-0.50135	NS	ENSDARG00000005974	atad5b	ATAD5	protein_coding
chr6	19543640	19544390	+	0.274721	0.471759	-2.40212	NS	ENSDARG00000089625	C6H17orf67	C17orf67	protein_coding
chr6	19642530	19643280	+	0.0818102	0.222421	-3.7037	NS	ENSDARG00000094293	si:dkey-237i9.7	#N/A	processed_transcript
chr6	20283982	20284732	-	0.00937998	0.0466732	9.10364	NS	ENSDARG00000088025	CU929159.2	RDH8	protein_coding
chr6	20570529	20571279	-	0.127054	0.294336	0.460058	NS	ENSDARG00000061162	ephx4	EPHX4	protein_coding
chr6	21367167	21367917	-	0.4862	0.685663	-1.73847	NS	ENSDARG00000092129	si:dkey-238n5.3	#N/A	protein_coding
chr6	21393011	21393761	-	0.110016	0.270547	-0.132664	NS	ENSDARG00000044146	lrrc8db	LRRC8D	protein_coding
chr6	22594319	22595069	+	0.541057	0.736533	0.241597	NS	ENSDARG00000039264	igfbp5a	IGFBP5	protein_coding
chr6	22636010	22636760	-	0.949833	1	0.0112346	NS	ENSDARG00000052470	igfbp2a	IGFBP2	protein_coding
chr6	23220259	23221009	+	0.0375989	0.129462	-0.314677	NS	ENSDARG00000079811	micall1	MICALL1	protein_coding
chr6	23410917	23411667	-	0.0731082	0.205713	-0.185529	NS	ENSDARG00000059642	mtmr14	MTMR14	protein_coding
chr6	23709638	23710388	+	0.0352569	0.123649	-0.281162	NS	ENSDARG00000052351	ZXDA	ZXDC	protein_coding
chr6	23865708	23866458	-	2.54863e-06	3.79646e-05	6.29081	NS	ENSDARG00000096238	si:dkey-156n14.10	#N/A	pseudogene
chr6	24135446	24136196	+	0.222905	0.427895	-3.00562	NS	ENSDARG00000089736	BX537277.4	#N/A	protein_coding
chr6	24220964	24221714	+	0.000102774	0.00111279	-4.17211	NS	ENSDARG00000084523	BX537277.3	#N/A	miRNA
chr6	24445730	24446480	-	0.098234	0.251878	-2.31225	NS	ENSDARG00000052286	BX323032.1	#N/A	protein_coding
chr6	24929314	24930064	-	4.63314e-05	0.000551728	18.8016	Hyper	ENSDARG00000089065	BX537296.3	#N/A	miRNA
chr6	26267617	26268367	-	0.0271112	0.1016	2.97556	NS	ENSDARG00000070929	sox14	SOX14	protein_coding
chr6	26316591	26317341	-	0.0402864	0.134698	5.348	NS	ENSDARG00000084212	5S_rRNA	#N/A	rRNA
chr6	27047811	27048561	+	0.0362953	0.12644	3.10884	NS	ENSDARG00000076094	KLHL30	KLHL30	protein_coding
chr6	27160017	27160767	+	0.0923921	0.241913	4.65255	NS	ENSDARG00000044433	SNED1	SNED1	protein_coding
chr6	27222193	27222943	+	0.328946	0.521396	-4.20259	NS	ENSDARG00000007231	ryk	RYK	protein_coding
chr6	27331751	27332501	+	0.775874	0.930405	0.287121	NS	ENSDARG00000061896	slco2a1	SLCO2A1	protein_coding
chr6	28873184	28873934	-	1	1	0	NS	ENSDARG00000017886	ZBTB11	ZBTB11	protein_coding
chr6	29420425	29421175	+	0.00990041	0.0486543	0.645744	NS	ENSDARG00000017728	zgc:86841	PHB2	protein_coding
chr6	30154058	30154808	+	0.623572	0.806085	1.16007	NS	ENSDARG00000087805	CABZ01007930.1	AC002365.1	protein_coding
chr6	30359790	30360540	+	0.974664	1	-0.0501914	NS	ENSDARG00000077836	ttc22	TTC22	protein_coding
chr6	30395557	30396307	+	0.0151863	0.066506	1.62769	NS	ENSDARG00000070966	insl5a	RLN3	protein_coding
chr6	31267982	31268732	-	0.228018	0.431678	0.174703	NS	ENSDARG00000075034	raver2	RAVER2	protein_coding
chr6	31716895	31717645	-	0.0506436	0.158748	0.253501	NS	ENSDARG00000013561	pgm1	PGM1	protein_coding
chr6	32400462	32401212	-	0.436438	0.635459	0.275003	NS	ENSDARG00000044155	mafa	MAFA	protein_coding
chr6	33234412	33235162	+	0.286251	0.481546	-0.114531	NS	ENSDARG00000034409	pik3r3b	PIK3R3	protein_coding
chr6	33678026	33678776	-	0.0428683	0.141316	-17.1212	NS	ENSDARG00000039222	mpl	MPL	protein_coding
chr6	33780926	33781676	-	0.0524396	0.163618	6.12613	NS	ENSDARG00000073768	TMEM125 (1 of 2)	TMEM125	protein_coding
chr6	34007534	34008284	+	0.187966	0.386597	1.45646	NS	ENSDARG00000076351	FAM5C (2 of 3)	FAM5C	protein_coding
chr6	34693530	34694280	-	0.265357	0.465295	0.0207082	NS	ENSDARG00000059575	uhmk1	UHMK1	protein_coding
chr6	36280402	36281152	-	0.736773	0.899687	-0.598869	NS	ENSDARG00000095519	si:dkey-111k7.2	#N/A	processed_transcript
chr6	36331518	36332268	-	0.850557	0.983249	0.0985222	NS	ENSDARG00000006514	her6	HES1	protein_coding
chr6	36890814	36891564	+	0.0285876	0.105235	1.44895	NS	ENSDARG00000021607	negr1	NEGR1	protein_coding
chr6	37351292	37352042	-	0.390385	0.584874	-1.27621	NS	ENSDARG00000032206	cthl	CTH	protein_coding
chr6	37370689	37371439	-	0.94877	1	0.0048826	NS	ENSDARG00000074301	cth	CTH	protein_coding
chr6	37473727	37474477	-	0.187996	0.386597	-0.244577	NS	ENSDARG00000044339	rp2	RP2	protein_coding
chr6	37813499	37814249	+	0.400386	0.59706	1.01312	NS	ENSDARG00000061303	oca2	OCA2	protein_coding
chr6	38826522	38827272	+	0.267123	0.466356	-1.39398	NS	ENSDARG00000026109	slc48a1b	SLC48A1	protein_coding
chr6	39243391	39244141	-	5.9148e-05	0.000696371	10.9647	NS	ENSDARG00000017624	krt4	KRT8P11;KRT8	protein_coding
chr6	39290741	39291491	+	0.000106118	0.00113963	5.71812	NS	ENSDARG00000028618	KRT18 (2 of 3)	KRT18	protein_coding
chr6	39850469	39851219	-	0.000324514	0.00298381	-1.23119	NS	ENSDARG00000044203	sumf1	SUMF1	protein_coding
chr6	40524961	40525711	+	0.701945	0.870311	-0.477119	NS	ENSDARG00000078688	FRS3	FRS3	protein_coding
chr6	40586449	40587199	-	0.769699	0.926403	1.24426	NS	ENSDARG00000080489	dre-mir-141	#N/A	miRNA
chr6	40586652	40587402	-	0.769699	0.926403	1.24426	NS	ENSDARG00000080713	dre-mir-200c	#N/A	miRNA
chr6	40762609	40763359	-	0.429021	0.626673	0.039557	NS	ENSDARG00000004696	eefsec	EEFSEC	protein_coding
chr6	40784822	40785572	-	0.531239	0.727935	0.0509912	NS	ENSDARG00000060398	rft1	RFT1	protein_coding
chr6	40952229	40952979	-	1	1	0	NS	ENSDARG00000053934	hdhd3	HDHD3	protein_coding
chr6	41015821	41016571	-	0.0355185	0.124255	-0.372671	NS	ENSDARG00000025397	srsf3a	SRSF3	protein_coding
chr6	41026422	41027172	+	0.0352857	0.123649	-0.221479	NS	ENSDARG00000028396	fkbp5	FKBP5	protein_coding
chr6	41069219	41069969	-	0.234648	0.436586	0.194932	NS	ENSDARG00000000730	slc6a13	SLC6A13	protein_coding
chr6	41887644	41888394	+	0.212956	0.417219	2.04012	NS	ENSDARG00000033956	oxtr	OXTR	protein_coding
chr6	42042521	42043271	-	0.00921602	0.0461467	-1.7927	NS	ENSDARG00000004150	GRM2 (1 of 2)	GRM2	protein_coding
chr6	42221169	42221919	-	0.292923	0.487582	0.14807	NS	ENSDARG00000092154	TEX264 (2 of 2)	TEX264	protein_coding
chr6	42269219	42269969	+	0.124984	0.291326	4.43484	NS	ENSDARG00000006207	gpx1b	GPX2	protein_coding
chr6	42319518	42320268	-	0.0331028	0.117385	0.254669	NS	ENSDARG00000005675	sec61al2	SEC61A1	protein_coding
chr6	42349135	42349885	-	1	1	0	NS	ENSDARG00000008310	ip6k2	IP6K2	protein_coding
chr6	42750247	42750997	+	0.500402	0.699313	0.268959	NS	ENSDARG00000011163	sema3fa	SEMA3F	protein_coding
chr6	43022975	43023725	-	0.00863654	0.0443129	-0.635593	NS	ENSDARG00000060115	lrrn1	LRRN1;LRRN2	protein_coding
chr6	43165013	43165763	+	0.243662	0.443901	-0.357143	NS	ENSDARG00000077044	arl6ip5a	ARL6IP5	protein_coding
chr6	43379709	43380459	-	4.46062e-24	2.76691e-22	4.30693	NS	ENSDARG00000087873	BX927362.1	#N/A	protein_coding
chr6	44128149	44128899	+	0.775903	0.930405	0.0583501	NS	ENSDARG00000053447	ppp4r2b	PPP4R2	protein_coding
chr6	45539249	45539999	+	0.423561	0.620924	-3.51097	NS	ENSDARG00000083697	5S_rRNA	#N/A	rRNA
chr6	45871408	45872158	+	0.136925	0.309743	8.21662	NS	ENSDARG00000070485	CORT	APITD1	protein_coding
chr6	46098763	46099513	-	0.588507	0.777665	0.0914637	NS	ENSDARG00000060123	ca16b	PTPRG	protein_coding
chr6	46368538	46369288	+	1	1	0	NS	ENSDARG00000044182	stau1	STAU1	protein_coding
chr6	46411115	46411865	-	0.000106709	0.00114299	2.74528	NS	ENSDARG00000028862	BX546446.1	RDH10	protein_coding
chr6	46496882	46497632	-	0.120357	0.28583	-2.13253	NS	ENSDARG00000060095	KCNB1	KCNB1	protein_coding
chr6	47095644	47096394	-	0.595556	0.783269	-1.51181	NS	ENSDARG00000083768	5S_rRNA	#N/A	rRNA
chr6	48413389	48414139	-	0.00589651	0.0330268	-0.632467	NS	ENSDARG00000074690	PPM1J	PPM1J	protein_coding
chr6	49498652	49499402	-	1	1	0	NS	ENSDARG00000079289	#N/A	PPP4R1L	protein_coding
chr6	49674455	49675205	+	1	1	0	NS	ENSDARG00000003307	stx16	STX16	protein_coding
chr6	49693437	49694187	+	0.0920076	0.241709	0.555556	NS	ENSDARG00000012871	npepl1	NPEPL1	protein_coding
chr6	49877281	49878031	+	0.615529	0.80092	0.294056	NS	ENSDARG00000005191	ahcy	AHCY	protein_coding
chr6	50154848	50155598	-	0.268455	0.46658	-0.61372	NS	ENSDARG00000059972	raly	RALY	protein_coding
chr6	50343850	50344600	+	0.0479112	0.152693	0.131868	NS	ENSDARG00000038074	ergic3	ERGIC3	protein_coding
chr6	50402603	50403353	+	1	1	0	NS	ENSDARG00000077473	mych	#N/A	protein_coding
chr6	50640171	50640921	+	0.364924	0.559021	-1.73424	NS	ENSDARG00000090523	5S_rRNA	#N/A	rRNA
chr6	51025859	51026609	+	0.308066	0.502146	1.42793	NS	ENSDARG00000084625	5S_rRNA	#N/A	rRNA
chr6	51427031	51427781	-	0.792859	0.943912	-0.0553229	NS	ENSDARG00000074781	ptprt	PTPRT	protein_coding
chr6	51524294	51525044	-	0.0388202	0.131641	0.10211	NS	ENSDARG00000008141	rbl1	RBL1	protein_coding
chr6	52014624	52015374	+	0.0327235	0.116285	4.32908	NS	ENSDARG00000038583	ABRA (3 of 3)	ABRA	protein_coding
chr6	52185115	52185865	-	0.837889	0.976245	-0.0256135	NS	ENSDARG00000001557	tomm34	TOMM34	protein_coding
chr6	52192458	52193208	+	0.602281	0.789615	-0.0706693	NS	ENSDARG00000030335	zc3h10	ZC3H10	protein_coding
chr6	52254750	52255500	+	0.207507	0.409301	-0.623231	NS	ENSDARG00000082321	U2	#N/A	snRNA
chr6	52379145	52379895	-	1	1	0	NS	ENSDARG00000018896	mmp24	MMP24	protein_coding
chr6	53408937	53409687	+	0.0441695	0.144315	0.226757	NS	ENSDARG00000060360	#N/A	GNB1	protein_coding
chr6	53841450	53842200	-	0.177119	0.373445	-0.610512	NS	ENSDARG00000039182	cacna2d2	CACNA2D2	protein_coding
chr6	54036575	54037325	+	0.256034	0.45649	0.175439	NS	ENSDARG00000068850	FHIT (2 of 2)	FHIT	protein_coding
chr6	54303145	54303895	-	0.0770431	0.212752	0.104384	NS	ENSDARG00000078075	C6H6orf106	C6orf106	protein_coding
chr6	55148031	55148781	+	0.0514794	0.161106	4.08252	NS	ENSDARG00000014169	SYT2 (1 of 2)	SYT2	protein_coding
chr6	55467432	55468182	-	0.0198971	0.0809888	9.1899	NS	ENSDARG00000075815	SLC12A5 (1 of 2)	SLC12A5;SLC12A7	protein_coding
chr6	57835667	57836417	-	3.6168e-07	6.16042e-06	6.41447	NS	ENSDARG00000035773	TOX2	TOX2	protein_coding
chr6	58410561	58411311	+	0.0215722	0.0856372	-9.90902	NS	ENSDARG00000087071	CHRNA4 (3 of 3)	CHRNA4;CHRNA2	protein_coding
chr6	58590729	58591479	-	0.30695	0.500857	-3.03867	NS	ENSDARG00000087149	CU694385.1	#N/A	protein_coding
chr6	59424810	59425560	+	0.0351289	0.123412	0.240342	NS	ENSDARG00000034086	TSC22D1 (2 of 2)	TSC22D1	protein_coding
chr6	59558499	59559249	+	0.126911	0.294333	0.134191	NS	ENSDARG00000005774	pl10	DDX3X	protein_coding
chr6	59617210	59617960	+	0.011344	0.054004	-1.33745	NS	ENSDARG00000085817	5S_rRNA	#N/A	rRNA
chr6	59649487	59650237	+	0.0742965	0.208183	1.86207	NS	ENSDARG00000092148	GPBAR1 (2 of 2)	GPBAR1	protein_coding
chr6	59689012	59689762	-	0.243818	0.443901	0.488931	NS	ENSDARG00000021882	fbxl3b	FBXL3	protein_coding
chr7	100458	101208	+	0.45828	0.65767	0.767485	NS	ENSDARG00000076051	CABZ01062994.1	#N/A	protein_coding
chr7	447294	448044	-	0.0065461	0.0357968	-7.94683	NS	ENSDARG00000090143	CABZ01074659.1	CCDC8	protein_coding
chr7	728801	729551	+	0.737951	0.900184	0.0212172	NS	ENSDARG00000041203	drap1	DRAP1	protein_coding
chr7	746949	747699	+	0.102738	0.258461	-2.32891	NS	ENSDARG00000091521	MAP3K11	MAP3K11	protein_coding
chr7	1070959	1071709	-	0.913136	1	-0.0575331	NS	ENSDARG00000019743	dctn1a	DCTN1	protein_coding
chr7	1647960	1648710	+	0.34966	0.542671	9.5814	NS	ENSDARG00000039268	emc4	EMC4	protein_coding
chr7	2628139	2628889	-	5.96207e-09	1.30412e-07	10.1573	NS	ENSDARG00000090813	5S_rRNA	#N/A	rRNA
chr7	2755150	2755900	-	0.43984	0.638929	3.19042	NS	ENSDARG00000089961	#N/A	APOLD1	protein_coding
chr7	4250945	4251695	-	0.0307108	0.111373	6.5804	NS	ENSDARG00000085711	5S_rRNA	#N/A	rRNA
chr7	4296127	4296877	-	1	1	0	NS	ENSDARG00000022579	zgc:55733	HNRNPCL1;HNRNPC	protein_coding
chr7	4379222	4379972	+	0.0308152	0.111655	1.8975	NS	ENSDARG00000086443	5S_rRNA	#N/A	rRNA
chr7	4467799	4468549	-	0.0215218	0.0856372	4.29277	NS	ENSDARG00000086654	CT027762.4	#N/A	protein_coding
chr7	4654539	4655289	+	0.25665	0.457196	-4.52452	NS	ENSDARG00000093662	si:dkey-83f18.13	#N/A	processed_transcript
chr7	6030407	6031157	-	0.645094	0.82366	3.84199	NS	ENSDARG00000087434	FP236789.2	#N/A	protein_coding
chr7	6747575	6748325	+	0.0166548	0.0710648	-1.21243	NS	ENSDARG00000088686	HIST2H2AB (9 of 30)	HIST2H2AC	protein_coding
chr7	6749867	6750617	+	0.173492	0.368061	0.584337	NS	ENSDARG00000078724	wu:fe11b02	HIST1H2BD	protein_coding
chr7	6818842	6819592	+	0.00230128	0.0157046	-1.42405	NS	ENSDARG00000076507	HIST2H2AB (23 of 30)	H2AFJ;HIST1H2AA;NA	protein_coding
chr7	6821249	6821999	+	0.0586977	0.175755	-0.382432	NS	ENSDARG00000095115	zgc:171759	HIST1H2BD	protein_coding
chr7	7232273	7233023	+	0.939633	1	0.00782451	NS	ENSDARG00000087694	zgc:171759	HIST1H2BD	protein_coding
chr7	7239569	7240319	+	0.27279	0.469839	0.157233	NS	ENSDARG00000088259	zgc:171759	HIST1H2BD	protein_coding
chr7	7245435	7246185	+	0.220323	0.424501	-0.450397	NS	ENSDARG00000088028	zgc:171759	HIST1H2BD	protein_coding
chr7	7264838	7265588	-	3.94202e-08	7.69156e-07	2.8361	NS	ENSDARG00000091051	HIST2H2AB (24 of 30)	HIST1H2AM	protein_coding
chr7	7270957	7271707	-	0.34839	0.541477	-0.829726	NS	ENSDARG00000074012	FP325123.1	HIST1H1E	protein_coding
chr7	7282484	7283234	-	0.976257	1	-0.00156755	NS	ENSDARG00000089397	zgc:171759	HIST1H2BD;HIST1H2BL	protein_coding
chr7	7289124	7289874	-	0.026899	0.101078	0.130548	NS	ENSDARG00000091265	FP325123.3	HIST1H2BD;HIST2H2BF	protein_coding
chr7	7293438	7294188	-	0.0448918	0.145642	1.36006	NS	ENSDARG00000058479	zgc:110425	HIST1H1B;HIST1H1A	protein_coding
chr7	7457431	7458181	+	0.982343	1	0.00279553	NS	ENSDARG00000078619	pnp5a	PNP	protein_coding
chr7	7485007	7485757	-	0.0879495	0.233852	0.261438	NS	ENSDARG00000045200	DUSP19 (1 of 2)	DUSP19	protein_coding
chr7	7560974	7561724	+	0.120699	0.285989	-0.1657	NS	ENSDARG00000018049	SF3B2	SF3B2	protein_coding
chr7	8209991	8210741	+	0.371113	0.565999	-1.16627	NS	ENSDARG00000087926	5S_rRNA	#N/A	rRNA
chr7	9141981	9142731	+	0.698331	0.866865	0.957279	NS	ENSDARG00000077954	BX004828.1	#N/A	protein_coding
chr7	9176299	9177049	+	0.869288	0.993062	0.374332	NS	ENSDARG00000090757	CR382283.1	#N/A	pseudogene
chr7	9518325	9519075	-	0.00191144	0.0132842	0.3125	NS	ENSDARG00000044584	tex261	TEX261	protein_coding
chr7	10106356	10107106	+	0.110215	0.270712	0.250517	NS	ENSDARG00000079027	chsy1	CHSY1	protein_coding
chr7	11728925	11729675	+	1	1	0	NS	ENSDARG00000058452	fam108c1	FAM108C1	protein_coding
chr7	12421028	12421778	-	0.47523	0.674081	5.34766	NS	ENSDARG00000089395	5S_rRNA	#N/A	rRNA
chr7	12436664	12437414	-	0.000752075	0.00617712	-5.80353	NS	ENSDARG00000090696	CABZ01068272.1	#N/A	protein_coding
chr7	12884093	12884843	-	7.98474e-11	2.19765e-09	2.2238	NS	ENSDARG00000058369	mex3b	MEX3B	protein_coding
chr7	13641067	13641817	-	0.244956	0.444363	-2.6154	NS	ENSDARG00000062959	MARCH3	3-Mar	protein_coding
chr7	13658811	13659561	+	0.00823956	0.0427511	4.37842	NS	ENSDARG00000017927	cx36.7	#N/A	protein_coding
chr7	13867359	13868109	+	0.0342832	0.120952	0.436681	NS	ENSDARG00000078060	syt7b	SYT7	protein_coding
chr7	14245539	14246289	+	1.26585e-39	1.50311e-37	25.4277	Hyper	ENSDARG00000062956	DAGLA	DAGLA	protein_coding
chr7	14535267	14536017	-	0.284917	0.480176	0.549451	NS	ENSDARG00000038976	pdcd7	PDCD7	protein_coding
chr7	16098153	16098903	+	0.382667	0.578105	-2.00871	NS	ENSDARG00000017078	mespaa	#N/A	protein_coding
chr7	16173461	16174211	-	0.000815393	0.00661752	6.50041	NS	ENSDARG00000036809	ANPEP (4 of 5)	ANPEP	protein_coding
chr7	17113714	17114464	+	0.201413	0.402458	0.167344	NS	ENSDARG00000006889	MPPED2 (1 of 2)	MPPED2	protein_coding
chr7	17802749	17803499	-	0.0248265	0.0951834	1.7149	NS	ENSDARG00000086393	dbx1a	DBX1	protein_coding
chr7	19154027	19154777	+	0.309178	0.50309	-0.113	NS	ENSDARG00000013031	mta2	MTA2	protein_coding
chr7	19200053	19200803	+	0.845263	0.979892	-0.0115202	NS	ENSDARG00000079684	taf6l	TAF6L	protein_coding
chr7	19685083	19685833	-	0.121208	0.286378	-0.0510334	NS	ENSDARG00000086318	BX324198.2	#N/A	protein_coding
chr7	19759587	19760337	-	0.267677	0.466523	1.09936	NS	ENSDARG00000009610	rgs12a	RGS12	protein_coding
chr7	21039662	21040412	+	0.0179445	0.0752538	0.285693	NS	ENSDARG00000077986	TMEM151A (1 of 2)	TMEM151A	protein_coding
chr7	21267064	21267814	+	0.893458	1	0.0447927	NS	ENSDARG00000069334	zgc:114045	#N/A	protein_coding
chr7	21304607	21305357	+	0.00644429	0.0353331	-0.507937	NS	ENSDARG00000036414	CU019646.1	IRS1	protein_coding
chr7	21417545	21418295	+	0.460122	0.659403	0.230031	NS	ENSDARG00000056184	dvl2	DVL2	protein_coding
chr7	22932703	22933453	+	0.150356	0.330624	-2.2449	NS	ENSDARG00000088087	KDM6B (1 of 2)	KDM6B	protein_coding
chr7	23300242	23300992	-	0.792765	0.943912	0.656505	NS	ENSDARG00000077329	nlgn2a	NLGN2	protein_coding
chr7	23566260	23567010	+	0.16617	0.355247	1.23376	NS	ENSDARG00000069662	fgf11a	FGF11	protein_coding
chr7	23884871	23885621	+	1	1	0	NS	ENSDARG00000016260	fxr2	FXR2	protein_coding
chr7	23976496	23977246	+	0.239277	0.440795	-0.288184	NS	ENSDARG00000008188	sf1	SF1	protein_coding
chr7	23990480	23991230	+	1	1	0	NS	ENSDARG00000013317	pygmb	PYGM	protein_coding
chr7	25171549	25172299	-	0.153681	0.33598	2.19068	NS	ENSDARG00000086979	CR388231.2	#N/A	protein_coding
chr7	25277840	25278590	-	0.0174213	0.0738052	3.65012	NS	ENSDARG00000077842	ajuba	AJUBA	protein_coding
chr7	25371625	25372375	+	0.582727	0.772849	-0.0364879	NS	ENSDARG00000007989	nedd8	NEDD8	protein_coding
chr7	25418650	25419400	+	0.529851	0.726993	1.04018	NS	ENSDARG00000013526	SVEP1	SVEP1	protein_coding
chr7	25639633	25640383	-	0.0612105	0.181829	-0.52411	NS	ENSDARG00000077256	nat8l	NAT8L	protein_coding
chr7	25811777	25812527	+	0.10242	0.258131	-0.13468	NS	ENSDARG00000061472	gba2	GBA2	protein_coding
chr7	25812131	25812881	-	0.10242	0.258131	-0.13468	NS	ENSDARG00000006545	rgp1	RGP1	protein_coding
chr7	26005018	26005768	-	0.000922285	0.00737119	6.52335	NS	ENSDARG00000002685	fam113	PCED1A	protein_coding
chr7	26040441	26041191	-	0.520687	0.718213	1.84351	NS	ENSDARG00000075906	ADAD2	ADAD2	protein_coding
chr7	26056374	26057124	+	0.0217014	0.0859781	3.33333	NS	ENSDARG00000032458	mark2b	MARK2	protein_coding
chr7	26161313	26162063	-	0.00101951	0.00797946	-0.48951	NS	ENSDARG00000008278	rcor2	RCOR2	protein_coding
chr7	26302398	26303148	+	0.072978	0.205625	0.180343	NS	ENSDARG00000069489	exoc6b	EXOC6B	protein_coding
chr7	27020559	27021309	-	0.230918	0.434645	-0.179856	NS	ENSDARG00000056722	cd99l2	CD99L2	protein_coding
chr7	27388574	27389324	-	0.623092	0.80603	-0.186041	NS	ENSDARG00000056803	ap1s1	AP1S1	protein_coding
chr7	27433520	27434270	-	0.439157	0.638712	0.182677	NS	ENSDARG00000039211	zgc:77439	FMO4	protein_coding
chr7	27572112	27572862	-	0.249554	0.450541	-5.59658	NS	ENSDARG00000077644	CR848737.2	#N/A	protein_coding
chr7	27623315	27624065	-	0.00976687	0.048208	3.29887	NS	ENSDARG00000040266	sox19b	#N/A	protein_coding
chr7	27643454	27644204	-	1	1	0	NS	ENSDARG00000092115	eif4a1a	EIF4A1	protein_coding
chr7	28376843	28377593	+	0.0740072	0.20754	-2.00219	NS	ENSDARG00000015536	sox6	SOX6	protein_coding
chr7	29376578	29377328	-	0.502303	0.700478	-1.75971	NS	ENSDARG00000086124	AP3B1 (2 of 2)	AP3B1	protein_coding
chr7	29948455	29949205	+	0.866315	0.991703	0.0269953	NS	ENSDARG00000010596	slc7a6os	SLC7A6OS	protein_coding
chr7	29983743	29984493	-	0.00157668	0.0113762	-0.39469	NS	ENSDARG00000054423	slc7a6	SLC7A6	protein_coding
chr7	29993891	29994641	-	0.046386	0.149095	-0.244374	NS	ENSDARG00000089319	CU464087.2	#N/A	protein_coding
chr7	30469329	30470079	+	0.858533	0.987836	-0.0397131	NS	ENSDARG00000036058	gnao1b	GNAO1	protein_coding
chr7	30512932	30513682	+	0.952634	1	-0.18859	NS	ENSDARG00000005612	aph1b	APH1B;APH1A	protein_coding
chr7	31199556	31200306	+	0.0966631	0.249213	0.0985222	NS	ENSDARG00000017901	tln2	TLN2	protein_coding
chr7	31298586	31299336	+	0.0140745	0.0627613	0.392465	NS	ENSDARG00000053505	fbxo22	FBXO22	protein_coding
chr7	31423050	31423800	-	0.00171995	0.0122053	-2.4709	NS	ENSDARG00000077167	NMB (1 of 2)	NMB	protein_coding
chr7	31703537	31704287	-	0.360343	0.553841	0.57148	NS	ENSDARG00000053493	aldh1a2	ALDH1A2	protein_coding
chr7	31829692	31830442	+	0.996352	1	-0.000433051	NS	ENSDARG00000017431	fam63b	FAM63B	protein_coding
chr7	32115583	32116333	-	0.623192	0.80603	0.0320651	NS	ENSDARG00000012495	mphosph10	MPHOSPH10	protein_coding
chr7	32115793	32116543	+	0.623192	0.80603	0.0320651	NS	ENSDARG00000045428	mcee	MCEE	protein_coding
chr7	32260040	32260790	-	0.0331784	0.117553	-0.575816	NS	ENSDARG00000053405	sord	SORD	protein_coding
chr7	32266109	32266859	-	0.502107	0.700478	-0.174359	NS	ENSDARG00000039477	C7H15orf43	C15orf43	protein_coding
chr7	32952221	32952971	-	0.844376	0.979137	-0.0562716	NS	ENSDARG00000075158	igdcc3	IGDCC3	protein_coding
chr7	33165054	33165804	-	0.356678	0.549835	0.382102	NS	ENSDARG00000036164	cars	CARS	protein_coding
chr7	33703564	33704314	+	0.428543	0.626673	0.254922	NS	ENSDARG00000060542	LGR4	LGR4;LGR6	protein_coding
chr7	34027900	34028650	+	0.210203	0.413693	0.103642	NS	ENSDARG00000000442	slc39a13	SLC39A13	protein_coding
chr7	34056493	34057243	+	0.755021	0.915363	0.154689	NS	ENSDARG00000027394	AL929252.1	TMEM178A	protein_coding
chr7	34362462	34363212	+	0.797374	0.946484	-0.0568874	NS	ENSDARG00000051852	kcnc1a	KCNC1	protein_coding
chr7	34685542	34686292	-	0.197429	0.398098	-0.384615	NS	ENSDARG00000006487	anp32a	ANP32D;ANP32A	protein_coding
chr7	34758063	34758813	+	0.943137	1	-0.136364	NS	ENSDARG00000068981	glceb	GLCE	protein_coding
chr7	34791158	34791908	+	0.194244	0.3941	4.57076	NS	ENSDARG00000052688	paqr5b	PAQR5	protein_coding
chr7	35187198	35187948	+	0.268879	0.46658	-4.10683	NS	ENSDARG00000083326	5S_rRNA	#N/A	rRNA
chr7	35215225	35215975	-	5.0085e-05	0.000594724	-0.646298	NS	ENSDARG00000069028	BX511006.2	RXFP3	protein_coding
chr7	35405350	35406100	-	0.0394083	0.132509	0.319829	NS	ENSDARG00000011851	map2k5	MAP2K5	protein_coding
chr7	35632764	35633514	+	0.037441	0.12924	0.339341	NS	ENSDARG00000087196	fibinb	FIBIN	protein_coding
chr7	36003557	36004307	+	0.0116492	0.0549178	-0.189537	NS	ENSDARG00000051768	FHOD1	FHOD1	protein_coding
chr7	36176414	36177164	+	0.403491	0.600181	1.39055	NS	ENSDARG00000075964	PLEKHG4	PLEKHG4	protein_coding
chr7	36381717	36382467	-	0.0381312	0.130441	-0.21645	NS	ENSDARG00000076297	NFATC3 (1 of 2)	NFATC3	protein_coding
chr7	36417935	36418685	+	1	1	0	NS	ENSDARG00000060411	ddx28	DDX28	protein_coding
chr7	36522216	36522966	+	0.716752	0.882091	-0.889541	NS	ENSDARG00000093844	zgc:136461	CTRB1	protein_coding
chr7	36522227	36522977	+	0.716752	0.882091	-0.889541	NS	ENSDARG00000090428	ctrb1	CTRB1	protein_coding
chr7	36648044	36648794	+	0.55379	0.749935	-2.04991	NS	ENSDARG00000077546	ZDHHC1	ZDHHC1	protein_coding
chr7	36768414	36769164	-	0.000300234	0.00279144	12.3307	NS	ENSDARG00000014378	slc12a4	SLC12A4	protein_coding
chr7	36887081	36887831	-	0.110772	0.271443	-0.478347	NS	ENSDARG00000017676	mmp2	MMP2	protein_coding
chr7	37164443	37165193	-	0.00725975	0.0388308	1.27079	NS	ENSDARG00000034043	irx5a	IRX5	protein_coding
chr7	37793737	37794487	+	0.177036	0.373445	3.40097	NS	ENSDARG00000026862	aktip	AKTIP	protein_coding
chr7	38946810	38947560	-	0.0679914	0.19636	0.0993049	NS	ENSDARG00000060058	cylda	CYLD	protein_coding
chr7	39085554	39086304	-	6.07318e-09	1.32147e-07	10.8209	NS	ENSDARG00000084410	5S_rRNA	#N/A	rRNA
chr7	39732276	39733026	-	0.0163913	0.07052	-0.289466	NS	ENSDARG00000008100	slc7a10	SLC7A10	protein_coding
chr7	39920876	39921626	+	0.473842	0.673031	0.0719838	NS	ENSDARG00000077537	NUDT19	NUDT19	protein_coding
chr7	40071636	40072386	+	0.000639611	0.00535932	-0.780379	NS	ENSDARG00000007141	psmc3	PSMC3	protein_coding
chr7	40136612	40137362	+	0.285496	0.48089	-0.201613	NS	ENSDARG00000036043	ZNF408	ZNF408	protein_coding
chr7	40153645	40154395	+	1	1	0	NS	ENSDARG00000024324	arhgap1	ARHGAP1	protein_coding
chr7	40203402	40204152	+	4.22084e-09	9.43107e-08	-10.9579	NS	ENSDARG00000017474	zgc:110699	RERG	protein_coding
chr7	41130686	41131436	-	0.255245	0.456061	-3.73182	NS	ENSDARG00000035963	CCDC96	CCDC96	protein_coding
chr7	41130731	41131481	+	0.255245	0.456061	-3.73182	NS	ENSDARG00000003769	tada2b	TADA2B	protein_coding
chr7	41150973	41151723	+	0.338707	0.530995	0.0460392	NS	ENSDARG00000077465	SORCS2	SORCS2;SORCS1	protein_coding
chr7	41540748	41541498	+	1	1	0	NS	ENSDARG00000078964	ESYT2 (2 of 3)	ESYT2	protein_coding
chr7	41620543	41621293	+	0.0927615	0.242279	-1.33111	NS	ENSDARG00000035970	ptprn2	PTPRN2	protein_coding
chr7	42030515	42031265	+	0.00421596	0.0254673	-2.30621	NS	ENSDARG00000035984	mnx1	MNX1	protein_coding
chr7	43059893	43060643	-	0.000457848	0.00404854	1.91354	NS	ENSDARG00000001999	adamts18	ADAMTS18	protein_coding
chr7	43366858	43367608	+	0.441512	0.639793	-2.10113	NS	ENSDARG00000091463	5S_rRNA	#N/A	rRNA
chr7	43613139	43613889	+	0.354093	0.547271	0.221546	NS	ENSDARG00000068567	shha	SHH	protein_coding
chr7	43722583	43723333	-	0.0733637	0.206292	-0.504032	NS	ENSDARG00000026599	eng2a	EN2	protein_coding
chr7	43889352	43890102	+	0.403853	0.600462	0.0596842	NS	ENSDARG00000000861	scrib	SCRIB	protein_coding
chr7	44151453	44152203	+	0.268015	0.466523	-0.464264	NS	ENSDARG00000059961	chpf2	CHPF2	protein_coding
chr7	44478026	44478776	+	0.000563955	0.00483257	1.05323	NS	ENSDARG00000035942	hrh3	HRH3	protein_coding
chr7	44610314	44611064	-	0.0332793	0.117723	0.346921	NS	ENSDARG00000002506	C7H16orf87	C16orf87	protein_coding
chr7	44616556	44617306	+	0.889054	1	0.017474	NS	ENSDARG00000012199	gpt2	GPT2	protein_coding
chr7	44760255	44761005	-	0.182119	0.379664	2.85904	NS	ENSDARG00000021442	cdh11	CDH11	protein_coding
chr7	46455012	46455762	+	0.0109174	0.0525756	-0.207972	NS	ENSDARG00000007745	uqcrfs1	UQCRFS1	protein_coding
chr7	46901797	46902547	-	0.19263	0.39186	-3.22129	NS	ENSDARG00000086568	5S_rRNA	#N/A	rRNA
chr7	47321722	47322472	+	0.0665519	0.193555	3.17176	NS	ENSDARG00000086413	5S_rRNA	#N/A	rRNA
chr7	47572790	47573540	+	0.768147	0.925339	-0.0684747	NS	ENSDARG00000003263	pop4	POP4	protein_coding
chr7	47599409	47600159	-	0.99916	1	0.000221114	NS	ENSDARG00000088500	C7H19orf12 (3 of 4)	C19orf12	protein_coding
chr7	47628779	47629529	-	0.938423	1	-0.00429816	NS	ENSDARG00000068410	zgc:162297	#N/A	protein_coding
chr7	47628855	47629605	+	0.935405	1	-0.00432683	NS	ENSDARG00000011133	ccne1	CCNE1	protein_coding
chr7	47777908	47778658	+	0.24917	0.450044	-3.47606	NS	ENSDARG00000085596	U3	#N/A	snoRNA
chr7	49754330	49755080	+	0.466909	0.66626	0.093395	NS	ENSDARG00000035905	slc25a44b	SLC25A44	protein_coding
chr7	50642540	50643290	-	0.0448284	0.145642	8.17472	NS	ENSDARG00000089239	5S_rRNA	#N/A	rRNA
chr7	51729359	51730109	-	0.982506	1	-0.00369448	NS	ENSDARG00000035872	hsd17b12b	HSD17B12	protein_coding
chr7	51805823	51806573	-	1	1	0	NS	ENSDARG00000044812	TTC17	TTC17	protein_coding
chr7	51904966	51905716	+	0	0	47.899	Hyper	ENSDARG00000044815	SERINC4	RP11-296A16.1;SERINC4;SERINC5	protein_coding
chr7	52337913	52338663	-	2.24064e-11	6.55783e-10	-11.3387	NS	ENSDARG00000052059	PAQR9	PAQR9	protein_coding
chr7	53103412	53104162	-	0.00505327	0.0292092	1.46783	NS	ENSDARG00000077769	CITED1	CITED1	protein_coding
chr7	53271086	53271836	+	1	1	0	NS	ENSDARG00000052074	BX957362.1	CTSA	protein_coding
chr7	53608849	53609599	+	0.247227	0.447506	0.08285	NS	ENSDARG00000068291	TMEM208	TMEM208	protein_coding
chr7	53788954	53789704	-	0.0725354	0.205073	0.246679	NS	ENSDARG00000068296	SLCO3A1 (2 of 2)	SLCO3A1	protein_coding
chr7	53819328	53820078	+	0.292673	0.487582	-0.223978	NS	ENSDARG00000003553	gnrhr2	#N/A	protein_coding
chr7	54398866	54399616	-	0.971886	1	-0.0938086	NS	ENSDARG00000082675	5S_rRNA	#N/A	rRNA
chr7	54603125	54603875	-	0.294048	0.488631	-0.0359971	NS	ENSDARG00000074700	oraov1	ORAOV1	protein_coding
chr7	54779100	54779850	-	0.0887873	0.235332	0.313106	NS	ENSDARG00000068102	zgc:153993	BAX	protein_coding
chr7	55004472	55005222	+	0.626197	0.807832	-0.0519615	NS	ENSDARG00000068099	fadd	FADD	protein_coding
chr7	55568961	55569711	-	0.760776	0.919926	-0.0682236	NS	ENSDARG00000008937	neo1	NEO1	protein_coding
chr7	55910217	55910967	-	0.0641052	0.188018	-0.478469	NS	ENSDARG00000043246	znf609	ZNF609	protein_coding
chr7	56781282	56782032	+	0.188816	0.387516	-0.142022	NS	ENSDARG00000051854	cdt1	CDT1	protein_coding
chr7	57966020	57966770	+	0.0087386	0.0445232	-0.906803	NS	ENSDARG00000010250	nqo1	NQO1	protein_coding
chr7	58351683	58352433	+	1.47246e-15	5.82814e-14	10.157	NS	ENSDARG00000017010	scamp2l	SCAMP2	protein_coding
chr7	58783597	58784347	+	0.106155	0.264148	-0.256383	NS	ENSDARG00000051915	pde5ab	PDE5A	protein_coding
chr7	60225810	60226560	+	0.292214	0.487582	0.685016	NS	ENSDARG00000090754	CR384075.2	#N/A	protein_coding
chr7	61530128	61530878	+	0.226297	0.430674	-1.47695	NS	ENSDARG00000077162	#N/A	KIAA1239	protein_coding
chr7	61750324	61751074	-	0.0503304	0.157986	-0.120773	NS	ENSDARG00000018312	RELL1	RELL1	protein_coding
chr7	62645978	62646728	-	0.0105005	0.0510412	-0.310529	NS	ENSDARG00000042728	plaa	PLAA	protein_coding
chr7	62646245	62646995	+	0.0196098	0.0802149	-0.316635	NS	ENSDARG00000087729	C7H4orf52	C4orf52	protein_coding
chr7	64100716	64101466	+	1.52025e-67	3.32534e-65	19.3215	Hyper	ENSDARG00000060610	pcdh7b	PCDH7	protein_coding
chr7	65291482	65292232	-	0.0321311	0.1149	0.334472	NS	ENSDARG00000041345	sox17	SOX17	protein_coding
chr7	65358523	65359273	-	0.0110525	0.0531033	-0.365764	NS	ENSDARG00000041338	mrpl15	MRPL15	protein_coding
chr7	65359030	65359780	+	0.103749	0.259904	-0.2331	NS	ENSDARG00000041337	lypla1	LYPLA1	protein_coding
chr7	65536392	65537142	+	2.48944e-13	8.55052e-12	5.88876	NS	ENSDARG00000022633	PTPLA	PTPLA	protein_coding
chr7	65684411	65685161	+	1	1	0	NS	ENSDARG00000035838	ostc	OSTC	protein_coding
chr7	66721260	66722010	-	0.378853	0.574712	0.278554	NS	ENSDARG00000013072	MMP15 (1 of 2)	MMP15	protein_coding
chr7	66829655	66830405	-	0.188766	0.387516	-0.331494	NS	ENSDARG00000078118	CABZ01056056.1	FAM60A	protein_coding
chr7	66974555	66975305	-	0.127617	0.29498	0.49505	NS	ENSDARG00000080006	tmem41b	TMEM41B	protein_coding
chr7	66982231	66982981	+	0.133565	0.304973	-0.124766	NS	ENSDARG00000035751	ipo7	IPO7	protein_coding
chr7	67001408	67002158	+	0.360835	0.554392	1.35977	NS	ENSDARG00000083454	SNORA23	#N/A	snoRNA
chr7	67096525	67097275	-	0.123061	0.288624	0.262467	NS	ENSDARG00000088122	CT583709.2	RASSF10	protein_coding
chr7	67347361	67348111	-	1	1	0	NS	ENSDARG00000020377	eif4g2a	EIF4G2	protein_coding
chr7	67597953	67598703	+	0.00840852	0.0433725	0.76678	NS	ENSDARG00000059438	galntl4b	GALNT18;GALNTL4	protein_coding
chr7	68111424	68112174	-	0.912733	1	0.0269492	NS	ENSDARG00000074159	CT573494.2	RASSF10	protein_coding
chr7	68666173	68666923	+	0.883608	1	0.846154	NS	ENSDARG00000074602	MRVI1	MRVI1	protein_coding
chr7	69185709	69186459	+	0.259334	0.459614	3.55339	NS	ENSDARG00000086702	PKD1L2 (1 of 4)	#N/A	protein_coding
chr7	69434173	69434923	+	0.607448	0.793386	0.921609	NS	ENSDARG00000089723	5S_rRNA	#N/A	rRNA
chr7	70556012	70556762	-	0.0393149	0.132377	3.6246	NS	ENSDARG00000089126	5S_rRNA	#N/A	rRNA
chr7	71128622	71129372	-	0.732534	0.895942	-0.736245	NS	ENSDARG00000075965	BX908763.1	GTF2IRD2B	protein_coding
chr7	71756373	71757123	+	0.0567537	0.171292	-6.13318	NS	ENSDARG00000087858	BX914218.1	#N/A	miRNA
chr7	72166493	72167243	+	0.268803	0.46658	0.0471921	NS	ENSDARG00000035781	ctdnep1b	CTDNEP1	protein_coding
chr7	72206666	72207416	+	0.0767869	0.21258	0.384429	NS	ENSDARG00000082614	U2	#N/A	snRNA
chr7	72354107	72354857	-	0.451226	0.650693	-0.130017	NS	ENSDARG00000086033	tspan5	TSPAN5	protein_coding
chr7	72587483	72588233	-	0.488934	0.68835	3.6009	NS	ENSDARG00000079675	SYNPO2 (1 of 2)	SYNPO2	protein_coding
chr7	73224868	73225618	-	0.410246	0.607404	0.241602	NS	ENSDARG00000067829	ppargc1a	PPARGC1A	protein_coding
chr7	75005679	75006429	+	0.0566159	0.171249	-3.06276	NS	ENSDARG00000044635	ptprda	#N/A	protein_coding
chr7	75471524	75472274	+	0.171504	0.364774	0.131452	NS	ENSDARG00000017014	ywhae2	YWHAE	protein_coding
chr7	76613645	76614395	+	0.600215	0.78815	1.78818	NS	ENSDARG00000079738	ZNF219	ZNF219	protein_coding
chr7	76818546	76819296	+	3.65791e-13	1.24609e-11	7.45142	NS	ENSDARG00000091770	zgc:173552	#N/A	protein_coding
chr7	76822585	76823335	+	0.133852	0.305149	0.417641	NS	ENSDARG00000076766	zgc:163061	HIST1H1A;HIST1H1D	protein_coding
chr7	76824053	76824803	+	0.849197	0.982807	-0.0228679	NS	ENSDARG00000075220	HIST2H2AB (20 of 30)	HIST2H2AC;HIST1H3J	protein_coding
chr7	76825474	76826224	+	0.820788	0.964704	-0.178961	NS	ENSDARG00000078294	zgc:173552	#N/A	protein_coding
chr7	76835343	76836093	-	9.82321e-09	2.0936e-07	3.39464	NS	ENSDARG00000089517	zgc:92594	TRIM8	protein_coding
chr7	76846267	76847017	-	3.07817e-09	7.02906e-08	5.32943	NS	ENSDARG00000086709	zgc:173552	#N/A	protein_coding
chr7	76847526	76848276	-	0.722267	0.886778	0.0685854	NS	ENSDARG00000074260	HIST2H2AB (25 of 30)	HIST2H2AA3;HIST1H2AH	protein_coding
chr7	76848989	76849739	-	0.422727	0.61992	0.207406	NS	ENSDARG00000075538	zgc:163061	HIST1H1B;HIST1H1C	protein_coding
chr7	76851811	76852561	-	1	1	0	NS	ENSDARG00000086751	#N/A	HIST1H2BD;HIST1H2BB	protein_coding
chr7	76855007	76855757	-	0.00103431	0.00808005	-1.85936	NS	ENSDARG00000091525	zgc:173552	#N/A	protein_coding
chr7	76856604	76857354	-	0.000608958	0.00512313	0.948726	NS	ENSDARG00000091205	HIST2H2AB (19 of 30)	HIST2H2AB	protein_coding
chr7	76957789	76958539	+	0.124336	0.290658	13.8655	NS	ENSDARG00000059452	PTPRD (2 of 2)	PTPRD	protein_coding
chr7	77046069	77046819	+	0.868546	0.992488	-0.0157939	NS	ENSDARG00000046085	CLDND1 (1 of 2)	CLDND1	protein_coding
chr7	77053340	77054090	+	0.799437	0.947379	0.0553516	NS	ENSDARG00000088558	RBPMS	RBPMS	protein_coding
chr8	32957	33707	+	0.00764775	0.0403863	-14.3939	NS	ENSDARG00000091708	SLC12A2 (1 of 6)	SLC12A2	protein_coding
chr8	441891	442641	+	0.497641	0.697302	0.0308192	NS	ENSDARG00000046022	tmed7	TICAM2	protein_coding
chr8	474220	474970	+	0.767232	0.924505	-0.0735323	NS	ENSDARG00000062794	trim36	TRIM36	protein_coding
chr8	498654	499404	-	3.56321e-63	7.40434e-61	41.4174	Hyper	ENSDARG00000046024	wibg	WIBG	protein_coding
chr8	504977	505727	+	0.189758	0.388873	1.13989	NS	ENSDARG00000087781	SPATS2 (2 of 2)	SPATS2	protein_coding
chr8	588635	589385	-	1	1	0	NS	ENSDARG00000035700	zgc:101664	CTC-534A2.2	protein_coding
chr8	588815	589565	+	0.0276502	0.103023	0.240964	NS	ENSDARG00000035699	srp19	SRP19	protein_coding
chr8	703419	704169	+	0.648439	0.825785	-0.541843	NS	ENSDARG00000089233	CSGALNACT1 (2 of 2)	CSGALNACT1	protein_coding
chr8	717552	718302	+	1	1	0	NS	ENSDARG00000079790	PPAP2A (1 of 2)	PPAP2A	protein_coding
chr8	1006967	1007717	+	0.691904	0.862235	-0.310225	NS	ENSDARG00000059236	ptger4a	PTGER4	protein_coding
chr8	1150269	1151019	+	0.00137809	0.0102825	0.848358	NS	ENSDARG00000058558	prosapip1b	PROSAPIP1	protein_coding
chr8	1335416	1336166	-	0.390382	0.584874	-0.0727294	NS	ENSDARG00000021483	cdc14b	CDC14B	protein_coding
chr8	1459318	1460068	+	0.0691769	0.198321	6.33726	NS	ENSDARG00000057223	efna5b	EFNA5	protein_coding
chr8	2091782	2092532	-	0.0483078	0.153609	1.53515	NS	ENSDARG00000058658	si:dkey-178e17.3	SBSPON	protein_coding
chr8	2241778	2242528	-	0.502589	0.700478	-1.05281	NS	ENSDARG00000088853	CLTCL1 (1 of 3)	CLTCL1	protein_coding
chr8	2259452	2260202	+	0.000151644	0.00154469	4.59004	NS	ENSDARG00000067562	CLTCL1 (3 of 3)	CLTC	protein_coding
chr8	2680952	2681702	-	0.0155737	0.0676993	-0.225479	NS	ENSDARG00000058451	rpl6	RPL6	protein_coding
chr8	2750561	2751311	+	0.0819789	0.222421	-0.118331	NS	ENSDARG00000074720	si:ch211-51h9.7	CRBN	protein_coding
chr8	2935007	2935757	+	1	1	0	NS	ENSDARG00000008983	sh3glb2a	SH3GLB2	protein_coding
chr8	3625955	3626705	+	0.527276	0.724987	-1.2496	NS	ENSDARG00000089165	#N/A	FUT9;FUT5	protein_coding
chr8	4708011	4708761	-	0.573633	0.767799	0.0834808	NS	ENSDARG00000079745	si:ch211-166a6.5	KIAA0664	protein_coding
chr8	4902499	4903249	-	0.0434496	0.142635	0.518135	NS	ENSDARG00000017140	zgc:63587	2-Sep	protein_coding
chr8	4913706	4914456	+	0.457731	0.657295	-2.19617	NS	ENSDARG00000080448	U1	#N/A	snRNA
chr8	5282879	5283629	-	0.0415955	0.137992	-3.61203	NS	ENSDARG00000083369	5S_rRNA	#N/A	rRNA
chr8	7446539	7447289	-	0.00146073	0.0108021	3.52293	NS	ENSDARG00000012426	nefl	NEFL	protein_coding
chr8	7662640	7663390	-	0.0928574	0.242279	-3.46953	NS	ENSDARG00000034836	wu:fd11e11	KRT7	protein_coding
chr8	7851757	7852507	+	1	1	0	NS	ENSDARG00000093022	C8H11orf31	C11orf31	protein_coding
chr8	7851857	7852607	+	8.5295e-06	0.00011435	-0.32545	NS	ENSDARG00000059124	CENPA	CENPA	protein_coding
chr8	7927853	7928603	-	3.47269e-32	3.00677e-30	29.6401	Hyper	ENSDARG00000076943	lhfpl4b	#N/A	protein_coding
chr8	7983780	7984530	+	0.388901	0.583547	2.88889	NS	ENSDARG00000088228	5S_rRNA	#N/A	rRNA
chr8	8991001	8991751	-	0.868328	0.992488	-0.0194722	NS	ENSDARG00000032072	cdk16	CDK16	protein_coding
chr8	9064506	9065256	-	0.377696	0.573744	-2.1844	NS	ENSDARG00000084164	5S_rRNA	#N/A	rRNA
chr8	9076745	9077495	+	0.699081	0.867537	-0.771754	NS	ENSDARG00000017742	GRM6 (1 of 2)	GRM6	protein_coding
chr8	9405235	9405985	+	1	1	0	NS	ENSDARG00000059006	otud5a	OTUD5	protein_coding
chr8	9663291	9664041	-	2.634e-08	5.26293e-07	1.48636	NS	ENSDARG00000043646	slc6a8	SLC6A8	protein_coding
chr8	10891814	10892564	+	0.0565219	0.171089	6.15294	NS	ENSDARG00000095123	si:ch211-45l19.2	#N/A	processed_transcript
chr8	10914160	10914910	-	1	1	0	NS	ENSDARG00000059120	pim1	PIM1	protein_coding
chr8	11504199	11504949	+	0.0850768	0.227675	0.606061	NS	ENSDARG00000074168	fam208b	FAM208B	protein_coding
chr8	11536215	11536965	+	0.205161	0.407073	0.401606	NS	ENSDARG00000078221	PLEKHA2	PLEKHA2	protein_coding
chr8	11594271	11595021	+	0.717515	0.882507	0.531277	NS	ENSDARG00000033832	ampd1	AMPD1	protein_coding
chr8	11639758	11640508	+	0.0276088	0.103	6.67926	NS	ENSDARG00000093107	si:dkeyp-31a2.1	DENND2A	protein_coding
chr8	11843976	11844726	-	0.292021	0.487582	0.102459	NS	ENSDARG00000074238	brpf3	BRPF3	protein_coding
chr8	11975437	11976187	+	1.21397e-32	1.07346e-30	19.2168	Hyper	ENSDARG00000023443	tjp2b	TJP2	protein_coding
chr8	12949717	12950467	-	0.94447	1	-0.00959938	NS	ENSDARG00000069482	traf1	TRAF1	protein_coding
chr8	13440720	13441470	+	1	1	0	NS	ENSDARG00000043571	#N/A	KIF2A	protein_coding
chr8	13471386	13472136	+	0.0015695	0.0113441	2.36928	NS	ENSDARG00000058716	cept1a	CEPT1	protein_coding
chr8	13581201	13581951	+	0.0149169	0.065742	0.215159	NS	ENSDARG00000031261	sap30bp	SAP30BP	protein_coding
chr8	13905566	13906316	+	0.234891	0.436586	5.17169	NS	ENSDARG00000010252	jak3	JAK3	protein_coding
chr8	13959322	13960072	-	0.201742	0.402902	9.67118	NS	ENSDARG00000094651	si:ch211-126g16.2	#N/A	protein_coding
chr8	14515744	14516494	-	1	1	0	NS	ENSDARG00000092482	si:dkeyp-110g5.4	#N/A	protein_coding
chr8	14596985	14597735	-	1	1	0	NS	ENSDARG00000029783	DEDD	DEDD	protein_coding
chr8	14696254	14697004	-	0.198299	0.398765	-0.16	NS	ENSDARG00000026845	rhoaa	RHOA	protein_coding
chr8	14892341	14893091	-	0.026547	0.100208	0.596562	NS	ENSDARG00000062449	xpr1	XPR1	protein_coding
chr8	14897723	14898473	+	0.374912	0.56991	0.0770245	NS	ENSDARG00000039456	acbd6	ACBD6	protein_coding
chr8	15071236	15071986	-	0.905323	1	-0.0326344	NS	ENSDARG00000039459	qsox1	QSOX1	protein_coding
chr8	15125735	15126485	-	0.421742	0.618693	-0.059531	NS	ENSDARG00000058000	CEP350	CEP350	protein_coding
chr8	15568723	15569473	+	0.00146028	0.0108021	4.09337	NS	ENSDARG00000086590	5S_rRNA	#N/A	rRNA
chr8	15794325	15795075	+	0.180156	0.377387	-0.153374	NS	ENSDARG00000057648	dnttip2	DNTTIP2	protein_coding
chr8	16777963	16778713	-	0.870796	0.993526	0.0853607	NS	ENSDARG00000039412	dmrta2	DMRTA2	protein_coding
chr8	17597592	17598342	+	0.266875	0.466356	8.24421	NS	ENSDARG00000019130	plk2b	PLK2	protein_coding
chr8	17771254	17772004	-	0.386766	0.582181	-1.65411	NS	ENSDARG00000084210	5S_rRNA	#N/A	rRNA
chr8	18035348	18036098	-	0.863285	0.990015	-0.0147664	NS	ENSDARG00000042151	skia	SKI	protein_coding
chr8	18560989	18561739	-	0.442275	0.640675	0.36242	NS	ENSDARG00000042112	dio1	DIO1	protein_coding
chr8	19064439	19065189	+	0.0922055	0.241913	-0.176102	NS	ENSDARG00000062063	tab3	TAB3	protein_coding
chr8	19101822	19102572	-	0.0450656	0.145867	-0.327159	NS	ENSDARG00000057322	TMEM47	TMEM47	protein_coding
chr8	19194187	19194937	+	1.11184e-10	2.92456e-09	-23.2452	Hypo	ENSDARG00000082252	5S_rRNA	#N/A	rRNA
chr8	19423872	19424622	-	1	1	0	NS	ENSDARG00000057231	rorca	RORB	protein_coding
chr8	19576351	19577101	-	0.193028	0.392477	1.32476	NS	ENSDARG00000061976	#N/A	SEMA6B	protein_coding
chr8	19770787	19771537	-	0.925502	1	0.010095	NS	ENSDARG00000043084	FAM108A1 (1 of 2)	FAM108A1;FAM108A3P	protein_coding
chr8	19919555	19920305	-	0.00165137	0.0118329	2.54734	NS	ENSDARG00000014670	glt25d2	GLT25D2;GLT25D1	protein_coding
chr8	20159249	20159999	+	1	1	0	NS	ENSDARG00000013222	SLC35A3 (1 of 2)	SLC35A3	protein_coding
chr8	20441642	20442392	-	0.676611	0.850831	-0.10053	NS	ENSDARG00000088816	si:ch211-120j21.1	TRABD2B	protein_coding
chr8	20675769	20676519	-	0.0755883	0.210659	1.82648	NS	ENSDARG00000013575	rfx2	RFX2	protein_coding
chr8	20768077	20768827	-	0.950634	1	-0.00448494	NS	ENSDARG00000043185	mllt1	MLLT1	protein_coding
chr8	20952479	20953229	-	0.826828	0.968917	0.25672	NS	ENSDARG00000084846	5S_rRNA	#N/A	rRNA
chr8	21025840	21026590	+	4.85453e-30	3.87989e-28	42.7698	Hyper	ENSDARG00000021959	zgc:101100	DMBX1	protein_coding
chr8	21033407	21034157	+	0.195879	0.396344	-0.137035	NS	ENSDARG00000034056	csnk1g2b	CSNK1G2	protein_coding
chr8	21363505	21364255	+	0.505122	0.703079	-2.442	NS	ENSDARG00000092533	si:ch211-133l5.4	DOHH	protein_coding
chr8	21589889	21590639	-	0.0279019	0.103444	-0.0747384	NS	ENSDARG00000094336	si:dkeyp-82a1.6	TOR1AIP2	protein_coding
chr8	21609272	21610022	-	0.0425764	0.140658	0.277017	NS	ENSDARG00000069102	zgc:112962	TOR1AIP1	protein_coding
chr8	21647764	21648514	-	0.896351	1	0.0189745	NS	ENSDARG00000069099	tmco1	TMCO1	protein_coding
chr8	21722277	21723027	-	0.00511979	0.0293614	0.67767	NS	ENSDARG00000069095	gls2	GLS2	protein_coding
chr8	22527921	22528671	-	0.0511474	0.160187	-1.96399	NS	ENSDARG00000091965	si:dkey-231p15.1	THAP11	protein_coding
chr8	22884283	22885033	+	0.00918649	0.04611	-5.11641	NS	ENSDARG00000009748	dffb	DFFB	protein_coding
chr8	22895346	22896096	-	0.00631443	0.0348972	-0.191728	NS	ENSDARG00000069009	C8H1orf174	C1orf174	protein_coding
chr8	22934336	22935086	+	0.01805	0.0754685	0.461361	NS	ENSDARG00000053138	lrrc47	LRRC47	protein_coding
chr8	23149630	23150380	-	0.00179252	0.0126696	6.80659	NS	ENSDARG00000074758	csde1	CSDE1	protein_coding
chr8	23411547	23412297	-	1	1	0	NS	ENSDARG00000028819	porcnl	PORCN	protein_coding
chr8	23957560	23958310	+	0.318981	0.511255	-0.18607	NS	ENSDARG00000016447	ythdf1	YTHDF1	protein_coding
chr8	24018192	24018942	+	0.697702	0.866709	-0.0512824	NS	ENSDARG00000042948	dnajc5aa	DNAJC5	protein_coding
chr8	24046655	24047405	+	0.294405	0.488813	-0.0509668	NS	ENSDARG00000027154	tpd52l2a	TPD52L2	protein_coding
chr8	24242660	24243410	-	0.00378967	0.0233162	-0.596272	NS	ENSDARG00000092373	si:dkey-16n15.3	#N/A	antisense
chr8	25105376	25106126	-	0.37986	0.575327	-2.32671	NS	ENSDARG00000039443	zgc:110353	#N/A	protein_coding
chr8	25558994	25559744	+	0.554611	0.750475	1.66982	NS	ENSDARG00000095822	si:dkey-176g4.5	#N/A	processed_transcript
chr8	25597484	25598234	+	0.00172096	0.0122053	1.24228	NS	ENSDARG00000042807	slc16a4	SLC16A4	protein_coding
chr8	25761386	25762136	-	0.196284	0.396962	4.58333	NS	ENSDARG00000095917	si:dkey-71l10.3	#N/A	antisense
chr8	25863600	25864350	-	1	1	0	NS	ENSDARG00000056331	ahcyl1	AHCYL1	protein_coding
chr8	25886854	25887604	-	0.244381	0.443901	-0.095057	NS	ENSDARG00000001621	nfyal	NFYA	protein_coding
chr8	25886972	25887722	+	0.244381	0.443901	-0.095057	NS	ENSDARG00000061314	NGRN	NGRN	protein_coding
chr8	25943850	25944600	+	0.0995224	0.254022	-0.222749	NS	ENSDARG00000056268	atxn7l2b	ATXN7L2	protein_coding
chr8	26191152	26191902	-	5.83429e-15	2.24512e-13	12.0513	NS	ENSDARG00000011553	atp5f1	ATP5F1;ATP5F1P3	protein_coding
chr8	26613987	26614737	-	2.25823e-05	0.000283541	-0.495198	NS	ENSDARG00000055753	suv39h1b	SUV39H1	protein_coding
chr8	26614097	26614847	+	0.000174369	0.00173938	-0.443977	NS	ENSDARG00000055757	tmem9	TMEM9	protein_coding
chr8	26669549	26670299	-	1	1	0	NS	ENSDARG00000068641	taf10	TAF10	protein_coding
chr8	26698631	26699381	-	1	1	0	NS	ENSDARG00000055759	efhd2	EFHD2	protein_coding
chr8	26745020	26745770	+	0.0476867	0.152451	0.246508	NS	ENSDARG00000055763	tmem115	TMEM115	protein_coding
chr8	26912120	26912870	+	0.789176	0.941664	0.0276094	NS	ENSDARG00000006900	impdh2	IMPDH2	protein_coding
chr8	27182720	27183470	+	0.0374142	0.12924	0.249772	NS	ENSDARG00000033184	prkar2aa	PRKAR2A	protein_coding
chr8	27262640	27263390	+	0.148916	0.328849	-0.296806	NS	ENSDARG00000036811	ifrd2	IFRD2	protein_coding
chr8	27645355	27646105	-	0.560054	0.7562	-0.0627066	NS	ENSDARG00000076923	KAZN (3 of 3)	KAZN	protein_coding
chr8	27770959	27771709	-	0.0218194	0.0861991	-7.10043	NS	ENSDARG00000017055	zymnd12	ZMYND12	protein_coding
chr8	27814222	27814972	-	1	1	0	NS	ENSDARG00000068572	slc16a1	SLC16A1	protein_coding
chr8	28367983	28368733	-	0.237457	0.438609	-0.419336	NS	ENSDARG00000020292	si:ch211-254n4.3	FAM19A2	protein_coding
chr8	28710908	28711658	-	0.0902063	0.238636	0.738883	NS	ENSDARG00000056091	cttnbp2nl	CTTNBP2NL	protein_coding
chr8	29111960	29112710	+	0.158466	0.34373	0.352096	NS	ENSDARG00000073900	fam212b	#N/A	processed_transcript
chr8	29112222	29112972	-	0.162988	0.351611	0.1873	NS	ENSDARG00000061204	ddx20	DDX20	protein_coding
chr8	29239784	29240534	-	0.0800267	0.218954	0.591716	NS	ENSDARG00000042717	adipor1b	ADIPOR1	protein_coding
chr8	29306138	29306888	+	0.0543514	0.167874	-0.11286	NS	ENSDARG00000042732	tmem189	TMEM189	protein_coding
chr8	29441249	29441999	+	0.210616	0.414235	0.832494	NS	ENSDARG00000067544	par1	TCF15	protein_coding
chr8	30589779	30590529	+	0.402663	0.599595	0.161806	NS	ENSDARG00000017681	mapk4	MAPK4	protein_coding
chr8	31273242	31273992	+	1.79206e-07	3.19648e-06	3.81197	NS	ENSDARG00000004318	cbwd	CBWD6;CBWD1	protein_coding
chr8	31303703	31304453	+	0.909944	1	-0.153796	NS	ENSDARG00000060745	pgm5	PGM5	protein_coding
chr8	31589775	31590525	-	0.884893	1	0.0312774	NS	ENSDARG00000068438	GUCD1	GUCD1	protein_coding
chr8	31644905	31645655	+	0.413871	0.611246	0.251378	NS	ENSDARG00000026325	mmp11a	MMP11	protein_coding
chr8	31855829	31856579	+	0.184996	0.382478	-0.0616682	NS	ENSDARG00000068415	ptgesl	PTGES2	protein_coding
chr8	31967090	31967840	+	0.00081684	0.00661752	1.0106	NS	ENSDARG00000060368	syn1	SYN1	protein_coding
chr8	32668938	32669688	+	4.09504e-18	2.07549e-16	2.44118	NS	ENSDARG00000054794	plcxd3	PLCXD3	protein_coding
chr8	32767166	32767916	-	0.909177	1	0.025937	NS	ENSDARG00000060601	rgs7bpa	RGS7BP	protein_coding
chr8	32789192	32789942	+	0.142102	0.316833	-0.376303	NS	ENSDARG00000093745	htr1aa	HTR1A	protein_coding
chr8	32789294	32790044	+	0.142102	0.316833	-0.376303	NS	ENSDARG00000089526	BX571721.1	#N/A	pseudogene
chr8	34002219	34002969	-	0.00319547	0.0204944	0.23753	NS	ENSDARG00000013492	zbtb34	ZBTB34	protein_coding
chr8	34905839	34906589	-	0.15381	0.336085	0.416144	NS	ENSDARG00000013615	pbx3b	#N/A	processed_transcript
chr8	37374993	37375743	-	0.851471	0.983249	0.035649	NS	ENSDARG00000000384	slc15a4	SLC15A4	protein_coding
chr8	37378707	37379457	+	1.2211e-38	1.3355e-36	-11.9872	NS	ENSDARG00000091241	GLT1D1	GLT1D1	protein_coding
chr8	37666318	37667068	-	0.192278	0.391527	-0.239808	NS	ENSDARG00000056279	CCDC157	CCDC157	protein_coding
chr8	37666459	37667209	+	0.192278	0.391527	-0.239808	NS	ENSDARG00000041887	sf3a1	SF3A1	protein_coding
chr8	37729724	37730474	-	0.801073	0.947958	0.0475715	NS	ENSDARG00000029612	t54l	GPKOW	protein_coding
chr8	39246889	39247639	-	0.530992	0.727838	0.161124	NS	ENSDARG00000076994	gpr124	GPR124	protein_coding
chr8	39494589	39495339	-	0.813794	0.958925	0.115805	NS	ENSDARG00000037476	sorbs3	SORBS3	protein_coding
chr8	39594097	39594847	-	0.0110882	0.0531566	3.59421	NS	ENSDARG00000037475	FOXB2	FOXB2	protein_coding
chr8	39675192	39675942	-	0.000177653	0.00176633	6.56863	NS	ENSDARG00000092042	si:dkey-162f21.6	#N/A	processed_transcript
chr8	40329525	40330275	+	0.000167445	0.00168499	-9.50983	NS	ENSDARG00000082502	U1	#N/A	snRNA
chr8	41236009	41236759	-	0.000297258	0.00277834	6.5298	NS	ENSDARG00000095478	si:dkey-70b24.5	#N/A	processed_transcript
chr8	41316183	41316933	+	0.0308747	0.111773	-0.44004	NS	ENSDARG00000074659	PCSK5 (2 of 2)	PCSK5	protein_coding
chr8	41383449	41384199	-	0.243005	0.443729	2.26544	NS	ENSDARG00000088942	CR354374.1	#N/A	miRNA
chr8	41559089	41559839	+	0.0572654	0.172211	1.03627	NS	ENSDARG00000010710	msi1	MSI1	protein_coding
chr8	41616053	41616803	+	0.664589	0.841878	1.30239	NS	ENSDARG00000086589	TMEM233	TMEM233	protein_coding
chr8	41817104	41817854	-	0.155459	0.338715	6.73977	NS	ENSDARG00000083988	5S_rRNA	#N/A	rRNA
chr8	41836505	41837255	-	0.916035	1	-0.00724184	NS	ENSDARG00000059630	mlec	MLEC	protein_coding
chr8	41950656	41951406	+	0.000414614	0.00372973	3.52434	NS	ENSDARG00000052045	ggt5a	GGT5	protein_coding
chr8	42033549	42034299	+	0.236345	0.437333	-0.603876	NS	ENSDARG00000074308	fam211ba	FAM211B	protein_coding
chr8	42276324	42277074	-	1	1	0	NS	ENSDARG00000036572	dusp2	DUSP2	protein_coding
chr8	42319405	42320155	+	0.170116	0.362379	-0.574932	NS	ENSDARG00000011515	ORAI1 (2 of 2)	ORAI1	protein_coding
chr8	42526598	42527348	-	0.251549	0.452374	-0.275482	NS	ENSDARG00000078356	aplnra	APLNR	protein_coding
chr8	43317621	43318371	-	0.0975353	0.250995	-2.02703	NS	ENSDARG00000053452	pop5	POP5	protein_coding
chr8	43373365	43374115	+	0.944926	1	0.512821	NS	ENSDARG00000085299	5S_rRNA	#N/A	rRNA
chr8	43571563	43572313	+	0.675734	0.849985	-0.0831077	NS	ENSDARG00000078536	MEGF9 (1 of 2)	MEGF9	protein_coding
chr8	44664385	44665135	-	1.73388e-38	1.84769e-36	12.2267	NS	ENSDARG00000053509	kazald3	KAZALD1	protein_coding
chr8	44669679	44670429	+	0.919923	1	-0.175852	NS	ENSDARG00000053512	crybb2	CRYBB2	protein_coding
chr8	44752504	44753254	-	0.0769298	0.21258	-0.10395	NS	ENSDARG00000075349	si:ch73-138n13.1	CTA-221G9.5;KIAA1671;NA	protein_coding
chr8	44752678	44753428	+	0.0769298	0.21258	-0.10395	NS	ENSDARG00000091860	zgc:194007	#N/A	protein_coding
chr8	45198417	45199167	-	0.0242989	0.093641	-0.156311	NS	ENSDARG00000041750	CCDC92	CCDC92	protein_coding
chr8	46415049	46415799	+	0.789807	0.942147	-0.531401	NS	ENSDARG00000074040	EP400NL	EP400	protein_coding
chr8	46880676	46881426	-	0.988451	1	0.0321285	NS	ENSDARG00000089445	5S_rRNA	#N/A	rRNA
chr8	46927354	46928104	-	0.220823	0.425077	0.174216	NS	ENSDARG00000043177	lsm1	LSM1	protein_coding
chr8	47730428	47731178	+	0.20292	0.403843	-2.78158	NS	ENSDARG00000095899	si:dkeyp-46a10.2	#N/A	processed_transcript
chr8	47913450	47914200	-	0.269246	0.466816	0.0414594	NS	ENSDARG00000009212	ppiaa	PPIF	protein_coding
chr8	48198535	48199285	-	0.00288317	0.0188998	-1.27212	NS	ENSDARG00000075332	si:ch211-119d14.3	#N/A	protein_coding
chr8	49050001	49050751	-	1	1	0	NS	ENSDARG00000018653	acot7	ACOT7	protein_coding
chr8	49254672	49255422	+	0.372582	0.567198	-1.45803	NS	ENSDARG00000077114	arhgef16	ARHGEF16	protein_coding
chr8	50003029	50003779	-	0.0696011	0.198942	3.5497	NS	ENSDARG00000073801	si:dkeyp-104h9.5	KIAA2013	protein_coding
chr8	51061089	51061839	+	0.262749	0.463688	-0.11745	NS	ENSDARG00000068149	tprg1l	TPRG1L	protein_coding
chr8	51107459	51108209	-	0.30858	0.502578	-0.0747648	NS	ENSDARG00000009557	wrap73	WRAP73	protein_coding
chr8	51107887	51108637	+	0.563506	0.759406	-0.110732	NS	ENSDARG00000017953	tp73	TP73	protein_coding
chr8	51202129	51202879	+	0.369093	0.563331	0.420168	NS	ENSDARG00000012747	rer1	RER1	protein_coding
chr8	51225454	51226204	+	0.684699	0.856595	-0.321356	NS	ENSDARG00000011855	AAK1 (1 of 2)	AAK1	protein_coding
chr8	51412819	51413569	-	0.119971	0.285404	2.89457	NS	ENSDARG00000093023	si:ch211-37p17.4	#N/A	processed_transcript
chr8	52038830	52039580	+	0.583386	0.772888	-0.200219	NS	ENSDARG00000059897	ntrk2a	NTRK2	protein_coding
chr8	53682418	53683168	-	0.0149049	0.065742	7.51773	NS	ENSDARG00000041358	lgi3	LGI3;LGI1	protein_coding
chr8	54369308	54370058	-	0.1642	0.352487	-0.266667	NS	ENSDARG00000039225	vps13a	VPS13A	protein_coding
chr8	54562174	54562924	+	0.115947	0.280812	-2.99727	NS	ENSDARG00000015057	ube2d4	UBE2D4	protein_coding
chr8	54691644	54692394	-	0.714671	0.881676	0.0886311	NS	ENSDARG00000011208	CABZ01070469.1	COX5B	protein_coding
chr8	54742145	54742895	-	0.279997	0.475937	-1.11973	NS	ENSDARG00000078176	CABZ01070468.1	PHYHIP	protein_coding
chr8	55053630	55054380	-	1.08147e-10	2.88114e-09	-6.56386	NS	ENSDARG00000052657	si:dkey-90l8.3	LMO4	protein_coding
chr8	55494011	55494761	+	0.255937	0.45649	-0.136207	NS	ENSDARG00000067944	actr8	ACTR8	protein_coding
chr8	55598619	55599369	-	0.352352	0.545681	-0.843343	NS	ENSDARG00000090746	fgd	FGD3	protein_coding
chr8	55649205	55649955	+	0.260173	0.460708	-0.179638	NS	ENSDARG00000043079	MMP23B	MMP23B	protein_coding
chr8	55707911	55708661	-	1.79185e-08	3.66844e-07	-10.5618	NS	ENSDARG00000002193	rho	RHO	protein_coding
chr8	55824114	55824864	-	0.802563	0.94865	-0.552995	NS	ENSDARG00000079822	BSN (2 of 2)	BSN	protein_coding
chr8	56144555	56145305	+	0.100419	0.255412	-0.128559	NS	ENSDARG00000076747	TMCC1 (2 of 2)	TMCC1	protein_coding
chr8	56172370	56173120	+	2.38603e-06	3.57991e-05	-17.2267	Hypo	ENSDARG00000087726	APEH (2 of 3)	APEH	protein_coding
chr9	57251	58001	-	0.14101	0.315132	-0.107411	NS	ENSDARG00000034961	bzw1b	BZW1	protein_coding
chr9	264519	265269	-	0.00602885	0.0335008	1.05355	NS	ENSDARG00000042565	map3k12	MAP3K12	protein_coding
chr9	544253	545003	-	0.197589	0.398098	1.80438	NS	ENSDARG00000088027	CABZ01067071.1	#N/A	protein_coding
chr9	696953	697703	+	0.681575	0.853973	-0.0271305	NS	ENSDARG00000011999	ybey	YBEY	protein_coding
chr9	731286	732036	-	0.210706	0.414235	-0.0844185	NS	ENSDARG00000040990	usp37	USP37	protein_coding
chr9	793332	794082	-	0.735903	0.899004	1.22278	NS	ENSDARG00000059294	marco	MARCO	protein_coding
chr9	879090	879840	+	0.0375409	0.12937	2.65568	NS	ENSDARG00000075641	steap3	STEAP3	protein_coding
chr9	979556	980306	+	0.0127244	0.0586933	-0.769231	NS	ENSDARG00000088472	dock9a	DOCK9	protein_coding
chr9	1353906	1354656	+	0.288684	0.484365	-0.216209	NS	ENSDARG00000076718	prkra	PRKRA	protein_coding
chr9	1448146	1448896	-	6.3224e-07	1.04269e-05	2.53196	NS	ENSDARG00000063730	osbpl6	OSBPL6	protein_coding
chr9	1980622	1981372	-	0.474166	0.673031	-0.523245	NS	ENSDARG00000059256	hoxd13a	HOXD13	protein_coding
chr9	2106888	2107638	+	0.444011	0.642966	-0.998495	NS	ENSDARG00000084042	5S_rRNA	#N/A	rRNA
chr9	2271911	2272661	+	2.35436e-06	3.54519e-05	7.74602	NS	ENSDARG00000094970	si:ch211-245l1.2	#N/A	processed_transcript
chr9	2272086	2272836	-	2.35436e-06	3.54519e-05	7.74602	NS	ENSDARG00000093786	si:ch211-245l1.1	#N/A	processed_transcript
chr9	2331897	2332647	-	0.0612512	0.181829	1.4017	NS	ENSDARG00000092110	si:ch1073-470i20.2	#N/A	processed_transcript
chr9	3168115	3168865	+	0.118067	0.283963	-0.058072	NS	ENSDARG00000005756	dync1i2a	DYNC1I2	protein_coding
chr9	3649209	3649959	-	0.267082	0.466356	0.373525	NS	ENSDARG00000093411	gad1a	GAD1	protein_coding
chr9	5362051	5362801	-	0.268679	0.46658	-0.145349	NS	ENSDARG00000059209	abhd13	ABHD13	protein_coding
chr9	7253989	7254739	-	0.00776453	0.0408142	-0.54765	NS	ENSDARG00000063330	mgat4a	MGAT4A	protein_coding
chr9	7497190	7497940	+	0.115768	0.280708	-0.251157	NS	ENSDARG00000042115	tmem198a	TMEM198	protein_coding
chr9	7696317	7697067	-	0.0963081	0.2489	-1.18451	NS	ENSDARG00000058644	DNAJB2	DNAJB2	protein_coding
chr9	7765168	7765918	+	0.0701322	0.199773	0.815839	NS	ENSDARG00000042106	mnx2a	MNX1	protein_coding
chr9	8413563	8414313	+	0.0196315	0.0802246	-6.22746	NS	ENSDARG00000092057	si:dkey-90l23.1	EVA1C	protein_coding
chr9	8985436	8986186	+	0.969339	1	0.005369	NS	ENSDARG00000004771	ankrd10b	ANKRD10	protein_coding
chr9	10151576	10152326	+	0.998386	1	-0.000245439	NS	ENSDARG00000086795	TTF2	TTF2	protein_coding
chr9	12545712	12546462	-	0.834831	0.974221	-0.0225493	NS	ENSDARG00000012222	nup35	NUP35	protein_coding
chr9	12851301	12852051	-	0.671145	0.846552	-0.0299083	NS	ENSDARG00000003421	igf2bp2a	IGF2BP2	protein_coding
chr9	12928716	12929466	-	0.510472	0.706938	0.0231367	NS	ENSDARG00000035993	sumo3b	SUMO3	protein_coding
chr9	13103737	13104487	+	0.876454	0.996628	-0.591279	NS	ENSDARG00000084487	5S_rRNA	#N/A	rRNA
chr9	13235492	13236242	+	1	1	0	NS	ENSDARG00000020057	bmpr2b	BMPR2	protein_coding
chr9	13396151	13396901	+	0.595462	0.783269	-0.113558	NS	ENSDARG00000009839	FAM117B (1 of 2)	FAM117B	protein_coding
chr9	14275352	14276102	+	0.00875119	0.0445232	-3.7516	NS	ENSDARG00000069978	si:ch211-67e16.2	#N/A	protein_coding
chr9	14384628	14385378	-	0.152786	0.334404	6.36653	NS	ENSDARG00000000369	PRKAG3 (1 of 2)	PRKAG3	protein_coding
chr9	16204513	16205263	-	0.415906	0.612945	-0.152395	NS	ENSDARG00000090974	si:dkey-114e9.1	EPHA4	protein_coding
chr9	16341360	16342110	+	0.170366	0.362727	-1.04509	NS	ENSDARG00000024694	myo1bl2	MYO1B	protein_coding
chr9	16797409	16798159	+	0.386502	0.581994	4.99427	NS	ENSDARG00000095057	si:dkey-103d23.3	#N/A	protein_coding
chr9	17933384	17934134	-	0.27831	0.474818	-1.52895	NS	ENSDARG00000041220	ftr53	#N/A	protein_coding
chr9	17954483	17955233	+	1	1	0	NS	ENSDARG00000035810	rgcc	RGCC	protein_coding
chr9	19495138	19495888	-	0.00499292	0.0289812	6.00619	NS	ENSDARG00000068691	kctd4	KCTD4	protein_coding
chr9	19985841	19986591	+	8.01793e-34	7.5733e-32	29.3109	Hyper	ENSDARG00000086103	slc37a1	SLC37A1	protein_coding
chr9	20357411	20358161	-	0.322263	0.515323	0.19036	NS	ENSDARG00000018765	PKNOX1 (3 of 3)	PKNOX1	protein_coding
chr9	20465524	20466274	-	0.0142479	0.0633984	0.530904	NS	ENSDARG00000060280	PDE9A (1 of 2)	PDE9A	protein_coding
chr9	22100816	22101566	-	0.394949	0.590648	0.214922	NS	ENSDARG00000002582	tbx15	TBX15	protein_coding
chr9	22301421	22302171	-	0.629114	0.809474	0.0469516	NS	ENSDARG00000057854	sap18	SAP18	protein_coding
chr9	22301578	22302328	+	0.629114	0.809474	0.0469516	NS	ENSDARG00000076893	BX511129.1	THAP11	protein_coding
chr9	22438485	22439235	+	0.850899	0.983249	0.454865	NS	ENSDARG00000021889	gja3	GJA3	protein_coding
chr9	22493009	22493759	-	0.986845	1	-0.000937101	NS	ENSDARG00000027353	zmym2	ZMYM5;ZMYM2	protein_coding
chr9	22568730	22569480	+	1	1	0	NS	ENSDARG00000006299	arhgef7a	ARHGEF7	protein_coding
chr9	22755578	22756328	+	0.840326	0.977167	-0.619372	NS	ENSDARG00000069866	sox1a	SOX1	protein_coding
chr9	22826410	22827160	+	0.248965	0.450044	0.0847458	NS	ENSDARG00000018296	REV1	REV1	protein_coding
chr9	22876771	22877521	+	0.265225	0.465295	-0.130039	NS	ENSDARG00000069843	kctd12.1	KCTD12	protein_coding
chr9	23689821	23690571	+	0.000506251	0.00439244	-6.87136	NS	ENSDARG00000069758	RBM44	RBM44	protein_coding
chr9	23925683	23926433	-	0.417248	0.614051	1.19165	NS	ENSDARG00000032630	neb	NEB	protein_coding
chr9	23996742	23997492	-	0.55473	0.750475	1.41742	NS	ENSDARG00000074034	si:dkey-91i10.2	#N/A	protein_coding
chr9	24250041	24250791	-	0.614291	0.79956	0.181774	NS	ENSDARG00000076027	kif5c	KIF5C	protein_coding
chr9	24858285	24859035	+	0.238787	0.440283	-5.00928	NS	ENSDARG00000013025	ints6	INTS6	protein_coding
chr9	24883823	24884573	-	0.144898	0.321514	0.358725	NS	ENSDARG00000057108	serpine3	SERPINE3	protein_coding
chr9	25192570	25193320	+	0.0296793	0.10858	1.97687	NS	ENSDARG00000062447	hecw2a	HECW1	protein_coding
chr9	25241378	25242128	+	0.0880424	0.233852	-0.138122	NS	ENSDARG00000062423	zgc:153901	AC073043.2	protein_coding
chr9	25241928	25242678	-	0.495781	0.695598	0.0493578	NS	ENSDARG00000062425	C9H2orf69	C2orf69	protein_coding
chr9	25251212	25251962	-	0.122805	0.288435	2.69965	NS	ENSDARG00000004692	nabp1a	NABP1	protein_coding
chr9	25275437	25276187	-	9.38159e-08	1.73288e-06	12.0853	NS	ENSDARG00000027611	sdpra	SDPR	protein_coding
chr9	26112054	26112804	+	0.852686	0.983832	-0.818331	NS	ENSDARG00000092490	si:ch211-260b17.5	#N/A	processed_transcript
chr9	26399386	26400136	-	1	1	0	NS	ENSDARG00000007485	epc2	EPC2	protein_coding
chr9	26808661	26809411	+	0.837012	0.975753	-0.0709943	NS	ENSDARG00000062338	zeb2a	ZEB2	protein_coding
chr9	28444560	28445310	+	0.138331	0.311629	1.93165	NS	ENSDARG00000094791	si:dkey-193n17.9	#N/A	protein_coding
chr9	28901325	28902075	-	4.98892e-12	1.52455e-10	35.1504	Hyper	ENSDARG00000056923	dbr1	DBR1	protein_coding
chr9	29288234	29288984	-	0.546591	0.742051	0.637023	NS	ENSDARG00000062270	#N/A	CCNYL2;CCNYL1	protein_coding
chr9	29307859	29308609	-	1	1	0	NS	ENSDARG00000093420	creb1b	CREB1	protein_coding
chr9	29971989	29972739	-	1	1	0	NS	ENSDARG00000032324	epb41l5	EPB41L5	protein_coding
chr9	30062451	30063201	-	0.404775	0.601447	-0.0580646	NS	ENSDARG00000000631	ptpn4a	PTPN4	protein_coding
chr9	30612716	30613466	-	0.622672	0.80603	-0.0375669	NS	ENSDARG00000018121	cenpj	CENPJ	protein_coding
chr9	30676436	30677186	-	0.000374005	0.00340124	-0.556279	NS	ENSDARG00000069485	spryd7b	SPRYD7	protein_coding
chr9	31086987	31087737	-	0.659094	0.836656	0.265147	NS	ENSDARG00000062177	dcbld2	DCBLD2	protein_coding
chr9	31145231	31145981	+	0.128198	0.295502	-1.26582	NS	ENSDARG00000003641	tfg	TFG	protein_coding
chr9	31193705	31194455	-	0.000544704	0.00468694	-4.37587	NS	ENSDARG00000062156	ABI3BP (2 of 2)	ABI3BP	protein_coding
chr9	31511576	31512326	+	0.0295675	0.108356	-0.696576	NS	ENSDARG00000040064	acp6	ACP6	protein_coding
chr9	31618360	31619110	+	0.227571	0.431678	0.11528	NS	ENSDARG00000075156	TBC1D4	TBC1D4	protein_coding
chr9	32779914	32780664	-	3.85127e-10	9.75969e-09	15.7036	Hyper	ENSDARG00000001835	nalcn	NALCN	protein_coding
chr9	33191096	33191846	-	0.201423	0.402458	0.0411353	NS	ENSDARG00000026028	ankrd44	ANKRD44	protein_coding
chr9	33211403	33212153	+	0.775098	0.930405	-0.0343125	NS	ENSDARG00000056141	coq10b	COQ10B	protein_coding
chr9	33391322	33392072	+	0.00059669	0.00503959	0.681661	NS	ENSDARG00000067676	plcl1	PLCL1	protein_coding
chr9	33391473	33392223	-	0.00059669	0.00503959	0.681661	NS	ENSDARG00000092179	si:ch211-117m22.2	#N/A	processed_transcript
chr9	33763295	33764045	-	4.54102e-06	6.48539e-05	14.2337	NS	ENSDARG00000040948	olig1	OLIG1	protein_coding
chr9	33786343	33787093	-	0.00512703	0.0293614	1.35441	NS	ENSDARG00000040946	olig2	OLIG2	protein_coding
chr9	33889941	33890691	-	0.0381215	0.130441	-0.711698	NS	ENSDARG00000012609	hpx	HPX	protein_coding
chr9	34011110	34011860	+	0.620182	0.804456	-0.337408	NS	ENSDARG00000025495	nhlh2	NHLH1	protein_coding
chr9	34362595	34363345	-	0.720299	0.885146	-0.0852177	NS	ENSDARG00000014867	rpl8	RPL8	protein_coding
chr9	34389819	34390569	+	0.266545	0.466034	5.71096	NS	ENSDARG00000061791	nyx	NYX	protein_coding
chr9	34892268	34893018	-	0.000509068	0.00440768	2.56724	NS	ENSDARG00000090347	dre-mir-222a	#N/A	miRNA
chr9	35192801	35193551	+	0.0161833	0.0696973	1	NS	ENSDARG00000024478	mpc2	MPC2	protein_coding
chr9	35985317	35986067	+	0.528718	0.725678	-0.183654	NS	ENSDARG00000069289	gabpa	GABPA	protein_coding
chr9	39073806	39074556	-	0.146099	0.323188	0.185482	NS	ENSDARG00000091342	adcy5	ADCY5	protein_coding
chr9	39094748	39095498	-	0.98446	1	0.00302939	NS	ENSDARG00000014806	ptplb	PTPLB	protein_coding
chr9	39095146	39095896	+	0.988521	1	0.0102599	NS	ENSDARG00000005318	stam2	STAM2	protein_coding
chr9	39125891	39126641	+	0.0937661	0.243557	-0.265587	NS	ENSDARG00000009738	cacnb4a	CACNB4	protein_coding
chr9	39215685	39216435	+	1	1	0	NS	ENSDARG00000010280	clasp1a	CLASP1	protein_coding
chr9	39554495	39555245	+	0.293005	0.487582	0.268097	NS	ENSDARG00000061265	LMLN	LMLN	protein_coding
chr9	39736680	39737430	+	0.947364	1	0.00968575	NS	ENSDARG00000018441	heg	HEG1	protein_coding
chr9	40057126	40057876	-	0.559031	0.755095	-0.283695	NS	ENSDARG00000014196	myl1	MYL1	protein_coding
chr9	41619220	41619970	+	0.000123385	0.00129819	-1.5025	NS	ENSDARG00000069134	vwc2l	VWC2L	protein_coding
chr9	41946477	41947227	-	0.233569	0.436472	-0.168919	NS	ENSDARG00000045175	pofut2	POFUT2	protein_coding
chr9	41946737	41947487	+	0.233569	0.436472	-0.168919	NS	ENSDARG00000054867	hibch	HIBCH	protein_coding
chr9	42519262	42520012	-	0.0785341	0.215722	-4.81416	NS	ENSDARG00000092001	si:dkey-42h23.2	#N/A	processed_transcript
chr9	42666039	42666789	+	0.0185751	0.077353	3.72157	NS	ENSDARG00000083727	5S_rRNA	#N/A	rRNA
chr9	42894156	42894906	+	0.483483	0.683222	-0.176289	NS	ENSDARG00000036558	col18a1	COL18A1	protein_coding
chr9	43491013	43491763	-	0.209114	0.412276	-0.348432	NS	ENSDARG00000011473	calcrla	CALCRL	protein_coding
chr9	44716804	44717554	-	0.298958	0.492718	-0.0509135	NS	ENSDARG00000014008	cwc22	CWC22	protein_coding
chr9	44847794	44848544	+	0.0982421	0.251878	3.39377	NS	ENSDARG00000083722	5S_rRNA	#N/A	rRNA
chr9	45355073	45355823	-	0.688231	0.858871	0.0576468	NS	ENSDARG00000079397	CERKL	CERKL	protein_coding
chr9	45360508	45361258	-	0.00901216	0.0455651	0.871029	NS	ENSDARG00000019566	neurod	NEUROD1	protein_coding
chr9	45496795	45497545	+	0.00575644	0.032417	5.72907	NS	ENSDARG00000038941	ppp1r1c	PPP1R1C	protein_coding
chr9	45964436	45965186	-	0.165041	0.35338	0.13369	NS	ENSDARG00000074727	dnajc10	DNAJC10	protein_coding
chr9	47793782	47794532	+	0.0775467	0.213716	0.549451	NS	ENSDARG00000031422	igfbp2b	IGFBP2	protein_coding
chr9	50160679	50161429	-	0.300048	0.49347	4.1207	NS	ENSDARG00000090048	5S_rRNA	#N/A	rRNA
chr9	50871983	50872733	+	0.778923	0.932678	0.293434	NS	ENSDARG00000087581	GALNTL2	GALNT15;GALNT3	protein_coding
chr9	52019129	52019879	-	1.21834e-05	0.000159228	4.73179	NS	ENSDARG00000079722	CABZ01053757.1	MGAT5B	protein_coding
chr9	52321542	52322292	+	0.639101	0.818783	0.939755	NS	ENSDARG00000062659	CABZ01053721.1	#N/A	protein_coding
chr9	52494136	52494886	+	0.270639	0.468065	-0.501192	NS	ENSDARG00000018553	ifih1	IFIH1	protein_coding
chr9	52782426	52783176	-	0.958571	1	0.0293249	NS	ENSDARG00000004712	tbr1b	TBR1	protein_coding
chr9	52824177	52824927	+	0.536902	0.73299	3.28556	NS	ENSDARG00000090402	TANK (2 of 2)	TANK	protein_coding
chr9	53467538	53468288	+	0.955137	1	-0.391134	NS	ENSDARG00000082979	BAZ2B (2 of 2)	BAZ2B	protein_coding
chr9	54768573	54769323	-	7.15354e-05	0.000823548	-8.30067	NS	ENSDARG00000068609	il1rl1	#N/A	protein_coding
chr9	55310804	55311554	+	0.235587	0.4373	-2.17033	NS	ENSDARG00000006008	dct	DCT	protein_coding
chr9	55840560	55841310	-	0.624804	0.806925	-0.745192	NS	ENSDARG00000053498	ednrb1b	EDNRB	protein_coding
chr9	56095920	56096670	+	0.000101051	0.00110518	7.28155	NS	ENSDARG00000075685	tlr7	FRMPD4	protein_coding
chr9	56197678	56198428	+	1	1	0	NS	ENSDARG00000077777	TMSB15A	TMSB15A;TMSB4XP8	protein_coding
chr9	56972038	56972788	-	0.546718	0.742051	3.14313	NS	ENSDARG00000090003	5S_rRNA	#N/A	rRNA
chr9	57134211	57134961	-	0.00152469	0.0111364	-0.503149	NS	ENSDARG00000060438	tbl1x	TBL1X	protein_coding
chr9	57236699	57237449	-	0.0181413	0.075774	3.48756	NS	ENSDARG00000084399	5S_rRNA	#N/A	rRNA
chr9	57517185	57517935	+	1	1	0	NS	ENSDARG00000089336	sept10	10-Sep	protein_coding
chr9	57627799	57628549	-	0.943129	1	0.0207555	NS	ENSDARG00000088424	SEPT10 (1 of 2)	10-Sep	protein_coding
chr9	57630983	57631733	+	0.24143	0.442408	-1.36388	NS	ENSDARG00000077322	SOWAHC (2 of 3)	SOWAHC	protein_coding
chr9	57812588	57813338	-	0.993336	1	0.0020285	NS	ENSDARG00000002299	arsh	ARSF	protein_coding
chr9	57958401	57959151	-	0.101935	0.257846	0.221351	NS	ENSDARG00000053365	RPL31	RPL31	protein_coding
chr9	57958645	57959395	+	0.101935	0.257846	0.221351	NS	ENSDARG00000068596	C9H2orf29	CNOT11;C2orf29;NA	protein_coding
chr9	58114483	58115233	+	0.828861	0.969805	0.33971	NS	ENSDARG00000042939	gpr39	GPR39	protein_coding
chr9	58131494	58132244	+	0.973166	1	0.122549	NS	ENSDARG00000075426	CU639413.2	PARP15	protein_coding
chr10	95133	95883	+	0.00779732	0.0409162	-0.187336	NS	ENSDARG00000032353	tiprl	TIPRL	protein_coding
chr10	172559	173309	-	1	1	0	NS	ENSDARG00000038805	pigp	PIGP	protein_coding
chr10	428194	428944	+	0.717417	0.882507	0.636623	NS	ENSDARG00000042872	zdhhc8a	ANKLE2	protein_coding
chr10	468008	468758	+	1	1	0	NS	ENSDARG00000074329	arvcfa	ARVCF	protein_coding
chr10	565380	566130	+	0.405978	0.603018	1.28514	NS	ENSDARG00000045632	BMP10 (2 of 2)	BMP10	protein_coding
chr10	676990	677740	-	9.06735e-08	1.68986e-06	3.6366	NS	ENSDARG00000069726	glis3	GLIS3	protein_coding
chr10	887459	888209	-	0.870305	0.993526	-1.27494	NS	ENSDARG00000086587	5S_rRNA	#N/A	rRNA
chr10	887763	888513	+	0.870305	0.993526	-1.27494	NS	ENSDARG00000087987	CU694495.1	#N/A	miRNA
chr10	1006040	1006790	-	0.823865	0.966954	-0.49236	NS	ENSDARG00000031219	bmpr1bb	BMPR1B	protein_coding
chr10	1525241	1525991	-	0.339825	0.532058	1.72932	NS	ENSDARG00000013400	WDR70	WDR70	protein_coding
chr10	1616802	1617552	+	0.00172006	0.0122053	4.18728	NS	ENSDARG00000078257	ora5	#N/A	protein_coding
chr10	1744593	1745343	-	0.055735	0.16982	-0.213817	NS	ENSDARG00000092467	si:ch73-46j18.5	#N/A	processed_transcript
chr10	1877797	1878547	+	0.209391	0.412627	-2.7789	NS	ENSDARG00000058868	apc	APC	protein_coding
chr10	2552689	2553439	-	0.0264726	0.1002	-0.484526	NS	ENSDARG00000010023	CU856539.1	HIATL1	protein_coding
chr10	2555337	2556087	+	0.299863	0.493362	2.90043	NS	ENSDARG00000090886	CU856539.4	KLHDC3	protein_coding
chr10	2594956	2595706	+	0.303278	0.496771	2.73429	NS	ENSDARG00000058949	SPIN2B	SPIN1	protein_coding
chr10	2608404	2609154	+	0.311859	0.505544	1.29773	NS	ENSDARG00000003934	nxnl2	NXNL2	protein_coding
chr10	2613596	2614346	+	3.31481e-114	1.37764e-111	34.0786	Hyper	ENSDARG00000089361	wu:fb59d01	#N/A	protein_coding
chr10	2742240	2742990	+	0.855682	0.98592	-1.04167	NS	ENSDARG00000032801	grk5	#N/A	protein_coding
chr10	2975905	2976655	-	0.00898396	0.0454779	8.17176	NS	ENSDARG00000085009	5S_rRNA	#N/A	rRNA
chr10	3059962	3060712	-	0.246953	0.447205	2.45785	NS	ENSDARG00000077086	ankrd34ba	ANKRD34B;ANKRD34C	protein_coding
chr10	3415785	3416535	+	0.0543756	0.167874	-2.03838	NS	ENSDARG00000084659	5S_rRNA	#N/A	rRNA
chr10	3435196	3435946	+	0.69304	0.862829	0.0183536	NS	ENSDARG00000020334	ptpn11a	PTPN11	protein_coding
chr10	3736923	3737673	+	0.258807	0.459267	-0.0686342	NS	ENSDARG00000089527	TTC28 (2 of 2)	TTC28	protein_coding
chr10	4053578	4054328	+	0.841669	0.978181	-0.0329523	NS	ENSDARG00000036005	pitpnb	PITPNB	protein_coding
chr10	4511084	4511834	+	0.0626309	0.184606	-0.411662	NS	ENSDARG00000075802	GRIN3A	GRIN3A	protein_coding
chr10	4702651	4703401	+	0.0393125	0.132377	-2.41868	NS	ENSDARG00000069608	AKAP2	AKAP2	protein_coding
chr10	5027422	5028172	-	0.232348	0.435757	0.0438212	NS	ENSDARG00000003429	hnrpdl	HNRPDL	protein_coding
chr10	5138690	5139440	-	0.317364	0.509253	-0.114114	NS	ENSDARG00000021082	sec31a	SEC31A	protein_coding
chr10	5138744	5139494	+	0.317364	0.509253	-0.114114	NS	ENSDARG00000059235	zgc:113274	#N/A	protein_coding
chr10	5162377	5163127	+	0.000297488	0.00277834	0.582553	NS	ENSDARG00000094577	CDC42SE2	CDC42SE2	protein_coding
chr10	5417126	5417876	+	0.118395	0.284049	-0.387987	NS	ENSDARG00000042977	nfil3	NFIL3	protein_coding
chr10	5980933	5981683	-	0.0378951	0.130266	4.93945	NS	ENSDARG00000084674	5S_rRNA	#N/A	rRNA
chr10	6190818	6191568	+	0.964979	1	0.00315871	NS	ENSDARG00000053020	ppp2cb	PPP2CB	protein_coding
chr10	6234444	6235194	+	0.379117	0.57483	-0.0932836	NS	ENSDARG00000040128	hint1	HINT1	protein_coding
chr10	6302576	6303326	-	0.835169	0.974221	-0.46265	NS	ENSDARG00000095948	si:ch211-57m13.15	#N/A	pseudogene
chr10	6391286	6392036	-	0.727017	0.891293	0.747948	NS	ENSDARG00000095845	si:ch211-57m13.12	#N/A	pseudogene
chr10	6784876	6785626	-	0.243686	0.443901	-0.20125	NS	ENSDARG00000003259	lox	LOX	protein_coding
chr10	6849687	6850437	-	0.41936	0.616287	-0.0652344	NS	ENSDARG00000040334	mat2aa	MAT2A	protein_coding
chr10	6894136	6894886	-	0.00193878	0.0134517	5.402	NS	ENSDARG00000078542	inpp5ja	INPP5J	protein_coding
chr10	6941591	6942341	-	0.363119	0.556871	-0.598988	NS	ENSDARG00000009459	slc35e4	SLC35E4	protein_coding
chr10	7002155	7002905	-	0.226301	0.430674	0.268097	NS	ENSDARG00000053487	osbp2	OSBP2	protein_coding
chr10	7016417	7017167	-	0.294355	0.488813	0.257732	NS	ENSDARG00000020258	ewsr1a	EWSR1	protein_coding
chr10	7061468	7062218	-	0.0386757	0.131428	0.566088	NS	ENSDARG00000035538	si:ch211-199i18.4	ATP6V0A2	protein_coding
chr10	7220403	7221153	+	0.556369	0.752202	-0.0291099	NS	ENSDARG00000013457	skiv2l2	SKIV2L2	protein_coding
chr10	7317848	7318598	-	0.833784	0.973373	-0.0221294	NS	ENSDARG00000053381	PPAP2A (2 of 2)	PPAP2A	protein_coding
chr10	7615149	7615899	+	0.264472	0.464559	-2.69275	NS	ENSDARG00000003317	si:dkeyp-35f12.3	AC010423.1	protein_coding
chr10	7893609	7894359	+	0.0729562	0.205625	-0.43219	NS	ENSDARG00000088180	MAP3K1	MAP3K1	protein_coding
chr10	9436345	9437095	-	1	1	0	NS	ENSDARG00000034174	mrrf	MRRF;Z83848.1	protein_coding
chr10	9436368	9437118	+	1	1	0	NS	ENSDARG00000044255	rbm18	RBM18	protein_coding
chr10	10143645	10144395	+	0.256348	0.456854	-0.745974	NS	ENSDARG00000028099	sh2d3ca	SH2D3C	protein_coding
chr10	10278420	10279170	+	0.0490748	0.155454	0.869565	NS	ENSDARG00000091198	urm1	URM1	protein_coding
chr10	10766960	10767710	+	0.13936	0.312817	3.11501	NS	ENSDARG00000004296	ambpl	AMBP	protein_coding
chr10	11248279	11249029	+	0.231581	0.434885	-0.17762	NS	ENSDARG00000060911	si:ch211-126i22.5	KIAA1958	protein_coding
chr10	11729835	11730585	-	0.261839	0.462474	-1.41733	NS	ENSDARG00000093073	si:dkeyp-7g10.2	#N/A	processed_transcript
chr10	13202657	13203407	-	5.43599e-07	9.10966e-06	3.76309	NS	ENSDARG00000074425	si:busm1-57f23.1	#N/A	protein_coding
chr10	14586134	14586884	-	0.589627	0.778181	-0.284478	NS	ENSDARG00000063614	SKOR2	SKOR2	protein_coding
chr10	14811818	14812568	+	0.00158373	0.0113911	9.09873	NS	ENSDARG00000080563	CU138537.1	#N/A	miRNA
chr10	15011051	15011801	+	0.0725123	0.205073	2.71865	NS	ENSDARG00000094055	si:dkey-88l16.3	#N/A	protein_coding
chr10	15283256	15284006	+	0.174737	0.369947	0.0885053	NS	ENSDARG00000006257	vldlr	VLDLR	protein_coding
chr10	15436664	15437414	+	0.674212	0.848567	-0.0836263	NS	ENSDARG00000019233	thop1	NLN	protein_coding
chr10	16525302	16526052	+	0.126679	0.29412	-2.6065	NS	ENSDARG00000087414	CR790388.3	#N/A	miRNA
chr10	16525900	16526650	-	0.578629	0.769724	2.31631	NS	ENSDARG00000069470	CR790388.1	#N/A	protein_coding
chr10	16928467	16929217	+	8.87299e-07	1.41831e-05	-8.84933	NS	ENSDARG00000078105	depdc5	DEPDC5	protein_coding
chr10	17282449	17283199	+	1	1	0	NS	ENSDARG00000044097	stoml2	STOML2	protein_coding
chr10	17617552	17618302	-	0.0176007	0.0742637	-0.205156	NS	ENSDARG00000073721	SMARCAD1 (1 of 2)	SMARCAD1	protein_coding
chr10	17777600	17778350	+	0.929733	1	-0.0069214	NS	ENSDARG00000011743	pigo	PIGO	protein_coding
chr10	18977284	18978034	+	0.0318044	0.113948	-4.52143	NS	ENSDARG00000032083	dpysl2b	DPYSL2	protein_coding
chr10	20390446	20391196	-	1	1	0	NS	ENSDARG00000057678	sfrp1b	SFRP1	protein_coding
chr10	20731007	20731757	-	2.87795e-07	5.02552e-06	-1.71	NS	ENSDARG00000044044	rassf2l	RASSF2	protein_coding
chr10	21603660	21604410	+	0.764228	0.922897	0.19051	NS	ENSDARG00000089562	BX957322.2	#N/A	protein_coding
chr10	21737455	21738205	+	0.237434	0.438609	-3.30237	NS	ENSDARG00000062608	pcdh1g2	PCDHB1	protein_coding
chr10	21869252	21870002	+	3.81753e-08	7.51926e-07	31.987	Hyper	ENSDARG00000075978	pcdh1g30	PCDHGC4;PCDHGC3	protein_coding
chr10	22180257	22181007	+	0.84023	0.977167	-0.776849	NS	ENSDARG00000083391	5S_rRNA	#N/A	rRNA
chr10	22256711	22257461	-	0.571336	0.765465	-0.119997	NS	ENSDARG00000017615	tlx3b	TLX3	protein_coding
chr10	22581736	22582486	+	0.870931	0.993526	0.397816	NS	ENSDARG00000079251	nlgn2b	NLGN2	protein_coding
chr10	22705754	22706504	-	0.0348624	0.12275	-3.876	NS	ENSDARG00000069190	zgc:172339	#N/A	protein_coding
chr10	22982232	22982982	+	0.000266863	0.00252064	2.02296	NS	ENSDARG00000056915	si:ch211-237l4.6	#N/A	protein_coding
chr10	23228818	23229568	-	5.16546e-05	0.000611614	7.63491	NS	ENSDARG00000069333	FP102052.1	FMO2	protein_coding
chr10	23319146	23319896	+	0.233243	0.436472	-0.063012	NS	ENSDARG00000057110	slc25a1	SLC25A1	protein_coding
chr10	23358606	23359356	-	0.0564609	0.171029	-0.349243	NS	ENSDARG00000057105	nle1	NLE1	protein_coding
chr10	23358645	23359395	+	0.0564609	0.171029	-0.349243	NS	ENSDARG00000003984	LTN1	LTN1	protein_coding
chr10	24802008	24802758	-	0.48445	0.684356	0.212121	NS	ENSDARG00000044091	pitpnab	PITPNA	protein_coding
chr10	24852713	24853463	+	0.0459153	0.147926	-0.505051	NS	ENSDARG00000062361	GCFC1	PAXBP1;GCFC1	protein_coding
chr10	25155084	25155834	-	0.184801	0.382296	0.26811	NS	ENSDARG00000076121	smpd1	SMPD1	protein_coding
chr10	25830212	25830962	+	0.498799	0.698452	0.0610649	NS	ENSDARG00000017067	chordc1	CHORDC1	protein_coding
chr10	25978873	25979623	-	0.0256579	0.0979194	-0.298285	NS	ENSDARG00000008243	cct8	CCT8	protein_coding
chr10	26752052	26752802	+	0.141036	0.315132	0.265144	NS	ENSDARG00000056678	trim47	#N/A	protein_coding
chr10	26836696	26837446	-	5.83795e-09	1.29056e-07	6.01988	NS	ENSDARG00000069129	zgc:153126	INF2	protein_coding
chr10	26859608	26860358	-	0.841182	0.977888	-0.0128147	NS	ENSDARG00000056664	arfip2b	ARFIP2	protein_coding
chr10	27146672	27147422	-	1	1	0	NS	ENSDARG00000079933	SLC46A3 (1 of 2)	SLC46A3	protein_coding
chr10	27149876	27150626	+	0.260908	0.461614	-0.142045	NS	ENSDARG00000025011	synj1	SYNJ1	protein_coding
chr10	27324255	27325005	+	0.000826631	0.0066579	1.05076	NS	ENSDARG00000090629	si:ch73-52f15.6	#N/A	protein_coding
chr10	27401378	27402128	+	0.0791558	0.217097	-0.745879	NS	ENSDARG00000094211	si:ch211-263p13.6	#N/A	processed_transcript
chr10	27428233	27428983	-	0.585885	0.775705	-0.10658	NS	ENSDARG00000056603	mcf2b	MCF2	protein_coding
chr10	27469978	27470728	+	0.301379	0.494877	-0.178457	NS	ENSDARG00000069106	fam89b	FAM89B	protein_coding
chr10	27561647	27562397	+	0.407296	0.604759	-0.1237	NS	ENSDARG00000056479	rab1bb	RAB1B	protein_coding
chr10	27596958	27597708	+	1	1	0	NS	ENSDARG00000062016	vps51	VPS51	protein_coding
chr10	27634475	27635225	-	0.242452	0.443305	0.793651	NS	ENSDARG00000092787	C10H9orf123	C9orf123	protein_coding
chr10	27687635	27688385	+	1	1	0	NS	ENSDARG00000061993	wdr74	WDR74	protein_coding
chr10	27703244	27703994	+	0.215497	0.419683	0.902667	NS	ENSDARG00000014793	ehd1b	EHD1;EHD3	protein_coding
chr10	27731036	27731786	+	0.61793	0.802286	0.118854	NS	ENSDARG00000043658	cxadr	CXADR	protein_coding
chr10	28841546	28842296	+	0.101271	0.256635	-0.468019	NS	ENSDARG00000015917	rnft1	RNFT1	protein_coding
chr10	29050194	29050944	-	0.00165944	0.0118703	-0.290419	NS	ENSDARG00000043493	cltca	CLTC	protein_coding
chr10	29200786	29201536	-	0.646857	0.824831	0.155611	NS	ENSDARG00000012699	BBX	BBX	protein_coding
chr10	29442826	29443576	-	0.340076	0.532058	2.65583	NS	ENSDARG00000026531	alcama	ALCAM	protein_coding
chr10	29516892	29517642	-	0.82211	0.965951	0.105202	NS	ENSDARG00000090124	BX537347.1	#N/A	protein_coding
chr10	29878358	29879108	+	0.570397	0.764996	-0.0255913	NS	ENSDARG00000012866	picalm	PICALM	protein_coding
chr10	29983351	29984101	+	0.0791912	0.217097	10.1982	NS	ENSDARG00000061956	SYTL2 (1 of 2)	SYTL2	protein_coding
chr10	30635677	30636427	-	1	1	0	NS	ENSDARG00000011240	ift46	IFT46	protein_coding
chr10	30756754	30757504	+	0.506866	0.703718	-0.0538586	NS	ENSDARG00000068992	hspa8	HSPA8	protein_coding
chr10	30799797	30800547	-	0.0233819	0.0906257	1.66624	NS	ENSDARG00000068976	bsx	BSX	protein_coding
chr10	32232369	32233119	-	0.00245792	0.0165304	1.17586	NS	ENSDARG00000055349	pknox2	PKNOX2	protein_coding
chr10	32578606	32579356	+	0.679519	0.852424	0.0516981	NS	ENSDARG00000079474	MSANTD2	MSANTD2	protein_coding
chr10	32763517	32764267	+	0.607126	0.793215	-0.108468	NS	ENSDARG00000061549	foxo1b	FOXO1	protein_coding
chr10	33012983	33013733	+	0.852502	0.983832	-0.0239633	NS	ENSDARG00000042489	prkrira	PRKRIR	protein_coding
chr10	33448595	33449345	-	0.785804	0.938718	0.0243777	NS	ENSDARG00000023815	uvrag	UVRAG	protein_coding
chr10	33844908	33845658	-	0.207492	0.409301	0.0325627	NS	ENSDARG00000061580	kctd7	KCTD7	protein_coding
chr10	34616092	34616842	-	0.183774	0.380859	0.31348	NS	ENSDARG00000056024	fam176c	EVA1C	protein_coding
chr10	34616497	34617247	+	1	1	0	NS	ENSDARG00000035333	mis18a	MIS18A	protein_coding
chr10	35029226	35029976	+	3.85529e-05	0.000469871	6.82902	NS	ENSDARG00000079862	kl	KL	protein_coding
chr10	35029967	35030717	-	3.31789e-09	7.49411e-08	14.4217	NS	ENSDARG00000055973	zar1l	ZAR1L	protein_coding
chr10	35094973	35095723	-	0.0728213	0.20559	-3.79828	NS	ENSDARG00000093913	BX548044.10	#N/A	protein_coding
chr10	35930415	35931165	-	0.329076	0.521403	-0.326655	NS	ENSDARG00000068782	spg20a	SPG20	protein_coding
chr10	36209248	36209998	-	0.962182	1	0.00286437	NS	ENSDARG00000055113	pom121	POM121L2;POM121	protein_coding
chr10	36271440	36272190	-	0.0171802	0.0729326	-0.326701	NS	ENSDARG00000061378	smg8	SMG8	protein_coding
chr10	37358310	37359060	+	0.0832361	0.223902	7.70833	NS	ENSDARG00000043142	or108-3	OR51D1	protein_coding
chr10	37877478	37878228	-	0.00367994	0.0227926	-0.203436	NS	ENSDARG00000068640	RSF1 (1 of 3)	RSF1	protein_coding
chr10	37877507	37878257	-	0.00367994	0.0227926	-0.203436	NS	ENSDARG00000093503	RSF1 (2 of 3)	RSF1	protein_coding
chr10	38126216	38126966	-	0.000137987	0.00141249	5.76205	NS	ENSDARG00000020978	dhrs13a.2	DHRS13	protein_coding
chr10	38259943	38260693	-	0.384642	0.580666	-0.316679	NS	ENSDARG00000076220	sez6a	SEZ6	protein_coding
chr10	38416381	38417131	+	0.0225037	0.0877465	-0.327869	NS	ENSDARG00000008247	vezf1a	VEZF1	protein_coding
chr10	38601581	38602331	+	0.525732	0.723252	0.0673346	NS	ENSDARG00000004184	nf1b	NF1	protein_coding
chr10	40839987	40840737	+	0.469928	0.669071	0.100155	NS	ENSDARG00000075806	kirrel3a	KIRREL3	protein_coding
chr10	41532941	41533691	+	0.965469	1	-0.0612595	NS	ENSDARG00000075383	#N/A	GRAMD1B	protein_coding
chr10	42103145	42103895	+	4.39675e-06	6.3228e-05	9.79716	NS	ENSDARG00000090383	taar19a	#N/A	protein_coding
chr10	42192262	42193012	-	0.368147	0.562887	0.0764967	NS	ENSDARG00000054155	pcna	PCNA	protein_coding
chr10	42304908	42305658	-	0.894965	1	-0.118419	NS	ENSDARG00000028053	bmp1b	BMP1;TLL1;TLL2	protein_coding
chr10	42666907	42667657	-	0.356532	0.549814	-0.0880887	NS	ENSDARG00000002060	brf2	BRF2	protein_coding
chr10	42716674	42717424	-	0.0606436	0.18067	-0.305968	NS	ENSDARG00000036462	rab11fip1b	RAB11FIP1	protein_coding
chr10	43278709	43279459	+	0.012581	0.0582967	-0.113282	NS	ENSDARG00000004154	orai1b	ORAI1	protein_coding
chr10	43345422	43346172	-	0.026184	0.0993797	0.458716	NS	ENSDARG00000054389	rhof	RHOF	protein_coding
chr10	43511943	43512693	-	0.933744	1	0.00508853	NS	ENSDARG00000038156	dusp11	DUSP11	protein_coding
chr10	43884398	43885148	-	0.231212	0.434885	0.22294	NS	ENSDARG00000028559	march5l	5-Mar	protein_coding
chr10	44055099	44055849	+	0.939171	1	-0.0167605	NS	ENSDARG00000089340	rhobtb2b	RHOBTB2	protein_coding
chr10	44288479	44289229	-	1.49714e-12	4.74971e-11	2.34595	NS	ENSDARG00000054534	ACOT12	ACOT12	protein_coding
chr10	44597449	44598199	-	0.0217621	0.0860547	-0.352734	NS	ENSDARG00000035914	tmem167a	TMEM167A	protein_coding
chr10	44597466	44598216	+	0.0217621	0.0860547	-0.352734	NS	ENSDARG00000010732	xrcc4	XRCC4	protein_coding
chr10	45273087	45273837	-	0.843589	0.978697	-0.0252058	NS	ENSDARG00000036028	arrdc3b	ARRDC3	protein_coding
chr10	45496111	45496861	+	7.93176e-06	0.000107376	40.2038	Hyper	ENSDARG00000014059	cldn5b	CLDN5	protein_coding
chr10	45544174	45544924	+	1.00254e-22	6.0385e-21	31.4332	Hyper	ENSDARG00000024548	cryba4	CRYBA4	protein_coding
chr10	45966586	45967336	+	0.0021309	0.0146866	-12.8303	NS	ENSDARG00000091350	MYO18B	MYO18B	protein_coding
chr10	46108862	46109612	-	0.020611	0.0830034	-0.366636	NS	ENSDARG00000079812	zmiz2	ZMIZ2	protein_coding
chr10	46325790	46326540	-	1	1	0	NS	ENSDARG00000027464	gnsb	GNS	protein_coding
chr10	46328147	46328897	+	0.436269	0.635459	-0.154817	NS	ENSDARG00000042507	polm	POLM	protein_coding
chr10	46467395	46468145	-	0.398874	0.595659	-2.35028	NS	ENSDARG00000078969	sbno1	SBNO1	protein_coding
chr10	46475015	46475765	+	0.938673	1	0.00566448	NS	ENSDARG00000068319	setd8a	SETD8	protein_coding
chr10	46487447	46488197	+	0.0117232	0.0551772	5.84795	NS	ENSDARG00000044426	snrnp35	SNRNP35	protein_coding
chr10	46547196	46547946	-	0.518471	0.716107	0.769475	NS	ENSDARG00000041129	zswim6	ZSWIM6	protein_coding
chr11	79324	80074	-	0.123253	0.28891	-0.134546	NS	ENSDARG00000069977	C11H12orf10	C12orf10	protein_coding
chr11	140410	141160	-	0.150597	0.330728	2.31088	NS	ENSDARG00000091383	CABZ01072242.1	ITGA7	protein_coding
chr11	147754	148504	-	2.63367e-09	6.04726e-08	-7.58944	NS	ENSDARG00000089083	itga7	ITGA6	protein_coding
chr11	295309	296059	-	0.729191	0.89324	0.050316	NS	ENSDARG00000078533	poc1a	POC1A	protein_coding
chr11	341570	342320	+	0.0311642	0.112527	2.00968	NS	ENSDARG00000045017	PDRG1	PDRG1	protein_coding
chr11	426570	427320	+	0.461086	0.660556	-0.0413432	NS	ENSDARG00000059404	RAB43	RAB43	protein_coding
chr11	562022	562772	+	2.84653e-19	1.46051e-17	-6.70068	NS	ENSDARG00000086655	#N/A	MKRN2-AS1	protein_coding
chr11	569990	570740	+	0.00402785	0.0244733	-4.05443	NS	ENSDARG00000089374	#N/A	MKRN2-AS1	protein_coding
chr11	582779	583529	-	0.0361608	0.126143	4.71978	NS	ENSDARG00000091851	TSEN2	TSEN2	protein_coding
chr11	717677	718427	-	0.0625678	0.184551	-1.03149	NS	ENSDARG00000078971	CABZ01061873.1	SYN2	protein_coding
chr11	724565	725315	+	2.00506e-48	3.08631e-46	19.0837	Hyper	ENSDARG00000040113	TAMM41	TAMM41	protein_coding
chr11	881830	882580	-	0.622675	0.80603	1.77384	NS	ENSDARG00000078008	ATG7	ATG7	protein_coding
chr11	1365169	1365919	-	0.279049	0.475493	-0.245625	NS	ENSDARG00000077717	RPL29	RPL29	protein_coding
chr11	2130343	2131093	+	0.10098	0.256054	0.669366	NS	ENSDARG00000063611	SMUG1	SMUG1	protein_coding
chr11	2149746	2150496	-	0.37771	0.573744	0.752647	NS	ENSDARG00000046045	hoxc6b	HOXC6	protein_coding
chr11	2172711	2173461	-	0.783586	0.936877	-0.0495655	NS	ENSDARG00000079406	hoxc11b	HOXC11	protein_coding
chr11	2180448	2181198	-	0.00967657	0.047819	0.893843	NS	ENSDARG00000046043	hoxc12b	HOXC12	protein_coding
chr11	2412070	2412820	+	0.00154336	0.0112137	7.58016	NS	ENSDARG00000091702	CSNK2A1	CSNK2A3;CSNK2A1	protein_coding
chr11	2436019	2436769	+	0.0190279	0.0788974	-0.177148	NS	ENSDARG00000090821	tp53rk	TP53RK	protein_coding
chr11	2517411	2518161	-	0.0595985	0.178067	-0.612245	NS	ENSDARG00000063576	ANKRD52 (2 of 2)	ANKRD52	protein_coding
chr11	2571859	2572609	-	0.196614	0.397242	0.0875816	NS	ENSDARG00000078076	nab2	NAB2	protein_coding
chr11	2606559	2607309	-	0.555141	0.750786	0.561366	NS	ENSDARG00000002897	INPP1	INPP1	protein_coding
chr11	2630114	2630864	+	0.119363	0.284964	3.516	NS	ENSDARG00000077095	HIPK1 (2 of 2)	HIPK1	protein_coding
chr11	2665812	2666562	+	0.9985	1	0.00165335	NS	ENSDARG00000038414	b3galt6	B3GALT6	protein_coding
chr11	2688938	2689688	+	1	1	0	NS	ENSDARG00000028721	mapk14b	MAPK14	protein_coding
chr11	2815395	2816145	-	0.231673	0.434885	1.56587	NS	ENSDARG00000045023	lhfpl5a	LHFPL5	protein_coding
chr11	2984632	2985382	+	0.602471	0.789615	-0.0853023	NS	ENSDARG00000070919	cpne5	CPNE5	protein_coding
chr11	3288290	3289040	-	0.0439619	0.14375	0.488244	NS	ENSDARG00000026577	cdk2	CDK2	protein_coding
chr11	3314335	3315085	-	0.292767	0.487582	-0.715762	NS	ENSDARG00000028306	prph	PRPH	protein_coding
chr11	5583349	5584099	+	0.124415	0.290658	-0.24866	NS	ENSDARG00000011945	slc35e1	SLC35E1	protein_coding
chr11	5851478	5852228	+	0.149377	0.329518	-0.14347	NS	ENSDARG00000089646	BX323045.2	CTDSPL2	protein_coding
chr11	5914624	5915374	+	0.779673	0.933003	-0.0245997	NS	ENSDARG00000070846	dazap1	DAZAP1	protein_coding
chr11	6240687	6241437	-	0.011244	0.0537126	-0.353656	NS	ENSDARG00000013016	POLE4	POLE4	protein_coding
chr11	6248005	6248755	+	0.426924	0.624752	-1.04138	NS	ENSDARG00000074519	AL840638.1	NIM1	protein_coding
chr11	6452875	6453625	+	0.390101	0.584874	-0.0572024	NS	ENSDARG00000006916	VMAC	VMAC;AC104532.2;NA	protein_coding
chr11	7312171	7312921	-	0.284716	0.480176	-2.20817	NS	ENSDARG00000076110	NWD1	NWD1	protein_coding
chr11	8647909	8648659	+	1	1	0	NS	ENSDARG00000058696	TBL1XR1	TBL1XR1	protein_coding
chr11	10037414	10038164	-	0.791544	0.943407	-0.628048	NS	ENSDARG00000087133	BX005472.1	#N/A	protein_coding
chr11	11186075	11186825	+	0.076774	0.21258	-0.126502	NS	ENSDARG00000053113	ly75	LY75	protein_coding
chr11	11502080	11502830	-	3.18544e-21	1.76516e-19	11.719	NS	ENSDARG00000091697	Metazoa_SRP	#N/A	misc_RNA
chr11	11571031	11571781	+	0.0349324	0.122825	5.96872	NS	ENSDARG00000087680	Metazoa_SRP	#N/A	misc_RNA
chr11	12017411	12018161	-	0.0986564	0.252513	-4.44444	NS	ENSDARG00000045298	WIPF2 (2 of 2)	WIPF2	protein_coding
chr11	12035305	12036055	-	0.0724344	0.205066	8.25086	NS	ENSDARG00000062913	BX004880.1	AHNAK	protein_coding
chr11	12235712	12236462	+	0.0445022	0.145033	18.0672	NS	ENSDARG00000088381	Metazoa_SRP	#N/A	misc_RNA
chr11	12241570	12242320	-	5.07141e-10	1.25457e-08	27.931	Hyper	ENSDARG00000087060	Metazoa_SRP	#N/A	misc_RNA
chr11	12269592	12270342	-	0.674349	0.848567	4.65802	NS	ENSDARG00000087774	Metazoa_SRP	#N/A	misc_RNA
chr11	12285603	12286353	-	0.213814	0.417973	7.20652	NS	ENSDARG00000090964	Metazoa_SRP	#N/A	misc_RNA
chr11	12294944	12295694	+	1.77551e-11	5.27074e-10	13.2884	NS	ENSDARG00000087739	Metazoa_SRP	#N/A	misc_RNA
chr11	12532515	12533265	-	0.463027	0.662725	-2.07924	NS	ENSDARG00000087368	Metazoa_SRP	#N/A	misc_RNA
chr11	12551866	12552616	-	0.000452727	0.0040118	10.6559	NS	ENSDARG00000090079	Metazoa_SRP	#N/A	misc_RNA
chr11	12566248	12566998	-	5.8846e-06	8.20685e-05	26.0195	Hyper	ENSDARG00000088806	Metazoa_SRP	#N/A	misc_RNA
chr11	12568537	12569287	+	0.518244	0.716107	3.86029	NS	ENSDARG00000090567	Metazoa_SRP	#N/A	misc_RNA
chr11	12593357	12594107	-	0.48478	0.684588	1.63591	NS	ENSDARG00000087770	Metazoa_SRP	#N/A	misc_RNA
chr11	12602033	12602783	-	0.00114954	0.00884716	7.00404	NS	ENSDARG00000089759	Metazoa_SRP	#N/A	misc_RNA
chr11	12723707	12724457	-	2.44006e-11	7.09153e-10	16.6509	Hyper	ENSDARG00000091091	Metazoa_SRP	#N/A	misc_RNA
chr11	13392884	13393634	+	1	1	0	NS	ENSDARG00000070083	ATP5B	ATP5B	protein_coding
chr11	13526069	13526819	-	0.15125	0.331538	-0.497512	NS	ENSDARG00000086505	MAST3 (1 of 2)	MAST3;MAST4	protein_coding
chr11	14341876	14342626	-	0.0404381	0.135097	2.8169	NS	ENSDARG00000060442	C11H19orf6	TMEM259;C19orf6;NA	protein_coding
chr11	14440347	14441097	+	0.269352	0.466816	-0.330941	NS	ENSDARG00000026882	palm	PALM	protein_coding
chr11	14909648	14910398	-	0.000255634	0.00242008	3.41225	NS	ENSDARG00000070056	ADORA1 (2 of 2)	ADORA1	protein_coding
chr11	16504455	16505205	-	0.408408	0.605364	1.26537	NS	ENSDARG00000090620	Metazoa_SRP	#N/A	misc_RNA
chr11	16511843	16512593	-	2.02152e-09	4.7199e-08	41.2946	Hyper	ENSDARG00000091685	Metazoa_SRP	#N/A	misc_RNA
chr11	16521761	16522511	+	0.382073	0.577873	-3.70863	NS	ENSDARG00000089008	CR854846.1	#N/A	protein_coding
chr11	16958790	16959540	+	0.0133851	0.0601387	-0.609756	NS	ENSDARG00000070698	kbtbd8	KBTBD8	protein_coding
chr11	17827594	17828344	+	0.268386	0.46658	-3.35806	NS	ENSDARG00000085035	5S_rRNA	#N/A	rRNA
chr11	18281881	18282631	-	1	1	0	NS	ENSDARG00000057997	tmf1	TMF1	protein_coding
chr11	18594702	18595452	+	0.0063228	0.0348972	-7.85967	NS	ENSDARG00000089086	MUSTN1 (1 of 2)	MUSTN1	protein_coding
chr11	20200919	20201669	+	0.0072123	0.0386267	1.07371	NS	ENSDARG00000043661	cadpsa	CADPS	protein_coding
chr11	20746109	20746859	+	0.234637	0.436586	-0.48905	NS	ENSDARG00000070680	cdh4	#N/A	protein_coding
chr11	21368122	21368872	-	0.68534	0.856623	0.244125	NS	ENSDARG00000028391	VPS37B (2 of 2)	VPS37B	protein_coding
chr11	21483415	21484165	+	0.664833	0.841878	-0.13665	NS	ENSDARG00000016025	tacr1b	TACR1	protein_coding
chr11	21579526	21580276	-	0.190099	0.38938	-0.232288	NS	ENSDARG00000067755	ubc	UBC	protein_coding
chr11	21636115	21636865	+	9.88169e-06	0.000130691	-16.8124	Hypo	ENSDARG00000084613	5S_rRNA	#N/A	rRNA
chr11	21820079	21820829	-	0.0567149	0.171292	-0.168018	NS	ENSDARG00000068192	TAF4 (1 of 2)	TAF4	protein_coding
chr11	23207454	23208204	+	0.915637	1	-0.0324072	NS	ENSDARG00000053205	ppfia4	PPFIA4	protein_coding
chr11	23432285	23433035	-	0.00431487	0.0258966	5.06881	NS	ENSDARG00000009438	myog	MYOG	protein_coding
chr11	24630339	24631089	+	0.640238	0.819474	-0.052981	NS	ENSDARG00000061099	nfasca	NFASC	protein_coding
chr11	25361378	25362128	-	0.6623	0.839951	0.157547	NS	ENSDARG00000055552	dvl1b	DVL1	protein_coding
chr11	25784730	25785480	+	0.0706529	0.200981	-0.0854388	NS	ENSDARG00000016753	ipo9	IPO9	protein_coding
chr11	25822438	25823188	+	5.76651e-08	1.10441e-06	3.24935	NS	ENSDARG00000077261	LMOD1 (2 of 2)	LMOD1	protein_coding
chr11	26261261	26262011	+	0.298443	0.492195	0.537634	NS	ENSDARG00000077883	fam83d	FAM83D	protein_coding
chr11	26317272	26318022	-	0.0401745	0.134541	-0.322781	NS	ENSDARG00000070542	mafbb	MAFB	protein_coding
chr11	26336620	26337370	+	0.811229	0.957107	-0.027673	NS	ENSDARG00000062002	ADNP (2 of 2)	ADNP	protein_coding
chr11	26441182	26441932	+	0.214712	0.418744	-0.930627	NS	ENSDARG00000019457	tfe3b	TFE3	protein_coding
chr11	26614391	26615141	+	0.240493	0.441861	0.155763	NS	ENSDARG00000056840	otud5b	OTUD5	protein_coding
chr11	26762771	26763521	-	0.595373	0.783269	-0.0303188	NS	ENSDARG00000008034	skib	SKI	protein_coding
chr11	26804637	26805387	-	0.823492	0.966788	0.455761	NS	ENSDARG00000089449	KAZN (1 of 3)	KAZN	protein_coding
chr11	27244782	27245532	-	0.38252	0.578105	0.582808	NS	ENSDARG00000075774	FOXJ3	FOXJ3	protein_coding
chr11	27523459	27524209	-	1	1	0	NS	ENSDARG00000007494	st3gal2l	ST3GAL2	protein_coding
chr11	28152822	28153572	+	0.091873	0.241508	7.06177	NS	ENSDARG00000015156	fbln2	FBLN2	protein_coding
chr11	28614829	28615579	-	0.0159102	0.0688061	-0.235183	NS	ENSDARG00000075021	C11H9orf129	FAM120A	protein_coding
chr11	28654987	28655737	-	0.127419	0.294851	-0.517045	NS	ENSDARG00000006775	CASS4	CASS4	protein_coding
chr11	28845174	28845924	+	0.444694	0.64373	2.10561	NS	ENSDARG00000015546	alp	ALPL	protein_coding
chr11	29353791	29354541	+	0.000805156	0.0065484	6.85391	NS	ENSDARG00000087745	LRRC38 (1 of 2)	LRRC38	protein_coding
chr11	30415372	30416122	+	0.000106121	0.00113963	-11.773	NS	ENSDARG00000070709	wu:fi42e03	#N/A	protein_coding
chr11	30666966	30667716	+	0.381049	0.576919	-0.416667	NS	ENSDARG00000046132	dynlt3	DYNLT3	protein_coding
chr11	30732483	30733233	+	0.877279	0.996712	-0.0481006	NS	ENSDARG00000056620	grpr	GRPR	protein_coding
chr11	31692897	31693647	+	0.791516	0.943407	0.0623252	NS	ENSDARG00000006923	cacna1ab	CACNA1A	protein_coding
chr11	31914398	31915148	-	0.081912	0.222421	0.0744602	NS	ENSDARG00000086881	IER2	IER2	protein_coding
chr11	32058811	32059561	-	0.0886093	0.23501	-0.120155	NS	ENSDARG00000078238	NACC1	NACC1	protein_coding
chr11	34683655	34684405	-	0.72268	0.886886	0.636827	NS	ENSDARG00000079188	nxph2b	NXPH2	protein_coding
chr11	35192689	35193439	-	0.758129	0.917883	2.17862	NS	ENSDARG00000080044	5S_rRNA	#N/A	rRNA
chr11	35474121	35474871	-	0.984466	1	0.00302951	NS	ENSDARG00000089016	mapkapk3	MAPKAPK3	protein_coding
chr11	35892816	35893566	+	0.244654	0.444044	0.0398089	NS	ENSDARG00000033376	chchd4	CHCHD4	protein_coding
chr11	36596700	36597450	-	0.881294	1	0.0140056	NS	ENSDARG00000070318	arl8bb	ARL8B	protein_coding
chr11	37020794	37021544	+	0.00029982	0.00279144	-5.82423	NS	ENSDARG00000007195	GRM2 (2 of 2)	GRM2	protein_coding
chr11	37796336	37797086	-	0.499668	0.699189	0.861409	NS	ENSDARG00000024004	cacna1da	CACNA1D	protein_coding
chr11	37889086	37889836	+	0.211735	0.415472	0.271739	NS	ENSDARG00000075571	BICD2 (2 of 2)	BICD2	protein_coding
chr11	38754569	38755319	-	0.671866	0.84681	-0.0721474	NS	ENSDARG00000086319	CR847984.1	BSN	protein_coding
chr11	38818324	38819074	+	0.00840959	0.0433725	0.682989	NS	ENSDARG00000055238	kif17	KIF17	protein_coding
chr11	38885828	38886578	+	0.379851	0.575327	0.290978	NS	ENSDARG00000033175	snrpe	SNRPE	protein_coding
chr11	39071792	39072542	+	0.777238	0.931162	0.0497392	NS	ENSDARG00000079765	AL929022.2	EFCC1;CCDC48;RPN1	protein_coding
chr11	39160777	39161527	-	0.188375	0.386992	0.782917	NS	ENSDARG00000070214	slc41a1	SLC41A1	protein_coding
[truncated: 2,102 more rows]

## Sheet: SupplementaryTable2B
SupplementaryTable2B Gene set enrichment analysis of the hypermethylated promoters in HSPCs of 4-month-old tet2m/m fish against the ChEA transcription factor target database.
category	Term	Overlap	P.value	Adjusted.P.value	Old.P.value	Old.Adjusted.P.value	Odds.Ratio	Combined.Score	Genes	num_query_genes	num_target_genes
ChEA_2022	SUZ12 20075857 ChIP-Seq MESCs Mouse	28/3611	0.000282849	0.190923	0	0	2.40869	19.6804	DAGLA;SLC35F3;ABHD8;NALCN;PRKAG3;CDH7;DMBX1;FAM83G;TRIM47;PCDHA2;NKX2-5;KLHDC2;CENPV;PCDH9;TSC22D3;PCDH7;PCDHGC4;PCDHGC3;ISG15;NR2F2;GRIN2C;CH25H;CLDN5;DBNDD1;LTA;SCN4B;KCTD15;SERINC5	28	3611
ChEA_2022	MTF2 20144788 ChIP-Seq MESCs Mouse	21/2488	0.000718935	0.242641	0	0	2.47596	17.9204	KLHDC2;DAGLA;SLC35F3;TSC22D3;PCDH7;PCDHGC4;ABHD8;ISG15;NR2F2;GRIN2C;TTC38;CDH7;DMBX1;CH25H;CLDN5;KIT;TRIM47;PCDHA2;NKX2-5;SCN4B;KCTD15	21	2488
ChEA_2022	SUZ12 18974828 ChIP-Seq MESCs Mouse	14/1564	0.00384229	0.864515	0	0	2.47632	13.7725	TSC22D3;PCDH7;PCDHGC4;PCDHGC3;NR2F2;GRIN2C;DMBX1;CH25H;CLDN5;DBNDD1;LTA;TRIM47;NKX2-5;SCN4B	14	1564
ChEA_2022	MYC 27129775 Chip-Seq CORNEA Mouse	13/1547	0.00900109	0.938389	0	0	2.29125	10.7927	TLE4;PARP6;CRYBA4;ISG15;GRIN2C;TTC38;CDH7;TMC2;SLC22A14;KIT;NKX2-5;SCN4B;KCTD15	13	1547
ChEA_2022	SMRT 27268052 Chip-Seq Bcells Human	13/1621	0.0129972	0.938389	0	0	2.17701	9.4548	KLHDC2;DBR1;CENPV;SLC37A1;SLC35F3;FAM13A;CHRNA9;GRIN2C;NALCN;TXLNB;MAP1LC3C;TRIM47;SERINC5	13	1621
ChEA_2022	ISL1 30127528 ChIP-Seq BE2C Human Brain Neuroblastoma	8/776	0.0131882	0.938389	0	0	2.73273	11.8284	TLE4;HSPA8;GDF9;MMRN1;FAM13A;CHRNA9;UGT2A1;NALCN	8	776
ChEA_2022	SUZ12 16625203 ChIP-ChIP MESCs Mouse	9/944	0.0139528	0.938389	0	0	2.53797	10.8424	CH25H;PCDH7;PCDHGC4;PCDHGC3;PCDHA2;NR2F2;NKX2-5;GRIN2C;KCTD15	9	944
ChEA_2022	FOXA1 26457646 ChIP-Seq LHSAR Human ProstateCancer	15/2020	0.0148079	0.938389	0	0	2.03061	8.55412	TLE4;PARP6;HSPA8;SLC37A1;TAMM41;TSC22D3;FAM13A;MPV17L2;CLK2;GDF9;NHSL1;FBRS;SERINC5;SERINC4;TJP2	15	2020
ChEA_2022	EZH2 27294783 Chip-Seq ESCs Mouse	13/1649	0.014827	0.938389	0	0	2.13648	8.99736	PARP6;GRN;PCDH9;NR2F2;GRIN2C;PRKAG3;CDH7;DMBX1;FAM83G;LTA;NKX2-5;KCTD15;SERINC5	13	1649
ChEA_2022	ISL1 27105846 Chip-Seq CPCs Mouse	11/1293	0.0148803	0.938389	0	0	2.28446	9.61234	TLE4;ABCD3;PCDH9;PCDH7;PCDHGC4;LRFN1;KIT;NR2F2;NKX2-5;FBRS;TJP2	11	1293
ChEA_2022	CLOCK 20551151 ChIP-Seq 293T Human	5/382	0.019445	0.938389	0	0	3.41023	13.4369	TLE4;CLDN5;NHSL1;TSC22D3;NR2F2	5	382
ChEA_2022	RNF2 27304074 Chip-Seq ESCs Mouse	10/1205	0.0233625	0.938389	0	0	2.20685	8.2903	DMBX1;CH25H;FAM83G;TSC22D3;KIT;NR2F2;NKX2-5;GRIN2C;SCN4B;KCTD15	10	1205
ChEA_2022	KDM2B 26808549 Chip-Seq REH Human	11/1389	0.0239757	0.938389	0	0	2.11436	7.88807	TLE4;CENPV;ABCD3;DAGLA;SLC35F3;TXLNB;PCDH9;PCDH7;KIT;PCDHA2;CDH7	11	1389
ChEA_2022	P300 19829295 ChIP-Seq ESCs Human	12/1594	0.0263736	0.938389	0	0	2.01583	7.32833	TLE4;HSPA8;ABCD3;NHSL1;SLC37A1;PCDH9;PCDH7;GPR160;KIT;TRIM47;NR2F2;SERINC5	12	1594
ChEA_2022	FOXP2 21765815 ChIP-ChIP NEURO2A Mouse	7/726	0.0276613	0.938389	0	0	2.52603	9.06269	KLHDC2;SPATA17;PCDHGC3;ISG15;ACYP1;PCDHA2;CLK2	7	726
ChEA_2022	ZFP57 27257070 Chip-Seq ESCs Mouse	7/744	0.0310251	0.938389	0	0	2.46203	8.55052	TLE4;SPATA17;PCDH9;KIT;NR2F2;NALCN;CDH7	7	744
ChEA_2022	MYC 18940864 ChIP-ChIP HL60 Human	6/587	0.0317478	0.938389	0	0	2.66272	9.1862	FAM83G;GDF9;PCDH9;NR2F2;NKX2-5;TJP2	6	587
ChEA_2022	RUNX1 30185409 ChIP-Seq K562 Mouse BoneMarrow Leukemia	4/296	0.032192	0.938389	0	0	3.49173	11.9977	DMBX1;SLC37A1;KIT;NR2F2	4	296
ChEA_2022	CEBPB 24764292 ChIP-Seq MC3T3 Mouse	11/1461	0.0331052	0.938389	0	0	2.00157	6.82147	CH25H;DBR1;NHSL1;TXLNB;TSC22D3;ABHD8;MPV17L2;TRIM47;GRIN2C;FBRS;SERINC4	11	1461
ChEA_2022	SUZ12 27294783 Chip-Seq ESCs Mouse	12/1657	0.0342195	0.938389	0	0	1.93197	6.52031	DMBX1;GRN;NHSL1;PCDH9;LTA;TRIM47;NR2F2;NKX2-5;GRIN2C;PRKAG3;KCTD15;CDH7	12	1657
ChEA_2022	TBX3 20139965 ChIP-Seq ESCs Mouse	7/767	0.0357131	0.938389	0	0	2.38466	7.94624	DAGLA;PCDH9;PCDH7;KIT;ABHD8;NR2F2;KCTD15	7	767
ChEA_2022	TBX3 20139965 ChIP-Seq MESCs Mouse	7/770	0.0363576	0.938389	0	0	2.37491	7.87128	DAGLA;PCDH9;PCDH7;KIT;ABHD8;NR2F2;KCTD15	7	770
ChEA_2022	TAL1 30185409 ChIP-Seq K562 Mouse BoneMarrow Leukemia	8/957	0.0396617	0.938389	0	0	2.19063	7.06996	DMBX1;SLC37A1;TXLNB;TSC22D3;KIT;NR2F2;SERINC5;TJP2	8	957
ChEA_2022	SMARCA4 23332759 ChIP-Seq OLIGODENDROCYTES Mouse	14/2089	0.0401586	0.938389	0	0	1.79691	5.77693	TLE4;HSPA8;SLC37A1;PCDH9;PCDH7;FAM13A;NR2F2;EFCAB10;NALCN;CLDN5;GDF9;TXLNB;METAP1;SERINC5	14	2089
ChEA_2022	LYL1 30185409 ChIP-Seq K562 Mouse BoneMarrow Leukemia	8/960	0.0402811	0.938389	0	0	2.18338	7.01273	DMBX1;SLC37A1;TXLNB;TSC22D3;KIT;NR2F2;SERINC5;TJP2	8	960
ChEA_2022	EED 16625203 ChIP-ChIP MESCs Mouse	6/628	0.0419249	0.938389	0	0	2.48193	7.87237	CH25H;PCDH7;PCDHGC4;PCDHGC3;NR2F2;NKX2-5	6	628
ChEA_2022	PRDM14 21183938 ChIP-Seq MESCs Mouse	11/1520	0.0422663	0.938389	0	0	1.91716	6.06545	TLE4;HSPA8;CENPV;NHSL1;SLC37A1;SLC35F3;PCDH7;LRFN1;KIT;ISG15;TJP2	11	1520
ChEA_2022	GATA1 30185409 ChIP-Seq K562 Mouse BoneMarrow Leukemia	7/810	0.0456991	0.938389	0	0	2.25189	6.94861	DMBX1;SLC37A1;TSC22D3;KIT;NR2F2;SERINC5;TJP2	7	810
ChEA_2022	POU3F1 26484290 ChIP-Seq ESCss Mouse	11/1557	0.0488452	0.938389	0	0	1.86752	5.63823	TLE4;KLHDC2;GRN;CENPV;NHSL1;SPATA17;MMRN1;PCDH9;KIT;EFCAB10;CDH7	11	1557
ChEA_2022	NANOG 21062744 ChIP-ChIP HESCs Human	6/654	0.049343	0.938389	0	0	2.37914	7.15872	CLDN5;GRN;SLC37A1;PCDHGC4;CHRNA9;SERINC5	6	654
ChEA_2022	TAL1 30185409 ChIP-Seq HPC Mouse BoneMarrow Leukemia	14/2154	0.04988	0.938389	0	0	1.73599	5.20473	TLE4;KLHDC2;DAGLA;TMEM178B;PCDH9;PCDH7;FAM13A;NALCN;CDH7;NHSL1;SPATA17;TXLNB;UGT2A1;SERINC5	14	2154

## Sheet: SupplementaryTable2C
SupplementaryTable2C : Gene set enrichment analysis of the hypomethylated promoters in HSPCs of 4-month-old tet2m/m fish against the ChEA transcription factor target database
category	Term	Overlap	P.value	Adjusted.P.value	Old.P.value	Old.Adjusted.P.value	Odds.Ratio	Combined.Score	Genes	num_query_genes	num_target_genes
ChEA_2022	MYB 21317192 ChIP-Seq ERMYB Mouse	5/767	0.000178375	0.0870468	0	0	12.6135	108.875	EGLN3;SEMA4B;P2RY1;RGL1;CD33	5	767
ChEA_2022	FOXM1 26456572 ChIP-Seq MCF-7 Human	6/1595	0.0006792	0.165725	0	0	7.71806	56.3001	FAM171A1;EGLN3;SEMA4B;P2RY1;TRAK1;TTC27	6	1595
ChEA_2022	SCL 21571218 ChIP-Seq MEGAKARYOCYTES Human	5/1478	0.00351006	0.463534	0	0	6.28377	35.5167	EGLN3;SEMA4B;P2RY1;APEH;CD33	5	1478
ChEA_2022	KLF5 25053715 ChIP-Seq YYC3 Human	5/1591	0.00483151	0.463534	0	0	5.80044	30.9314	FAM171A1;EGLN3;SEMA4B;P2RY1;TRAK1	5	1591
ChEA_2022	KLF5 20875108 ChIP-Seq MESCs Mouse	5/1593	0.00485775	0.463534	0	0	5.79251	30.8577	EGLN3;LMO3;SEMA4B;CRABP1;TTC27	5	1593
ChEA_2022	TAL1 26923725 Chip-Seq HEMANGIOBLAST Mouse	4/1070	0.00691843	0.463534	0	0	6.45369	32.0979	FAM171A1;EGLN3;P2RY1;RGL1	4	1070
ChEA_2022	SCL 19346495 ChIP-Seq HPC-7 Human	2/201	0.00968221	0.463534	0	0	15.2965	70.9369	EGLN3;P2RY1	2	201
ChEA_2022	ZNF217 24962896 ChIP-Seq MCF-7 Human	4/1289	0.0132118	0.463534	0	0	5.29183	22.8959	EGLN3;SEMA4B;P2RY1;TRAK1	4	1289
ChEA_2022	ISL1 27105846 Chip-Seq CPCs Mouse	4/1293	0.0133525	0.463534	0	0	5.27428	22.7641	FAM171A1;LMO3;CRABP1;TRDMT1	4	1293
ChEA_2022	HIF1A 21447827 ChIP-Seq MCF-7 Human	2/248	0.0144572	0.463534	0	0	12.3446	52.2986	EGLN3;SEMA4B	2	248
ChEA_2022	CEBPD 21427703 ChIP-Seq 3T3-L1 Mouse	4/1349	0.0154273	0.463534	0	0	5.03954	21.023	CRABP1;P2RY1;RGL1;TTC27	4	1349
ChEA_2022	NR3C1 23031785 ChIP-Seq PC12 Mouse	3/730	0.0158705	0.463534	0	0	6.62242	27.4386	EGLN3;P2RY1;RGL1	3	730
ChEA_2022	PPARG 20176806 ChIP-Seq 3T3-L1 Mouse	4/1369	0.0162163	0.463534	0	0	4.96037	20.4454	EGLN3;P2RY1;TRAK1;RGL1	4	1369
ChEA_2022	KDM2B 26808549 Chip-Seq REH Human	4/1389	0.0170309	0.463534	0	0	4.88349	19.8891	LMO3;APEH;RGL1;TTC27	4	1389
ChEA_2022	LMO2 26923725 Chip-Seq HEMANGIOBLAST Mouse	4/1404	0.0176589	0.463534	0	0	4.82727	19.4854	FAM171A1;EGLN3;P2RY1;RGL1	4	1404
ChEA_2022	FOXO1 23066095 ChIP-Seq LIVER Mouse	2/276	0.0176983	0.463534	0	0	11.0674	44.649	SEMA4B;TRDMT1	2	276
ChEA_2022	ISL1 30127528 ChIP-Seq BE2C Human Brain Neuroblastoma	3/776	0.0186753	0.463534	0	0	6.21345	24.733	LMO3;TRAK1;TRDMT1	3	776
ChEA_2022	GATA1 19941827 ChIP-Seq MEL Mouse	4/1453	0.0198138	0.463534	0	0	4.65173	18.2412	SEMA4B;APEH;TRAK1;RGL1	4	1453
ChEA_2022	SMAD1 18555785 Chip-Seq ESCs Mouse	4/1483	0.0212125	0.463534	0	0	4.55	17.5319	FAM171A1;P2RY1;RGL1;TRDMT1	4	1483
ChEA_2022	STAT3 18555785 ChIP-Seq MESCs Mouse	4/1485	0.0213079	0.463534	0	0	4.54337	17.486	EGLN3;CRABP1;TRAK1;RGL1	4	1485
ChEA_2022	NR3C2 34362910 ChIP-Seq WistarRat Hippocampus	4/1496	0.0218376	0.463534	0	0	4.50719	17.236	TRAK1;RGL1;TTC27;TRDMT1	4	1496
ChEA_2022	NMYC 18555785 Chip-Seq ESCs Mouse	4/1510	0.0225237	0.463534	0	0	4.46191	16.9249	FAM171A1;P2RY1;RGL1;TRDMT1	4	1510
ChEA_2022	AR 22383394 ChIP-Seq PROSTATE CANCER Human	4/1540	0.0240397	0.463534	0	0	4.36766	16.2829	FAM171A1;LMO3;P2RY1;TRDMT1	4	1540
ChEA_2022	MYC 27129775 Chip-Seq CORNEA Mouse	4/1547	0.0244024	0.463534	0	0	4.3462	16.1377	FAM171A1;SEMA4B;TRAK1;TRDMT1	4	1547
ChEA_2022	SUZ12 18555785 ChIP-Seq MESCs Mouse	3/866	0.0249293	0.463534	0	0	5.5394	20.4499	EGLN3;CRABP1;RGL1	3	866
ChEA_2022	KLF1 20508144 ChIP-Seq FETAL-LIVER-ERYTHROID Mouse	3/868	0.0250799	0.463534	0	0	5.52601	20.3672	P2RY1;TRAK1;RGL1	3	868
ChEA_2022	NCOR 22424771 ChIP-Seq 293T Human	4/1572	0.025726	0.463534	0	0	4.2711	15.6333	LMO3;P2RY1;TTC27;TRDMT1	4	1572
ChEA_2022	OLIG2 26023283 ChIP-Seq AINV15 Mouse	4/1588	0.0265962	0.463534	0	0	4.22429	15.3214	EGLN3;SEMA4B;TRAK1;TRDMT1	4	1588
ChEA_2022	LXR 22292898 ChIP-Seq THP-1 Human	4/1614	0.0280492	0.472	0	0	4.1502	14.832	EGLN3;SEMA4B;CRABP1;APEH	4	1614
ChEA_2022	FOXA1 25552417 ChIP-Seq VCAP Human	4/1650	0.0301411	0.490295	0	0	4.05147	14.1877	EGLN3;LMO3;CRABP1;APEH	4	1650
ChEA_2022	TAL1 26923725 Chip-Seq MACROPHAGESS Mouse	1/44	0.0325076	0.493763	0	0	33.1262	113.5	RGL1	1	44
ChEA_2022	TCF3 18692474 ChIP-Seq MESCs Mouse	3/976	0.0339648	0.493763	0	0	4.88489	16.5228	LMO3;SEMA4B;TRAK1	3	976
ChEA_2022	SPI1 20517297 ChIP-Seq HL60 Human	3/990	0.0352249	0.493763	0	0	4.81206	16.1012	EGLN3;P2RY1;RGL1	3	990
ChEA_2022	Nerf2 26677805 Chip-Seq MACROPHAGESS Mouse	3/993	0.0354981	0.493763	0	0	4.79672	16.0128	SEMA4B;TRAK1;TTC27	3	993
ChEA_2022	RUNX1 26923725 Chip-Seq MACROPHAGESS Mouse	1/49	0.0361386	0.493763	0	0	29.6682	98.5099	EGLN3	1	49
ChEA_2022	SUZ12 18692474 ChIP-Seq MEFs Mouse	3/1019	0.0379136	0.493763	0	0	4.66757	15.2744	CRABP1;P2RY1;RGL1	3	1019
ChEA_2022	RXR 22108803 ChIP-Seq LS180 Human	2/428	0.039915	0.493763	0	0	7.06356	22.7517	EGLN3;TRAK1	2	428
ChEA_2022	VDR 23849224 ChIP-Seq CD4+ Human	4/1811	0.0406584	0.493763	0	0	3.6581	11.7152	SEMA4B;RGL1;RIBC1;TRDMT1	4	1811
ChEA_2022	MBD3 35695185 ChIP-Seq nicBasalRootGanglia Mouse Embryo	6/3656	0.0413659	0.493763	0	0	2.98356	9.50353	FAM171A1;SEMA4B;P2RY1;APEH;TRAK1;RGL1	6	3656
ChEA_2022	JARID2 20075857 ChIP-Seq MESCs Mouse	3/1055	0.0413987	0.493763	0	0	4.49929	14.328	EGLN3;SEMA4B;CRABP1	3	1055
ChEA_2022	RNF2 18974828 ChIP-Seq MESCs Mouse	3/1066	0.042496	0.493763	0	0	4.45014	14.0551	EGLN3;CRABP1;P2RY1	3	1066
ChEA_2022	EZH2 18974828 ChIP-Seq MESCs Mouse	3/1066	0.042496	0.493763	0	0	4.45014	14.0551	EGLN3;CRABP1;P2RY1	3	1066
ChEA_2022	PPARG 20176806 ChIP-Seq MACROPHAGES Mouse	3/1083	0.0442216	0.501863	0	0	4.37616	13.6472	EGLN3;P2RY1;RGL1	3	1083
ChEA_2022	PHOX2B 30127528 ChIP-Seq KELLY Human BrainNeuroblastoma	4/1877	0.0455289	0.504956	0	0	3.51638	10.8635	LMO3;TRAK1;RGL1;TRDMT1	4	1877
ChEA_2022	ZNF263 19887448 ChIP-Seq K562 Human	1/64	0.0469554	0.509205	0	0	22.5873	69.0845	TRAK1	1	64

## Sheet: Supplementary2D
SupplementaryTable2D:List of all the CpGislands analyzed for differential methylation analysis in 4-month-old tet2 mut compared to 4-month-old tet2wt
chr	CpG island start	CpG island end	strand	pvalue	qvalue	methylation difference	methylation Group ( Hyper : Hypermethylated ; Hypo : Hypomethylated ; NS : Not significant	CpG_id	Overlapping gene id	Overlapping gene symbol	Overlapping Region in geome
chr1	13169	13637	*	0.434893	0.6004	0.646957	NS	CpG: 43	#N/A	-	Unannotated
chr1	20278	20704	*	0.0212156	0.0656023	1.14888	NS	CpG: 46	ENSDARG00000034862	f7	Exon
chr1	36977	37415	*	0.723763	0.842729	0.393432	NS	CpG: 41	ENSDARG00000088581	f10	Exon
chr1	66427	66846	*	0.219172	0.376712	-0.149536	NS	CpG: 48	#N/A	-	Unannotated
chr1	93210	93476	*	0.0760714	0.175871	3.17295	NS	CpG: 24	ENSDARG00000075108	tmco3	Promoter
chr1	101887	102171	*	0.0365108	0.100687	-0.394737	NS	CpG: 30	ENSDARG00000016304	tfdp1b	Promoter
chr1	130315	130588	*	0.0584287	0.144357	-1.53494	NS	CpG: 22	#N/A	-	Unannotated
chr1	212713	213037	*	0.956782	0.997234	-0.012798	NS	CpG: 30	ENSDARG00000007804	gas6	Promoter
chr1	293545	293899	*	0.0361463	0.0999286	-0.161372	NS	CpG: 39	#N/A	-	Unannotated
chr1	384383	384704	*	0.000409274	0.00246448	4.79169	NS	CpG: 33	ENSDARG00000041575	trmt10c	Exon
chr1	548033	548953	*	0.822464	0.916542	-0.14241	NS	CpG: 87	#N/A	-	Unannotated
chr1	551033	551317	*	5.83979e-06	5.65231e-05	-0.791782	NS	CpG: 26	#N/A		Intergenic
chr1	552927	553251	*	0.24047	0.400215	1.66613	S	CpG: 32	#N/A		Intergenic
chr1	569769	570181	*	0.279371	0.440946	-0.968756	NS	CpG: 42	ENSDARG00000090704	ildr1a	Exon
chr1	571265	571910	*	0.000175879	0.00117481	-0.593358	NS	CpG: 58	#N/A	-	Unannotated
chr1	576005	576360	*	0.000202387	0.00132802	4.52382	NS	CpG: 34	#N/A	-	Unannotated
chr1	582627	582986	*	9.89179e-06	9.17613e-05	2.88986	NS	CpG: 27	#N/A	-	Unannotated
chr1	597067	597390	*	0.447209	0.611537	0.290508	NS	CpG: 27	#N/A	-	Unannotated
chr1	603812	604038	*	0.186354	0.33719	-0.0682594	NS	CpG: 22	ENSDARG00000027857	cep97	Promoter
chr1	621718	621937	*	0.121741	0.246161	2.48454	NS	CpG: 19	ENSDARG00000076927	DUSP27	Exon
chr1	629464	629906	*	0.205175	0.360004	0.429586	NS	CpG: 33	ENSDARG00000043682	CABZ01080370.1	firstIntron
chr1	634647	634946	*	0.421226	0.587163	-3.48478	NS	CpG: 24	#N/A	-	Unannotated
chr1	705627	705901	*	0.923897	0.981063	0.132793	NS	CpG: 21	#N/A	-	Unannotated
chr1	768381	768655	*	1	1	0	NS	CpG: 23	#N/A		Intergenic
chr1	770403	770896	*	0.919678	0.979683	0.151511	NS	CpG: 52	ENSDARG00000090668	SETDB2	Exon
chr1	1075316	1075773	*	0.00217395	0.0103856	2.49327	NS	CpG: 38	#N/A	-	Unannotated
chr1	1092948	1093168	*	1.7406e-08	2.52983e-07	4.2529	NS	CpG: 20	ENSDARG00000087646	#N/A	Promoter
chr1	1251784	1252022	*	3.46381e-06	3.48097e-05	3.71964	NS	CpG: 20	#N/A		Intergenic
chr1	1697860	1698194	*	0.000917159	0.00499678	-1.01288	NS	CpG: 41	#N/A		Intergenic
chr1	1714023	1714280	*	0.937386	0.98821	-0.0766711	NS	CpG: 20	ENSDARG00000075505	PTGFRN (2 of 2)	Exon
chr1	1734893	1735145	*	7.10442e-06	6.78484e-05	6.0269	NS	CpG: 20	ENSDARG00000075505	PTGFRN (2 of 2)	Exon
chr1	1978444	1979354	*	0.0261479	0.0774649	-0.439018	NS	CpG: 83	#N/A	-	Unannotated
chr1	2252675	2252896	*	0.354513	0.522734	-1.30559	NS	CpG: 16	#N/A		Intergenic
chr1	2702457	2702907	*	0.24071	0.400244	1.61633	NS	CpG: 33	#N/A	-	Unannotated
chr1	4344172	4344567	*	0.77866	0.883874	-0.064561	NS	CpG: 29	ENSDARG00000030350	mnx2b	Promoter
chr1	4894809	4895154	*	0.554845	0.708969	1.52278	NS	CpG: 28	#N/A		Intergenic
chr1	5053670	5053887	*	1	1	0	NS	CpG: 28	#N/A	-	Unannotated
chr1	5289943	5290202	*	8.89813e-301	9.92587e-298	58.0951	Hyper	CpG: 21	ENSDARG00000073857	klf7a	Intron
chr1	5448293	5448546	*	0.112853	0.234209	2.56277	NS	CpG: 20	#N/A		Intergenic
chr1	6072562	6072852	*	0.947182	0.993728	-0.0264931	NS	CpG: 20	#N/A		Intergenic
chr1	6760689	6760968	*	0.322938	0.487758	-0.071552	NS	CpG: 28	#N/A	-	Unannotated
chr1	7020181	7020403	*	0.988463	1	0.00131587	NS	CpG: 17	ENSDARG00000091919	radil	Promoter
chr1	7024915	7025266	*	0.263963	0.425046	-0.852407	NS	CpG: 25	ENSDARG00000091919	radil	Exon
chr1	7167296	7167676	*	0.466364	0.629817	0.0644973	NS	CpG: 33	ENSDARG00000062929	FAM83G (1 of 2)	Promoter
chr1	7168211	7168572	*	1	1	0	NS	CpG: 29	ENSDARG00000074212	SLC5A10	Intron
chr1	7479615	7480140	*	0.725042	0.843481	-0.986447	NS	CpG: 36	#N/A	-	Unannotated
chr1	7504420	7504905	*	0.159864	0.301103	0.606123	NS	CpG: 41	ENSDARG00000025034	SYNGR3 (2 of 2)	Promoter
chr1	7605892	7606217	*	0.605215	0.751174	-0.475509	NS	CpG: 24	ENSDARG00000002377	smcr7b	Exon
chr1	7770243	7770615	*	0.507828	0.668415	0.0609829	NS	CpG: 32	#N/A	-	Unannotated
chr1	7842082	7842609	*	0.00025763	0.00164221	6.00257	NS	CpG: 43	ENSDARG00000070543	grin2ab	Exon
chr1	8167295	8167681	*	0.39006	0.555434	0.575149	NS	CpG: 40	ENSDARG00000058460	cacng3a	Exon
chr1	8199284	8199571	*	0.416465	0.582553	0.0851813	NS	CpG: 24	ENSDARG00000058463	ndufab1a	Promoter
chr1	8353884	8354158	*	0.290882	0.454655	1.5056	NS	CpG: 20	ENSDARG00000063169	#N/A	Promoter
chr1	8353884	8354158	*	0.290882	0.454655	1.5056	NS	CpG: 20	ENSDARG00000092791	si:ch211-57e21.4	Promoter
chr1	8366066	8366367	*	0.932452	0.985224	-0.184838	NS	CpG: 26	ENSDARG00000037760	uncx4.1	Promoter
chr1	8368909	8369344	*	2.49562e-29	1.25117e-27	8.98473	NS	CpG: 34	ENSDARG00000037760	uncx4.1	Exon
chr1	9022650	9022983	*	0.00191911	0.00932732	1.05769	NS	CpG: 30	#N/A		Intergenic
chr1	9026273	9026535	*	0.723425	0.842729	0.357328	NS	CpG: 22	#N/A		Intergenic
chr1	9099447	9099695	*	0.556049	0.709834	0.77065	NS	CpG: 19	ENSDARG00000076174	trim2b	Exon
chr1	9554764	9555433	*	1	1	0	NS	CpG: 55	#N/A	-	Unannotated
chr1	9896044	9896621	*	0.410738	0.575963	0.473298	NS	CpG: 49	#N/A	-	Unannotated
chr1	11198825	11199056	*	0.569389	0.721355	0.648128	NS	CpG: 17	ENSDARG00000038114	xpa	Exon
chr1	11201318	11202501	*	4.45607e-39	3.15603e-37	4.77121	NS	CpG: 98	ENSDARG00000038114	xpa	Intron
chr1	11202696	11202897	*	0.0030213	0.0137281	0.695129	NS	CpG: 19	ENSDARG00000038114	xpa	Intron
chr1	11274906	11275526	*	0.357835	0.525735	1.36968	NS	CpG: 49	ENSDARG00000042988	SLC24A2 (2 of 2)	Exon
chr1	11574588	11575141	*	0.000266902	0.00169164	-2.90939	NS	CpG: 45	ENSDARG00000018997	cplx2l	Promoter
chr1	12913940	12914550	*	0.985487	1	-0.00263365	NS	CpG: 47	#N/A	-	Unannotated
chr1	13117748	13118830	*	0.984122	1	0.0046821	NS	CpG: 76	#N/A	-	Unannotated
chr1	13168833	13169105	*	0.011575	0.0409903	4.52381	NS	CpG: 25	#N/A	-	Unannotated
chr1	13228059	13228543	*	0.0940196	0.203648	-0.623537	NS	CpG: 41	#N/A	-	Unannotated
chr1	13233246	13233585	*	0.908073	0.974933	0.0266993	NS	CpG: 25	#N/A	-	Unannotated
chr1	13290798	13291114	*	0.0915521	0.200346	-0.220264	NS	CpG: 34	#N/A	-	Unannotated
chr1	13862960	13863406	*	0.457013	0.620591	0.242964	NS	CpG: 42	#N/A		Intergenic
chr1	13927010	13927407	*	0.607537	0.753008	0.361371	NS	CpG: 38	#N/A	-	Unannotated
chr1	13985512	13985857	*	0.00528814	0.0215289	-0.266038	NS	CpG: 37	#N/A	-	Unannotated
chr1	16116514	16116885	*	0.0241861	0.0732234	0.338685	NS	CpG: 33	#N/A		Intergenic
chr1	16247053	16247400	*	0.00037434	0.00227253	-4.47318	NS	CpG: 28	ENSDARG00000017591	fat1	Exon
chr1	16334701	16335131	*	0.00419928	0.0178449	1.18629	NS	CpG: 33	#N/A		Intergenic
chr1	16336259	16336777	*	8.62271e-07	9.64274e-06	1.3895	NS	CpG: 36	#N/A	-	Unannotated
chr1	17187643	17188169	*	8.67853e-06	8.13521e-05	0.893259	NS	CpG: 53	ENSDARG00000062122	klhl5	Promoter
chr1	17356806	17357102	*	0.870586	0.951843	-0.0147649	NS	CpG: 27	ENSDARG00000015495	klf3	Promoter
chr1	17821701	17821923	*	0.0282351	0.0817553	-2.07875	NS	CpG: 19	ENSDARG00000075330	phox2ba	Promoter
chr1	18015606	18016036	*	0.0495887	0.127341	0.385363	NS	CpG: 46	#N/A		Intergenic
chr1	18257152	18257613	*	2.39459e-24	9.6258e-23	7.11424	NS	CpG: 39	#N/A	-	Unannotated
chr1	18813028	18813500	*	0.046206	0.120076	-0.52967	NS	CpG: 37	ENSDARG00000061830	prss12	Promoter
chr1	19054150	19054571	*	0.0380792	0.103793	0.216763	NS	CpG: 29	ENSDARG00000041776	ndst3	Promoter
chr1	19374847	19375345	*	0.499552	0.660053	-0.707292	NS	CpG: 38	#N/A	-	Unannotated
chr1	19987165	19987449	*	1	1	0	NS	CpG: 26	#N/A		Intergenic
chr1	20265943	20266398	*	0.996942	1	-0.00219385	NS	CpG: 33	#N/A	-	Unannotated
chr1	21329133	21329339	*	0.275179	0.436802	1.40202	NS	CpG: 15	ENSDARG00000008674	chrnb2a	Exon
chr1	21451741	21452157	*	0.0101372	0.0368732	0.335092	NS	CpG: 37	ENSDARG00000091660	fgfbp1	Exon
chr1	21530827	21531368	*	0.287607	0.451231	-0.318067	NS	CpG: 42	ENSDARG00000034007	prom1b	Promoter
chr1	21608654	21608909	*	0.897176	0.968063	-0.0214813	NS	CpG: 40	ENSDARG00000034896	ldb2b	Promoter
chr1	22331720	22332187	*	0.455118	0.61875	-0.0687616	NS	CpG: 35	ENSDARG00000055099	fam184b	Promoter
chr1	22369649	22370067	*	0.409366	0.574976	0.038666	NS	CpG: 36	ENSDARG00000070098	C1H10orf12	Promoter
chr1	22558269	22558758	*	0.0136514	0.0466406	2.55102	NS	CpG: 38	#N/A	-	Unannotated
chr1	23124526	23125326	*	1.18214e-05	0.000107868	2.17174	NS	CpG: 52	#N/A	-	Unannotated
chr1	23774907	23775504	*	0.234973	0.3953	-0.770118	NS	CpG: 59	#N/A	-	Unannotated
chr1	23881412	23881861	*	0.00451203	0.0188156	2.51933	NS	CpG: 31	ENSDARG00000060994	fbxw7	Promoter
chr1	23881412	23881861	*	0.00451203	0.0188156	2.51933	NS	CpG: 31	ENSDARG00000092173	si:ch211-208n2.2	Promoter
chr1	25668464	25668693	*	6.42e-05	0.000487177	4.52215	NS	CpG: 20	ENSDARG00000079266	foxe1	Exon
chr1	25990092	25990310	*	0.880993	0.958778	0.0175655	NS	CpG: 18	ENSDARG00000069989	bnc2	Promoter
chr1	26654520	26654754	*	0.57732	0.728453	1.31813	NS	CpG: 19	#N/A		Intergenic
chr1	26902864	26903199	*	0.0944194	0.204415	-4.66667	NS	CpG: 27	#N/A		Intergenic
chr1	26905097	26908787	*	0.0164572	0.0538754	-2.84372	NS	CpG: 278	#N/A		Intergenic
chr1	28734922	28735281	*	3.53682e-05	0.000290631	3.49093	NS	CpG: 31	ENSDARG00000037177	zc3h13	Exon
chr1	28803504	28804447	*	0.0423676	0.112453	-0.783188	NS	CpG: 62	#N/A	-	Unannotated
chr1	28985562	28985786	*	0.629739	0.771102	0.398864	NS	CpG: 19	#N/A		Intergenic
chr1	29353988	29354338	*	0.882815	0.960238	0.02007	NS	CpG: 35	ENSDARG00000091513	C1H3orf70 (1 of 2)	Promoter
chr1	29565182	29565417	*	0.361681	0.529962	1.25113	NS	CpG: 26	#N/A		Intergenic
chr1	30596772	30597403	*	0.40658	0.572471	-0.0479884	NS	CpG: 63	#N/A		Intergenic
chr1	30614793	30615336	*	0.0449416	0.11782	-3.99414	NS	CpG: 46	ENSDARG00000040780	INHBE	Exon
chr1	31318424	31319348	*	0.937714	0.98821	0.0200363	NS	CpG: 65	#N/A	-	Unannotated
chr1	31396807	31397184	*	0.147304	0.282453	0.616233	NS	CpG: 28	ENSDARG00000012896	kal1a	Promoter
chr1	33601798	33602209	*	0.875392	0.954901	-0.0502425	NS	CpG: 40	#N/A	-	Unannotated
chr1	33712343	33712554	*	0.967933	1	-0.16501	NS	CpG: 18	ENSDARG00000022971	epha6	Intron
chr1	33928640	33929450	*	0.199745	0.35489	-0.140154	NS	CpG: 59	#N/A	-	Unannotated
chr1	34547703	34550442	*	0.601222	0.748299	-1.9536	NS	CpG: 209	#N/A		Intergenic
chr1	34551239	34551615	*	0.619697	0.762783	1.19718	NS	CpG: 27	#N/A		Intergenic
chr1	35076815	35077035	*	1.08057e-57	1.12128e-55	73.9947	Hyper	CpG: 22	ENSDARG00000058255	KCTD15	Promoter
chr1	35729507	35730130	*	0.444809	0.609376	1.51822	NS	CpG: 50	#N/A	-	Unannotated
chr1	35797393	35797738	*	0.0387032	0.105045	3.67502	NS	CpG: 26	ENSDARG00000076171	znf827	Intron
chr1	36144826	36146808	*	0.294764	0.458431	0.78267	NS	CpG: 129	#N/A	-	Unannotated
chr1	39750209	39750802	*	0.00442587	0.0185953	-0.330104	NS	CpG: 47	#N/A	-	Unannotated
chr1	39817543	39817927	*	0.0245672	0.0740669	2.10076	NS	CpG: 28	#N/A	-	Unannotated
chr1	40306351	40306596	*	0.0325716	0.0915262	-2.13846	NS	CpG: 18	ENSDARG00000070162	stox2	firstIntron
chr1	40729358	40729682	*	0.143591	0.277002	2.11293	NS	CpG: 23	ENSDARG00000079552	maml3	Exon
chr1	41294064	41294466	*	0.00545705	0.0220956	6.48556	NS	CpG: 32	ENSDARG00000095651	hmx1	Exon
chr1	41295155	41295862	*	0.371832	0.538468	0.267713	NS	CpG: 52	#N/A	-	Unannotated
chr1	41735852	41736131	*	0.00298932	0.0136106	4.15298	NS	CpG: 26	#N/A	-	Unannotated
chr1	41879359	41879827	*	0.00276763	0.0127311	-0.280407	NS	CpG: 38	#N/A	-	Unannotated
chr1	42012814	42013113	*	0.375395	0.541549	0.285768	NS	CpG: 28	#N/A	-	Unannotated
chr1	42013595	42013980	*	0.000302565	0.00190147	-2.72409	NS	CpG: 36	#N/A	-	Unannotated
chr1	44021003	44021284	*	1.19598e-39	8.89414e-38	32.3978	Hyper	CpG: 24	#N/A		Intergenic
chr1	44419388	44419865	*	0.723431	0.842729	-0.0378105	NS	CpG: 37	ENSDARG00000052019	si:ch73-109d9.1	firstIntron
chr1	44946230	44946702	*	0.188931	0.340885	0.334448	NS	CpG: 44	ENSDARG00000052012	rtn4rl2a	Promoter
chr1	44948161	44948540	*	0.0636734	0.15349	-2.08655	NS	CpG: 26	ENSDARG00000052012	rtn4rl2a	Exon
chr1	45014559	45015276	*	0.191109	0.343256	-0.895541	NS	CpG: 58	#N/A	-	Unannotated
chr1	45159465	45160005	*	0.029604	0.0850568	0.244349	NS	CpG: 44	#N/A	-	Unannotated
chr1	46225559	46225791	*	0.00707074	0.0274106	-0.255393	NS	CpG: 24	#N/A		Intergenic
chr1	46391074	46391340	*	2.52115e-08	3.59405e-07	-0.896795	NS	CpG: 23	ENSDARG00000010773	pnpla6	Promoter
chr1	46698205	46698475	*	0.371445	0.538386	-0.176114	NS	CpG: 18	#N/A		Intergenic
chr1	46711082	46711380	*	0.368471	0.536417	-1.08692	NS	CpG: 34	#N/A		Intergenic
chr1	46747324	46747719	*	6.9792e-49	6.35534e-47	8.65349	NS	CpG: 34	#N/A	-	Unannotated
chr1	46897711	46897958	*	0.519882	0.679073	-0.0804029	NS	CpG: 17	ENSDARG00000095860	si:dkey-263l8.2	Promoter
chr1	46898024	46898299	*	0.000425336	0.00254745	-0.188702	NS	CpG: 28	ENSDARG00000008413	atp11a	Promoter
chr1	47421746	47422066	*	1	1	0	NS	CpG: 26	ENSDARG00000036546	pdxkb	Promoter
chr1	47428726	47428996	*	0.030024	0.0859314	5.13452	NS	CpG: 22	#N/A		Intergenic
chr1	47943708	47944073	*	0.399918	0.565948	1.22176	NS	CpG: 30	ENSDARG00000015076	cx44.1	Exon
chr1	48145202	48145463	*	0.681014	0.814443	-0.468409	NS	CpG: 21	ENSDARG00000060148	sh3pxd2aa	Intron
chr1	48606705	48607312	*	0.981484	1	-0.00822005	NS	CpG: 47	#N/A	-	Unannotated
chr1	49156463	49156710	*	4.57562e-05	0.000361994	5.39097	NS	CpG: 20	ENSDARG00000076333	SORCS1	Intron
chr1	50155346	50155592	*	1	1	0	NS	CpG: 25	ENSDARG00000012574	slkb	Promoter
chr1	50321841	50322315	*	0.624684	0.76664	0.0928592	NS	CpG: 42	#N/A	-	Unannotated
chr1	50403296	50403525	*	2.8161e-239	2.09424e-236	38.9052	Hyper	CpG: 19	#N/A	-	Unannotated
chr1	50592516	50592798	*	0.984273	1	-0.0070177	NS	CpG: 29	#N/A	-	Unannotated
chr1	51046335	51046660	*	0.00154834	0.00781528	0.728968	NS	CpG: 29	#N/A	-	Unannotated
chr1	51547740	51548222	*	0.00775513	0.0296516	-0.146383	NS	CpG: 44	ENSDARG00000024933	spast	Promoter
chr1	51742177	51742406	*	0.00937461	0.0345272	-3.70608	NS	CpG: 22	#N/A	-	Unannotated
chr1	51790628	51791353	*	0.17777	0.326156	-0.585937	NS	CpG: 55	#N/A		Intergenic
chr1	51895390	51895700	*	0.449914	0.613925	-0.0256558	NS	CpG: 27	#N/A		Intergenic
chr1	51958451	51959118	*	0.331085	0.496572	0.720139	NS	CpG: 65	#N/A	-	Unannotated
chr1	52099888	52100302	*	0.0280065	0.0813574	-0.189343	NS	CpG: 39	ENSDARG00000069360	ppp3r1b	Promoter
chr1	52115117	52115372	*	0.00082778	0.00458257	-1.96891	NS	CpG: 27	ENSDARG00000091683	cnrip1a	Promoter
chr1	52167276	52167833	*	0.0174002	0.0559767	1.23806	NS	CpG: 48	ENSDARG00000074182	prokr1a	Exon
chr1	52321159	52321383	*	1.76909e-07	2.24891e-06	-2.34363	NS	CpG: 25	ENSDARG00000036471	dand5	Exon
chr1	52454506	52454842	*	0.0324401	0.0913234	-1.96811	NS	CpG: 33	ENSDARG00000043226	nfixa	Exon
chr1	52564612	52564854	*	0.303085	0.467138	0.850467	NS	CpG: 20	ENSDARG00000043226	nfixa	Intron
chr1	52759298	52759575	*	0.00164712	0.00821169	3.07273	NS	CpG: 23	ENSDARG00000059948	HS3ST6	Exon
chr1	53182839	53183055	*	0.0969463	0.208526	2.70352	NS	CpG: 22	#N/A	-	Unannotated
chr1	53280129	53280440	*	5.85258e-08	7.86573e-07	-5.46982	NS	CpG: 24	ENSDARG00000017423	patl1	Exon
chr1	53414304	53414560	*	0.544727	0.699437	0.893461	NS	CpG: 21	#N/A		Intergenic
chr1	53644197	53644399	*	0.0246314	0.0741602	4.368	NS	CpG: 18	ENSDARG00000075201	inpp4b	Intron
chr1	54217511	54217961	*	0.916669	0.979683	-0.00389291	NS	CpG: 40	#N/A	-	Unannotated
chr1	54245549	54245919	*	1	1	0	NS	CpG: 29	#N/A		Intergenic
chr1	54260814	54261074	*	0.110599	0.230281	-1.09589	NS	CpG: 30	#N/A		Intergenic
chr1	54275177	54275474	*	0.0088305	0.0329446	-0.17577	NS	CpG: 29	ENSDARG00000013475	cct4	Promoter
chr1	54275177	54275474	*	0.0088305	0.0329446	-0.17577	NS	CpG: 29	ENSDARG00000079973	pus10	Promoter
chr1	54479017	54479244	*	0.564425	0.717801	-0.494519	NS	CpG: 26	ENSDARG00000025808	taf5l	Exon
chr1	54485864	54486135	*	1	1	0	NS	CpG: 32	#N/A	-	Unannotated
chr1	54512522	54512866	*	1.97424e-08	2.84163e-07	2.8696	NS	CpG: 29	ENSDARG00000036371	acta1a	Promoter
chr1	54524844	54525047	*	0.299647	0.463602	0.755524	NS	CpG: 17	ENSDARG00000025325	CCSAP (2 of 2)	Exon
chr1	54554382	54554747	*	4.62832e-60	5.29528e-58	4.56249	NS	CpG: 35	ENSDARG00000005626	AL929114.1	Promoter
chr1	54570342	54570665	*	0.0180531	0.0575789	0.43246	NS	CpG: 32	#N/A		Intergenic
chr1	54588856	54589573	*	0.0105548	0.0379189	1.77191	NS	CpG: 55	ENSDARG00000010791	dla	Exon
chr1	54882455	54883033	*	0.222568	0.381281	1.49303	NS	CpG: 56	#N/A	-	Unannotated
chr1	54973186	54973641	*	0.0118235	0.0415182	-0.458338	NS	CpG: 39	#N/A		Intergenic
chr1	55161043	55161724	*	0.738873	0.854107	-0.064761	NS	CpG: 68	#N/A	-	Unannotated
chr1	55216675	55217133	*	0.0701171	0.165012	3.28701	NS	CpG: 33	ENSDARG00000075141	gprc5bb	Exon
chr1	55217298	55217659	*	2.8215e-08	3.99668e-07	9.49499	NS	CpG: 26	#N/A	-	Unannotated
chr1	55257993	55258333	*	0.745445	0.85805	0.0269939	NS	CpG: 38	ENSDARG00000014068	pgam1b	Promoter
chr1	55298263	55298491	*	0.00014849	0.00101154	6.16221	NS	CpG: 17	ENSDARG00000096214	AVPI1	Exon
chr1	55448436	55448788	*	0.00181346	0.00889194	-0.563508	NS	CpG: 31	#N/A	-	Unannotated
chr1	55536536	55537119	*	0.627357	0.76902	-0.0468219	NS	CpG: 64	#N/A	-	Unannotated
chr1	55588280	55588874	*	0.702953	0.827862	-0.478249	NS	CpG: 54	ENSDARG00000091592	PELI1 (2 of 2)	Exon
chr1	55620033	55620244	*	0.0105033	0.0377645	-0.204063	NS	CpG: 23	ENSDARG00000059060	lgalsla	Promoter
chr1	55638351	55638576	*	0.21045	0.366092	0.737894	NS	CpG: 23	ENSDARG00000069249	aftpha	Exon
chr1	55730794	55731091	*	5.86357e-10	9.88441e-09	4.78199	NS	CpG: 27	#N/A	-	Unannotated
chr1	55787902	55788365	*	0.00214432	0.0102771	-1.7888	NS	CpG: 39	ENSDARG00000068255	nanos3	Promoter
chr1	56764305	56765289	*	0.0924509	0.201522	2.10727	NS	CpG: 72	#N/A	-	Unannotated
chr1	56981147	56981432	*	0.0461283	0.120014	-0.674157	NS	CpG: 30	ENSDARG00000025074	CABZ01059390.1	Promoter
chr1	57636557	57636774	*	3.80187e-07	4.5602e-06	-7.60125	NS	CpG: 20	ENSDARG00000007289	METRNL (2 of 2)	Exon
chr1	57737884	57738370	*	0.0859617	0.192022	-0.909802	NS	CpG: 50	ENSDARG00000026383	BX908759.3	Exon
chr1	57764024	57764304	*	1.03674e-48	9.25183e-47	-18.366	Hypo	CpG: 24	#N/A		Intergenic
chr1	57964678	57964900	*	0.609329	0.7546	1.34667	NS	CpG: 17	#N/A		Intergenic
chr1	58725960	58726301	*	0.624575	0.76664	-0.244158	NS	CpG: 24	#N/A	-	Unannotated
chr1	59195001	59195548	*	0.00342798	0.0151592	1.25655	NS	CpG: 45	ENSDARG00000023499	zgc:172007	Exon
chr1	59230769	59231132	*	9.35859e-14	2.30707e-12	-5.19136	NS	CpG: 33	ENSDARG00000038352	slc27a1b	Exon
chr1	59616262	59617054	*	0.0281302	0.0815574	1.3605	NS	CpG: 70	#N/A		Intergenic
chr1	59645343	59645803	*	0.182188	0.332059	0.0595795	NS	CpG: 46	#N/A		Intergenic
chr1	59670919	59671144	*	0.269854	0.430185	0.765892	NS	CpG: 22	#N/A	-	Unannotated
chr1	59799422	59799730	*	0.0393512	0.10648	-2.22894	NS	CpG: 26	ENSDARG00000086539	SH2D3A	Exon
chr1	59914445	59914664	*	7.17384e-05	0.000529961	-6.4693	NS	CpG: 21	#N/A	-	Unannotated
chr1	59934125	59934413	*	0.0072314	0.0279364	0.356878	NS	CpG: 40	#N/A		Intergenic
chr1	59961744	59962214	*	0.0576501	0.14267	-1.22131	NS	CpG: 50	ENSDARG00000042561	lpar2b	Promoter
chr1	59980680	59981520	*	0.00450634	0.0188094	1.42739	NS	CpG: 75	#N/A	-	Unannotated
chr1	60021497	60022711	*	4.0998e-22	1.49945e-20	11.4973	NS	CpG: 101	ENSDARG00000044671	WFIKKN1	Exon
chr1	60045607	60045942	*	0.250087	0.409802	0.592008	NS	CpG: 24	ENSDARG00000040126	CDC37	Intron
chr1	60064774	60065237	*	0.849051	0.935886	-0.114544	NS	CpG: 42	#N/A	-	Unannotated
chr1	60099473	60099675	*	0.00262913	0.0122204	-3.88677	NS	CpG: 17	#N/A		Intergenic
chr1	60269695	60269963	*	0.497394	0.659193	-0.220756	NS	CpG: 32	ENSDARG00000013695	rdh8b	Promoter
chr1	60285130	60285473	*	2.1451e-05	0.000184421	4.24672	NS	CpG: 29	#N/A	-	Unannotated
chr1	60289183	60289641	*	0.673654	0.808893	0.0327923	NS	CpG: 42	#N/A	-	Unannotated
chr1	60297239	60297557	*	8.79609e-26	3.88596e-24	-14.4988	NS	CpG: 23	#N/A	-	Unannotated
chr1	60311874	60312144	*	0.490095	0.652778	-0.548094	NS	CpG: 27	ENSDARG00000007015	olfm2b	Exon
chr1	60324803	60325348	*	0.0471992	0.122159	-1.59997	NS	CpG: 42	#N/A	-	Unannotated
chr2	11728	11992	*	0.498343	0.659193	-1.36556	NS	CpG: 23	#N/A		Intergenic
chr2	32229	32438	*	0.696168	0.823734	0.310508	NS	CpG: 21	ENSDARG00000087773	TNS3 (1 of 2)	Promoter
chr2	50851	51123	*	0.0107882	0.0386331	3.67104	NS	CpG: 24	#N/A	-	Unannotated
chr2	84477	84879	*	0.000731034	0.0041447	-2.7379	NS	CpG: 31	#N/A	-	Unannotated
chr2	95190	95462	*	0.222025	0.380591	1.34902	NS	CpG: 20	ENSDARG00000063518	CPN2	Exon
chr2	170397	170620	*	0.682945	0.815223	-0.384101	NS	CpG: 31	ENSDARG00000038666	igfbp1b	Promoter
chr2	218267	218618	*	0.758268	0.867092	-0.235915	NS	CpG: 28	#N/A		Intergenic
chr2	239926	240546	*	0.771735	0.878215	-0.129962	NS	CpG: 50	#N/A	-	Unannotated
chr2	251306	251528	*	0.00230149	0.01089	-3.65945	NS	CpG: 20	ENSDARG00000038271	zgc:113293	Exon
chr2	256403	256635	*	1	1	0	NS	CpG: 20	ENSDARG00000077839	DHX30	Promoter
chr2	267008	267316	*	0.027952	0.081252	4.67758	NS	CpG: 29	ENSDARG00000077839	DHX30	Exon
chr2	279497	280350	*	0.590389	0.738525	0.45026	NS	CpG: 60	#N/A		Intergenic
chr2	299954	300877	*	0.859841	0.943584	-0.111901	NS	CpG: 70	#N/A	-	Unannotated
chr2	307239	307598	*	0.0868958	0.193574	-0.908819	NS	CpG: 26	ENSDARG00000040683	MEP1B (1 of 2)	Exon
chr2	384909	385222	*	0.00715319	0.0276822	0.148602	NS	CpG: 32	ENSDARG00000076995	SHARPIN (2 of 2)	Promoter
chr2	896612	897030	*	0.918604	0.979683	-0.0651543	NS	CpG: 41	ENSDARG00000017195	foxf2a	Exon
chr2	1114863	1115415	*	0.00865261	0.0323621	1.75019	NS	CpG: 47	#N/A		Intergenic
chr2	1301072	1301306	*	0.0115343	0.0408785	2.7109	NS	CpG: 18	#N/A		Intergenic
chr2	1358841	1359360	*	0.201297	0.356244	1.15236	NS	CpG: 40	ENSDARG00000045137	HRH4 (2 of 2)	Exon
chr2	1476069	1476388	*	0.923143	0.980884	-0.00993471	NS	CpG: 43	#N/A		Intergenic
chr2	1753259	1753542	*	0.0490959	0.126386	-1.86567	NS	CpG: 24	#N/A	-	Unannotated
chr2	1912443	1912771	*	0.0294648	0.0847112	0.477215	NS	CpG: 29	#N/A		Intergenic
chr2	2351285	2351528	*	0.285198	0.448025	0.256136	NS	CpG: 21	#N/A		Intergenic
chr2	2427822	2428106	*	0.887144	0.962655	0.0461454	NS	CpG: 28	ENSDARG00000087364	FP102801.2	Promoter
chr2	2787688	2787946	*	0.480124	0.643758	-1.08892	NS	CpG: 22	#N/A		Intergenic
chr2	3388836	3389067	*	0.931528	0.98503	-0.0665085	NS	CpG: 17	ENSDARG00000039322	CABZ01088149.1	Exon
chr2	3409047	3409337	*	0.210696	0.366235	-0.108579	NS	CpG: 30	ENSDARG00000087421	SERBP1 (3 of 3)	Promoter
chr2	3497656	3497888	*	0.0259284	0.0770975	1.42769	NS	CpG: 26	ENSDARG00000094255	LRRC52 (2 of 2)	Promoter
chr2	3580287	3580585	*	0.00499022	0.0205031	-1.93729	NS	CpG: 25	#N/A	-	Unannotated
chr2	3599297	3599719	*	0.00727483	0.0280395	4.90454	NS	CpG: 32	ENSDARG00000058822	wnt3a	Exon
chr2	3764347	3764620	*	0.88813	0.962733	-0.164276	NS	CpG: 24	ENSDARG00000063437	wnt9a	Exon
chr2	3990917	3991463	*	0.000422901	0.00253968	2.64042	NS	CpG: 39	ENSDARG00000073896	cx47.1	Exon
chr2	4011432	4012000	*	0.574309	0.725738	-1.04601	NS	CpG: 42	ENSDARG00000079730	FUZ	Exon
chr2	4027961	4028216	*	0.0496007	0.127341	-0.41237	NS	CpG: 21	ENSDARG00000019541	gpt2l	Exon
chr2	4139112	4139353	*	0.0015584	0.00784829	6.64802	NS	CpG: 26	ENSDARG00000058876	mmp16b	Exon
chr2	4786588	4786869	*	0.584077	0.733921	0.330475	NS	CpG: 26	#N/A		Intergenic
chr2	5048764	5049225	*	0.561867	0.715687	-0.0358151	NS	CpG: 48	ENSDARG00000070284	sft2d3	Exon
chr2	5263722	5264011	*	0.953878	0.997002	0.0215088	NS	CpG: 29	#N/A	-	Unannotated
chr2	5895865	5896163	*	0.0937296	0.203218	-0.884921	NS	CpG: 29	ENSDARG00000039828	zp3b	Exon
chr2	5904509	5904721	*	0.0823089	0.185673	3.03055	NS	CpG: 16	ENSDARG00000063223	arl14	Promoter
chr2	5934115	5935074	*	0.17151	0.31807	-0.173083	NS	CpG: 77	#N/A	-	Unannotated
chr2	6515484	6515729	*	0.00166466	0.00826221	-3.4361	NS	CpG: 22	#N/A		Intergenic
chr2	6828589	6828807	*	0.0380282	0.103793	-3.10021	NS	CpG: 17	ENSDARG00000063191	extl2	Exon
chr2	6946640	6946870	*	0.0165665	0.0541536	-2.4236	NS	CpG: 21	#N/A	-	Unannotated
chr2	7408851	7409113	*	0.689675	0.818602	0.593038	NS	CpG: 19	ENSDARG00000016485	CCDC39	Intron
chr2	7790211	7790446	*	0.000886461	0.00484861	1.39205	NS	CpG: 18	ENSDARG00000031548	ephb3a	firstIntron
chr2	7896684	7897266	*	0.208784	0.364218	-0.155603	NS	CpG: 50	#N/A	-	Unannotated
chr2	8059253	8059457	*	0.0141562	0.0479249	7.86353	NS	CpG: 16	ENSDARG00000012816	C2H3orf58 (1 of 2)	Exon
chr2	8082981	8083233	*	8.61362e-13	1.88402e-11	35.7143	Hyper	CpG: 20	ENSDARG00000012816	C2H3orf58 (1 of 2)	Exon
chr2	8590540	8590820	*	0.354058	0.52225	1.19662	NS	CpG: 21	ENSDARG00000077581	ZZZ3	Exon
chr2	9423510	9423873	*	1.01356e-103	2.05569e-101	34.1828	Hyper	CpG: 30	ENSDARG00000038978	dnajb4	Exon
chr2	9491572	9491844	*	0.12958	0.257367	-1.20476	NS	CpG: 26	ENSDARG00000015707	dvl3	Exon
chr2	9850576	9850822	*	0.0555569	0.138644	0.476706	NS	CpG: 23	#N/A		Intergenic
chr2	11439509	11439995	*	0.489568	0.652465	0.0563106	NS	CpG: 36	#N/A	-	Unannotated
chr2	11622678	11622961	*	0.18048	0.330449	-3.50087	NS	CpG: 23	#N/A	-	Unannotated
chr2	11703197	11703713	*	0.000106585	0.000757299	-0.558041	NS	CpG: 37	ENSDARG00000018809	abhd3	Promoter
chr2	12033117	12034253	*	0.0399847	0.107671	-0.432083	NS	CpG: 81	#N/A	-	Unannotated
chr2	13499895	13502528	*	0.000121376	0.000842269	5.31986	NS	CpG: 198	#N/A		Intergenic
chr2	13665603	13666650	*	0.576714	0.727949	-1.37858	NS	CpG: 81	#N/A		Intergenic
chr2	13843183	13843429	*	0.000386906	0.00233926	-2.70701	NS	CpG: 17	#N/A		Intergenic
chr2	13849844	13850283	*	0.0412322	0.110299	-1.68729	NS	CpG: 49	#N/A		Intergenic
chr2	13858780	13861972	*	0.259757	0.421009	-0.713126	NS	CpG: 224	#N/A		Intergenic
chr2	14247934	14248222	*	0.341137	0.508429	0.770208	NS	CpG: 23	ENSDARG00000039344	tctex1d1	Intron
chr2	14249941	14253615	*	0.00380123	0.0164671	3.1842	NS	CpG: 275	ENSDARG00000039344	tctex1d1	Intron
chr2	14367522	14368188	*	1.02781e-06	1.12958e-05	3.1682	NS	CpG: 63	ENSDARG00000077269	SGIP1	Intron
chr2	14459811	14460100	*	0.0414675	0.110795	-0.379271	NS	CpG: 22	#N/A		Intergenic
chr2	14538626	14539099	*	0.088316	0.195351	3.37796	NS	CpG: 35	#N/A		Intergenic
chr2	14632568	14633022	*	0.000804486	0.00448142	-4.03732	NS	CpG: 32	#N/A		Intergenic
chr2	14654257	14654913	*	0.776099	0.882281	0.325149	NS	CpG: 46	#N/A		Intergenic
chr2	14669550	14669775	*	0.550599	0.705361	-0.982691	NS	CpG: 20	#N/A		Intergenic
chr2	14693511	14693805	*	0.000685926	0.0038939	-4.17621	NS	CpG: 21	#N/A		Intergenic
chr2	15178564	15178825	*	0.945948	0.993134	0.0979641	NS	CpG: 28	#N/A		Intergenic
chr2	16075025	16075287	*	2.86461e-27	1.34546e-25	22.3918	Hyper	CpG: 21	#N/A	-	Unannotated
chr2	16280836	16281168	*	0.251805	0.412012	-0.27027	NS	CpG: 24	#N/A	-	Unannotated
chr2	16797268	16797926	*	2.58595e-05	0.000221469	4.07011	NS	CpG: 47	#N/A	-	Unannotated
chr2	16935236	16935442	*	0.0038919	0.0168272	2.87073	NS	CpG: 19	ENSDARG00000020289	pif1	Exon
chr2	17465808	17466035	*	0.12201	0.246468	-2.29978	NS	CpG: 17	#N/A	-	Unannotated
chr2	17718359	17718844	*	0.897986	0.968063	0.0208761	NS	CpG: 41	#N/A		Intergenic
chr2	18028507	18028763	*	0.0385983	0.104888	2.80254	NS	CpG: 21	ENSDARG00000010267	dpydb	Intron
chr2	19558876	19559152	*	9.80962e-19	3.10429e-17	29.0533	Hyper	CpG: 20	#N/A		Intergenic
chr2	20763644	20763878	*	1	1	0	NS	CpG: 20	ENSDARG00000039142	arpc5a	Promoter
chr2	20886141	20886542	*	0.293343	0.457495	-0.114768	NS	CpG: 35	ENSDARG00000063544	PIP4K2A (1 of 2)	Promoter
chr2	21025902	21026243	*	0.00136816	0.00703558	-0.644673	NS	CpG: 32	ENSDARG00000028878	vipr1a	Promoter
chr2	21152147	21152996	*	0.562123	0.715808	0.106834	NS	CpG: 71	#N/A	-	Unannotated
chr2	21283154	21283738	*	0.376953	0.54292	-0.794287	NS	CpG: 43	#N/A	-	Unannotated
chr2	21298608	21298883	*	0.00244161	0.0114318	-17.0147	Hypo	CpG: 26	ENSDARG00000024759	inhbab	Exon
chr2	21417140	21417374	*	0.519085	0.678827	0.672326	NS	CpG: 20	ENSDARG00000057184	C2H7orf25	Exon
chr2	21557007	21557346	*	1.11021e-32	6.27056e-31	12.4095	NS	CpG: 37	#N/A		Intergenic
chr2	21616878	21617243	*	0.293648	0.457668	-0.0528451	NS	CpG: 35	ENSDARG00000075211	chd7	Promoter
chr2	21644107	21644414	*	0.469716	0.632753	0.0193945	NS	CpG: 29	ENSDARG00000020261	rab2a	Promoter
chr2	22145973	22146377	*	0.725742	0.843718	-0.0716225	NS	CpG: 34	ENSDARG00000018478	agxtb	Promoter
chr2	22680513	22680754	*	0.176291	0.324368	0.159804	NS	CpG: 22	ENSDARG00000006862	kifap3b	Promoter
chr2	23401699	23402845	*	0.365022	0.533135	-0.218591	NS	CpG: 94	#N/A	-	Unannotated
chr2	23431450	23431751	*	2.70653e-05	0.000228722	3.79678	NS	CpG: 23	ENSDARG00000091306	si:rp71-39b20.3	Exon
chr2	23481974	23482437	*	0.0679349	0.161325	-2.23306	NS	CpG: 30	ENSDARG00000003607	nr2f6a	Exon
chr2	24162324	24162582	*	0.966576	1	-0.00715605	NS	CpG: 24	ENSDARG00000034189	oxsr1a	Promoter
chr2	24452675	24452913	*	0.241396	0.401037	0.979429	NS	CpG: 19	#N/A	-	Unannotated
chr2	24788884	24789308	*	0.18942	0.341354	0.108932	NS	CpG: 33	#N/A	-	Unannotated
chr2	25688186	25688761	*	0.640028	0.779849	-0.525694	NS	CpG: 41	#N/A	-	Unannotated
chr2	26208923	26209173	*	3.01015e-06	3.05952e-05	2.93452	NS	CpG: 19	ENSDARG00000005364	grin3b	Exon
chr2	26451616	26452244	*	0.182776	0.332876	0.357347	NS	CpG: 43	#N/A	-	Unannotated
chr2	26557326	26557646	*	0.226232	0.384992	-0.918794	NS	CpG: 24	ENSDARG00000031372	efna2	firstIntron
chr2	26627980	26628408	*	0.0440006	0.115898	-0.309883	NS	CpG: 30	#N/A	-	Unannotated
chr2	26753150	26753501	*	0.571031	0.722821	-0.072725	NS	CpG: 27	ENSDARG00000030591	lrrc42	Exon
chr2	27242379	27242686	*	0.000674456	0.00384345	3.45907	NS	CpG: 28	ENSDARG00000023542	cdh7	Exon
chr2	28101081	28101383	*	0.0286598	0.0826097	3.22786	NS	CpG: 22	ENSDARG00000015515	mc4r	Exon
chr2	28218665	28219007	*	0.191168	0.343256	2.31623	NS	CpG: 31	ENSDARG00000014522	cdh6	Exon
chr2	28648685	28648982	*	0.113416	0.23494	-1.0865	NS	CpG: 25	ENSDARG00000055843	cdh10	Exon
chr2	29200089	29200367	*	0.00948829	0.0348451	0.636291	NS	CpG: 23	ENSDARG00000011166	cahz	Promoter
chr2	29325506	29325853	*	0.412461	0.577471	-0.59578	NS	CpG: 27	ENSDARG00000014280	dlgap1a	Exon
chr2	29691778	29692003	*	0.765739	0.87429	-0.217054	NS	CpG: 19	ENSDARG00000038868	eng2b	Exon
chr2	29766040	29766507	*	0.0562919	0.140074	1.42414	NS	CpG: 31	ENSDARG00000038867	shhb	Exon
chr2	29897632	29897911	*	0.380585	0.546386	0.0449387	NS	CpG: 26	#N/A	-	Unannotated
chr2	30034025	30034517	*	0.000204353	0.00133699	5.72064	NS	CpG: 37	ENSDARG00000038826	jph1b	Exon
chr2	30038580	30039093	*	0.441293	0.606888	-0.0967124	NS	CpG: 51	#N/A	-	Unannotated
chr2	30336586	30336792	*	0.0886358	0.195595	-4.36835	NS	CpG: 15	ENSDARG00000003779	ctnnd2b	Intron
chr2	30408193	30408667	*	0.0401907	0.108031	0.148148	NS	CpG: 35	ENSDARG00000003779	ctnnd2b	Promoter
chr2	30675138	30675364	*	0.00891813	0.0332159	0.898204	NS	CpG: 23	ENSDARG00000061214	lipin2	Promoter
chr2	30791554	30792163	*	2.0546e-22	7.76916e-21	-9.04681	NS	CpG: 54	#N/A		Intergenic
chr2	31675287	31675894	*	0.0104467	0.0376823	-0.332138	NS	CpG: 45	#N/A	-	Unannotated
chr2	31734675	31735814	*	0.379574	0.545685	0.0566886	NS	CpG: 85	#N/A	-	Unannotated
chr2	32276317	32276768	*	0.432307	0.597939	0.194064	NS	CpG: 40	ENSDARG00000038786	smarcd3a	Promoter
chr2	32758792	32759290	*	1.13307e-07	1.4783e-06	0.625551	NS	CpG: 41	#N/A		Intergenic
chr2	33711012	33711413	*	0.941214	0.990962	-0.00774378	NS	CpG: 34	ENSDARG00000055026	ptch2	Promoter
chr2	34837636	34837936	*	0.00262922	0.0122204	-0.195826	NS	CpG: 29	#N/A	-	Unannotated
chr2	35324610	35324872	*	0.00811022	0.0307458	-0.264768	NS	CpG: 26	#N/A	-	Unannotated
chr2	35336620	35336827	*	0.00180465	0.00886418	9.23946	NS	CpG: 15	#N/A	-	Unannotated
chr2	35601599	35602075	*	0.888851	0.962733	0.0175375	NS	CpG: 37	#N/A	-	Unannotated
chr2	35766947	35767219	*	0.297193	0.460931	0.11141	NS	CpG: 23	ENSDARG00000060767	smg7	Promoter
chr2	36394309	36394850	*	0.00838139	0.0315061	0.742942	NS	CpG: 43	#N/A	-	Unannotated
chr2	36764139	36764767	*	0.91809	0.979683	-0.0178911	NS	CpG: 46	#N/A	-	Unannotated
chr2	36984616	36984897	*	0.0298028	0.0854628	1.40666	NS	CpG: 25	ENSDARG00000019951	sec62	Exon
chr2	37016485	37016871	*	0.893675	0.965983	-0.0438786	NS	CpG: 36	ENSDARG00000038700	gpr160	Exon
chr2	37517393	37517672	*	0.0277755	0.0808793	-0.200005	NS	CpG: 29	ENSDARG00000054162	NFATC4	Promoter
chr2	37612332	37612901	*	0.465901	0.629573	-0.0352534	NS	CpG: 54	#N/A	-	Unannotated
chr2	37820247	37820539	*	0.217383	0.374938	0.04158	NS	CpG: 23	#N/A		Intergenic
chr2	38065565	38065783	*	1	1	0	NS	CpG: 16	ENSDARG00000079605	prmt5	Promoter
chr2	38332162	38332475	*	0.298801	0.462531	-1.32315	NS	CpG: 21	ENSDARG00000077996	CDH24 (1 of 2)	Intron
chr2	40954896	40955702	*	4.15738e-11	7.8271e-10	-1.026	NS	CpG: 56	#N/A	-	Unannotated
chr2	42173618	42173936	*	0.526487	0.684096	-0.255303	NS	CpG: 27	ENSDARG00000060177	vcpip1	Promoter
chr2	42174891	42175136	*	0.231027	0.391956	-1.529	NS	CpG: 20	ENSDARG00000060177	vcpip1	Exon
chr2	42181953	42182395	*	0.595954	0.743818	-0.286979	NS	CpG: 33	ENSDARG00000060177	vcpip1	Exon
chr2	42214542	42214916	*	0.0769266	0.17661	-0.623119	NS	CpG: 43	ENSDARG00000093401	CRH (2 of 2)	Exon
chr2	42274744	42275123	*	0.965531	1	-0.00291388	NS	CpG: 35	ENSDARG00000068143	slc39a6	Promoter
chr2	42278040	42278360	*	0.971365	1	-0.00994081	NS	CpG: 34	#N/A	-	Unannotated
chr2	42292901	42293127	*	0.00240617	0.0113252	-4.59119	NS	CpG: 23	ENSDARG00000038658	MURC (2 of 2)	Exon
chr2	42456484	42457248	*	0.201516	0.356247	0.602339	NS	CpG: 61	ENSDARG00000094514	si:dkey-7l6.3	Exon
chr2	42679889	42680503	*	0.00861421	0.0322455	0.452403	NS	CpG: 68	#N/A	-	Unannotated
chr2	42693202	42694131	*	0.0210847	0.0653332	-0.305372	NS	CpG: 87	#N/A	-	Unannotated
chr2	42877352	42877792	*	0.0281882	0.0816724	3.03972	NS	CpG: 33	ENSDARG00000031783	adcy8	Exon
chr2	43183303	43183841	*	4.54392e-07	5.36374e-06	1.24301	NS	CpG: 59	#N/A	-	Unannotated
chr2	43306026	43306427	*	0.624077	0.766482	-0.137607	NS	CpG: 40	#N/A	-	Unannotated
chr2	43717592	43718517	*	0.621402	0.764459	0.0236339	NS	CpG: 76	#N/A	-	Unannotated
chr2	43800469	43801068	*	0.243405	0.402995	-0.0747909	NS	CpG: 47	#N/A	-	Unannotated
chr2	43810695	43810934	*	0.729228	0.845806	-0.0317818	NS	CpG: 23	ENSDARG00000008548	arhgap12a	Promoter
chr2	44243391	44244886	*	0.583957	0.733921	0.174082	NS	CpG: 115	#N/A	-	Unannotated
chr2	44246636	44247444	*	0.20013	0.355284	-0.207857	NS	CpG: 72	#N/A		Intergenic
chr2	44459824	44460217	*	0.679003	0.812909	-0.0369258	NS	CpG: 44	ENSDARG00000038615	TMEM55B (1 of 2)	Promoter
chr2	44484996	44485228	*	1.4794e-05	0.000133086	-5.46879	NS	CpG: 30	#N/A		Intergenic
chr2	44623860	44624148	*	0.513122	0.673397	-3.23205	NS	CpG: 22	ENSDARG00000060024	GPR148	Exon
chr2	44635515	44635775	*	0.0202104	0.0630621	1.7795	NS	CpG: 22	ENSDARG00000021739	klhl24	Exon
chr2	45346345	45346820	*	0.656564	0.793497	0.0343967	NS	CpG: 34	ENSDARG00000059965	CAMSAP2 (2 of 2)	Promoter
chr2	45603276	45603524	*	8.85799e-13	1.92802e-11	-16.7513	Hypo	CpG: 29	#N/A		Intergenic
chr2	45718975	45719293	*	1	1	0	NS	CpG: 32	ENSDARG00000053101	prpf38b	Promoter
chr2	45937955	45938370	*	3.14764e-05	0.000261542	-0.903506	NS	CpG: 36	#N/A		Intergenic
chr2	46234679	46235027	*	0.469814	0.632753	-0.675032	NS	CpG: 28	#N/A		Intergenic
chr2	47579569	47579863	*	0.0904582	0.198732	1.36564	NS	CpG: 28	#N/A	-	Unannotated
chr2	47582168	47582372	*	0.369756	0.537237	0.516415	NS	CpG: 19	ENSDARG00000010192	pax3a	Exon
chr2	47705495	47706283	*	0.00563767	0.022642	2.60237	NS	CpG: 54	ENSDARG00000038574	scg2b	Exon
chr2	47803909	47804297	*	0.760431	0.86912	-0.0160478	NS	CpG: 32	ENSDARG00000038967	cul3a	Promoter
chr2	48285214	48285478	*	0.187411	0.338554	-0.226874	NS	CpG: 21	#N/A	-	Unannotated
chr2	48369738	48370075	*	0.614724	0.757991	0.0278364	NS	CpG: 26	ENSDARG00000009735	gigfy2	Promoter
chr2	48420724	48421146	*	3.66506e-17	1.06886e-15	13.3138	NS	CpG: 32	ENSDARG00000039650	itm2cb	Promoter
chr2	49286102	49287123	*	0.101743	0.215973	0.399716	NS	CpG: 87	#N/A	-	Unannotated
chr2	49352688	49352956	*	0.269499	0.430185	2.74621	NS	CpG: 20	ENSDARG00000014651	svilb	Exon
chr2	49489349	49490037	*	0.579017	0.729205	-0.159235	NS	CpG: 67	#N/A		Intergenic
chr2	49655510	49655978	*	0.598305	0.745917	0.142788	NS	CpG: 44	#N/A		Intergenic
chr2	50179720	50180120	*	0.0770576	0.17661	-2.12264	NS	CpG: 38	ENSDARG00000059866	CACTIN	Exon
chr2	50197104	50197405	*	0.00439568	0.0184859	-0.147586	NS	CpG: 35	ENSDARG00000059866	CACTIN	Promoter
chr2	50914868	50915306	*	0.000351105	0.00216386	0.909921	NS	CpG: 39	ENSDARG00000044501	#N/A	Exon
chr2	51234292	51235156	*	0.0801765	0.181967	0.657393	NS	CpG: 81	#N/A	-	Unannotated
chr2	52218223	52218934	*	0.957189	0.997425	-0.0757941	NS	CpG: 48	ENSDARG00000078350	lrrc24	Exon
chr2	52789649	52789868	*	0.691519	0.819972	-0.532192	NS	CpG: 17	ENSDARG00000093690	scn12aa	Promoter
chr2	53543269	53543639	*	0.256324	0.416959	0.093985	NS	CpG: 33	ENSDARG00000078665	CELF5 (1 of 3)	Promoter
chr2	54409311	54409769	*	0.117015	0.239724	2.8022	NS	CpG: 30	#N/A		Intergenic
chr2	54608419	54609103	*	4.95551e-197	2.01014e-194	27.8439	Hyper	CpG: 58	ENSDARG00000079719	ABHD8 (1 of 2)	Exon
chr2	54981969	54982274	*	0.714267	0.836581	-0.0647908	NS	CpG: 30	#N/A	-	Unannotated
chr2	55022091	55023278	*	0.937694	0.98821	-0.0114607	NS	CpG: 114	#N/A	-	Unannotated
chr2	55074627	55075578	*	0.460321	0.623544	-0.92106	NS	CpG: 61	ENSDARG00000091408	#N/A	Exon
chr2	55415328	55415594	*	0.0623339	0.151078	0.129421	NS	CpG: 26	ENSDARG00000078306	RNF126 (2 of 2)	Promoter
chr2	55663289	55663584	*	0.0901845	0.198326	3.17613	NS	CpG: 23	ENSDARG00000090115	HCN2 (1 of 2)	Exon
chr2	55804413	55804618	*	0.203845	0.358659	1.65011	NS	CpG: 17	ENSDARG00000001817	CABZ01112877.1	Exon
chr2	56012345	56012648	*	7.66063e-76	1.06818e-73	7.92669	NS	CpG: 30	ENSDARG00000019128	tpm4b	Promoter
chr2	56051665	56051988	*	0.020986	0.0650764	2.64472	NS	CpG: 26	#N/A	-	Unannotated
chr2	56343407	56344664	*	0.170758	0.317255	-0.144095	NS	CpG: 111	#N/A	-	Unannotated
chr2	56452449	56452756	*	0.150261	0.286647	-0.25773	NS	CpG: 45	#N/A		Intergenic
chr2	57362214	57362512	*	0.826731	0.919002	0.0185597	NS	CpG: 47	#N/A		Intergenic
chr2	57477274	57477550	*	0.00817238	0.0309289	2.51783	NS	CpG: 23	ENSDARG00000052496	HMHA1 (2 of 2)	Exon
chr2	57557530	57557770	*	0.917458	0.979683	-0.0255292	NS	CpG: 22	#N/A		Intergenic
chr2	57619156	57619489	*	0.112958	0.234319	2.01878	NS	CpG: 28	ENSDARG00000067820	ncana	Exon
chr2	57918813	57919080	*	0.179072	0.328005	-0.125073	NS	CpG: 28	#N/A		Intergenic
chr2	58038570	58038894	*	0.540383	0.695717	-1.00788	NS	CpG: 28	#N/A	-	Unannotated
chr2	58084231	58084731	*	0.402905	0.568912	-1.77024	NS	CpG: 44	ENSDARG00000067815	LINGO3 (1 of 2)	Exon
chr2	58099156	58099503	*	0.379271	0.545554	0.787259	NS	CpG: 32	ENSDARG00000067815	LINGO3 (1 of 2)	Promoter
chr2	58338898	58339260	*	8.46931e-07	9.49499e-06	-4.12802	NS	CpG: 32	ENSDARG00000069285	CR774186.1	Promoter
chr2	58525399	58525614	*	0.164768	0.308517	2.58791	NS	CpG: 21	#N/A		Intergenic
chr2	58718934	58719295	*	0.00269212	0.0124479	0.988503	NS	CpG: 30	ENSDARG00000038476	si:dkeyp-68b7.7	Promoter
chr2	58724036	58724477	*	0.0090258	0.0334494	3.70095	NS	CpG: 44	#N/A		Intergenic
chr2	58736804	58737166	*	0.266167	0.427652	-0.0475737	NS	CpG: 32	ENSDARG00000092766	si:dkeyp-68b7.6	Promoter
chr2	58740953	58741359	*	0.0183206	0.058224	3.20116	NS	CpG: 30	ENSDARG00000079930	si:dkeyp-68b7.5	Exon
chr2	58966234	58966582	*	0.033937	0.094701	1.57611	NS	CpG: 32	ENSDARG00000089006	TMEM200C (2 of 2)	Exon
chr2	58998270	58998770	*	0.44542	0.609652	-0.41901	NS	CpG: 57	ENSDARG00000019917	epb41l3b	Exon
chr2	59037970	59038189	*	0.00562199	0.0225994	3.13232	NS	CpG: 16	ENSDARG00000019917	epb41l3b	Promoter
chr2	59246403	59246785	*	1	1	0	NS	CpG: 41	#N/A	-	Unannotated
chr2	59313722	59314018	*	0.748548	0.859448	-0.226392	NS	CpG: 30	#N/A		Intergenic
chr2	59431875	59432157	*	1.9798e-06	2.06882e-05	8.04442	NS	CpG: 23	#N/A		Intergenic
chr2	59477062	59477421	*	0.0799195	0.181693	-3.10014	NS	CpG: 31	#N/A		Intergenic
chr2	59522099	59523277	*	0.689813	0.818602	-0.233271	NS	CpG: 133	#N/A	-	Unannotated
chr2	59531915	59533059	*	0.0120538	0.0421173	0.901355	NS	CpG: 129	#N/A	-	Unannotated
chr2	59550833	59551157	*	0.407652	0.573617	-0.905201	NS	CpG: 32	ENSDARG00000073679	CABZ01092973.1	Promoter
chr2	59557281	59557806	*	0.000100565	0.000719105	-2.98766	NS	CpG: 47	#N/A	-	Unannotated
chr2	59675938	59676173	*	0.318208	0.483722	-0.055179	NS	CpG: 21	ENSDARG00000095242	ndufa13	Promoter
chr2	59699669	59699871	*	0.0124863	0.0431891	9.35968	NS	CpG: 18	#N/A	-	Unannotated
chr2	59756010	59756313	*	0.288697	0.452071	0.929796	NS	CpG: 30	#N/A		Intergenic
chr2	59810247	59810494	*	0.054483	0.136498	-2.1111	NS	CpG: 25	ENSDARG00000086541	CABZ01100278.1	Exon
chr2	59839939	59840314	*	0.0792796	0.180667	-0.732116	NS	CpG: 35	#N/A		Intergenic
chr3	163385	163800	*	0.0993706	0.212352	0.138873	NS	CpG: 40	#N/A		Intergenic
chr3	531682	533018	*	6.60732e-05	0.000497164	-3.63487	NS	CpG: 111	#N/A	-	Unannotated
chr3	741008	741604	*	0.000366131	0.00224406	2.3262	NS	CpG: 49	#N/A		Intergenic
chr3	1157020	1157249	*	0.0911756	0.200013	0.242583	NS	CpG: 33	ENSDARG00000030508	CCDC134 (2 of 2)	Promoter
chr3	1165068	1166010	*	0.0370741	0.101862	1.89732	NS	CpG: 74	#N/A	-	Unannotated
chr3	1254787	1255128	*	0.00495027	0.0203953	11.7119	NS	CpG: 27	#N/A		Intergenic
chr3	1560646	1560995	*	0.751761	0.862082	-0.0170805	NS	CpG: 27	ENSDARG00000016674	TRIM35 (38 of 41)	Promoter
chr3	1874889	1875406	*	0.753732	0.863675	-0.509898	NS	CpG: 52	ENSDARG00000075173	si:ch1073-322p19.1	Exon
chr3	1878136	1878939	*	1.01315e-05	9.34021e-05	-2.50839	NS	CpG: 62	ENSDARG00000075173	si:ch1073-322p19.1	Exon
chr3	1914965	1915318	*	0.602408	0.748732	0.343255	NS	CpG: 29	#N/A	-	Unannotated
chr3	1915680	1917050	*	0.0560587	0.139662	1.36926	NS	CpG: 113	#N/A	-	Unannotated
chr3	1939959	1940442	*	0.505694	0.666196	-0.0339468	NS	CpG: 40	#N/A	-	Unannotated
chr3	1963019	1963283	*	0.616861	0.759921	0.0452038	NS	CpG: 26	ENSDARG00000095826	C3H22orf32	Promoter
chr3	1982021	1982662	*	0.149898	0.28611	-0.19311	NS	CpG: 56	#N/A	-	Unannotated
chr3	1984589	1984828	*	0.000781272	0.00437395	1.76834	NS	CpG: 21	ENSDARG00000091032	POLDIP3	Exon
chr3	1996882	1997129	*	0.193416	0.34604	-0.223214	NS	CpG: 19	ENSDARG00000044852	wbp2	Promoter
chr3	2004275	2004523	*	0.00740569	0.0284543	-0.205086	NS	CpG: 23	ENSDARG00000074266	C3H7orf55	Promoter
chr3	2046265	2046747	*	0.224892	0.383741	-0.242131	NS	CpG: 64	ENSDARG00000095889	si:zfos-1697h8.2	Promoter
chr3	2070827	2071755	*	0.427422	0.593645	0.754052	NS	CpG: 75	#N/A	-	Unannotated
chr3	2072612	2072815	*	0.0229381	0.0701508	2.93909	NS	CpG: 18	ENSDARG00000079348	GRIN2B (1 of 2)	Exon
chr3	2081458	2081699	*	0.00568556	0.0227933	-0.252525	NS	CpG: 24	#N/A		Intergenic
chr3	2422257	2422575	*	1.0028e-14	2.61667e-13	-16.3616	Hypo	CpG: 21	#N/A	-	Unannotated
chr3	2554080	2554567	*	0.127693	0.2547	-0.394998	NS	CpG: 53	#N/A	-	Unannotated
chr3	2558655	2559340	*	0.0498254	0.127697	-3.40643	NS	CpG: 63	ENSDARG00000077467	sox10	Exon
chr3	3653072	3653479	*	0.862353	0.945261	-0.123305	NS	CpG: 42	ENSDARG00000090876	TMEM184B (3 of 3)	Promoter
chr3	4053202	4053519	*	0.792017	0.89459	-0.304856	NS	CpG: 28	ENSDARG00000077792	CDC42EP1 (1 of 2)	Exon
chr3	5362700	5362901	*	0.379607	0.545685	1.23395	NS	CpG: 20	#N/A		Intergenic
chr3	5665157	5665636	*	0.104626	0.220312	1.25023	NS	CpG: 47	#N/A	-	Unannotated
chr3	5761862	5762077	*	0.000163964	0.00110515	5.64401	NS	CpG: 16	ENSDARG00000001014	MYH9 (1 of 2)	Exon
chr3	5791718	5791919	*	0.986612	1	-0.0293597	NS	CpG: 14	ENSDARG00000001014	MYH9 (1 of 2)	Exon
chr3	5825391	5826637	*	0.22078	0.378747	-0.0600601	NS	CpG: 113	#N/A	-	Unannotated
chr3	5875044	5875266	*	0.265258	0.426515	-0.038625	NS	CpG: 27	ENSDARG00000034777	txn2	Promoter
chr3	5883338	5883586	*	0.014612	0.0490954	-5.43203	NS	CpG: 19	#N/A		Intergenic
chr3	6078261	6078477	*	0.259365	0.420526	-0.596949	NS	CpG: 16	#N/A		Intergenic
chr3	6129215	6129477	*	0.0378249	0.103416	-2.7624	NS	CpG: 34	ENSDARG00000027360	si:ch211-106h11.3	Exon
chr3	6165622	6165949	*	0.0399824	0.107671	1.9332	NS	CpG: 26	ENSDARG00000017720	si:ch211-106h11.1	Exon
chr3	6444810	6445374	*	0.000122905	0.000851559	0.425946	NS	CpG: 46	#N/A		Intergenic
chr3	6496465	6497071	*	0.786701	0.891608	0.291572	NS	CpG: 43	#N/A	-	Unannotated
chr3	6951871	6952088	*	0.647775	0.786495	0.451318	NS	CpG: 24	ENSDARG00000046062	sumo2b	Intron
chr3	6969863	6970080	*	0.0457786	0.119335	0.161779	NS	CpG: 22	ENSDARG00000029419	hn1b	Promoter
chr3	8220607	8220991	*	0.286777	0.450087	-1.43585	NS	CpG: 28	ENSDARG00000052315	UBN2 (1 of 2)	Exon
chr3	8237642	8238089	*	0.85643	0.940625	0.0949624	NS	CpG: 33	ENSDARG00000052315	UBN2 (1 of 2)	Exon
chr3	8364804	8365097	*	3.54388e-12	7.32073e-11	4.1096	NS	CpG: 28	#N/A		Intergenic
chr3	8452669	8452973	*	0.00444051	0.0186393	3.16456	NS	CpG: 29	ENSDARG00000021936	zgc:109949	Exon
chr3	9022161	9022413	*	0.262138	0.423446	1.57081	NS	CpG: 19	#N/A		Intergenic
chr3	9036847	9037158	*	4.27097e-32	2.32403e-30	19.2595	Hyper	CpG: 31	#N/A		Intergenic
chr3	9077469	9078033	*	0.143231	0.276608	0.969828	NS	CpG: 45	ENSDARG00000088540	CABZ01064674.1	Exon
chr3	9089977	9090335	*	7.11091e-05	0.000527058	2.57699	NS	CpG: 33	#N/A	-	Unannotated
chr3	9204600	9204815	*	0.00130673	0.00674063	3.13589	NS	CpG: 17	#N/A		Intergenic
chr3	9965630	9966242	*	0.00240033	0.0113097	4.67416	NS	CpG: 50	#N/A		Intergenic
chr3	10258081	10258686	*	0.471477	0.634418	-0.627899	NS	CpG: 44	ENSDARG00000063156	GPR139	Exon
chr3	10826900	10827194	*	0.00866371	0.0323764	-2.90079	NS	CpG: 27	ENSDARG00000087687	TMEM100 (1 of 2)	Exon
chr3	10957842	10958184	*	0.0284669	0.0822665	-0.150955	NS	CpG: 31	#N/A		Intergenic
chr3	10994746	10994959	*	0.611576	0.755915	-0.379628	NS	CpG: 24	#N/A	-	Unannotated
chr3	11065448	11066171	*	0.536294	0.693204	-0.796771	NS	CpG: 50	ENSDARG00000018306	srl	Exon
chr3	11082966	11083243	*	0.933588	0.985958	0.0119401	NS	CpG: 34	#N/A		Intergenic
chr3	11761434	11761668	*	0.00159757	0.00800938	3.69147	NS	CpG: 18	#N/A		Intergenic
chr3	11926908	11927830	*	0.236257	0.395416	0.196794	NS	CpG: 77	#N/A	-	Unannotated
chr3	11971105	11971315	*	0.000388704	0.00234695	-3.35609	NS	CpG: 26	#N/A	-	Unannotated
chr3	12953630	12953877	*	0.0025597	0.0119346	-0.393701	NS	CpG: 27	#N/A	-	Unannotated
chr3	12990420	12990712	*	0.0274	0.0801698	1.67487	NS	CpG: 23	ENSDARG00000078452	hmox2b	Exon
chr3	13101320	13101587	*	2.9698e-47	2.59829e-45	37.8884	Hyper	CpG: 21	#N/A		Intergenic
chr3	13640360	13640632	*	0.132638	0.261988	0.389784	NS	CpG: 27	ENSDARG00000093937	cnn1b	Promoter
chr3	13884127	13884556	*	0.277529	0.43897	0.229885	NS	CpG: 36	#N/A		Intergenic
chr3	14158405	14158736	*	0.961294	0.999136	0.0356585	NS	CpG: 29	ENSDARG00000043609	EPOR (1 of 2)	Exon
chr3	14299408	14299757	*	0.240757	0.400244	-0.0732992	NS	CpG: 29	ENSDARG00000039338	gadd45gip1	Promoter
chr3	14417320	14417534	*	0.320062	0.485094	1.48104	NS	CpG: 19	ENSDARG00000061836	nfixb	Intron
chr3	14735673	14735922	*	0.952366	0.996824	0.00600389	NS	CpG: 23	ENSDARG00000041217	xpo6	Promoter
chr3	14966822	14967209	*	0.604557	0.750984	1.64252	NS	CpG: 27	ENSDARG00000057679	sh2b1	Exon
chr3	15380586	15381184	*	0.138485	0.270307	-0.746403	NS	CpG: 43	#N/A	-	Unannotated
chr3	15413875	15414403	*	0.528014	0.685209	0.389156	NS	CpG: 36	ENSDARG00000008403	phospho1	Exon
chr3	15439643	15440110	*	0.0808877	0.183209	-1.33392	NS	CpG: 51	ENSDARG00000070866	tmem11	Exon
chr3	15623986	15624238	*	8.8415e-09	1.32385e-07	-7.16822	NS	CpG: 20	ENSDARG00000057910	mrps34	Exon
chr3	15641959	15642292	*	0.0679358	0.161325	-2.06119	NS	CpG: 27	#N/A	-	Unannotated
chr3	15922481	15923503	*	0.959383	0.998313	-0.0564951	NS	CpG: 78	#N/A	-	Unannotated
chr3	15987704	15988505	*	0.0307719	0.0878466	-0.361417	NS	CpG: 70	#N/A		Intergenic
chr3	16075750	16076345	*	0.015121	0.0506149	-4.0943	NS	CpG: 48	ENSDARG00000062618	KCNJ12 (2 of 2)	Exon
chr3	16257838	16258051	*	0.00544304	0.0220589	-5.1145	NS	CpG: 17	ENSDARG00000016480	slc17a7	Exon
chr3	16496185	16496670	*	0.96642	1	-0.0648915	NS	CpG: 40	#N/A	-	Unannotated
chr3	17003867	17004543	*	0.48029	0.643758	-0.0482707	NS	CpG: 68	#N/A	-	Unannotated
chr3	17297628	17297892	*	0.118152	0.241059	0.145022	NS	CpG: 29	ENSDARG00000006017	kat2a	Promoter
chr3	17826502	17827109	*	0.0966177	0.207963	-0.926099	NS	CpG: 45	ENSDARG00000013460	WFIKKN2 (1 of 2)	Promoter
chr3	18102071	18102638	*	0.822703	0.91658	0.0341213	NS	CpG: 57	ENSDARG00000074531	spag9a	Promoter
chr3	18113288	18113535	*	0.12924	0.257269	-0.0898869	NS	CpG: 25	ENSDARG00000005254	kdelr2a	Promoter
chr3	18128153	18128383	*	0.000850093	0.00468865	-0.643878	NS	CpG: 26	#N/A	-	Unannotated
chr3	18166246	18166675	*	0.963828	1	-0.00245137	NS	CpG: 42	#N/A	-	Unannotated
chr3	18176997	18177313	*	0.434633	0.600227	-0.484925	NS	CpG: 27	ENSDARG00000036994	tbc1d16	Exon
chr3	18741634	18742128	*	0.00026862	0.00170012	8.32172	NS	CpG: 33	ENSDARG00000088560	tmem104	Exon
chr3	19002396	19002650	*	0.52682	0.684233	-0.490149	NS	CpG: 22	#N/A	-	Unannotated
chr3	19067635	19068066	*	0.807852	0.905051	0.00740475	NS	CpG: 39	#N/A	-	Unannotated
chr3	19497059	19497470	*	0.00353171	0.0155256	-1.28161	NS	CpG: 42	#N/A	-	Unannotated
chr3	19619231	19619446	*	0.312041	0.477243	0.192986	NS	CpG: 19	ENSDARG00000078135	MRC2	Promoter
chr3	19786777	19787274	*	0.888185	0.962733	0.0246288	NS	CpG: 42	ENSDARG00000070735	rnd2	Promoter
chr3	19952141	19953220	*	0.746928	0.85927	-0.0309987	NS	CpG: 84	#N/A	-	Unannotated
chr3	21333041	21333671	*	0.0795041	0.181086	0.0650195	NS	CpG: 56	#N/A		Intergenic
chr3	21397567	21397885	*	0.275821	0.437392	-0.0501002	NS	CpG: 28	#N/A		Intergenic
chr3	21882717	21883066	*	0.140159	0.27262	0.221668	NS	CpG: 42	#N/A		Intergenic
chr3	22249072	22249450	*	1	1	0	NS	CpG: 30	#N/A	-	Unannotated
chr3	22271975	22272964	*	0.0607639	0.148482	-0.172593	NS	CpG: 86	#N/A		Intergenic
chr3	22292330	22292553	*	0.00530622	0.02158	3.73825	NS	CpG: 21	#N/A		Intergenic
chr3	23321539	23321840	*	0.112393	0.233633	-0.47254	NS	CpG: 26	#N/A	-	Unannotated
chr3	23697835	23698145	*	0.077894	0.178111	0.491176	NS	CpG: 32	ENSDARG00000079912	RAPGEFL1	Promoter
chr3	23752847	23753288	*	0.576026	0.727338	-0.0170531	NS	CpG: 52	ENSDARG00000029911	casc3	Promoter
chr3	23769473	23769827	*	0.275054	0.436759	-0.0775194	NS	CpG: 33	#N/A		Intergenic
chr3	23887378	23888068	*	0.0384871	0.104649	0.087007	NS	CpG: 58	#N/A	-	Unannotated
chr3	23960236	23960452	*	0.000879866	0.00482898	0.797131	NS	CpG: 17	#N/A	-	Unannotated
chr3	23968559	23969141	*	4.40671e-05	0.000351748	0.704045	NS	CpG: 40	#N/A	-	Unannotated
chr3	23979585	23979944	*	0.00375987	0.0163196	-1.0727	NS	CpG: 31	ENSDARG00000056027	hoxb8a	Exon
chr3	23995128	23995337	*	0.317351	0.482789	-1.07068	NS	CpG: 20	ENSDARG00000010630	hoxb6a	Exon
chr3	23999113	23999553	*	6.90821e-05	0.000512885	-1.6221	NS	CpG: 34	ENSDARG00000013057	hoxb5a	Exon
chr3	24013148	24013379	*	3.33181e-05	0.000275306	1.07592	NS	CpG: 21	ENSDARG00000013533	hoxb4a	Exon
chr3	24030221	24030454	*	2.46641e-07	3.08267e-06	8.13433	NS	CpG: 25	#N/A	-	Unannotated
chr3	24044818	24045431	*	0.00724879	0.0279793	5.71154	NS	CpG: 43	ENSDARG00000000175	hoxb2a	Exon
chr3	24172087	24172726	*	0.0764192	0.176401	2.11795	NS	CpG: 47	#N/A		Intergenic
chr3	24241952	24242251	*	2.52798e-39	1.81933e-37	10.106	NS	CpG: 27	#N/A		Intergenic
chr3	24292427	24292676	*	0.700485	0.826278	-0.537885	NS	CpG: 22	#N/A		Intergenic
chr3	24425609	24425896	*	0.997668	1	0.00169045	NS	CpG: 27	#N/A		Intergenic
chr3	24471252	24471565	*	4.20944e-13	9.63206e-12	9.1561	NS	CpG: 32	#N/A		Intergenic
chr3	25155073	25155725	*	0.626004	0.767792	-0.055526	NS	CpG: 55	#N/A	-	Unannotated
chr3	25156703	25157322	*	0.923281	0.980884	-0.00618593	NS	CpG: 47	#N/A		Intergenic
chr3	25239470	25240075	*	0.00371551	0.0161585	3.00083	NS	CpG: 50	ENSDARG00000060991	smcr7a	Exon
chr3	25268102	25268541	*	0.00155674	0.00784829	-0.231571	NS	CpG: 37	#N/A	-	Unannotated
chr3	25746546	25747373	*	3.18786e-06	3.22545e-05	1.91382	NS	CpG: 67	#N/A	-	Unannotated
chr3	26495956	26496175	*	0.148206	0.283593	-1.94921	NS	CpG: 16	ENSDARG00000061248	xylt1	firstIntron
chr3	26913821	26914816	*	0.808811	0.905852	0.620962	NS	CpG: 65	ENSDARG00000092362	hsp70.2	Exon
chr3	26925789	26926444	*	0.0297898	0.0854628	0.56952	NS	CpG: 49	#N/A	-	Unannotated
chr3	26989749	26990132	*	0.127016	0.253805	0.214602	NS	CpG: 40	ENSDARG00000075783	HMGXB4 (1 of 2)	Promoter
chr3	26999001	26999280	*	0.0838618	0.188509	-0.120859	NS	CpG: 33	ENSDARG00000055743	ankrd54	Exon
chr3	27299321	27300228	*	0.851134	0.937255	-0.184732	NS	CpG: 97	ENSDARG00000034493	grin2aa	firstIntron
chr3	27752336	27752617	*	0.0280327	0.0813805	0.131666	NS	CpG: 22	#N/A	-	Unannotated
chr3	28219189	28219394	*	0.000231379	0.00148977	4.06886	NS	CpG: 15	#N/A	-	Unannotated
chr3	28233428	28233706	*	0.00191312	0.00930898	-3.75348	NS	CpG: 23	ENSDARG00000014746	rbfox1	Intron
chr3	28359614	28360335	*	2.30981e-60	2.7122e-58	57.9132	Hyper	CpG: 58	#N/A	-	Unannotated
chr3	28850350	28850959	*	7.75823e-05	0.000571241	5.8821	NS	CpG: 56	#N/A	-	Unannotated
chr3	29620430	29620818	*	0.26221	0.423446	1.71436	NS	CpG: 31	ENSDARG00000038012	FAM83F (1 of 2)	Exon
chr3	29720905	29721152	*	0.429232	0.594896	0.117102	NS	CpG: 25	#N/A		Intergenic
chr3	29994382	29994657	*	0.68562	0.81632	-0.228211	NS	CpG: 33	ENSDARG00000032565	cacng2a	Exon
chr3	30061144	30061833	*	0.33309	0.498573	-0.0528571	NS	CpG: 56	#N/A	-	Unannotated
chr3	30307067	30307295	*	3.61933e-24	1.44191e-22	13.313	NS	CpG: 26	ENSDARG00000019741	CCND3 (2 of 2)	Exon
chr3	30399856	30400101	*	1	1	0	NS	CpG: 20	ENSDARG00000087732	Metazoa_SRP	Promoter
chr3	31533359	31533758	*	0.00605822	0.0240283	3.24927	NS	CpG: 28	ENSDARG00000028521	c1ql3b	Exon
chr3	32098541	32098972	*	0.160655	0.302325	-0.405469	NS	CpG: 38	ENSDARG00000055855	kcnc3a	Exon
chr3	32458062	32458781	*	0.00996904	0.0363414	0.584506	NS	CpG: 59	#N/A		Intergenic
chr3	32851200	32851404	*	0.00696033	0.0270061	-0.228137	NS	CpG: 19	#N/A	-	Unannotated
chr3	33396098	33396693	*	0.205358	0.360042	-0.174953	NS	CpG: 54	ENSDARG00000034893	rarab	Promoter
chr3	33618539	33618773	*	0.0435264	0.114784	-3.57036	NS	CpG: 21	#N/A	-	Unannotated
chr3	33874169	33875516	*	0.58154	0.731707	0.100441	NS	CpG: 113	#N/A		Intergenic
chr3	34234584	34234950	*	0.0418217	0.111541	0.0577256	NS	CpG: 34	#N/A	-	Unannotated
chr3	35091036	35091291	*	0.348491	0.516181	0.0462019	NS	CpG: 20	#N/A	-	Unannotated
chr3	35458510	35458802	*	0.00601952	0.0239386	4.16083	NS	CpG: 30	ENSDARG00000076401	cacng3b	Exon
chr3	35949758	35950153	*	0.425474	0.591238	-0.0622297	NS	CpG: 33	#N/A	-	Unannotated
chr3	36544193	36544930	*	0.998964	1	3.37167e-05	NS	CpG: 71	#N/A	-	Unannotated
chr3	36573922	36574132	*	0.182152	0.332059	-0.207469	NS	CpG: 18	ENSDARG00000007549	pdxdc1	Promoter
chr3	36771325	36771544	*	0.00322689	0.0145145	-0.149374	NS	CpG: 21	ENSDARG00000074735	cog1	Promoter
chr3	36966955	36967356	*	7.73867e-13	1.7094e-11	-1.41026	NS	CpG: 34	#N/A	-	Unannotated
chr3	37299809	37300283	*	1.76819e-07	2.24891e-06	-8.83003	NS	CpG: 33	ENSDARG00000059773	SRCIN1 (1 of 2)	Exon
chr3	37570830	37571046	*	0.920181	0.979683	0.0175749	NS	CpG: 21	#N/A	-	Unannotated
chr3	38788602	38789181	*	0.472781	0.635598	-0.239364	NS	CpG: 45	ENSDARG00000059747	si:dkey-106c17.3	Exon
chr3	39311201	39311682	*	4.32641e-18	1.31323e-16	8.73558	NS	CpG: 37	#N/A	-	Unannotated
chr3	39621600	39621930	*	3.5211e-58	3.83199e-56	20.2059	Hyper	CpG: 28	ENSDARG00000090340	FAM83G (2 of 2)	Promoter
chr3	39873321	39873548	*	0.419471	0.585449	-1.42257	NS	CpG: 19	ENSDARG00000060496	CACNA1H (1 of 2)	Exon
chr3	40571133	40571970	*	0.17641	0.324368	0.580707	NS	CpG: 62	#N/A	-	Unannotated
chr3	40790846	40791202	*	1	1	0	NS	CpG: 29	#N/A	-	Unannotated
chr3	41331524	41331728	*	4.91841e-05	0.000385693	9.22723	NS	CpG: 15	#N/A		Intergenic
chr3	41348414	41348729	*	0.00854749	0.0321035	-2.95756	NS	CpG: 24	#N/A		Intergenic
chr3	41505951	41506298	*	0.133216	0.262872	0.631095	NS	CpG: 29	#N/A		Intergenic
chr3	41912408	41912727	*	0.00338028	0.0149839	0.593945	NS	CpG: 27	ENSDARG00000037879	lfng	Exon
chr3	42774790	42775081	*	0.905848	0.972779	-0.0147111	NS	CpG: 25	ENSDARG00000074444	RMI2	Promoter
chr3	42963313	42963992	*	0.410653	0.575963	0.751402	NS	CpG: 47	ENSDARG00000026534	axin1	Exon
chr3	44790882	44792257	*	9.43759e-07	1.04493e-05	1.18539	NS	CpG: 105	#N/A	-	Unannotated
chr3	45038199	45038625	*	0.503215	0.663938	-1.37231	NS	CpG: 31	ENSDARG00000059616	hs3st2	Exon
chr3	45318866	45319242	*	0.685131	0.816303	-0.0308665	NS	CpG: 33	#N/A	-	Unannotated
chr3	46081999	46082215	*	0.79868	0.899465	-0.722098	NS	CpG: 18	#N/A	-	Unannotated
chr3	46152630	46152958	*	0.00886305	0.0330384	1.1056	NS	CpG: 25	ENSDARG00000052642	SHISA9 (1 of 2)	Exon
chr3	46667091	46668681	*	0.442256	0.607714	-0.122607	NS	CpG: 112	#N/A	-	Unannotated
chr3	46841193	46841452	*	0.374607	0.540938	2.16952	NS	CpG: 20	ENSDARG00000014420	elavl3	Exon
chr3	46975411	46977721	*	0.364326	0.532467	0.820737	NS	CpG: 151	#N/A		Intergenic
chr3	47587748	47588286	*	0.131666	0.26053	-0.42884	NS	CpG: 37	#N/A	-	Unannotated
chr3	48111559	48111834	*	0.483167	0.646251	-0.960128	NS	CpG: 22	ENSDARG00000074551	CR392045.1	Exon
chr3	48318936	48319685	*	0.792944	0.894819	-0.0335307	NS	CpG: 63	#N/A	-	Unannotated
chr3	48820707	48821021	*	2.55312e-07	3.18213e-06	6.17235	NS	CpG: 28	ENSDARG00000089292	LPHN1 (1 of 4)	Intron
chr3	50003332	50004213	*	0.0291465	0.0839043	0.323374	NS	CpG: 65	#N/A	-	Unannotated
chr3	51375815	51376025	*	0.0273371	0.0801434	3.4662	NS	CpG: 21	#N/A		Intergenic
chr3	53266407	53266679	*	0.98407	1	-0.00189727	NS	CpG: 29	#N/A		Intergenic
chr3	53340937	53341241	*	0.802614	0.902308	-0.0244124	NS	CpG: 26	#N/A	-	Unannotated
chr3	53670755	53671222	*	9.03951e-05	0.000653716	3.24374	NS	CpG: 32	ENSDARG00000052150	pbx4	Intron
chr3	53849387	53849643	*	0.817415	0.91315	0.589198	NS	CpG: 17	ENSDARG00000078904	brd4	Exon
chr3	53990402	53990774	*	0.000834047	0.00461154	-0.308466	NS	CpG: 30	ENSDARG00000059475	CAMSAP3 (1 of 2)	Promoter
chr3	55019396	55019655	*	0.520809	0.679687	0.797899	NS	CpG: 24	ENSDARG00000077847	olfm2a	Promoter
chr3	55744409	55744761	*	0.284666	0.447404	0.705733	NS	CpG: 23	#N/A	-	Unannotated
chr3	57590196	57590483	*	0.683616	0.815587	0.24569	NS	CpG: 33	ENSDARG00000004322	USH1G (1 of 2)	Promoter
chr3	57599017	57599335	*	0.102571	0.217216	-1.31693	NS	CpG: 22	ENSDARG00000004322	USH1G (1 of 2)	Exon
chr3	57854392	57854653	*	5.99793e-14	1.48682e-12	9.68181	NS	CpG: 28	#N/A		Intergenic
chr3	57857826	57858029	*	4.83677e-43	3.85387e-41	11.8199	NS	CpG: 20	#N/A		Intergenic
chr3	58343981	58344329	*	0.516482	0.676415	0.0781069	NS	CpG: 33	ENSDARG00000076742	cyth1a	Promoter
chr3	58661331	58663307	*	0.0445927	0.117181	1.81298	NS	CpG: 143	#N/A		Intergenic
chr3	58663710	58663958	*	0.00270818	0.0124963	2.7735	NS	CpG: 20	#N/A		Intergenic
chr3	58805221	58805739	*	0.439656	0.60529	-0.604958	NS	CpG: 39	ENSDARG00000053953	MYADML2	Exon
chr3	59098651	59099028	*	1	1	0	NS	CpG: 48	#N/A		Intergenic
chr3	59251259	59251515	*	0.853069	0.93868	0.201012	NS	CpG: 19	ENSDARG00000059914	SDR42E2	Exon
chr3	59679343	59679738	*	6.3577e-05	0.000483272	9.85166	NS	CpG: 32	#N/A	-	Unannotated
chr3	59687831	59688154	*	1	1	0	NS	CpG: 26	ENSDARG00000014366	LUC7L3	Promoter
chr3	59933951	59934262	*	0.248918	0.408636	-0.265382	NS	CpG: 26	#N/A	-	Unannotated
chr3	60358047	60358816	*	0.000147315	0.00100508	3.41226	NS	CpG: 67	ENSDARG00000026834	cdr2l	Exon
chr3	60642037	60642520	*	0.0199634	0.0624223	3.54928	NS	CpG: 40	#N/A		Intergenic
chr3	61215903	61216191	*	0.241834	0.401438	-0.85811	NS	CpG: 29	#N/A	-	Unannotated
chr3	61217929	61218329	*	0.600898	0.748105	0.0330342	NS	CpG: 42	ENSDARG00000010906	srsf2b	Promoter
chr3	61310977	61311638	*	0.884459	0.960676	-0.122217	NS	CpG: 51	#N/A	-	Unannotated
chr3	61450868	61451163	*	0.320034	0.485094	-0.0684608	NS	CpG: 30	ENSDARG00000036852	DOM3Z	Promoter
chr3	61536501	61536843	*	0.0608034	0.148497	0.176605	NS	CpG: 34	#N/A	-	Unannotated
chr3	61543767	61544053	*	0.0275256	0.0803842	1.61352	NS	CpG: 25	ENSDARG00000018903	AIMP2	Exon
chr3	61553914	61554424	*	0.741821	0.855671	0.192897	NS	CpG: 46	#N/A	-	Unannotated
chr3	61618599	61618826	*	0.964049	1	-0.0420182	NS	CpG: 19	ENSDARG00000030560	helz	Exon
chr3	61670185	61670400	*	0.00136864	0.00703558	6.39087	NS	CpG: 18	ENSDARG00000030560	helz	Exon
chr3	61675660	61675983	*	0.287822	0.451409	0.664154	NS	CpG: 33	#N/A	-	Unannotated
chr3	62616590	62616810	*	0.102887	0.217702	2.90154	NS	CpG: 21	#N/A	-	Unannotated
chr3	62658465	62658700	*	5.40302e-11	1.01295e-09	7.30952	NS	CpG: 22	#N/A		Intergenic
chr3	62729692	62729921	*	6.89924e-05	0.000512885	2.29535	NS	CpG: 20	ENSDARG00000067607	srebf1	Exon
chr3	62802117	62802441	*	0.0156816	0.0520172	-0.155163	NS	CpG: 44	ENSDARG00000079482	GID4	Promoter
chr3	62829397	62829735	*	0.00200997	0.00969725	-1.85929	NS	CpG: 33	ENSDARG00000041294	noxo1a	Exon
chr3	63031888	63032845	*	0.747498	0.859448	-0.131923	NS	CpG: 86	ENSDARG00000077080	GPRC5B (1 of 2)	Exon
chr3	63048687	63049006	*	4.50709e-08	6.16891e-07	4.54348	NS	CpG: 25	#N/A	-	Unannotated
chr3	63061482	63061722	*	0.0451888	0.118398	3.24223	NS	CpG: 19	#N/A	-	Unannotated
chr3	63065351	63065819	*	0.0211575	0.0655135	-1.2286	NS	CpG: 43	ENSDARG00000037782	sox8	Promoter
chr3	63179902	63180375	*	0.0181254	0.0577272	-2.04966	NS	CpG: 37	ENSDARG00000043923	sox9b	Exon
chr4	2775	3470	*	0.00823103	0.0310981	-0.582797	NS	CpG: 56	#N/A		Intergenic
chr4	16313	17043	*	0.175489	0.323166	0.377438	NS	CpG: 68	#N/A	-	Unannotated
chr4	334728	334942	*	0.0123872	0.0429129	3.09943	NS	CpG: 15	ENSDARG00000031737	pthlh	Exon
chr4	356373	356859	*	0.183421	0.333643	0.0605694	NS	CpG: 53	#N/A	-	Unannotated
chr4	456441	456685	*	0.00615865	0.0243616	1.95468	NS	CpG: 19	ENSDARG00000045900	agbl5	Exon
chr4	533232	533819	*	0.44334	0.608485	0.768119	NS	CpG: 63	#N/A		Intergenic
chr4	698176	698496	*	0.0780273	0.178268	2.32726	NS	CpG: 29	#N/A	-	Unannotated
chr4	872382	872678	*	0.0481052	0.124073	3.17416	NS	CpG: 24	ENSDARG00000074658	upf2	Exon
chr4	932948	933150	*	0.235492	0.3953	-0.8	NS	CpG: 18	ENSDARG00000055562	mtpn	Promoter
chr4	959967	960209	*	0.459755	0.622965	1.17032	NS	CpG: 21	#N/A		Intergenic
chr4	1491421	1491749	*	0.0113635	0.0403374	3.33028	NS	CpG: 30	ENSDARG00000045885	scaf11	Exon
chr4	1516581	1517362	*	0.0112377	0.0399862	1.88325	NS	CpG: 60	ENSDARG00000007413	arid2	Exon
chr4	1526079	1526283	*	0.242861	0.402543	-1.02153	NS	CpG: 16	ENSDARG00000007413	arid2	Exon
chr4	2023687	2024430	*	0.267212	0.428268	-1.06264	NS	CpG: 52	ENSDARG00000057468	kcnc2	Exon
chr4	2141975	2142284	*	0.0952382	0.2057	2.62134	NS	CpG: 23	ENSDARG00000053709	CU694453.2	Exon
chr4	2546100	2546369	*	0.545034	0.699437	-1.02004	NS	CpG: 21	#N/A	-	Unannotated
chr4	2658807	2659212	*	0.106316	0.223133	3.75192	NS	CpG: 29	#N/A	-	Unannotated
chr4	2852554	2852954	*	0.209446	0.365058	-1.63448	NS	CpG: 37	ENSDARG00000045870	plekha5	Exon
chr4	2860078	2860835	*	4.37956e-05	0.000350208	-5.33922	NS	CpG: 51	ENSDARG00000045870	plekha5	Exon
chr4	3016135	3016733	*	0.493065	0.654916	0.117578	NS	CpG: 53	ENSDARG00000045870	plekha5	Promoter
chr4	3133673	3133975	*	0.121451	0.246161	-2.35364	NS	CpG: 26	#N/A		Intergenic
chr4	3275752	3276010	*	0.311196	0.476185	-0.263441	NS	CpG: 29	#N/A		Intergenic
chr4	3297204	3297632	*	0.0527129	0.13311	-0.189873	NS	CpG: 44	#N/A		Intergenic
chr4	3852210	3852935	*	0.433836	0.599311	-0.130262	NS	CpG: 63	#N/A	-	Unannotated
chr4	3929563	3930288	*	0.0266348	0.0784452	-0.270783	NS	CpG: 59	#N/A		Intergenic
chr4	4228407	4228775	*	0.994516	1	-0.0125117	NS	CpG: 27	#N/A	-	Unannotated
chr4	4471728	4472179	*	0.978494	1	0.0144191	NS	CpG: 55	#N/A		Intergenic
chr4	4579879	4580571	*	0.0285266	0.0823512	-0.11469	NS	CpG: 64	#N/A	-	Unannotated
chr4	4775391	4775610	*	0.047387	0.122503	2.14195	NS	CpG: 18	ENSDARG00000020871	ptprz1b	Exon
chr4	4964842	4965516	*	0.0790853	0.180316	-0.0814332	NS	CpG: 67	#N/A	-	Unannotated
chr4	5053053	5053619	*	0.0509308	0.129637	0.417253	NS	CpG: 47	#N/A		Intergenic
chr4	5195567	5195857	*	0.321518	0.486475	1.42804	NS	CpG: 23	ENSDARG00000045847	si:ch211-214j24.10	Exon
chr4	5211553	5212026	*	0.0580131	0.143489	3.94381	NS	CpG: 33	#N/A	-	Unannotated
chr4	5637069	5637545	*	0.611533	0.755915	0.443015	NS	CpG: 53	ENSDARG00000075956	FAXC (2 of 2)	Promoter
chr4	5649533	5649883	*	0.268992	0.430027	0.512624	NS	CpG: 29	#N/A	-	Unannotated
chr4	5943115	5943572	*	0.00437349	0.0184273	3.26717	NS	CpG: 36	#N/A	-	Unannotated
chr4	6034041	6034605	*	0.045343	0.118733	-1.88385	NS	CpG: 43	ENSDARG00000068701	gpr85	Exon
chr4	6991640	6992054	*	0.230478	0.391173	0.0547345	NS	CpG: 45	#N/A		Intergenic
chr4	7412664	7413127	*	2.08391e-10	3.68984e-09	7.82896	NS	CpG: 33	ENSDARG00000076014	ERC1 (2 of 3)	Exon
chr4	7497235	7497498	*	0.806965	0.904992	0.211564	NS	CpG: 23	ENSDARG00000034894	wnt5b	Exon
chr4	7513509	7513741	*	0.970702	1	0.0339493	NS	CpG: 26	ENSDARG00000034894	wnt5b	Exon
chr4	7609786	7610122	*	0.000151938	0.00103188	7.3931	NS	CpG: 24	#N/A	-	Unannotated
chr4	7867310	7867580	*	0.0343736	0.0956203	-2.42664	NS	CpG: 23	ENSDARG00000031930	erc1b	Intron
chr4	8175779	8175995	*	0.666943	0.803212	-1.3009	NS	CpG: 18	ENSDARG00000034375	chst11	Exon
chr4	8248669	8248887	*	0.014608	0.0490954	-0.841515	NS	CpG: 22	ENSDARG00000039185	nfyba	Promoter
chr4	8402750	8403086	*	0.716223	0.83769	0.253435	NS	CpG: 26	ENSDARG00000045789	srgap2b	Exon
chr4	8410884	8411402	*	3.0598e-07	3.79246e-06	-3.44168	NS	CpG: 40	ENSDARG00000045790	C4H12orf66	Exon
chr4	8465981	8466263	*	0.00652276	0.0256428	-0.295762	NS	CpG: 31	#N/A	-	Unannotated
chr4	8608733	8608940	*	0.726821	0.844331	-0.0354461	NS	CpG: 21	ENSDARG00000091656	lsm8	Promoter
chr4	8852521	8852750	*	0.000930899	0.00505928	4.22731	NS	CpG: 17	ENSDARG00000063008	si:dkeyp-27e10.3	Exon
chr4	9430981	9432162	*	0.000654317	0.00373346	-3.58924	NS	CpG: 118	#N/A	-	Unannotated
chr4	9662102	9662313	*	0.22677	0.385613	0.198291	NS	CpG: 19	#N/A	-	Unannotated
chr4	10430751	10430971	*	0.000447927	0.00266486	3.79941	NS	CpG: 19	ENSDARG00000019235	sema3aa	Exon
chr4	11599155	11599408	*	3.89257e-07	4.65647e-06	5.62468	NS	CpG: 18	#N/A		Intergenic
chr4	11677984	11678247	*	0.602983	0.749237	0.0958248	NS	CpG: 30	#N/A	-	Unannotated
chr4	11797788	11798076	*	0.586829	0.736341	-0.395098	NS	CpG: 23	#N/A		Intergenic
chr4	11925988	11926350	*	0.122132	0.246586	0.123796	NS	CpG: 33	#N/A	-	Unannotated
chr4	11978580	11978798	*	0.00809883	0.0307287	0.254712	NS	CpG: 16	ENSDARG00000045658	msrb3	Promoter
chr4	12251940	12252420	*	0.542646	0.697577	-0.19531	NS	CpG: 44	ENSDARG00000015053	grip1	firstIntron
chr4	12457097	12457509	*	0.561178	0.715013	-0.0498207	NS	CpG: 31	#N/A		Intergenic
chr4	13272029	13272327	*	0.0502647	0.128528	-0.534188	NS	CpG: 24	ENSDARG00000011661	twf1b	Promoter
chr4	13782817	13783230	*	0.000256666	0.00164075	-0.53852	NS	CpG: 37	#N/A	-	Unannotated
chr4	14088752	14088974	*	0.192271	0.344405	1.02371	NS	CpG: 15	ENSDARG00000000019	ube2h	firstIntron
chr4	14168567	14169176	*	0.522473	0.680665	-0.070123	NS	CpG: 48	ENSDARG00000000018	nrf1	Promoter
chr4	14380251	14380569	*	2.57633e-06	2.63057e-05	-3.79165	NS	CpG: 23	ENSDARG00000019328	plxna4	Intron
chr4	14506423	14507258	*	0.263872	0.425046	0.126828	NS	CpG: 67	#N/A		Intergenic
chr4	15684021	15684267	*	0.248542	0.408506	0.879552	NS	CpG: 19	ENSDARG00000020749	caprin2	Exon
chr4	15748459	15748750	*	0.0582942	0.144105	1.7996	NS	CpG: 22	ENSDARG00000003789	dennd5b	Exon
chr4	15778296	15778631	*	0.00286461	0.0131366	-0.408528	NS	CpG: 30	ENSDARG00000023026	pkp2	Promoter
chr4	15926465	15926740	*	0.01842	0.0584499	-9.56351	NS	CpG: 20	ENSDARG00000007315	tmpoa	Exon
chr4	15953858	15954373	*	0.167283	0.312048	-0.195069	NS	CpG: 38	#N/A	-	Unannotated
chr4	16709839	16710092	*	0.0863365	0.192521	-0.125566	NS	CpG: 26	#N/A	-	Unannotated
chr4	16792810	16793300	*	0.072883	0.170442	-0.260152	NS	CpG: 39	ENSDARG00000014572	chpt1	Promoter
chr4	17269555	17269994	*	0.291012	0.454655	-0.15068	NS	CpG: 44	ENSDARG00000003512	anks1b	Promoter
chr4	17501103	17501449	*	0.050672	0.129125	-0.904825	NS	CpG: 28	ENSDARG00000045557	socs2	Exon
chr4	18151833	18152096	*	0.0874606	0.194347	-3.86625	NS	CpG: 20	#N/A		Intergenic
chr4	18207833	18208355	*	0.767579	0.874825	-0.478501	NS	CpG: 39	#N/A		Intergenic
chr4	19408646	19408946	*	0.0491439	0.126386	3.68721	NS	CpG: 25	ENSDARG00000008398	cacna1c	Exon
chr4	19558327	19558577	*	0.0153847	0.0512818	0.200344	NS	CpG: 24	#N/A		Intergenic
chr4	20653627	20653851	*	0.0266997	0.0785326	-2.4183	NS	CpG: 21	ENSDARG00000029830	myf6	Exon
chr4	21368511	21368727	*	0.278015	0.439372	-1.18225	NS	CpG: 17	ENSDARG00000007523	mll5	Exon
chr4	21387194	21387431	*	0.00521219	0.0212712	9.32822	NS	CpG: 17	ENSDARG00000007523	mll5	firstIntron
chr4	21408120	21408581	*	0.0847454	0.189826	-0.196318	NS	CpG: 31	ENSDARG00000007523	mll5	Promoter
chr4	22159338	22160210	*	0.00170254	0.00841279	-1.64595	NS	CpG: 73	#N/A	-	Unannotated
chr4	22899357	22899647	*	0.743709	0.856811	0.810032	NS	CpG: 20	#N/A	-	Unannotated
chr4	22990089	22990337	*	0.140067	0.27262	1.20432	NS	CpG: 18	ENSDARG00000002131	celf2	Intron
chr4	23013826	23014059	*	0.994714	1	-0.00482564	NS	CpG: 21	ENSDARG00000002131	celf2	firstIntron
chr4	23129949	23130203	*	0.0173775	0.055944	-3.54532	NS	CpG: 18	#N/A		Intergenic
chr4	24846330	24846664	*	2.39479e-07	3.01001e-06	6.0188	NS	CpG: 25	ENSDARG00000045525	tmcc3	Exon
chr4	24883766	24883980	*	0.131434	0.260187	0.291545	NS	CpG: 25	#N/A	-	Unannotated
chr4	25288179	25288694	*	2.27123e-12	4.75786e-11	-26.2403	Hypo	CpG: 37	#N/A		Intergenic
chr4	26085629	26090433	*	0.294727	0.458431	-2.04407	NS	CpG: 365	#N/A		Intergenic
chr4	26646980	26647338	*	0.633793	0.774578	-0.11616	NS	CpG: 33	ENSDARG00000069160	fam19a5	firstIntron
chr4	26694647	26694884	*	0.647683	0.786495	0.352181	NS	CpG: 26	ENSDARG00000069160	fam19a5	Promoter
chr4	28528850	28530077	*	0.685994	0.81632	-0.334829	NS	CpG: 86	#N/A		Intergenic
chr4	28627839	28628467	*	0.405086	0.570907	-0.908457	NS	CpG: 45	#N/A	-	Unannotated
chr4	29711366	29711665	*	0.929032	0.984433	-0.180475	NS	CpG: 24	ENSDARG00000082790	U1	Promoter
chr4	29901977	29902276	*	0.416934	0.583002	-1.8201	NS	CpG: 23	#N/A		Intergenic
chr4	29903288	29903562	*	0.382904	0.548852	-1.62684	NS	CpG: 23	#N/A		Intergenic
chr4	30260090	30260300	*	0.000800006	0.00446203	9.59376	NS	CpG: 19	#N/A		Intergenic
chr4	30389850	30390548	*	0.00777139	0.0296636	8.59363	NS	CpG: 50	ENSDARG00000087338	BX927290.1	Intron
chr4	31197611	31202634	*	0.0916524	0.200405	-1.77194	NS	CpG: 381	#N/A		Intergenic
chr4	31310583	31310860	*	0.115941	0.23818	-2.62776	NS	CpG: 22	ENSDARG00000088378	si:dkeyp-4f2.4	firstIntron
chr4	31540601	31542409	*	0.20577	0.36034	3.65149	NS	CpG: 111	#N/A		Intergenic
chr4	31543854	31544391	*	1.64945e-05	0.00014661	-15.059	Hypo	CpG: 40	#N/A		Intergenic
chr4	31546114	31550052	*	0.000103585	0.000739516	-5.5589	NS	CpG: 294	#N/A		Intergenic
chr4	32663630	32664784	*	0.822194	0.91647	-0.206048	NS	CpG: 77	#N/A		Intergenic
chr4	33355936	33357791	*	0.0120369	0.0420913	4.15307	NS	CpG: 141	#N/A		Intergenic
chr4	33798793	33799094	*	0.454334	0.618249	-1.33398	NS	CpG: 25	ENSDARG00000091706	U1	Promoter
chr4	36732079	36732294	*	0.335585	0.501635	1.13415	NS	CpG: 19	ENSDARG00000086791	si:ch211-209n20.57	firstIntron
chr4	36732537	36734205	*	0.117765	0.240463	1.08597	NS	CpG: 105	ENSDARG00000086791	si:ch211-209n20.57	firstIntron
chr4	37452629	37452872	*	0.0637933	0.153613	2.58645	NS	CpG: 22	ENSDARG00000094430	si:dkey-238o14.5	firstIntron
chr4	38843883	38844610	*	0.00150813	0.00769061	-7.96818	NS	CpG: 49	#N/A		Intergenic
chr4	39134215	39135902	*	4.81678e-06	4.75498e-05	4.04033	NS	CpG: 105	#N/A		Intergenic
chr4	40686771	40686992	*	0.719186	0.839834	-0.772874	NS	CpG: 19	#N/A		Intergenic
chr4	41256457	41256974	*	0.0192827	0.0605913	-3.73089	NS	CpG: 47	#N/A		Intergenic
chr4	41630258	41630559	*	0.162729	0.305211	3.58249	NS	CpG: 27	#N/A		Intergenic
chr4	42635240	42640439	*	5.64634e-11	1.05414e-09	12.7239	NS	CpG: 388	#N/A		Intergenic
chr4	42806667	42806967	*	0.418873	0.584798	-1.4438	NS	CpG: 23	#N/A		Intergenic
chr4	43892198	43893003	*	9.83753e-05	0.000704575	-3.66982	NS	CpG: 82	#N/A	-	Unannotated
chr4	43903685	43904497	*	0.321075	0.486134	-1.65253	NS	CpG: 54	#N/A		Intergenic
chr4	43975122	43979798	*	0.264294	0.425398	-3.93231	NS	CpG: 300	#N/A		Intergenic
chr4	45676539	45677330	*	0.150642	0.287089	5.85346	NS	CpG: 54	#N/A		Intergenic
chr4	46108982	46109277	*	0.0542692	0.136345	-1.6463	NS	CpG: 24	ENSDARG00000074821	si:dkey-72l17.5	Intron
chr4	46134583	46134820	*	0.433685	0.599298	1.33725	NS	CpG: 18	#N/A		Intergenic
chr4	46827179	46827401	*	0.0317548	0.0898136	-3.34597	NS	CpG: 21	#N/A		Intergenic
chr4	46968865	46969184	*	0.559748	0.713395	-0.982974	NS	CpG: 28	#N/A		Intergenic
chr4	47158596	47158895	*	0.541473	0.69647	1.36219	NS	CpG: 23	ENSDARG00000082748	U1	Promoter
chr4	48682750	48683034	*	0.555846	0.709834	1.71067	NS	CpG: 23	ENSDARG00000083140	U1	Promoter
chr4	49030444	49031926	*	0.812516	0.908576	0.198805	NS	CpG: 108	#N/A		Intergenic
chr4	49033234	49034740	*	0.0571443	0.141733	2.18196	NS	CpG: 107	#N/A		Intergenic
chr4	49780176	49780511	*	0.00323739	0.0145332	5.01407	NS	CpG: 25	#N/A		Intergenic
chr4	49781307	49781636	*	2.72591e-05	0.000229924	-5.68871	NS	CpG: 24	#N/A		Intergenic
chr4	49798068	49800014	*	0.640583	0.780098	-0.378243	NS	CpG: 156	#N/A		Intergenic
chr4	50130671	50132407	*	0.183327	0.333607	-2.36407	NS	CpG: 110	#N/A		Intergenic
chr4	50855657	50861040	*	0.0916729	0.200405	5.99537	NS	CpG: 407	#N/A		Intergenic
chr4	53894249	53894695	*	0.00430666	0.0181973	5.09425	NS	CpG: 33	#N/A		Intergenic
chr4	54317597	54318055	*	8.9138e-05	0.000645672	-5.43679	NS	CpG: 38	#N/A		Intergenic
chr4	56038158	56038456	*	0.0779187	0.178111	4.54941	NS	CpG: 26	ENSDARG00000091354	U1	Promoter
chr4	56043426	56043768	*	0.000195725	0.00129381	9.55668	NS	CpG: 31	#N/A		Intergenic
chr4	57828248	57828711	*	0.0128878	0.0443373	-4.43339	NS	CpG: 33	#N/A	-	Unannotated
chr4	57831849	57833818	*	0.0173684	0.055944	-6.30116	NS	CpG: 142	#N/A	-	Unannotated
chr4	58316085	58316327	*	0.0330694	0.0926275	-2.3378	NS	CpG: 17	ENSDARG00000075417	zgc:175107	Exon
chr4	58342042	58342645	*	0.11683	0.239456	4.42462	NS	CpG: 41	ENSDARG00000089598	CABZ01054396.1	Exon
chr4	58387210	58387437	*	0.792804	0.894819	-0.201364	NS	CpG: 16	#N/A		Intergenic
chr4	58402162	58402644	*	0.256655	0.417345	1.01295	NS	CpG: 35	ENSDARG00000089715	CABZ01054394.2	Exon
chr4	58779992	58780285	*	0.508162	0.668657	0.462587	NS	CpG: 23	#N/A		Intergenic
chr4	59276355	59276593	*	0.0981208	0.210387	2.07941	NS	CpG: 18	#N/A		Intergenic
chr4	59407485	59407712	*	0.0177201	0.056679	-2.94454	NS	CpG: 20	#N/A		Intergenic
chr4	59850909	59851306	*	0.849316	0.935947	-0.916861	NS	CpG: 29	ENSDARG00000061753	KCNA5	Exon
chr4	59852168	59852378	*	0.145829	0.280286	6.25823	NS	CpG: 16	ENSDARG00000061753	KCNA5	Promoter
chr4	59971946	59973300	*	0.409362	0.574976	0.609788	NS	CpG: 93	ENSDARG00000017108	KCNA1 (1 of 2)	Exon
chr4	60255322	60255683	*	0.967517	1	-0.0182229	NS	CpG: 33	ENSDARG00000017454	nup50	Exon
chr4	60301200	60301654	*	0.256799	0.417426	0.406202	NS	CpG: 47	ENSDARG00000068830	si:ch73-347c12.3	Promoter
chr4	61111113	61111411	*	0.0768427	0.17661	1.03099	NS	CpG: 28	#N/A		Intergenic
chr4	61360923	61361399	*	9.70043e-10	1.60583e-08	10.1889	NS	CpG: 36	#N/A	-	Unannotated
chr4	62017194	62017639	*	0.0950769	0.205639	-0.161075	NS	CpG: 57	#N/A	-	Unannotated
chr4	62050136	62050525	*	0.369409	0.537081	-0.0613	NS	CpG: 43	ENSDARG00000092735	IKBIP	Promoter
chr4	62060066	62060956	*	2.67753e-10	4.64869e-09	-2.82016	NS	CpG: 66	ENSDARG00000032405	CKAP4	Exon
chr5	146698	147010	*	0.00572781	0.0229215	-2.80881	NS	CpG: 27	ENSDARG00000089672	CABZ01114082.1	Promoter
chr5	177547	177781	*	0.717025	0.838188	-0.352475	NS	CpG: 21	#N/A	-	Unannotated
chr5	192973	193967	*	0.236511	0.395545	-0.602867	NS	CpG: 74	#N/A	-	Unannotated
chr5	250527	250986	*	0.330032	0.495571	-0.0627291	NS	CpG: 44	#N/A		Intergenic
chr5	303255	305614	*	0.454809	0.618518	1.60674	NS	CpG: 332	ENSDARG00000089701	TRABD2A	Intron
chr5	324349	324575	*	0.95034	0.99587	-0.114943	NS	CpG: 20	ENSDARG00000089701	TRABD2A	Intron
chr5	341886	342366	*	0.031565	0.089481	2.30724	NS	CpG: 39	ENSDARG00000089701	TRABD2A	Exon
chr5	396131	396453	*	3.96662e-38	2.68167e-36	6.77256	NS	CpG: 31	#N/A		Intergenic
chr5	448273	448493	*	0.519015	0.678827	-0.391162	NS	CpG: 24	ENSDARG00000059134	CABZ01087549.1	Exon
chr5	452958	453182	*	2.70344e-05	0.000228722	3.35009	NS	CpG: 20	ENSDARG00000059134	CABZ01087549.1	Exon
chr5	454437	454829	*	0.00111201	0.00587196	-3.16197	NS	CpG: 41	ENSDARG00000059134	CABZ01087549.1	Promoter
chr5	740757	741061	*	0.0400542	0.107729	0.201586	NS	CpG: 31	#N/A		Intergenic
chr5	858539	858852	*	0.317956	0.483545	-0.853746	NS	CpG: 26	#N/A	-	Unannotated
chr5	1327407	1327845	*	1.07077e-12	2.297e-11	3.62622	NS	CpG: 48	#N/A	-	Unannotated
chr5	1436541	1437090	*	0.00331574	0.0147975	-0.449619	NS	CpG: 59	#N/A	-	Unannotated
chr5	1597183	1597590	*	0.725464	0.843633	0.0573635	NS	CpG: 41	#N/A	-	Unannotated
chr5	1806186	1806492	*	0.301786	0.466174	0.08	NS	CpG: 29	ENSDARG00000063197	golga2	Promoter
chr5	2074604	2074953	*	0.0875544	0.194459	0.233156	NS	CpG: 32	ENSDARG00000051785	DHX33	Promoter
chr5	2112058	2112479	*	0.0572284	0.141863	-0.176712	NS	CpG: 40	#N/A	-	Unannotated
chr5	2305062	2305352	*	0.00295029	0.0134879	-0.17593	NS	CpG: 32	ENSDARG00000063126	GUSB (2 of 2)	Promoter
chr5	2475319	2475672	*	0.0737592	0.171861	-0.137561	NS	CpG: 35	ENSDARG00000063142	RAB35 (2 of 2)	Promoter
chr5	2871714	2872030	*	0.542862	0.697653	0.793278	NS	CpG: 26	#N/A		Intergenic
chr5	3077019	3077256	*	1.59949e-22	6.09995e-21	7.72609	NS	CpG: 23	#N/A		Intergenic
chr5	3441944	3442256	*	3.34019e-07	4.06101e-06	9.33136	NS	CpG: 32	#N/A		Intergenic
chr5	3495404	3495698	*	0.0743355	0.173023	1.72652	NS	CpG: 24	ENSDARG00000060592	#N/A	Exon
chr5	3902624	3902918	*	5.91529e-07	6.85559e-06	13.669	NS	CpG: 24	ENSDARG00000089107	MLXIPL	Promoter
chr5	3944710	3944960	*	0.377209	0.542937	-0.0605712	NS	CpG: 23	ENSDARG00000039887	C1QBP	Promoter
chr5	4894016	4894662	*	0.802458	0.902308	0.178279	NS	CpG: 55	ENSDARG00000045983	ZBTB43	Exon
chr5	5211298	5211627	*	0.944851	0.99245	0.00693822	NS	CpG: 27	#N/A		Intergenic
chr5	5370413	5370651	*	2.80558e-05	0.00023586	4.7308	NS	CpG: 24	#N/A	-	Unannotated
chr5	5761856	5762066	*	0.490496	0.653117	-0.758314	NS	CpG: 15	ENSDARG00000078362	TNC (2 of 2)	Exon
chr5	5762462	5763419	*	0.389799	0.555434	-0.61574	NS	CpG: 72	ENSDARG00000078362	TNC (2 of 2)	Exon
chr5	6512253	6512918	*	0.364627	0.532732	-0.0926317	NS	CpG: 50	#N/A	-	Unannotated
chr5	7179722	7180725	*	0.301832	0.466174	-0.395064	NS	CpG: 73	ENSDARG00000068971	MEX3C	Exon
chr5	7746760	7747497	*	0.51219	0.672371	-0.842294	NS	CpG: 54	ENSDARG00000059414	rictora	Exon
chr5	7820092	7820314	*	0.977339	1	0.00277977	NS	CpG: 19	ENSDARG00000042909	lifra	Promoter
chr5	8681781	8682110	*	3.21285e-07	3.93695e-06	1.0413	NS	CpG: 27	#N/A		Intergenic
chr5	9804332	9804615	*	6.20693e-21	2.1637e-19	17.0062	Hyper	CpG: 22	ENSDARG00000042041	tal2	Exon
chr5	10090427	10090912	*	0.517958	0.678149	0.11383	NS	CpG: 42	#N/A	-	Unannotated
chr5	10231680	10232088	*	0.938702	0.989017	0.0618353	NS	CpG: 29	ENSDARG00000069958	sh2b3	firstIntron
chr5	10302521	10303040	*	0.0102357	0.0371012	1.42493	NS	CpG: 36	ENSDARG00000069958	sh2b3	Exon
chr5	10909478	10909924	*	0.931121	0.984983	-0.0273678	NS	CpG: 36	ENSDARG00000073808	WDR31	Promoter
chr5	12663469	12664049	*	0.236875	0.396005	0.514711	NS	CpG: 54	#N/A		Intergenic
chr5	12993860	12994380	*	0.072975	0.170495	-0.302048	NS	CpG: 40	ENSDARG00000079089	fbxw8	Promoter
chr5	12998684	12999062	*	0.129944	0.257923	-0.122206	NS	CpG: 37	#N/A		Intergenic
chr5	13002676	13002933	*	0.319098	0.484513	-3.3189	NS	CpG: 19	#N/A		Intergenic
chr5	13313563	13313861	*	0.0124435	0.0430745	-5.71429	NS	CpG: 22	ENSDARG00000068910	nos1	Promoter
chr5	14517807	14518148	*	1	1	0	NS	CpG: 26	ENSDARG00000035631	sdf2l1	Promoter
chr5	14674457	14674766	*	0.0843088	0.189228	-0.211119	NS	CpG: 25	ENSDARG00000074309	cnnm4	Promoter
chr5	16921005	16921228	*	0.036982	0.101735	1.22557	NS	CpG: 19	#N/A		Intergenic
chr5	17580968	17581202	*	2.57374e-26	1.16e-24	20.9799	Hyper	CpG: 18	#N/A	-	Unannotated
chr5	17766427	17766774	*	0.137165	0.268349	-0.162843	NS	CpG: 29	#N/A		Intergenic
chr5	18760954	18761708	*	0.0965	0.20781	-1.64753	NS	CpG: 57	#N/A	-	Unannotated
chr5	19660891	19661266	*	0.888495	0.962733	0.00485387	NS	CpG: 36	ENSDARG00000013434	hira	Promoter
chr5	19701142	19701447	*	0.00662325	0.025992	-0.336134	NS	CpG: 34	#N/A	-	Unannotated
chr5	19822373	19823092	*	0.112418	0.233633	1.30977	NS	CpG: 54	ENSDARG00000018508	zdhhc8b	Exon
chr5	20369309	20369540	*	0.0239941	0.0727816	4.63386	NS	CpG: 22	#N/A		Intergenic
chr5	20681040	20681399	*	0.010359	0.0374286	-0.120881	NS	CpG: 34	ENSDARG00000012468	aacs	Promoter
chr5	20709242	20709550	*	0.628517	0.769817	-0.0358278	NS	CpG: 31	#N/A	-	Unannotated
chr5	21079274	21079566	*	2.01586e-11	3.94508e-10	4.57052	NS	CpG: 29	ENSDARG00000062040	atp8b5a	Exon
chr5	21334416	21334662	*	0.012186	0.0424161	7.61985	NS	CpG: 21	#N/A		Intergenic
chr5	21925868	21926271	*	0.0663468	0.158331	-0.279457	NS	CpG: 36	ENSDARG00000056833	svopa	Promoter
chr5	22269859	22270710	*	4.89507e-05	0.000385217	3.87551	NS	CpG: 64	ENSDARG00000035595	ficd	Exon
chr5	22461299	22461601	*	0.0191541	0.060357	2.43334	NS	CpG: 23	ENSDARG00000061819	wscd2	Promoter
chr5	23114657	23115163	*	1.03449e-18	3.25064e-17	25.9085	Hyper	CpG: 39	ENSDARG00000003403	TENM1	Exon
chr5	23783396	23784362	*	0.170745	0.317255	-0.166104	NS	CpG: 94	#N/A	-	Unannotated
chr5	23881626	23881843	*	0.294596	0.458431	-2.73858	NS	CpG: 18	ENSDARG00000062463	zc3h12b	Promoter
chr5	23887072	23887314	*	1.00724e-12	2.17116e-11	22.5888	Hyper	CpG: 18	#N/A	-	Unannotated
chr5	23889198	23889552	*	3.2257e-05	0.000267529	3.2447	NS	CpG: 26	ENSDARG00000062463	zc3h12b	Exon
chr5	23916435	23917141	*	0.513631	0.673867	-0.0297093	NS	CpG: 57	#N/A	-	Unannotated
chr5	24548382	24549155	*	0.0323418	0.0912194	0.489295	NS	CpG: 63	#N/A		Intergenic
chr5	24734838	24735473	*	5.87039e-10	9.88441e-09	2.32753	NS	CpG: 60	ENSDARG00000075491	si:ch211-26b3.4	Promoter
chr5	24757259	24757514	*	0.699968	0.826259	0.0754918	NS	CpG: 30	ENSDARG00000035540	BRWD3	Promoter
chr5	24786641	24787732	*	0.245317	0.405259	-0.08276	NS	CpG: 94	#N/A	-	Unannotated
chr5	25097926	25098460	*	0.888942	0.962733	-0.0309848	NS	CpG: 65	#N/A	-	Unannotated
chr5	25866718	25866942	*	0.0695966	0.16396	-0.349612	NS	CpG: 22	#N/A		Intergenic
chr5	25869499	25870357	*	0.243881	0.403334	0.201496	NS	CpG: 63	#N/A	-	Unannotated
chr5	25948367	25948626	*	0.00684936	0.0266683	3.40649	NS	CpG: 24	#N/A		Intergenic
chr5	26380907	26381454	*	0.708502	0.832217	-0.045525	NS	CpG: 39	ENSDARG00000022772	OSBP2 (1 of 2)	Promoter
chr5	26985554	26986163	*	2.26723e-16	6.32275e-15	16.9991	Hyper	CpG: 54	#N/A		Intergenic
chr5	27720113	27720670	*	0.190829	0.3432	0.0730716	NS	CpG: 46	#N/A	-	Unannotated
chr5	29077227	29077962	*	0.315778	0.48138	-0.0620439	NS	CpG: 52	#N/A	-	Unannotated
chr5	29904708	29904914	*	0.0121723	0.0424161	0.642602	NS	CpG: 17	#N/A	-	Unannotated
chr5	30759994	30761158	*	0.00718254	0.0277717	0.665887	NS	CpG: 90	#N/A	-	Unannotated
chr5	31126624	31127236	*	0.350537	0.517741	0.661531	NS	CpG: 47	#N/A	-	Unannotated
chr5	31385450	31385658	*	0.103981	0.219265	0.738661	NS	CpG: 21	#N/A	-	Unannotated
chr5	31776733	31776934	*	0.00446609	0.0187115	-2.18164	NS	CpG: 17	#N/A	-	Unannotated
chr5	31818267	31818982	*	0.418015	0.583965	0.186209	NS	CpG: 53	#N/A	-	Unannotated
chr5	32173973	32174272	*	0.347981	0.515845	0.0488637	NS	CpG: 33	ENSDARG00000029406	h2afx	Promoter
chr5	32263115	32263562	*	0.361414	0.529773	0.177322	NS	CpG: 37	#N/A	-	Unannotated
chr5	32675807	32676513	*	0.131974	0.260915	0.191041	NS	CpG: 59	#N/A	-	Unannotated
chr5	33565879	33566578	*	0.943222	0.991672	0.00772347	NS	CpG: 65	#N/A	-	Unannotated
chr5	33770173	33770782	*	4.85895e-05	0.00038305	8.24056	NS	CpG: 55	#N/A		Intergenic
chr5	33799898	33800258	*	0.597714	0.745597	-0.17159	NS	CpG: 32	ENSDARG00000094052	taok3b	Promoter
chr5	33999855	34000285	*	0.121169	0.245975	0.958928	NS	CpG: 35	ENSDARG00000067984	gas1b	Exon
chr5	36299275	36299578	*	0.233074	0.393963	-3.16348	NS	CpG: 30	#N/A		Intergenic
chr5	37016569	37017507	*	0.0996015	0.212642	0.064041	NS	CpG: 72	#N/A	-	Unannotated
chr5	37178894	37181180	*	0.739079	0.854124	0.0309569	NS	CpG: 180	#N/A	-	Unannotated
chr5	38039386	38039762	*	0.232254	0.393289	0.234742	NS	CpG: 37	ENSDARG00000074591	eda	Promoter
chr5	38294471	38294685	*	0.00554468	0.0223289	2.15445	NS	CpG: 18	#N/A	-	Unannotated
chr5	38381202	38382488	*	0.00321423	0.0144857	-0.375644	NS	CpG: 105	#N/A	-	Unannotated
chr5	38596821	38597430	*	0.000230985	0.00148939	2.89626	NS	CpG: 43	#N/A	-	Unannotated
chr5	38847447	38847873	*	0.358335	0.526124	-0.0653151	NS	CpG: 39	ENSDARG00000075580	lrch2	Promoter
chr5	38941129	38941676	*	0.239079	0.398644	-0.0185426	NS	CpG: 51	#N/A	-	Unannotated
chr5	38980795	38981419	*	0.63263	0.773793	-0.102181	NS	CpG: 49	#N/A	-	Unannotated
chr5	39104856	39105424	*	0.0173563	0.055944	0.134363	NS	CpG: 48	#N/A		Intergenic
chr5	39108357	39108766	*	0.148216	0.283593	0.917987	NS	CpG: 33	#N/A		Intergenic
chr5	39117732	39118600	*	0.0749214	0.174023	1.22699	NS	CpG: 64	#N/A	-	Unannotated
chr5	39218866	39219740	*	0.987247	1	-0.00149961	NS	CpG: 74	#N/A		Intergenic
chr5	39481040	39481592	*	0.364045	0.532405	0.25974	NS	CpG: 42	#N/A		Intergenic
chr5	39563876	39564081	*	0.553438	0.707779	-0.0314684	NS	CpG: 21	ENSDARG00000027345	mpzl2	Promoter
chr5	39721765	39722129	*	0.977836	1	-0.0028052	NS	CpG: 42	#N/A	-	Unannotated
chr5	39985200	39985535	*	0.493169	0.654916	-0.0614096	NS	CpG: 28	#N/A	-	Unannotated
chr5	40132703	40132968	*	0.000226199	0.00146064	18.2206	Hyper	CpG: 20	#N/A		Intergenic
chr5	40375133	40375742	*	3.34319e-10	5.75958e-09	9.20287	NS	CpG: 54	#N/A	-	Unannotated
chr5	40437665	40437905	*	0.000487671	0.00287449	-0.91954	NS	CpG: 22	#N/A		Intergenic
chr5	40751403	40751733	*	0.0563035	0.140074	-1.21468	NS	CpG: 24	#N/A	-	Unannotated
chr5	41917203	41917858	*	0.188512	0.340404	-0.0909954	NS	CpG: 45	#N/A	-	Unannotated
chr5	42490307	42490630	*	0.250909	0.410998	1.08452	NS	CpG: 28	ENSDARG00000059789	PARP8	Exon
chr5	42535690	42536157	*	0.260954	0.421876	0.149477	NS	CpG: 38	ENSDARG00000059789	PARP8	Promoter
chr5	42943090	42943706	*	4.96986e-21	1.74611e-19	5.3439	NS	CpG: 55	#N/A	-	Unannotated
chr5	43327241	43327562	*	0.963145	0.999897	-0.00859166	NS	CpG: 30	#N/A	-	Unannotated
chr5	43411467	43412264	*	0.923414	0.980884	-0.00992864	NS	CpG: 61	#N/A	-	Unannotated
chr5	43741781	43742279	*	0.00727695	0.0280395	-0.257257	NS	CpG: 44	#N/A	-	Unannotated
chr5	43863885	43864305	*	0.427472	0.593645	0.393442	NS	CpG: 32	#N/A		Intergenic
chr5	44723723	44724017	*	0.0877869	0.194776	4.41588	NS	CpG: 21	#N/A		Intergenic
chr5	45301130	45301559	*	0.172266	0.318942	2.48571	NS	CpG: 31	ENSDARG00000031345	RTKN (1 of 2)	Promoter
chr5	45378689	45378923	*	0.39428	0.559745	0.230306	NS	CpG: 23	#N/A		Intergenic
chr5	45437855	45438092	*	0.741763	0.855671	-0.0431303	NS	CpG: 17	ENSDARG00000017571	mccc2	Promoter
chr5	45880779	45881049	*	0.0330216	0.0925517	4.49837	NS	CpG: 24	ENSDARG00000075126	#N/A	Exon
chr5	46114465	46115616	*	0.235279	0.3953	-0.0693385	NS	CpG: 93	#N/A	-	Unannotated
chr5	46274017	46274343	*	0.294192	0.45802	0.625	NS	CpG: 26	#N/A	-	Unannotated
chr5	46586305	46586551	*	0.130187	0.258174	1.73514	NS	CpG: 23	ENSDARG00000007349	dmrt1	Intron
chr5	46619393	46619771	*	0.115817	0.238036	-0.361667	NS	CpG: 30	#N/A	-	Unannotated
chr5	46627011	46627388	*	4.88344e-06	4.81014e-05	0.978935	NS	CpG: 35	#N/A	-	Unannotated
chr5	46628477	46628739	*	0.0133	0.0455796	2.80778	NS	CpG: 20	ENSDARG00000015072	dmrt2a	Exon
chr5	47808143	47808812	*	8.01081e-30	4.15631e-28	7.86146	NS	CpG: 47	ENSDARG00000060012	f2r	Exon
chr5	47940589	47941002	*	0.053877	0.135665	-0.294695	NS	CpG: 34	#N/A		Intergenic
chr5	49645957	49646213	*	0.297198	0.460931	-0.252023	NS	CpG: 28	ENSDARG00000035535	rasa1a	Exon
chr5	49853408	49853651	*	0.235348	0.3953	-0.338983	NS	CpG: 18	ENSDARG00000055989	tmem161b	Promoter
chr5	49952054	49952385	*	7.4491e-11	1.37347e-09	12.986	NS	CpG: 27	#N/A	-	Unannotated
chr5	49966114	49966369	*	0.424934	0.59104	0.543862	NS	CpG: 28	#N/A	-	Unannotated
chr5	50068244	50068548	*	0.807679	0.905051	0.035665	NS	CpG: 27	#N/A		Intergenic
chr5	50466275	50466671	*	0.6313	0.77252	0.192205	NS	CpG: 29	#N/A	-	Unannotated
chr5	50915102	50915352	*	0.558163	0.711782	-0.762884	NS	CpG: 20	#N/A		Intergenic
chr5	50945637	50945847	*	0.170076	0.316332	-1.95626	NS	CpG: 19	#N/A		Intergenic
chr5	50980000	50980207	*	8.68809e-05	0.000631373	4.24361	NS	CpG: 18	#N/A		Intergenic
chr5	51759176	51759403	*	0.330085	0.495571	1.73953	NS	CpG: 19	ENSDARG00000052697	fam172a	Intron
chr5	51765446	51765670	*	0.00343729	0.0151706	-5.40595	NS	CpG: 19	ENSDARG00000052697	fam172a	Intron
chr5	52039623	52039871	*	0.0807708	0.18313	-1.40216	NS	CpG: 21	#N/A		Intergenic
chr5	52145840	52146640	*	0.0114623	0.0406557	2.96663	NS	CpG: 52	ENSDARG00000076404	MCTP1 (1 of 2)	Intron
chr5	52238633	52239000	*	0.140944	0.273908	-1.45271	NS	CpG: 33	ENSDARG00000076404	MCTP1 (1 of 2)	Intron
chr5	52467263	52467874	*	0.721683	0.841869	0.0572127	NS	CpG: 52	#N/A	-	Unannotated
chr5	52912917	52913364	*	0.20436	0.35914	-0.0691122	NS	CpG: 46	#N/A	-	Unannotated
chr5	56006857	56013629	*	0.0225733	0.0692248	-1.07468	NS	CpG: 458	#N/A	-	Unannotated
chr5	57160876	57161392	*	0.829769	0.921187	0.0298546	NS	CpG: 41	ENSDARG00000067656	kcmf1	Promoter
chr5	57922388	57922616	*	0.0733428	0.171248	0.320137	NS	CpG: 22	ENSDARG00000018025	tbx2a	Exon
chr5	58968695	58968931	*	0.00867624	0.0323961	4.21199	NS	CpG: 22	#N/A	-	Unannotated
chr5	59075427	59075629	*	0.937112	0.98821	-0.0128406	NS	CpG: 15	ENSDARG00000095750	FDXACB1	Promoter
chr5	60695176	60695377	*	0.101597	0.21591	0.111649	NS	CpG: 15	ENSDARG00000042401	derl2	Promoter
chr5	60728280	60728538	*	0.176432	0.324368	0.0791563	NS	CpG: 22	ENSDARG00000059600	rabep1	Promoter
chr5	60814235	60814504	*	0.586018	0.735708	-0.0399541	NS	CpG: 27	ENSDARG00000093632	VPS37D	Promoter
chr5	61118190	61118552	*	0.0104558	0.0376848	-3.36935	NS	CpG: 26	ENSDARG00000059596	clip2	Exon
chr5	62720896	62721147	*	0.000603539	0.00347932	6.05896	NS	CpG: 18	#N/A	-	Unannotated
chr5	62861580	62862089	*	0.748364	0.859448	-0.1535	NS	CpG: 43	ENSDARG00000011390	NPR2	Exon
chr5	63052354	63052624	*	0.277475	0.43897	0.0432339	NS	CpG: 21	#N/A	-	Unannotated
chr5	64203806	64204014	*	0.296738	0.460859	1.16209	NS	CpG: 16	ENSDARG00000017209	CABZ01041105.1	Exon
chr5	64646520	64646809	*	9.41163e-13	2.03858e-11	12.7923	NS	CpG: 22	ENSDARG00000035149	pex12	Exon
chr5	64862090	64862401	*	0.82177	0.916226	0.0595719	NS	CpG: 25	ENSDARG00000079780	HNRNPUL1 (1 of 2)	Promoter
chr5	65114108	65114736	*	0.605198	0.751174	0.208711	NS	CpG: 48	#N/A	-	Unannotated
chr5	66080181	66080755	*	0.00280295	0.0128803	-0.189176	NS	CpG: 42	#N/A		Intergenic
chr5	66659488	66659777	*	1	1	0	NS	CpG: 23	ENSDARG00000007430	PRDM12	Exon
chr5	68031263	68031823	*	0.442603	0.607848	0.136497	NS	CpG: 41	ENSDARG00000035126	brd3b	Promoter
chr5	68316923	68317265	*	0.341194	0.508429	0.599647	NS	CpG: 28	ENSDARG00000018270	olfm1a	firstIntron
chr5	69069671	69069877	*	1.20257e-05	0.000109285	10.6445	NS	CpG: 16	ENSDARG00000018882	jak2b	Exon
chr5	69252251	69252485	*	0.362628	0.530681	-1.04793	NS	CpG: 20	ENSDARG00000073892	SECISBP2	Intron
chr5	70530881	70531281	*	8.59932e-06	8.09497e-05	4.40662	NS	CpG: 36	ENSDARG00000005586	zbtb20	Exon
chr5	70813680	70813885	*	0.428391	0.594304	1.12171	NS	CpG: 22	ENSDARG00000040346	ephb4a	Exon
chr5	70878510	70878893	*	0.000326438	0.00203147	4.21749	NS	CpG: 32	#N/A	-	Unannotated
chr5	71057656	71057939	*	0.0102311	0.0371012	1.02084	NS	CpG: 21	ENSDARG00000035735	gsx1	Exon
chr5	71202626	71203093	*	0.0116931	0.0412585	-2.22471	NS	CpG: 33	ENSDARG00000013649	CASR	Exon
chr5	71228283	71229005	*	0.385595	0.551274	0.252968	NS	CpG: 73	#N/A	-	Unannotated
chr5	71288793	71289077	*	0.115736	0.237979	1.81545	NS	CpG: 21	#N/A		Intergenic
chr5	71686839	71687214	*	0.0644905	0.155041	-0.353174	NS	CpG: 32	#N/A	-	Unannotated
chr5	72348920	72349214	*	0.000580125	0.00334866	1.77334	NS	CpG: 24	#N/A		Intergenic
chr5	72973307	72973671	*	0.000529519	0.00309661	-0.392318	NS	CpG: 32	ENSDARG00000051940	ugt2a4	Exon
chr5	73146701	73146952	*	0.390044	0.555434	1.96	NS	CpG: 19	#N/A	-	Unannotated
chr5	73377772	73378696	*	0.403596	0.569528	2.6639	NS	CpG: 64	ENSDARG00000071469	ZNF618	Exon
chr5	73405907	73406626	*	8.15956e-05	0.000596852	1.00711	NS	CpG: 54	#N/A	-	Unannotated
chr5	73421247	73421842	*	0.000462699	0.00273521	-3.20901	NS	CpG: 41	ENSDARG00000059544	PAPPA (1 of 2)	Exon
chr5	73685923	73686134	*	0.000646779	0.00370465	4.52714	NS	CpG: 16	ENSDARG00000086640	ASTN2 (2 of 3)	Promoter
chr5	74793983	74794217	*	4.15522e-77	5.98084e-75	33.0663	Hyper	CpG: 22	#N/A		Intergenic
chr5	74806048	74806321	*	0.290449	0.454389	12.5616	NS	CpG: 25	#N/A		Intergenic
chr5	74932470	74932766	*	0.0642926	0.15466	-0.956988	NS	CpG: 27	ENSDARG00000003803	LHX3	Exon
chr5	74949587	74949815	*	0.123492	0.248431	1.61001	NS	CpG: 22	#N/A		Intergenic
chr5	75025004	75025308	*	1.26103e-05	0.000114364	2.88386	NS	CpG: 26	ENSDARG00000016212	nup214	Intron
chr5	75060568	75060777	*	0.115635	0.237979	-3.09039	NS	CpG: 14	#N/A	-	Unannotated
chr5	75075341	75075586	*	0.0466625	0.120911	-1.48589	NS	CpG: 20	ENSDARG00000016212	nup214	Exon
chr5	75097908	75098356	*	0.875718	0.954901	0.0925911	NS	CpG: 40	ENSDARG00000088222	fam78a	Exon
chr5	75109034	75109357	*	0.269391	0.430185	0.0436872	NS	CpG: 32	ENSDARG00000088222	fam78a	Promoter
chr5	75109698	75110349	*	0.889784	0.963411	0.0131965	NS	CpG: 59	#N/A		Intergenic
chr5	75114250	75114643	*	4.96982e-05	0.000389041	2.51155	NS	CpG: 33	ENSDARG00000052033	PPAPDC3 (2 of 2)	Exon
chr5	75145871	75146108	*	4.90713e-05	0.000385486	2.33777	NS	CpG: 23	#N/A		Intergenic
chr5	75148921	75149169	*	0.001537	0.00776682	-3.21785	NS	CpG: 25	#N/A		Intergenic
chr5	75152736	75153810	*	0.0131952	0.0452901	-2.3984	NS	CpG: 104	#N/A		Intergenic
chr5	75176054	75176578	*	0.328119	0.49395	-0.135613	NS	CpG: 44	#N/A		Intergenic
chr5	75248569	75248785	*	0.665647	0.801867	0.257698	NS	CpG: 23	ENSDARG00000004406	spra	Exon
chr5	75282679	75283103	*	0.114765	0.236856	2.01577	NS	CpG: 33	#N/A	-	Unannotated
chr5	75292889	75293151	*	0.523655	0.681607	0.0419536	NS	CpG: 27	#N/A		Intergenic
chr5	75319790	75320016	*	0.157981	0.298439	1.99867	NS	CpG: 20	ENSDARG00000016015	ddx54	Exon
chr5	75343031	75343419	*	2.13427e-11	4.14049e-10	19.7208	Hyper	CpG: 28	#N/A		Intergenic
chr5	75392375	75392666	*	0.00360125	0.0157708	14.4845	NS	CpG: 21	#N/A		Intergenic
chr5	75406578	75406844	*	0.0746409	0.173462	0.361526	NS	CpG: 25	#N/A		Intergenic
chr5	75420676	75421026	*	3.07958e-07	3.80639e-06	4.41586	NS	CpG: 29	ENSDARG00000002216	tbx3	Exon
chr5	75422541	75422981	*	3.09038e-15	8.40811e-14	5.36455	NS	CpG: 44	#N/A	-	Unannotated
chr5	75435827	75436278	*	6.57907e-63	7.934e-61	9.65742	NS	CpG: 43	#N/A		Intergenic
chr5	75542262	75542494	*	0.00152026	0.00770095	-3.05631	NS	CpG: 25	#N/A		Intergenic
chr5	75548429	75548772	*	0.185843	0.336402	1.96272	NS	CpG: 27	#N/A	-	Unannotated
chr5	75559570	75560432	*	0.135918	0.266624	0.627442	NS	CpG: 66	#N/A		Intergenic
chr5	75586125	75586360	*	6.71239e-07	7.69941e-06	12.5258	NS	CpG: 17	#N/A	-	Unannotated
chr5	75597181	75597483	*	1.02549e-14	2.6603e-13	12.4728	NS	CpG: 23	#N/A		Intergenic
chr5	75608425	75608705	*	0.235568	0.3953	3.70753	NS	CpG: 24	#N/A		Intergenic
chr6	17455	17934	*	0.409006	0.574976	-0.364414	NS	CpG: 47	#N/A		Intergenic
chr6	26470	26673	*	0.000121225	0.000842269	-6.77136	NS	CpG: 19	ENSDARG00000008219	crygm4	Exon
chr6	47485	47712	*	1.68492e-05	0.000149466	4.76403	NS	CpG: 23	ENSDARG00000096454	ap1m2	Promoter
chr6	56010	56251	*	0.000740901	0.00418999	-1.84459	NS	CpG: 28	ENSDARG00000094176	cdkn2d	Exon
chr6	61821	62296	*	0.00939554	0.0345613	-5.03768	NS	CpG: 33	ENSDARG00000078283	LRRC8E	Exon
chr6	62847	63896	*	0.0911752	0.200013	0.852616	NS	CpG: 73	ENSDARG00000078283	LRRC8E	Exon
chr6	66024	66321	*	1.07078e-40	8.23765e-39	-5.7551	NS	CpG: 28	ENSDARG00000078283	LRRC8E	Promoter
chr6	69038	69710	*	0.84205	0.930467	0.0780312	NS	CpG: 72	#N/A	-	Unannotated
chr6	72894	73139	*	0.044786	0.117481	0.568642	NS	CpG: 27	#N/A	-	Unannotated
chr6	75423	76382	*	0.592242	0.740427	-0.350619	NS	CpG: 86	ENSDARG00000052192	s1pr5b	Exon
chr6	89533	90160	*	0.129606	0.257367	0.673694	NS	CpG: 45	ENSDARG00000067669	zglp1	Exon
chr6	104747	104952	*	0.00118133	0.00619401	3.46589	NS	CpG: 24	ENSDARG00000091603	TAL1	Exon
chr6	137196	137397	*	0.284105	0.44668	-0.0857633	NS	CpG: 29	#N/A		Intergenic
chr6	152266	153718	*	5.82176e-05	0.00044557	1.89767	NS	CpG: 115	#N/A	-	Unannotated
chr6	184860	185303	*	8.09196e-07	9.14084e-06	7.87725	NS	CpG: 34	#N/A		Intergenic
chr6	220361	220676	*	1.73449e-13	4.09487e-12	5.21087	NS	CpG: 25	#N/A	-	Unannotated
chr6	223496	223917	*	0.0191967	0.0603634	1.21946	NS	CpG: 36	#N/A		Intergenic
chr6	310721	311211	*	2.89797e-05	0.00024191	3.54544	NS	CpG: 55	#N/A	-	Unannotated
chr6	508695	509030	*	0.201355	0.356244	0.32578	NS	CpG: 41	#N/A		Intergenic
chr6	575471	575787	*	0.313131	0.478465	-0.271067	NS	CpG: 30	ENSDARG00000023624	fam83fb	Promoter
chr6	576192	576465	*	0.748759	0.859448	0.167335	NS	CpG: 22	ENSDARG00000023624	fam83fb	Exon
chr6	652254	652888	*	0.0300198	0.0859314	2.87789	NS	CpG: 57	#N/A		Intergenic
chr6	656979	657339	*	0.107405	0.2251	-6.0063	NS	CpG: 26	#N/A		Intergenic
chr6	733297	733701	*	0.211912	0.367632	0.921195	NS	CpG: 37	#N/A		Intergenic
chr6	782109	782592	*	0.00370151	0.016129	-0.593802	NS	CpG: 44	#N/A		Intergenic
chr6	877734	878138	*	1.9692e-31	1.04602e-29	14.2851	NS	CpG: 28	#N/A		Intergenic
chr6	912337	912939	*	0.372045	0.538468	1.64657	NS	CpG: 49	#N/A	-	Unannotated
chr6	1000301	1000638	*	0.924776	0.981763	0.204281	NS	CpG: 25	#N/A		Intergenic
chr6	1027278	1027509	*	4.96774e-26	2.21661e-24	8.57832	NS	CpG: 19	#N/A		Intergenic
chr6	1750850	1751254	*	0.336151	0.502312	-0.608658	NS	CpG: 35	ENSDARG00000012823	DLGAP4 (1 of 2)	Exon
chr6	1786917	1787170	*	0.283244	0.446215	-1.07697	NS	CpG: 18	ENSDARG00000012823	DLGAP4 (1 of 2)	Exon
chr6	2112132	2112377	*	0.0243775	0.0736942	3.23937	NS	CpG: 19	ENSDARG00000089550	PBX1 (1 of 2)	Intron
chr6	2187428	2187761	*	0.444215	0.609311	0.539417	NS	CpG: 30	ENSDARG00000089550	PBX1 (1 of 2)	Intron
chr6	2313004	2313316	*	0.112189	0.233374	-3.93677	NS	CpG: 27	#N/A	-	Unannotated
chr6	2410243	2410563	*	0.425401	0.591238	0.454823	NS	CpG: 26	#N/A	-	Unannotated
chr6	2428902	2429333	*	0.237096	0.396078	0.0749	NS	CpG: 38	ENSDARG00000030166	hyi	Promoter
chr6	2630482	2630746	*	0.16172	0.303702	-2.14934	NS	CpG: 23	#N/A		Intergenic
chr6	3522937	3523350	*	0.966293	1	-0.00258705	NS	CpG: 41	ENSDARG00000058675	phospho2	Exon
chr6	3627646	3627889	*	0.0912781	0.200041	2.49219	NS	CpG: 22	ENSDARG00000005846	CR384078.1	Exon
chr6	4030958	4031398	*	4.75012e-42	3.71843e-40	13.9932	NS	CpG: 37	ENSDARG00000020863	trim25l	Exon
chr6	4173468	4173718	*	0.194923	0.348317	0.825524	NS	CpG: 23	ENSDARG00000012524	NBEAL1	Exon
chr6	4432972	4433863	*	0.493601	0.655295	-0.242323	NS	CpG: 87	#N/A	-	Unannotated
chr6	4462417	4462671	*	0.0991284	0.211936	3.24034	NS	CpG: 19	#N/A		Intergenic
chr6	4520474	4520818	*	0.959632	0.998316	-0.0220715	NS	CpG: 34	#N/A		Intergenic
chr6	4767614	4767935	*	1.67035e-11	3.32727e-10	18.2453	Hyper	CpG: 22	ENSDARG00000063264	PCDH9	Promoter
chr6	5229495	5230212	*	0.416482	0.582553	1.01056	NS	CpG: 53	#N/A		Intergenic
chr6	5556573	5556810	*	0.000838839	0.0046323	3.19082	NS	CpG: 18	#N/A	-	Unannotated
chr6	6691940	6692189	*	6.87982e-05	0.000512484	-1.11779	NS	CpG: 17	#N/A	-	Unannotated
chr6	6692328	6692653	*	0.452625	0.616675	0.0935576	NS	CpG: 28	ENSDARG00000005343	ccdc85al	Promoter
chr6	6998345	6999407	*	0.0903688	0.198633	0.368339	NS	CpG: 86	#N/A	-	Unannotated
chr6	7074494	7074993	*	0.76846	0.875605	-0.56444	NS	CpG: 39	ENSDARG00000071217	HS6ST3 (2 of 2)	Exon
chr6	7124407	7125045	*	9.73094e-06	9.04572e-05	-1.21751	NS	CpG: 55	#N/A	-	Unannotated
chr6	7331359	7331911	*	0.0105763	0.0379354	0.542058	NS	CpG: 48	ENSDARG00000031664	sox21a	Exon
chr6	7450397	7450859	*	0.178752	0.327553	0.1045	NS	CpG: 41	#N/A	-	Unannotated
chr6	8144923	8145198	*	0.0751319	0.174123	-0.567708	NS	CpG: 25	ENSDARG00000002402	ercc3	Intron
chr6	8931149	8931557	*	0.582029	0.731966	-0.100776	NS	CpG: 38	#N/A	-	Unannotated
chr6	9198614	9198928	*	6.75722e-05	0.000505884	3.29525	NS	CpG: 25	#N/A	-	Unannotated
chr6	9750486	9750774	*	0.133742	0.263586	-2.64874	NS	CpG: 26	ENSDARG00000071215	PALM3	firstIntron
chr6	9998367	9998903	*	0.00462766	0.019208	-9.14141	NS	CpG: 40	ENSDARG00000058165	HTR2A (1 of 2)	Exon
chr6	10180834	10181064	*	2.13294e-07	2.68847e-06	14.2174	NS	CpG: 17	ENSDARG00000062744	scn1lab	Exon
chr6	10216338	10216555	*	0.124775	0.250223	4.68459	NS	CpG: 20	ENSDARG00000062744	scn1lab	Exon
chr6	10232183	10232401	*	0.288571	0.452071	1.11894	NS	CpG: 22	#N/A		Intergenic
chr6	10360515	10361016	*	0.607352	0.752988	-0.216978	NS	CpG: 47	ENSDARG00000062687	KCNH7 (1 of 2)	Promoter
chr6	10423802	10424020	*	0.482692	0.645808	1.13313	NS	CpG: 16	ENSDARG00000062687	KCNH7 (1 of 2)	Exon
chr6	10638186	10639148	*	0.0522298	0.132114	-0.267159	NS	CpG: 69	#N/A	-	Unannotated
chr6	11018003	11018206	*	0.211252	0.366916	-0.973535	NS	CpG: 17	ENSDARG00000074723	si:dkey-176g1.7	Exon
chr6	11137928	11138192	*	0.594465	0.742582	-0.0681837	NS	CpG: 28	ENSDARG00000074723	si:dkey-176g1.7	Promoter
chr6	12331676	12331936	*	0.240313	0.400102	1.91411	NS	CpG: 25	ENSDARG00000062430	gpd2	Intron
chr6	12415707	12416148	*	1	1	0	NS	CpG: 36	ENSDARG00000023878	stk24b	firstIntron
chr6	12765525	12766032	*	0.37032	0.537825	0.210519	NS	CpG: 37	#N/A	-	Unannotated
chr6	12834525	12835173	*	0.0689054	0.162899	-0.570285	NS	CpG: 55	ENSDARG00000057633	cxcr4a	Exon
chr6	13653508	13654305	*	0.766523	0.874514	-0.201698	NS	CpG: 63	#N/A	-	Unannotated
chr6	13874005	13874297	*	0.634815	0.775403	0.527978	NS	CpG: 30	#N/A		Intergenic
chr6	14233288	14233608	*	5.12712e-17	1.48553e-15	18.9669	Hyper	CpG: 31	#N/A		Intergenic
chr6	14685396	14685597	*	6.79036e-07	7.76887e-06	10.8501	NS	CpG: 15	#N/A		Intergenic
chr6	14850814	14851656	*	1.4392e-28	7.03848e-27	3.61639	NS	CpG: 61	ENSDARG00000095896	pou3f3b	Exon
chr6	15503807	15504071	*	0.0306113	0.0875001	0.615807	NS	CpG: 20	ENSDARG00000095170	lrrfip1b	Promoter
chr6	15948837	15949895	*	0.905384	0.972637	-0.0194697	NS	CpG: 74	#N/A	-	Unannotated
chr6	16311769	16312375	*	0.00197903	0.00957746	-0.724638	NS	CpG: 46	#N/A		Intergenic
chr6	17593666	17594154	*	0.264703	0.425777	1.5358	NS	CpG: 38	ENSDARG00000059879	RPTOR	Intron
chr6	17604103	17604384	*	0.401923	0.567885	-0.698779	NS	CpG: 22	ENSDARG00000059879	RPTOR	Intron
chr6	17999389	18000421	*	0.547705	0.702258	0.165631	NS	CpG: 78	#N/A	-	Unannotated
chr6	18260503	18260982	*	0.00032071	0.00200165	0.798104	NS	CpG: 41	#N/A	-	Unannotated
chr6	20570499	20571120	*	0.120234	0.244634	0.476201	NS	CpG: 54	#N/A	-	Unannotated
chr6	21033534	21033754	*	0.888516	0.962733	-0.0657266	NS	CpG: 20	ENSDARG00000070129	barhl2	Exon
chr6	21944380	21944665	*	6.84429e-05	0.000510689	4.40026	NS	CpG: 27	#N/A		Intergenic
chr6	21945266	21947022	*	0.0894815	0.196877	-0.842166	NS	CpG: 122	#N/A		Intergenic
chr6	22269882	22270449	*	6.09551e-06	5.86168e-05	1.10897	NS	CpG: 47	#N/A	-	Unannotated
chr6	22595225	22595458	*	0.0427009	0.113008	0.813992	NS	CpG: 21	ENSDARG00000039264	igfbp5a	Exon
chr6	22636038	22636349	*	0.807893	0.905051	0.0437822	NS	CpG: 31	ENSDARG00000052470	igfbp2a	Promoter
chr6	24489122	24489528	*	3.86547e-05	0.000315315	-2.20899	NS	CpG: 30	#N/A		Intergenic
chr6	26068326	26068542	*	0.0770174	0.17661	-4.40213	NS	CpG: 21	#N/A		Intergenic
chr6	28680361	28680906	*	0.338553	0.505056	-0.999113	NS	CpG: 43	#N/A		Intergenic
chr6	28873268	28873598	*	1	1	0	NS	CpG: 31	ENSDARG00000017886	ZBTB11	Promoter
chr6	29987401	29987717	*	0.856512	0.940625	-0.209331	NS	CpG: 27	#N/A		Intergenic
chr6	30183522	30183878	*	1.29407e-09	2.10735e-08	2.0892	NS	CpG: 26	#N/A	-	Unannotated
chr6	30396048	30396306	*	0.0135811	0.0464714	1.68307	NS	CpG: 25	ENSDARG00000070966	insl5a	Promoter
chr6	31268222	31268487	*	0.218946	0.376469	0.181451	NS	CpG: 25	ENSDARG00000075034	raver2	Promoter
chr6	32393301	32393581	*	0.262663	0.423717	0.605793	NS	CpG: 30	#N/A		Intergenic
chr6	32399293	32399841	*	0.403902	0.569779	0.329019	NS	CpG: 51	ENSDARG00000044155	mafa	Exon
chr6	32399973	32400273	*	0.450551	0.614412	0.797423	NS	CpG: 21	#N/A	-	Unannotated
chr6	35600245	35600519	*	0.0244546	0.0738421	0.420168	NS	CpG: 29	ENSDARG00000070013	dmrt2b	Exon
chr6	36331058	36331540	*	0.0175618	0.0563341	0.504057	NS	CpG: 42	#N/A	-	Unannotated
chr6	36891043	36891664	*	0.0397153	0.107335	1.37	NS	CpG: 43	#N/A	-	Unannotated
chr6	37427775	37428289	*	0.26654	0.427652	0.611577	NS	CpG: 38	ENSDARG00000019614	phf16	Exon
chr6	37473914	37474121	*	0.191951	0.344109	-0.246283	NS	CpG: 19	ENSDARG00000044339	rp2	Promoter
chr6	37569323	37570075	*	0.793684	0.895202	-0.0291576	NS	CpG: 49	ENSDARG00000044341	CHST7	Exon
chr6	38357800	38358306	*	0.42929	0.594896	-0.352611	NS	CpG: 37	ENSDARG00000023771	gabrb3	Intron
chr6	39589024	39590064	*	0.880905	0.958778	0.007962	NS	CpG: 84	#N/A		Intergenic
chr6	40726720	40727145	*	0.194871	0.348317	0.24959	NS	CpG: 38	ENSDARG00000009094	gata2b	Exon
chr6	40882841	40884026	*	2.18901e-13	5.1138e-12	1.90677	NS	CpG: 104	#N/A	-	Unannotated
chr6	41888075	41888327	*	0.199795	0.35489	2.13054	NS	CpG: 18	ENSDARG00000033956	oxtr	Promoter
chr6	42300158	42300504	*	0.459226	0.622736	-0.0222939	NS	CpG: 37	ENSDARG00000014770	usp4	Promoter
chr6	42426044	42426251	*	0.624721	0.76664	0.926276	NS	CpG: 19	ENSDARG00000060235	mst1ra	Intron
chr6	43023329	43023694	*	0.00898362	0.0334041	-0.642398	NS	CpG: 42	ENSDARG00000060115	lrrn1	Promoter
chr6	43318936	43319183	*	0.0544267	0.136434	-0.272924	NS	CpG: 19	#N/A		Intergenic
chr6	43581476	43581694	*	0.00629311	0.0248055	3.43427	NS	CpG: 20	ENSDARG00000014181	foxp1b	Intron
chr6	43834367	43835993	*	0.016117	0.0530718	0.939013	NS	CpG: 137	#N/A	-	Unannotated
chr6	45413602	45413816	*	0.0889463	0.196102	-1.58675	NS	CpG: 20	#N/A		Intergenic
chr6	46411292	46411558	*	6.43609e-05	0.000487569	2.84682	NS	CpG: 26	ENSDARG00000028862	BX546446.1	Promoter
chr6	46497114	46497352	*	0.123876	0.248979	-2.13812	NS	CpG: 19	ENSDARG00000060095	KCNB1	Promoter
chr6	47499103	47499347	*	0.0139546	0.047314	2.4789	NS	CpG: 18	ENSDARG00000025974	MAGI3 (2 of 2)	Exon
chr6	48413636	48414053	*	0.00615336	0.0243616	-0.640114	NS	CpG: 39	ENSDARG00000074690	PPM1J	Promoter
chr6	48429367	48429707	*	0.829935	0.921187	0.0629671	NS	CpG: 30	#N/A		Intergenic
chr6	49674609	49675098	*	1	1	0	NS	CpG: 38	ENSDARG00000003307	stx16	Promoter
chr6	49910936	49911165	*	0.904857	0.972637	0.18908	NS	CpG: 16	ENSDARG00000005191	ahcy	Intron
chr6	50403856	50404627	*	5.7961e-05	0.000445133	-0.208768	NS	CpG: 57	#N/A	-	Unannotated
chr6	50404924	50405334	*	0.015504	0.0516262	-0.146359	NS	CpG: 31	ENSDARG00000077473	mych	Exon
chr6	51298656	51298897	*	4.89549e-06	4.81139e-05	6.88601	NS	CpG: 19	ENSDARG00000074781	ptprt	Intron
chr6	51427507	51427866	*	0.803035	0.902555	-0.053445	NS	CpG: 36	#N/A	-	Unannotated
chr6	51524582	51524842	*	0.0380684	0.103793	0.104493	NS	CpG: 22	ENSDARG00000008141	rbl1	Promoter
chr6	51616132	51616920	*	0.0670708	0.159526	0.0494315	NS	CpG: 68	#N/A		Intergenic
chr6	51650763	51651006	*	0.00017438	0.00116829	-6.16723	NS	CpG: 18	#N/A	-	Unannotated
chr6	52163237	52164439	*	0.218789	0.376344	0.124378	NS	CpG: 97	#N/A	-	Unannotated
chr6	52198779	52199305	*	0.0371503	0.102009	-1.10036	NS	CpG: 37	#N/A	-	Unannotated
chr6	52347951	52348182	*	0.122509	0.247234	-1.93322	NS	CpG: 21	ENSDARG00000018896	mmp24	Exon
chr6	52596105	52596445	*	0.124424	0.249743	0.284556	NS	CpG: 41	ENSDARG00000002760	gdf5	Exon
chr6	52668895	52669110	*	0.225506	0.38399	0.776995	NS	CpG: 16	ENSDARG00000024669	C6H20orf111	Exon
chr6	53177564	53178314	*	0.918151	0.979683	-0.0422297	NS	CpG: 52	#N/A	-	Unannotated
chr6	53409300	53409673	*	0.0432602	0.114285	0.232198	NS	CpG: 32	ENSDARG00000060360	#N/A	Promoter
chr6	54036970	54037245	*	0.254413	0.414772	0.179856	NS	CpG: 28	ENSDARG00000068850	FHIT (2 of 2)	Promoter
chr6	54414834	54415108	*	0.0986743	0.211168	1.10056	NS	CpG: 22	ENSDARG00000059899	#N/A	Exon
chr6	54580032	54580238	*	0.0127505	0.0439666	3.95445	NS	CpG: 15	#N/A	-	Unannotated
chr6	54944176	54944504	*	0.15235	0.290007	-2.08601	NS	CpG: 25	ENSDARG00000089438	NAV1 (2 of 3)	Exon
chr6	54944973	54945218	*	0.000950864	0.00513366	4.56771	NS	CpG: 21	#N/A		Intergenic
chr6	55741699	55742007	*	9.54833e-14	2.32812e-12	4.83249	NS	CpG: 31	#N/A		Intergenic
chr6	55936084	55936294	*	3.4303e-05	0.000282398	6.81675	NS	CpG: 19	#N/A	-	Unannotated
chr6	56663157	56663382	*	0.00211545	0.0101605	3.48066	NS	CpG: 21	#N/A		Intergenic
chr6	57683291	57683670	*	0.940845	0.990807	-0.00834462	NS	CpG: 36	ENSDARG00000090781	SNTA1	Promoter
chr6	57852437	57852723	*	0.101725	0.215973	-1.14808	NS	CpG: 23	#N/A		Intergenic
chr6	58190618	58190875	*	0.135941	0.266624	0.436681	NS	CpG: 21	#N/A		Intergenic
chr6	58397843	58398465	*	0.307748	0.472367	1.07008	NS	CpG: 51	ENSDARG00000091130	KCNQ2 (2 of 3)	Exon
chr6	58572262	58572693	*	0.102899	0.217702	1.25676	NS	CpG: 36	ENSDARG00000019516	sp7	Exon
chr6	58596654	58596935	*	1.89554e-09	3.05278e-08	7.51516	NS	CpG: 21	#N/A		Intergenic
chr6	58610816	58611017	*	0.403139	0.569062	0.571958	NS	CpG: 20	ENSDARG00000038467	IGSF8	Exon
chr6	58625755	58626115	*	0.122925	0.247879	-1.11367	NS	CpG: 32	#N/A	-	Unannotated
chr6	58628404	58628823	*	0.0800136	0.181782	1.65878	NS	CpG: 41	ENSDARG00000038467	IGSF8	Exon
chr6	58776628	58776840	*	0.173678	0.320891	0.960807	NS	CpG: 26	ENSDARG00000086980	mbd6	Exon
chr6	58791675	58792001	*	0.0142923	0.0482757	2.02326	NS	CpG: 23	#N/A	-	Unannotated
chr6	58820299	58821289	*	0.0602819	0.147821	2.42113	NS	CpG: 77	#N/A	-	Unannotated
chr6	58877405	58877797	*	0.0292887	0.0842594	0.0992022	NS	CpG: 31	ENSDARG00000034396	mars	Promoter
chr6	59081939	59082548	*	0.233172	0.393963	-0.804486	NS	CpG: 45	ENSDARG00000086716	NXPH4	Exon
chr6	59360270	59360736	*	0.142755	0.276272	-0.0892144	NS	CpG: 49	ENSDARG00000052638	FAM210B	Promoter
chr6	59425085	59425414	*	0.0317629	0.0898136	0.269033	NS	CpG: 31	ENSDARG00000034086	TSC22D1 (2 of 2)	Promoter
chr6	59428550	59428774	*	0.00620251	0.0245103	1.33654	NS	CpG: 20	#N/A	-	Unannotated
chr6	59509130	59509659	*	0.0564087	0.14022	1.0189	NS	CpG: 43	#N/A		Intergenic
chr6	59551879	59552243	*	7.8417e-15	2.05821e-13	4.52537	NS	CpG: 45	#N/A		Intergenic
chr6	59563648	59564021	*	0.798875	0.899465	0.682501	NS	CpG: 29	#N/A	-	Unannotated
chr6	59643790	59644442	*	0.211509	0.367218	0.581712	NS	CpG: 87	ENSDARG00000045019	aamp	Intron
chr6	59650103	59650896	*	0.130514	0.258708	1.47734	NS	CpG: 62	#N/A	-	Unannotated
chr6	59685125	59685628	*	0.753693	0.863675	0.129832	NS	CpG: 52	ENSDARG00000021882	fbxl3b	firstIntron
chr6	59693531	59693966	*	0.973775	1	0.00549174	NS	CpG: 52	ENSDARG00000077888	slain1b	Intron
chr6	59722265	59722700	*	0.000175448	0.00117369	3.27673	NS	CpG: 32	#N/A	-	Unannotated
chr6	59725011	59725298	*	9.20794e-18	2.75744e-16	8.16758	NS	CpG: 25	ENSDARG00000013522	pck1	Exon
chr6	59740184	59740666	*	0.373445	0.539609	-0.602	NS	CpG: 52	#N/A	-	Unannotated
chr6	59808420	59809589	*	0.0170104	0.0552004	3.01933	NS	CpG: 104	#N/A	-	Unannotated
chr6	59813300	59813586	*	0.0108968	0.0389284	-0.216159	NS	CpG: 29	#N/A		Intergenic
chr6	59860533	59861062	*	0.162599	0.305096	0.063361	NS	CpG: 58	#N/A		Intergenic
chr6	59879011	59879377	*	1.38364e-10	2.49951e-09	3.72392	NS	CpG: 30	#N/A		Intergenic
chr7	101262	101517	*	0.65168	0.78909	-0.738882	NS	CpG: 26	ENSDARG00000076051	CABZ01062994.1	Exon
chr7	471211	471424	*	0.431301	0.596734	0.607858	NS	CpG: 24	#N/A		Intergenic
chr7	473089	473507	*	0.00410781	0.0175398	-4.17992	NS	CpG: 36	#N/A	-	Unannotated
chr7	489009	489297	*	0.173323	0.320367	0.73595	NS	CpG: 27	#N/A	-	Unannotated
chr7	540738	541020	*	0.837725	0.927686	0.158877	NS	CpG: 24	#N/A	-	Unannotated
chr7	634273	634952	*	0.0369019	0.101577	2.08301	NS	CpG: 50	ENSDARG00000063150	nrxn2b	Exon
chr7	649364	649959	*	0.0252647	0.0754558	-2.61223	NS	CpG: 47	#N/A		Intergenic
chr7	720830	721327	*	0.0433672	0.1145	1.04374	NS	CpG: 45	#N/A	-	Unannotated
chr7	729226	729572	*	0.723931	0.842729	0.0228018	NS	CpG: 44	#N/A	-	Unannotated
chr7	745203	745654	*	0.0894118	0.196821	-0.108089	NS	CpG: 56	#N/A		Intergenic
chr7	747304	747578	*	0.0244596	0.0738421	-6.44737	NS	CpG: 23	ENSDARG00000091521	MAP3K11	Promoter
chr7	750568	751033	*	8.36204e-05	0.000609664	4.91706	NS	CpG: 39	#N/A	-	Unannotated
chr7	855575	855956	*	0.340393	0.507632	1.68424	NS	CpG: 34	#N/A		Intergenic
chr7	1071297	1071522	*	0.923245	0.980884	-0.0517174	NS	CpG: 21	ENSDARG00000019743	dctn1a	Promoter
chr7	1523326	1523593	*	3.95074e-08	5.4746e-07	12.7098	NS	CpG: 22	#N/A	-	Unannotated
chr7	1524706	1525003	*	0.520267	0.679377	-0.914266	NS	CpG: 25	ENSDARG00000092488	NYNRIN	Exon
chr7	1602308	1602581	*	0.657008	0.793818	0.125334	NS	CpG: 31	#N/A		Intergenic
chr7	1605949	1606219	*	0.000366664	0.00224424	-2.51018	NS	CpG: 28	#N/A		Intergenic
chr7	1661743	1662053	*	0.441967	0.607534	0.636856	NS	CpG: 31	ENSDARG00000035028	lpcat4	Exon
chr7	1792374	1792641	*	0.42174	0.587513	1.4177	NS	CpG: 31	#N/A		Intergenic
chr7	2705406	2705651	*	0.124154	0.249427	-0.887294	NS	CpG: 22	ENSDARG00000068030	#N/A	Exon
chr7	2706067	2706342	*	2.22527e-06	2.30911e-05	7.05814	NS	CpG: 22	ENSDARG00000068030	#N/A	Exon
chr7	3515650	3516037	*	0.00118821	0.00622236	-3.58098	NS	CpG: 29	#N/A		Intergenic
chr7	3516601	3517246	*	0.9951	1	0.00622471	NS	CpG: 55	#N/A		Intergenic
chr7	4110329	4110551	*	0.532706	0.689531	-0.355414	NS	CpG: 20	#N/A	-	Unannotated
chr7	4152852	4153053	*	0.329309	0.495239	-1.24306	NS	CpG: 17	#N/A	-	Unannotated
chr7	6331822	6332202	*	0.29498	0.458589	0.0881985	NS	CpG: 42	#N/A		Intergenic
chr7	6748107	6748447	*	0.0201575	0.0629411	-1.19366	NS	CpG: 29	ENSDARG00000088686	HIST2H2AB (9 of 30)	Exon
chr7	6749222	6749550	*	1.85661e-06	1.94922e-05	8.35715	NS	CpG: 24	#N/A		Intergenic
chr7	6808376	6808764	*	0.419863	0.585813	-0.40402	NS	CpG: 30	#N/A		Intergenic
chr7	6809685	6810071	*	0.824532	0.917015	-0.083005	NS	CpG: 29	#N/A		Intergenic
chr7	6819168	6819556	*	0.00425119	0.0180312	-1.28	NS	CpG: 28	ENSDARG00000076507	HIST2H2AB (23 of 30)	Promoter
chr7	6820568	6821080	*	0.697905	0.825351	0.193239	NS	CpG: 36	#N/A		Intergenic
chr7	7179663	7180036	*	0.0143823	0.0485062	-0.781881	NS	CpG: 28	#N/A	-	Unannotated
chr7	7180966	7181352	*	1	1	0	NS	CpG: 31	#N/A		Intergenic
chr7	7229514	7230034	*	0.176529	0.324412	0.136917	NS	CpG: 36	#N/A		Intergenic
chr7	7250143	7250531	*	1.69484e-05	0.00014987	2.00645	NS	CpG: 33	#N/A		Intergenic
chr7	7251486	7251872	*	0.0234216	0.0713848	0.831868	NS	CpG: 29	#N/A		Intergenic
chr7	7265067	7265425	*	5.93237e-08	7.94902e-07	2.80932	NS	CpG: 28	ENSDARG00000091051	HIST2H2AB (24 of 30)	Promoter
chr7	7271096	7271434	*	0.219463	0.377067	-1.2751	NS	CpG: 29	ENSDARG00000074012	FP325123.1	Promoter
chr7	7289243	7289461	*	0.0262973	0.0776533	0.13369	NS	CpG: 20	ENSDARG00000091265	FP325123.3	Promoter
chr7	7290792	7291187	*	0.208897	0.364244	0.294242	NS	CpG: 30	#N/A		Intergenic
chr7	7293454	7293823	*	0.0496738	0.127455	1.34409	NS	CpG: 29	ENSDARG00000058479	zgc:110425	Promoter
chr7	7629838	7630527	*	0.321914	0.486744	-0.454545	NS	CpG: 58	#N/A		Intergenic
chr7	7846187	7846401	*	0.00547209	0.0221364	-8.06452	NS	CpG: 20	ENSDARG00000001285	RBM14 (1 of 2)	Exon
chr7	7984903	7985225	*	0.000563769	0.00326269	-1.2388	NS	CpG: 33	#N/A		Intergenic
chr7	8069029	8069836	*	1.22175e-06	1.31677e-05	-6.79382	NS	CpG: 49	ENSDARG00000073728	GAL3ST3	Exon
chr7	8452065	8452336	*	0.00105304	0.00561372	4.27789	NS	CpG: 24	#N/A	-	Unannotated
chr7	9518485	9518776	*	0.00183432	0.00895487	0.32	NS	CpG: 22	ENSDARG00000044584	tex261	Promoter
chr7	10106639	10107509	*	0.187134	0.338191	0.114359	NS	CpG: 79	#N/A	-	Unannotated
chr7	10124753	10125064	*	0.516051	0.676048	-0.547748	NS	CpG: 26	ENSDARG00000079027	chsy1	Exon
chr7	10359643	10359893	*	2.08788e-05	0.000180974	8.20614	NS	CpG: 26	ENSDARG00000089483	LRRK1 (1 of 2)	Exon
chr7	10655499	10655757	*	0.330052	0.495571	1.22907	NS	CpG: 23	#N/A		Intergenic
chr7	12437290	12437523	*	0.00106937	0.00568458	-5.71104	NS	CpG: 21	#N/A		Intergenic
chr7	12882088	12882681	*	0.00333862	0.0148672	2.85355	NS	CpG: 47	ENSDARG00000058369	mex3b	Exon
chr7	12882787	12883031	*	0.538695	0.694159	0.921888	NS	CpG: 18	ENSDARG00000058369	mex3b	Exon
chr7	12884123	12884778	*	9.90189e-11	1.80336e-09	2.22592	NS	CpG: 55	ENSDARG00000058369	mex3b	Promoter
chr7	13659059	13659938	*	0.00783808	0.0298919	4.4359	NS	CpG: 65	#N/A	-	Unannotated
chr7	13867739	13868130	*	0.0332185	0.0929867	0.447094	NS	CpG: 39	#N/A	-	Unannotated
chr7	14210133	14210895	*	0.104623	0.220312	-0.395183	NS	CpG: 72	#N/A		Intergenic
chr7	14312147	14312455	*	0.0097548	0.0356478	2.65221	NS	CpG: 22	ENSDARG00000062956	DAGLA	Exon
chr7	15349815	15350086	*	0.0542093	0.136271	-1.19248	NS	CpG: 26	#N/A		Intergenic
chr7	16237614	16237933	*	2.43404e-26	1.10823e-24	6.35179	NS	CpG: 27	ENSDARG00000034434	igf1rb	Intron
chr7	16312621	16312830	*	0.958767	0.997932	-0.0600938	NS	CpG: 17	ENSDARG00000034434	igf1rb	Exon
chr7	16371481	16371696	*	0.166206	0.310797	2.9284	NS	CpG: 19	#N/A	-	Unannotated
chr7	16918756	16919023	*	0.000933939	0.00506963	6.95775	NS	CpG: 22	#N/A		Intergenic
chr7	17114151	17114863	*	0.208207	0.363467	0.150156	NS	CpG: 55	#N/A	-	Unannotated
chr7	19215705	19216002	*	0.521936	0.680362	-0.818682	NS	CpG: 26	ENSDARG00000079684	taf6l	Exon
chr7	19397452	19397954	*	0.727947	0.84454	-0.416439	NS	CpG: 37	ENSDARG00000087452	PELI3	Exon
chr7	19684939	19685631	*	0.0016994	0.00840658	-0.176305	NS	CpG: 69	#N/A	-	Unannotated
chr7	19784042	19784284	*	0.109607	0.228536	-2.30451	NS	CpG: 16	ENSDARG00000076302	DTX4 (1 of 2)	Intron
chr7	19809528	19809767	*	0.807697	0.905051	0.232701	NS	CpG: 21	ENSDARG00000076302	DTX4 (1 of 2)	Exon
chr7	19813193	19813415	*	2.45594e-27	1.16579e-25	12.3678	NS	CpG: 26	#N/A	-	Unannotated
chr7	19944192	19944689	*	4.09815e-22	1.49945e-20	-2.7863	NS	CpG: 37	#N/A		Intergenic
chr7	20091601	20091947	*	0.257834	0.4185	0.141509	NS	CpG: 31	#N/A	-	Unannotated
chr7	20288114	20288614	*	2.34813e-06	2.41414e-05	3.0669	NS	CpG: 39	ENSDARG00000001634	kirrela	Exon
chr7	20793087	20793329	*	1.03325e-06	1.12999e-05	2.55608	NS	CpG: 24	#N/A		Intergenic
chr7	21001531	21001759	*	0.0399457	0.107671	8.84322	NS	CpG: 17	ENSDARG00000076472	ovol1	Exon
chr7	21039639	21040212	*	0.0164271	0.0538558	0.29488	NS	CpG: 50	#N/A	-	Unannotated
chr7	21305137	21305409	*	0.00688459	0.0267821	-0.512815	NS	CpG: 31	ENSDARG00000036414	CU019646.1	Exon
chr7	21398678	21398911	*	0.117681	0.240427	-0.125177	NS	CpG: 23	ENSDARG00000091234	CU019646.2	Promoter
chr7	21450326	21450702	*	0.0226987	0.069526	4.06293	NS	CpG: 32	ENSDARG00000056184	dvl2	Exon
chr7	21606531	21606750	*	5.6057e-08	7.60262e-07	9.62548	NS	CpG: 19	#N/A		Intergenic
chr7	22136350	22136889	*	0.0725382	0.170082	0.554911	NS	CpG: 40	ENSDARG00000042277	efnb3b	firstIntron
chr7	22257190	22257483	*	0.682773	0.815223	1.06914	NS	CpG: 27	ENSDARG00000042277	efnb3b	Exon
chr7	22800609	22801160	*	1	1	0	NS	CpG: 38	#N/A		Intergenic
chr7	23056393	23056696	*	1.95535e-06	2.04807e-05	4.30863	NS	CpG: 24	ENSDARG00000036394	pop7	Exon
chr7	23113384	23113841	*	0.0126676	0.0437822	3.00932	NS	CpG: 37	ENSDARG00000077329	nlgn2a	Exon
chr7	23885468	23885922	*	0.552164	0.706757	0.068717	NS	CpG: 40	#N/A	-	Unannotated
chr7	23966747	23967037	*	0.000750465	0.00423334	3.37364	NS	CpG: 32	#N/A	-	Unannotated
chr7	23972313	23973135	*	0.283994	0.446662	-1.16406	NS	CpG: 73	ENSDARG00000036386	rbm4.1	Exon
chr7	23976940	23977397	*	0.56695	0.719804	0.0465408	NS	CpG: 39	#N/A	-	Unannotated
chr7	23990997	23991497	*	0.055205	0.13792	-0.198375	NS	CpG: 40	#N/A	-	Unannotated
chr7	25016029	25016433	*	0.453494	0.617482	-0.0843648	NS	CpG: 38	#N/A		Intergenic
chr7	25067359	25067968	*	0.000559202	0.00324468	2.41458	NS	CpG: 53	#N/A		Intergenic
chr7	25174411	25174738	*	0.716004	0.837653	0.0277909	NS	CpG: 31	#N/A	-	Unannotated
chr7	25226534	25226803	*	0.0320872	0.090616	2.79733	NS	CpG: 20	ENSDARG00000088835	EFS	Exon
chr7	25277740	25278024	*	0.0247651	0.0744122	3.79325	NS	CpG: 25	ENSDARG00000077842	ajuba	Exon
chr7	25279174	25279487	*	0.714625	0.836698	-0.0441272	NS	CpG: 26	#N/A		Intergenic
chr7	25281052	25281583	*	0.457061	0.620591	-0.0674726	NS	CpG: 44	#N/A		Intergenic
chr7	25640197	25640437	*	0.0456159	0.119168	-0.662363	NS	CpG: 21	#N/A		Intergenic
chr7	25661308	25661622	*	0.98656	1	0.000886556	NS	CpG: 29	#N/A	-	Unannotated
chr7	25696005	25696348	*	0.0551759	0.13792	-0.737911	NS	CpG: 30	#N/A	-	Unannotated
chr7	26055827	26056310	*	0.0314509	0.0892141	-0.0868621	NS	CpG: 53	#N/A		Intergenic
chr7	26491846	26492426	*	0.0020103	0.00969725	-0.915187	NS	CpG: 47	ENSDARG00000077121	cyp26b1	firstIntron
chr7	26904625	26904944	*	0.00362241	0.0158308	-0.308861	NS	CpG: 31	#N/A		Intergenic
chr7	27432094	27432442	*	0.0588997	0.145119	1.69641	NS	CpG: 29	#N/A	-	Unannotated
chr7	28307728	28308179	*	0.0275724	0.0803842	4.62963	NS	CpG: 33	ENSDARG00000062220	plekha7b	Exon
chr7	29241387	29241696	*	0.286538	0.44987	0.729287	NS	CpG: 26	#N/A		Intergenic
chr7	29302273	29302514	*	0.000886703	0.00484861	2.03609	NS	CpG: 20	ENSDARG00000086124	AP3B1 (2 of 2)	Intron
chr7	29317617	29317824	*	0.894928	0.966717	-0.10913	NS	CpG: 18	ENSDARG00000086124	AP3B1 (2 of 2)	Intron
chr7	29322978	29323816	*	0.000372549	0.00227055	-2.7704	NS	CpG: 72	ENSDARG00000086124	AP3B1 (2 of 2)	Intron
chr7	29611130	29611393	*	0.953427	0.996998	-0.0475412	NS	CpG: 25	#N/A		Intergenic
chr7	29948798	29949404	*	0.853479	0.93868	0.0301289	NS	CpG: 47	#N/A	-	Unannotated
chr7	30110332	30110779	*	0.123278	0.248337	1.36102	NS	CpG: 34	ENSDARG00000003872	ccdc102a	Exon
chr7	30469771	30470630	*	0.899111	0.969042	-0.0282588	NS	CpG: 66	#N/A	-	Unannotated
chr7	30513902	30514146	*	0.343488	0.511222	0.13501	NS	CpG: 24	#N/A	-	Unannotated
chr7	30528819	30529071	*	0.69243	0.820835	-0.259276	NS	CpG: 22	ENSDARG00000077901	HERC1	Exon
chr7	30961760	30962058	*	0.00379325	0.0164485	0.248837	NS	CpG: 25	#N/A		Intergenic
chr7	31199980	31200288	*	0.0952295	0.2057	0.100857	NS	CpG: 22	ENSDARG00000017901	tln2	Promoter
chr7	31332834	31333108	*	0.929497	0.984433	0.0234726	NS	CpG: 25	#N/A	-	Unannotated
chr7	32479676	32480521	*	0.0257734	0.0767184	0.41265	NS	CpG: 78	#N/A	-	Unannotated
chr7	32708744	32709482	*	0.134301	0.264219	-0.133246	NS	CpG: 56	#N/A	-	Unannotated
chr7	34056816	34057332	*	2.07775e-05	0.00018072	1.62146	NS	CpG: 53	#N/A	-	Unannotated
chr7	34314098	34314575	*	0.662733	0.799869	0.0590724	NS	CpG: 33	#N/A		Intergenic
chr7	34652667	34652887	*	0.918329	0.979683	-0.144426	NS	CpG: 23	#N/A	-	Unannotated
chr7	35018057	35018515	*	0.919814	0.979683	0.0114576	NS	CpG: 38	#N/A	-	Unannotated
chr7	35534662	35535461	*	0.387563	0.553378	-0.193411	NS	CpG: 69	#N/A	-	Unannotated
chr7	35633317	35633879	*	0.0363941	0.100427	0.347827	NS	CpG: 44	ENSDARG00000087196	fibinb	Exon
chr7	36003879	36004189	*	0.0122509	0.0425727	-0.191321	NS	CpG: 25	ENSDARG00000051768	FHOD1	Promoter
chr7	36381988	36382600	*	0.0390241	0.105723	-0.218659	NS	CpG: 47	#N/A	-	Unannotated
chr7	36418506	36418720	*	1	1	0	NS	CpG: 24	#N/A	-	Unannotated
chr7	36491026	36491327	*	0.0138638	0.0471137	0.655622	NS	CpG: 23	#N/A		Intergenic
chr7	36697557	36698098	*	0.331739	0.497219	0.215253	NS	CpG: 40	#N/A		Intergenic
chr7	36969485	36969790	*	0.684687	0.815992	0.0937588	NS	CpG: 32	#N/A	-	Unannotated
chr7	37162030	37162326	*	0.000157088	0.00106524	5.42561	NS	CpG: 25	ENSDARG00000034043	irx5a	Exon
chr7	37255623	37255888	*	0.00129809	0.00670377	-6.26746	NS	CpG: 19	#N/A		Intergenic
chr7	37520156	37520357	*	0.757384	0.866303	-0.615838	NS	CpG: 18	ENSDARG00000044216	fto	Intron
chr7	38783851	38784113	*	0.00931573	0.0343811	-0.300159	NS	CpG: 24	#N/A		Intergenic
chr7	39287142	39288034	*	0.0346955	0.0963955	-0.108469	NS	CpG: 78	#N/A	-	Unannotated
chr7	39478817	39479661	*	0.682791	0.815223	0.0614479	NS	CpG: 67	#N/A	-	Unannotated
chr7	39732665	39732902	*	0.0173151	0.0558641	-0.29145	NS	CpG: 22	ENSDARG00000008100	slc7a10	Promoter
chr7	39921338	39921884	*	0.314758	0.480153	0.0831609	NS	CpG: 43	#N/A	-	Unannotated
chr7	39994961	39995358	*	0.0501869	0.128403	-4.13034	NS	CpG: 29	ENSDARG00000024299	c1qtnf4	Exon
chr7	40354365	40354711	*	5.22464e-05	0.000406847	0.795899	NS	CpG: 34	#N/A	-	Unannotated
chr7	41017342	41017739	*	1.36778e-08	2.001e-07	2.58792	NS	CpG: 45	#N/A		Intergenic
chr7	41151440	41151742	*	0.333658	0.499257	0.0473981	NS	CpG: 27	#N/A	-	Unannotated
chr7	41540927	41541404	*	1	1	0	NS	CpG: 38	ENSDARG00000078964	ESYT2 (2 of 3)	Promoter
chr7	41620963	41621479	*	0.170786	0.317255	-1.05848	NS	CpG: 51	#N/A	-	Unannotated
chr7	41947333	41947677	*	0.0505693	0.12896	4.56957	NS	CpG: 31	ENSDARG00000020953	dnajb6b	Intron
chr7	42031035	42031390	*	0.888103	0.962733	0.114902	NS	CpG: 30	ENSDARG00000035984	mnx1	Exon
chr7	43613727	43614643	*	0.998488	1	-0.000320966	NS	CpG: 73	#N/A	-	Unannotated
chr7	43619294	43619768	*	0.000161979	0.00109342	4.77453	NS	CpG: 40	ENSDARG00000068567	shha	Exon
chr7	44478322	44478774	*	0.000760869	0.00428121	1.03241	NS	CpG: 47	ENSDARG00000035942	hrh3	Promoter
chr7	44616939	44617499	*	0.0405772	0.108938	-0.117338	NS	CpG: 42	#N/A	-	Unannotated
chr7	44734954	44735317	*	0.297796	0.461698	-2.17653	NS	CpG: 26	ENSDARG00000021442	cdh11	Exon
chr7	44814205	44814424	*	0.145859	0.280286	0.331529	NS	CpG: 22	#N/A		Intergenic
chr7	45950495	45950745	*	0.0519349	0.131592	-0.358863	NS	CpG: 26	ENSDARG00000052011	rrad	Exon
chr7	46455485	46455880	*	0.0112878	0.0401096	-0.210305	NS	CpG: 34	#N/A	-	Unannotated
chr7	47629287	47629617	*	0.944064	0.99209	-0.00377548	NS	CpG: 30	#N/A	-	Unannotated
chr7	47874470	47874727	*	0.200335	0.355284	3.10482	NS	CpG: 22	#N/A		Intergenic
chr7	48355975	48356673	*	0.090563	0.198864	-4.60048	NS	CpG: 53	#N/A		Intergenic
chr7	48552114	48552587	*	0.00011165	0.000788262	2.5141	NS	CpG: 44	#N/A		Intergenic
chr7	49533787	49534346	*	0.389103	0.554689	0.145564	NS	CpG: 41	ENSDARG00000087260	MTSS1L (1 of 2)	Promoter
chr7	49825603	49825875	*	0.428339	0.594304	-0.783018	NS	CpG: 19	ENSDARG00000059812	sin3ab	Exon
chr7	50121689	50122203	*	0.871421	0.951843	-0.0546441	NS	CpG: 35	#N/A	-	Unannotated
chr7	50805366	50805580	*	0.383397	0.548909	0.763961	NS	CpG: 16	ENSDARG00000077791	#N/A	Intron
chr7	51806078	51806319	*	1	1	0	NS	CpG: 21	ENSDARG00000044812	TTC17	Promoter
chr7	52338033	52338598	*	1.9863e-11	3.92163e-10	-11.4971	NS	CpG: 43	ENSDARG00000052059	PAQR9	Promoter
chr7	53081550	53081906	*	0.679217	0.812947	-0.0550216	NS	CpG: 31	#N/A		Intergenic
chr7	53789541	53789830	*	0.150687	0.287089	0.192626	NS	CpG: 27	#N/A		Intergenic
chr7	54008840	54009116	*	4.10974e-05	0.000332027	5.13479	NS	CpG: 19	ENSDARG00000004714	tcf12	Intron
chr7	54028649	54028860	*	0.338346	0.505056	-3.35859	NS	CpG: 16	ENSDARG00000004714	tcf12	Intron
chr7	54050792	54051000	*	0.564456	0.717801	-1.26019	NS	CpG: 18	ENSDARG00000004714	tcf12	Intron
chr7	54637048	54637763	*	0.943741	0.991984	-0.0109549	NS	CpG: 49	#N/A	-	Unannotated
chr7	58029332	58029575	*	0.81972	0.914721	-0.0425971	NS	CpG: 22	#N/A	-	Unannotated
chr7	58153161	58153650	*	0.126341	0.252681	3.64364	NS	CpG: 37	ENSDARG00000076729	myo9al1	Exon
chr7	62165509	62165964	*	7.26897e-08	9.59589e-07	13.6353	NS	CpG: 33	#N/A		Intergenic
chr7	62183747	62184202	*	4.35708e-19	1.41907e-17	11.6195	NS	CpG: 34	#N/A		Intergenic
chr7	62963129	62963625	*	0.535245	0.69225	0.0625653	NS	CpG: 36	#N/A		Intergenic
chr7	64101302	64101991	*	2.48808e-53	2.36209e-51	20.0996	Hyper	CpG: 53	ENSDARG00000060610	pcdh7b	Exon
chr7	65291596	65291863	*	0.0456987	0.119314	0.310845	NS	CpG: 26	ENSDARG00000041345	sox17	Promoter
chr7	66549665	66550013	*	0.437794	0.603285	0.991157	NS	CpG: 25	#N/A		Intergenic
chr7	66721878	66722462	*	0.313225	0.478465	0.309284	NS	CpG: 49	#N/A		Intergenic
chr7	67096445	67096778	*	0.121757	0.246161	0.268817	NS	CpG: 29	ENSDARG00000088122	CT583709.2	Exon
chr7	67325693	67325998	*	0.332344	0.497623	-0.613569	NS	CpG: 30	ENSDARG00000009170	ctr9	Exon
chr7	68111540	68111873	*	0.920163	0.979683	0.0253511	NS	CpG: 28	ENSDARG00000074159	CT573494.2	Promoter
chr7	68874221	68874431	*	0.196044	0.34962	-4.17993	NS	CpG: 18	ENSDARG00000059460	cmt4b2	Intron
chr7	69217623	69218248	*	0.12133	0.246161	-0.49095	NS	CpG: 55	#N/A		Intergenic
chr7	70298543	70298784	*	0.00360515	0.0157708	2.81045	NS	CpG: 18	ENSDARG00000026011	zgc:66450	Exon
chr7	71592560	71594197	*	0.000951488	0.00513366	9.17065	NS	CpG: 116	#N/A		Intergenic
chr7	71770446	71770734	*	0.709195	0.832525	-0.804426	NS	CpG: 21	#N/A		Intergenic
chr7	71772636	71775718	*	0.000534284	0.00311631	-4.05053	NS	CpG: 219	#N/A		Intergenic
chr7	71894314	71895053	*	0.00143318	0.00733354	3.73182	NS	CpG: 53	#N/A		Intergenic
chr7	72068759	72069669	*	0.789817	0.893777	-0.0119412	NS	CpG: 72	#N/A		Intergenic
chr7	72100751	72101139	*	0.620816	0.76395	-0.451462	NS	CpG: 39	ENSDARG00000079268	ZNF821	Exon
chr7	72166735	72167327	*	0.266316	0.427652	0.0482859	NS	CpG: 49	#N/A	-	Unannotated
chr7	72462753	72463368	*	0.00484086	0.0199814	-4.13257	NS	CpG: 42	#N/A		Intergenic
chr7	72819162	72820258	*	0.199458	0.354715	2.0071	NS	CpG: 78	#N/A	-	Unannotated
chr7	74024242	74024480	*	1.47179e-06	1.56222e-05	4.70427	NS	CpG: 19	#N/A		Intergenic
chr7	74360027	74360234	*	2.91191e-14	7.38236e-13	7.50012	NS	CpG: 16	#N/A	-	Unannotated
chr7	74692031	74692275	*	0.174218	0.321357	-0.18421	NS	CpG: 24	#N/A		Intergenic
chr7	74952460	74952819	*	0.0408288	0.109351	0.131119	NS	CpG: 48	#N/A		Intergenic
chr7	74992666	74993228	*	0.0652799	0.156328	0.89493	NS	CpG: 50	#N/A		Intergenic
chr7	75001575	75001779	*	0.0417274	0.111356	0.604267	NS	CpG: 20	#N/A		Intergenic
chr7	75006180	75006458	*	0.10763	0.225467	-2.57415	NS	CpG: 28	ENSDARG00000044635	ptprda	Exon
chr7	75435083	75435367	*	0.00265871	0.0123363	1.90771	NS	CpG: 29	#N/A		Intergenic
chr7	75471920	75472232	*	0.164696	0.308511	0.135973	NS	CpG: 24	ENSDARG00000017014	ywhae2	Promoter
chr7	75615227	75616259	*	0.208801	0.364218	-1.62473	NS	CpG: 69	ENSDARG00000076697	SIPA1	Exon
chr7	75690243	75690886	*	0.000137227	0.000946376	3.66383	NS	CpG: 43	ENSDARG00000003682	#N/A	Exon
chr7	76057137	76057861	*	0.307517	0.472338	-0.749841	NS	CpG: 52	ENSDARG00000090624	LPHN3 (1 of 2)	Exon
chr7	76252247	76252527	*	0.712706	0.835359	0.208715	NS	CpG: 23	#N/A		Intergenic
chr7	76262947	76263217	*	0.787766	0.892135	0.207544	NS	CpG: 33	#N/A		Intergenic
chr7	76686676	76687169	*	0.011006	0.0392871	2.19611	NS	CpG: 34	#N/A	-	Unannotated
chr7	76699025	76699243	*	0.678069	0.812008	-0.324682	NS	CpG: 20	ENSDARG00000090371	BX664721.5	Exon
chr7	76818830	76819477	*	7.06943e-13	1.57719e-11	7.44858	NS	CpG: 47	ENSDARG00000074491	#N/A	firstIntron
chr7	76822949	76823579	*	0.0321579	0.0907581	0.647851	NS	CpG: 48	#N/A	-	Unannotated
chr7	76825993	76826404	*	0.923039	0.980884	-0.096504	NS	CpG: 34	#N/A	-	Unannotated
chr7	76835272	76835720	*	2.0437e-11	3.9821e-10	4.40023	NS	CpG: 41	ENSDARG00000089517	zgc:92594	Exon
chr7	76846335	76846917	*	6.24513e-09	9.44603e-08	5.27071	NS	CpG: 45	ENSDARG00000086709	zgc:173552	Promoter
chr7	76849004	76849509	*	0.409755	0.575211	0.216874	NS	CpG: 39	ENSDARG00000075538	zgc:163061	Promoter
chr7	76851962	76852365	*	1	1	0	NS	CpG: 32	ENSDARG00000086751	#N/A	Promoter
chr7	76855073	76855619	*	0.00116547	0.00611802	-1.87324	NS	CpG: 43	ENSDARG00000091525	zgc:173552	Promoter
chr7	76981614	76982099	*	0.693979	0.822453	-0.581038	NS	CpG: 42	ENSDARG00000059452	PTPRD (2 of 2)	Intron
chr7	76982995	76983247	*	0.459446	0.622736	0.63956	NS	CpG: 23	#N/A	-	Unannotated
chr7	77002328	77002911	*	6.23252e-90	1.0696e-87	24.3629	Hyper	CpG: 44	ENSDARG00000059452	PTPRD (2 of 2)	Intron
chr7	77022655	77022868	*	0.0174388	0.0560232	1.56647	NS	CpG: 19	#N/A	-	Unannotated
chr7	77069478	77069980	*	8.07418e-05	0.000593526	4.59971	NS	CpG: 48	#N/A		Intergenic
chr7	77114063	77114426	*	0.637895	0.777461	0.347853	NS	CpG: 32	#N/A		Intergenic
chr7	77175574	77175826	*	0.00574479	0.0229689	3.16226	NS	CpG: 20	#N/A		Intergenic
chr8	253574	254058	*	2.5619e-13	5.89236e-12	8.14686	NS	CpG: 43	ENSDARG00000043028	sema6a	Intron
chr8	289395	290401	*	0.822971	0.916649	0.119162	NS	CpG: 80	ENSDARG00000043028	sema6a	Exon
chr8	336120	336371	*	0.00517619	0.0211697	-10.071	NS	CpG: 18	#N/A		Intergenic
chr8	442302	442564	*	0.489806	0.652587	0.0319249	NS	CpG: 28	ENSDARG00000046022	tmed7	Promoter
chr8	446703	446929	*	0.485502	0.648402	-1.47059	NS	CpG: 18	ENSDARG00000046022	tmed7	Exon
chr8	455709	455933	*	0.633255	0.774132	-0.347512	NS	CpG: 23	ENSDARG00000013375	fem1c	Intron
chr8	478927	480476	*	0.00122589	0.00638264	1.74742	NS	CpG: 107	#N/A	-	Unannotated
chr8	494020	494464	*	0.00124202	0.00643657	-2.45281	NS	CpG: 42	#N/A	-	Unannotated
chr8	697687	698005	*	0.404404	0.570127	-1.01287	NS	CpG: 23	ENSDARG00000035697	zgc:110697	Exon
chr8	717696	717901	*	1	1	0	NS	CpG: 17	ENSDARG00000079790	PPAP2A (1 of 2)	Promoter
chr8	949231	949503	*	8.90444e-20	2.98734e-18	10.7592	NS	CpG: 21	ENSDARG00000040116	znf366	Exon
chr8	1007323	1008250	*	0.233525	0.394245	-0.419184	NS	CpG: 82	#N/A	-	Unannotated
chr8	1150671	1151137	*	0.00109726	0.00580781	0.866473	NS	CpG: 50	#N/A	-	Unannotated
chr8	1168750	1169154	*	0.0517677	0.131243	2.13439	NS	CpG: 29	ENSDARG00000058558	prosapip1b	Exon
chr8	1335614	1335939	*	0.190335	0.342577	-0.119848	NS	CpG: 32	ENSDARG00000021483	cdc14b	Promoter
chr8	1360087	1360408	*	0.870803	0.951843	0.11011	NS	CpG: 27	ENSDARG00000042072	FBXL17	Exon
chr8	1366863	1367079	*	0.000201471	0.00132395	9.16221	NS	CpG: 21	ENSDARG00000042072	FBXL17	Exon
chr8	1459826	1460039	*	0.0566276	0.14053	6.68168	NS	CpG: 19	ENSDARG00000057223	efna5b	Promoter
chr8	1817120	1817364	*	0.263563	0.424861	1.39749	NS	CpG: 19	#N/A		Intergenic
chr8	1952237	1952772	*	4.95081e-06	4.85506e-05	23.1954	Hyper	CpG: 41	ENSDARG00000021208	serpind1	Exon
chr8	2001712	2001980	*	0.960193	0.998458	0.0933707	NS	CpG: 21	#N/A	-	Unannotated
chr8	2817239	2817939	*	0.883021	0.960238	0.00891753	NS	CpG: 68	#N/A	-	Unannotated
chr8	2824611	2824924	*	0.24887	0.408636	-1.75324	NS	CpG: 23	ENSDARG00000062753	naif1	Exon
chr8	2983834	2984183	*	0.42834	0.594304	0.778356	NS	CpG: 24	#N/A		Intergenic
chr8	3153777	3154383	*	0.568757	0.720964	-0.571437	NS	CpG: 46	#N/A		Intergenic
chr8	3266281	3266531	*	0.748887	0.859448	-0.381789	NS	CpG: 21	ENSDARG00000031222	lhx2b	Exon
chr8	3604580	3604937	*	0.000799676	0.00446203	2.55742	NS	CpG: 30	ENSDARG00000020986	CTU1	Exon
chr8	4267435	4267802	*	0.101561	0.21591	-2.0247	NS	CpG: 29	ENSDARG00000086345	cux2	Exon
chr8	4568733	4569457	*	0.0265449	0.0782838	-0.0607718	NS	CpG: 62	#N/A	-	Unannotated
chr8	4708327	4708550	*	0.562738	0.716387	0.0874237	NS	CpG: 17	ENSDARG00000079745	si:ch211-166a6.5	Promoter
chr8	4778023	4778339	*	5.49876e-34	3.3156e-32	-18.9706	Hypo	CpG: 26	#N/A	-	Unannotated
chr8	4906607	4907252	*	0.980305	1	-0.00308262	NS	CpG: 60	#N/A	-	Unannotated
chr8	5295734	5296176	*	0.237013	0.396078	1.79813	NS	CpG: 32	#N/A	-	Unannotated
chr8	5575338	5575613	*	0.000953719	0.00513573	5.3018	NS	CpG: 22	#N/A		Intergenic
chr8	5624674	5624879	*	0.132738	0.26207	2.56056	NS	CpG: 18	#N/A		Intergenic
chr8	5638080	5638374	*	0.200794	0.355956	-2.52941	NS	CpG: 27	#N/A		Intergenic
chr8	6095542	6095747	*	0.04464	0.117236	-3.99825	NS	CpG: 16	#N/A		Intergenic
chr8	6375034	6375404	*	0.0963486	0.207631	-0.314085	NS	CpG: 33	#N/A		Intergenic
chr8	7432943	7434123	*	8.28425e-09	1.24459e-07	2.33356	NS	CpG: 100	#N/A	-	Unannotated
chr8	7852343	7852639	*	1.02029e-05	9.38664e-05	-0.283393	NS	CpG: 28	#N/A	-	Unannotated
chr8	7853374	7853705	*	0.253707	0.41406	-0.0565931	NS	CpG: 26	#N/A	-	Unannotated
chr8	8102371	8102930	*	0.0698995	0.164586	-0.125993	NS	CpG: 45	#N/A	-	Unannotated
chr8	8153224	8153559	*	0.57838	0.729161	0.829411	NS	CpG: 27	#N/A	-	Unannotated
chr8	8660541	8660751	*	0.0543935	0.136427	3.85628	NS	CpG: 16	#N/A		Intergenic
chr8	9168602	9168826	*	0.172754	0.319714	1.31817	NS	CpG: 19	ENSDARG00000017742	GRM6 (1 of 2)	Exon
chr8	9188598	9188875	*	0.748739	0.859448	-0.0238868	NS	CpG: 24	ENSDARG00000076303	usp11	Promoter
chr8	9501905	9502369	*	0.0711161	0.167011	1.40249	NS	CpG: 35	ENSDARG00000058990	SLC35A2	Exon
chr8	9663428	9663756	*	3.37301e-08	4.73282e-07	1.49075	NS	CpG: 27	ENSDARG00000043646	slc6a8	Promoter
chr8	9886779	9887044	*	9.76683e-19	3.10429e-17	19.8386	Hyper	CpG: 25	ENSDARG00000007172	plxna3	Intron
chr8	10412804	10413564	*	3.39083e-08	4.74291e-07	-4.341	NS	CpG: 58	ENSDARG00000074746	kcnd1	Exon
chr8	10828449	10828687	*	0.0882271	0.195351	5.23852	NS	CpG: 22	ENSDARG00000026988	tbc1d22b	Intron
chr8	11075837	11076065	*	0.00520468	0.0212667	0.428732	NS	CpG: 21	#N/A	-	Unannotated
chr8	11208136	11208469	*	0.00677505	0.0264692	-2.06109	NS	CpG: 29	#N/A	-	Unannotated
chr8	11536578	11536876	*	0.202896	0.357553	0.411523	NS	CpG: 28	ENSDARG00000078221	PLEKHA2	Promoter
chr8	11843790	11844045	*	0.268461	0.429653	0.0992063	NS	CpG: 25	#N/A	-	Unannotated
chr8	11975899	11976219	*	5.10511e-32	2.74446e-30	19.209	Hyper	CpG: 26	#N/A	-	Unannotated
chr8	12000386	12000880	*	0.807029	0.904992	-0.140502	NS	CpG: 44	ENSDARG00000023443	tjp2b	Exon
chr8	12049108	12049311	*	0.922441	0.980884	-0.0631142	NS	CpG: 24	ENSDARG00000023443	tjp2b	Exon
chr8	12726745	12726985	*	0.0883739	0.195351	0.331161	NS	CpG: 18	ENSDARG00000069484	dab2ipa	Intron
chr8	13243097	13243388	*	1.27665e-05	0.000115546	-4.23008	NS	CpG: 25	#N/A		Intergenic
chr8	13441174	13441494	*	0.218157	0.375547	-0.15015	NS	CpG: 28	#N/A	-	Unannotated
chr8	14520323	14520659	*	0.161358	0.303276	-0.885135	NS	CpG: 36	ENSDARG00000043474	atp2b3a	Exon
chr8	14892594	14892890	*	0.0254946	0.0760407	0.612169	NS	CpG: 28	ENSDARG00000062449	xpr1	Promoter
chr8	14898342	14898561	*	0.341383	0.508429	0.0749388	NS	CpG: 18	ENSDARG00000039456	acbd6	Exon
chr8	15001297	15001544	*	0.386879	0.552755	-0.171827	NS	CpG: 26	ENSDARG00000039458	lhx4	Promoter
chr8	15071349	15071604	*	0.912059	0.977934	-0.0308065	NS	CpG: 23	ENSDARG00000039459	qsox1	Promoter
chr8	15431765	15432418	*	0.484806	0.647666	-0.0852055	NS	CpG: 57	#N/A		Intergenic
chr8	16777987	16778513	*	0.85384	0.938703	0.0984489	NS	CpG: 48	ENSDARG00000039412	dmrta2	Promoter
chr8	16781364	16781642	*	0.190406	0.342577	1.06349	NS	CpG: 24	#N/A		Intergenic
chr8	17338093	17338478	*	0.000212858	0.00138249	-0.773782	NS	CpG: 26	ENSDARG00000032761	pde4d	Intron
chr8	18034926	18035850	*	0.000215603	0.00139829	-0.312309	NS	CpG: 83	#N/A	-	Unannotated
chr8	18246732	18247114	*	3.82293e-12	7.8608e-11	12.6975	NS	CpG: 30	ENSDARG00000043332	prkcz	Intron
chr8	18291298	18291762	*	0.449695	0.613925	-0.028217	NS	CpG: 39	#N/A		Intergenic
chr8	18620310	18620747	*	0.0358868	0.0992726	3.03329	NS	CpG: 36	ENSDARG00000027933	glis1b	Exon
chr8	19101939	19102338	*	0.0695812	0.16396	-0.297974	NS	CpG: 38	ENSDARG00000057322	TMEM47	Promoter
chr8	19722151	19722766	*	0.195152	0.348586	-0.13929	NS	CpG: 43	#N/A		Intergenic
chr8	19919792	19920066	*	0.00149417	0.00762815	2.58099	NS	CpG: 21	ENSDARG00000014670	glt25d2	Promoter
chr8	20213140	20213526	*	0.00102769	0.00549826	3.21351	NS	CpG: 25	ENSDARG00000058133	foxd2	Exon
chr8	20441797	20442080	*	0.707	0.831042	-0.0921412	NS	CpG: 24	ENSDARG00000088816	si:ch211-120j21.1	Promoter
chr8	20676121	20676327	*	0.0750964	0.174123	1.86916	NS	CpG: 21	ENSDARG00000013575	rfx2	Promoter
chr8	20768277	20768803	*	0.956482	0.997155	-0.00402493	NS	CpG: 34	ENSDARG00000043185	mllt1	Promoter
chr8	20929367	20929655	*	0.000650279	0.00371993	0.627519	NS	CpG: 33	#N/A		Intergenic
chr8	21700080	21700355	*	0.23238	0.393353	1.75163	NS	CpG: 20	ENSDARG00000023309	spryd4	Exon
chr8	21722546	21722968	*	0.00580837	0.0231815	0.666024	NS	CpG: 31	ENSDARG00000069095	gls2	Promoter
chr8	23696475	23697680	*	0.787249	0.891776	0.181254	NS	CpG: 81	#N/A	-	Unannotated
chr8	23933569	23934644	*	0.469437	0.632698	-0.235784	NS	CpG: 84	#N/A	-	Unannotated
chr8	23958061	23958631	*	0.320992	0.486134	-0.179639	NS	CpG: 43	#N/A	-	Unannotated
chr8	23962808	23963274	*	0.390189	0.555434	0.621909	NS	CpG: 35	ENSDARG00000016447	ythdf1	Exon
chr8	24018657	24018929	*	0.850878	0.937205	-0.0249097	NS	CpG: 28	ENSDARG00000042948	dnajc5aa	Promoter
chr8	24047067	24047321	*	0.300254	0.464379	-0.0512322	NS	CpG: 25	ENSDARG00000027154	tpd52l2a	Promoter
chr8	24092769	24093051	*	0.614063	0.757939	0.0856622	NS	CpG: 22	ENSDARG00000017947	ptk6a	Promoter
chr8	24113743	24113978	*	0.0096439	0.0353874	2.23214	NS	CpG: 19	ENSDARG00000074902	NOL4 (2 of 2)	Exon
chr8	25642037	25642443	*	0.231654	0.392572	-1.97283	NS	CpG: 37	ENSDARG00000073847	rbm15	Exon
chr8	25643373	25644221	*	0.136364	0.267336	-0.154183	NS	CpG: 73	#N/A	-	Unannotated
chr8	25792674	25793050	*	0.201304	0.356244	1.33559	NS	CpG: 29	ENSDARG00000061288	kcnc4	Exon
chr8	25863562	25864242	*	1	1	0	NS	CpG: 62	#N/A	-	Unannotated
chr8	25944274	25944682	*	0.01707	0.0552729	-0.355096	NS	CpG: 38	#N/A	-	Unannotated
chr8	26274757	26275265	*	0.962329	0.999729	0.00332773	NS	CpG: 42	ENSDARG00000075307	kcnq2a	Promoter
chr8	26586915	26587864	*	1	1	0	NS	CpG: 72	#N/A	-	Unannotated
chr8	26698703	26699208	*	1	1	0	NS	CpG: 51	ENSDARG00000055759	efhd2	Promoter
chr8	26745482	26745829	*	0.0466032	0.120827	0.252525	NS	CpG: 25	#N/A	-	Unannotated
chr8	26746937	26747244	*	0.0624379	0.151113	1.21121	NS	CpG: 21	ENSDARG00000055763	tmem115	Exon
chr8	26856471	26857086	*	0.0310446	0.0883311	0.39751	NS	CpG: 51	#N/A		Intergenic
chr8	26887489	26888387	*	0.00830081	0.0313245	-0.501003	NS	CpG: 67	#N/A	-	Unannotated
chr8	27073842	27074204	*	0.00582258	0.0232175	4.92826	NS	CpG: 27	#N/A		Intergenic
chr8	27146543	27147084	*	0.360265	0.528263	0.122231	NS	CpG: 47	#N/A	-	Unannotated
chr8	27182292	27182972	*	0.0491352	0.126386	-0.222356	NS	CpG: 57	#N/A		Intergenic
chr8	27183633	27183848	*	5.96029e-05	0.000454612	2.24004	NS	CpG: 20	ENSDARG00000033184	prkar2aa	Exon
chr8	27425768	27426179	*	0.743565	0.856811	0.527481	NS	CpG: 33	ENSDARG00000007560	sema3bl	Exon
chr8	27559628	27559843	*	1.19352e-06	1.29259e-05	6.01654	NS	CpG: 16	ENSDARG00000068575	tmem51a	Exon
chr8	27645424	27645628	*	0.354014	0.52225	-0.0982279	NS	CpG: 23	ENSDARG00000076923	KAZN (3 of 3)	Promoter
chr8	27720533	27722204	*	0.0104035	0.0375571	0.176005	NS	CpG: 139	#N/A	-	Unannotated
chr8	28367983	28368341	*	0.251764	0.412012	-0.413188	NS	CpG: 30	ENSDARG00000020292	si:ch211-254n4.3	Promoter
chr8	28660821	28661557	*	0.371931	0.538468	-0.0709479	NS	CpG: 57	#N/A	-	Unannotated
chr8	28920804	28921131	*	0.158518	0.29896	1.06051	NS	CpG: 24	ENSDARG00000056101	kcnd3	Exon
chr8	29109602	29109810	*	0.0277875	0.0808793	-0.230238	NS	CpG: 18	#N/A	-	Unannotated
chr8	29157218	29157468	*	0.143772	0.27711	-0.280505	NS	CpG: 25	ENSDARG00000056111	lmod1	Promoter
chr8	29173044	29173284	*	0.821561	0.916222	0.345717	NS	CpG: 18	ENSDARG00000003098	kdm5bb	Exon
chr8	29306495	29307006	*	0.10791	0.225771	-0.104404	NS	CpG: 46	#N/A	-	Unannotated
chr8	29442003	29442409	*	0.0614855	0.14959	0.723087	NS	CpG: 39	ENSDARG00000067544	par1	Exon
chr8	29716199	29716550	*	0.553989	0.708143	1.25289	NS	CpG: 27	#N/A		Intergenic
chr8	30435198	30435432	*	4.57523e-06	4.53659e-05	-3.55465	NS	CpG: 18	ENSDARG00000055302	grid2	Exon
chr8	30590307	30590797	*	0.180786	0.330736	0.197713	NS	CpG: 34	#N/A	-	Unannotated
chr8	31299279	31299537	*	2.59538e-17	7.66925e-16	6.83737	NS	CpG: 22	#N/A		Intergenic
chr8	31303895	31304128	*	0.919472	0.979683	-0.140056	NS	CpG: 19	ENSDARG00000060745	pgm5	Promoter
chr8	31529226	31529441	*	0.0136896	0.0467251	1.21707	NS	CpG: 20	ENSDARG00000033706	adora2aa	Exon
chr8	31856297	31856616	*	0.189394	0.341354	-0.062085	NS	CpG: 30	#N/A	-	Unannotated
chr8	31968112	31968469	*	0.81227	0.908576	-0.107628	NS	CpG: 36	#N/A	-	Unannotated
chr8	32235659	32235881	*	0.745554	0.85805	0.570558	NS	CpG: 16	ENSDARG00000074087	AL929453.1	Exon
chr8	32235975	32236265	*	0.762962	0.871342	-0.236289	NS	CpG: 24	ENSDARG00000074087	AL929453.1	Exon
chr8	32669168	32669655	*	6.711e-18	2.02327e-16	2.45496	NS	CpG: 46	ENSDARG00000054794	plcxd3	Promoter
chr8	32767112	32767408	*	0.871406	0.951843	0.0374668	NS	CpG: 24	#N/A	-	Unannotated
chr8	32789618	32790722	*	0.146719	0.281453	-0.377897	NS	CpG: 89	#N/A	-	Unannotated
chr8	34002420	34002818	*	0.00682487	0.0265961	0.202675	NS	CpG: 33	ENSDARG00000013492	zbtb34	Promoter
chr8	34906197	34906527	*	0.248822	0.408636	0.322349	NS	CpG: 27	ENSDARG00000013615	pbx3b	Promoter
chr8	35902680	35903080	*	0.00748409	0.0286644	3.06517	NS	CpG: 31	#N/A		Intergenic
chr8	37378993	37379213	*	2.02538e-38	1.39034e-36	-12.0756	NS	CpG: 19	ENSDARG00000091241	GLT1D1	Promoter
chr8	37733851	37734085	*	0.0221302	0.0681	-1.51652	NS	CpG: 20	#N/A		Intergenic
chr8	39879302	39880847	*	0.897531	0.968063	0.134096	NS	CpG: 99	#N/A		Intergenic
chr8	41185888	41186187	*	0.809607	0.906516	-0.175914	NS	CpG: 22	#N/A		Intergenic
chr8	41316462	41316827	*	0.0325941	0.0915262	-0.442331	NS	CpG: 24	ENSDARG00000074659	PCSK5 (2 of 2)	Promoter
chr8	41386112	41386583	*	1.1414e-05	0.000104577	-5.81382	NS	CpG: 36	#N/A		Intergenic
chr8	41951253	41951534	*	0.183887	0.334218	1.02484	NS	CpG: 23	#N/A	-	Unannotated
chr8	42034017	42034536	*	0.0223659	0.0687304	0.867611	NS	CpG: 42	#N/A	-	Unannotated
chr8	42526395	42526951	*	0.253312	0.413568	-0.27933	NS	CpG: 47	#N/A	-	Unannotated
chr8	43571878	43572663	*	0.767008	0.874621	-0.0376818	NS	CpG: 59	#N/A	-	Unannotated
chr8	45198696	45199004	*	0.0250984	0.0750651	-0.157604	NS	CpG: 24	ENSDARG00000041750	CCDC92	Promoter
chr8	45616494	45617133	*	7.54235e-05	0.000556264	-0.287501	NS	CpG: 57	#N/A		Intergenic
chr8	46145517	46146064	*	0.863421	0.945652	-0.332119	NS	CpG: 38	ENSDARG00000001154	rimbp2	Exon
chr8	48697730	48698110	*	0.578985	0.729205	1.12145	NS	CpG: 31	#N/A		Intergenic
chr8	48775164	48775664	*	1.15449e-05	0.000105561	5.20583	NS	CpG: 43	ENSDARG00000087601	GPR153 (1 of 2)	Exon
chr8	49095769	49095995	*	7.1451e-08	9.46036e-07	-2.44665	NS	CpG: 26	ENSDARG00000076414	espn	Exon
chr8	49303334	49303592	*	5.76933e-27	2.68154e-25	10.7682	NS	CpG: 21	ENSDARG00000004757	ybx1	Exon
chr8	49306818	49308273	*	0.583632	0.733774	0.0324684	NS	CpG: 116	#N/A	-	Unannotated
chr8	49708459	49708667	*	0.702236	0.827403	0.540006	NS	CpG: 15	ENSDARG00000059960	plch2a	Intron
chr8	49974804	49975374	*	0.0463247	0.120245	0.5017	NS	CpG: 47	#N/A	-	Unannotated
chr8	50314549	50315018	*	4.48487e-05	0.000356077	4.55635	NS	CpG: 37	ENSDARG00000078324	prdm16	firstIntron
chr8	50314549	50315018	*	4.48487e-05	0.000356077	4.55635	NS	CpG: 37	ENSDARG00000092738	si:ch211-263k4.2	firstIntron
chr8	50519691	50520128	*	0.937575	0.98821	-0.143805	NS	CpG: 34	ENSDARG00000078324	prdm16	Intron
chr8	51033186	51033552	*	0.929061	0.984433	0.0602306	NS	CpG: 31	#N/A		Intergenic
chr8	51061596	51061807	*	0.268886	0.430024	-0.127045	NS	CpG: 21	ENSDARG00000068149	tprg1l	Promoter
chr8	51226272	51226502	*	0.694683	0.82285	0.053993	NS	CpG: 27	#N/A	-	Unannotated
chr8	51403999	51404275	*	0.265842	0.4273	-0.0638978	NS	CpG: 24	#N/A		Intergenic
chr8	51883873	51884352	*	0.0525746	0.132836	1.90033	NS	CpG: 37	ENSDARG00000059885	frmd3	Exon
chr8	51962254	51962804	*	0.141206	0.274178	0.21115	NS	CpG: 48	ENSDARG00000059885	frmd3	Promoter
chr8	52448915	52449277	*	0.356733	0.524903	0.123128	NS	CpG: 33	#N/A	-	Unannotated
chr8	52578993	52579197	*	0.524806	0.682906	2.29405	NS	CpG: 19	ENSDARG00000073743	slc25a37	Exon
chr8	52604138	52604574	*	0.142386	0.275749	-0.0567432	NS	CpG: 44	ENSDARG00000073743	slc25a37	Promoter
chr8	52894109	52894376	*	0.000763705	0.00428635	-4.15658	NS	CpG: 20	ENSDARG00000089900	PEBP4	Intron
chr8	52991294	52991522	*	0.00390065	0.0168487	0.954007	NS	CpG: 20	#N/A		Intergenic
chr8	52996791	52997013	*	0.0349405	0.0969555	-2.04008	NS	CpG: 26	ENSDARG00000089156	EGR3	Exon
chr8	53276855	53277109	*	0.0519995	0.131681	-1.40053	NS	CpG: 20	ENSDARG00000063159	si:dkey-32e23.4	Exon
chr8	53400697	53400907	*	0.510263	0.670631	1.35391	NS	CpG: 19	ENSDARG00000036999	PTCHD2	Intron
chr8	53617168	53617372	*	0.44022	0.60588	0.480195	NS	CpG: 17	ENSDARG00000029556	kansl3	Exon
chr8	53649183	53649653	*	8.14748e-05	0.000596852	4.14735	NS	CpG: 34	#N/A		Intergenic
chr8	54320208	54320466	*	0.984842	1	-0.0350877	NS	CpG: 20	ENSDARG00000039225	vps13a	Exon
chr8	54369670	54369968	*	0.166392	0.310906	-0.268097	NS	CpG: 25	ENSDARG00000039225	vps13a	Promoter
chr8	54723354	54724038	*	0.401486	0.567806	0.934646	NS	CpG: 70	ENSDARG00000015657	zgc:77112	Exon
chr8	54828957	54829212	*	0.161513	0.303441	1.10717	NS	CpG: 19	#N/A	-	Unannotated
chr8	54897286	54897620	*	1.34812e-07	1.74863e-06	18.5086	Hyper	CpG: 38	ENSDARG00000077310	gpr144	Exon
chr8	54977650	54978094	*	0.000961185	0.00516724	3.50862	NS	CpG: 34	ENSDARG00000035423	#N/A	Exon
chr8	55102212	55102553	*	0.451433	0.615427	-1.07323	NS	CpG: 26	#N/A	-	Unannotated
chr8	55236313	55236719	*	0.555275	0.709315	-0.026065	NS	CpG: 42	#N/A		Intergenic
chr8	55348815	55349057	*	0.688564	0.818208	0.675385	NS	CpG: 19	ENSDARG00000078215	ZFYVE20	Exon
chr8	55353172	55353388	*	0.0249826	0.0749143	-4.46178	NS	CpG: 19	ENSDARG00000078215	ZFYVE20	Intron
chr8	55366174	55366465	*	0.13897	0.271034	-3.24994	NS	CpG: 22	#N/A	-	Unannotated
chr8	55396969	55397228	*	0.24811	0.40821	1.66425	NS	CpG: 20	ENSDARG00000076218	b3galt4	Exon
chr8	55477282	55477616	*	0.213044	0.369166	0.225449	NS	CpG: 24	#N/A		Intergenic
chr8	55543707	55543910	*	0.163692	0.306888	0.986166	NS	CpG: 21	ENSDARG00000075162	CHDH	Exon
chr8	55554522	55554825	*	0.00037255	0.00227055	7.39068	NS	CpG: 27	ENSDARG00000075162	CHDH	Exon
chr8	55586125	55586526	*	8.09728e-05	0.000594244	2.13815	NS	CpG: 29	#N/A		Intergenic
chr8	55637077	55637350	*	0.653316	0.790291	-0.0244275	NS	CpG: 35	#N/A		Intergenic
chr8	55692663	55692902	*	0.000484104	0.00285724	-3.09945	NS	CpG: 23	ENSDARG00000070145	magi1a	Exon
chr8	55697497	55698103	*	5.56694e-06	5.43538e-05	-5.99789	NS	CpG: 44	#N/A	-	Unannotated
chr8	55703663	55704221	*	0.0171541	0.0555051	2.14678	NS	CpG: 42	#N/A	-	Unannotated
chr8	55707179	55708463	*	0.00238339	0.0112417	-2.53192	NS	CpG: 89	#N/A	-	Unannotated
chr8	55848013	55848431	*	0.000318626	0.00199398	-1.71514	NS	CpG: 37	#N/A		Intergenic
chr8	56044500	56045153	*	0.0684211	0.162132	1.02113	NS	CpG: 48	#N/A	-	Unannotated
chr8	56068838	56069258	*	0.125314	0.250965	0.993197	NS	CpG: 40	#N/A	-	Unannotated
chr8	56147181	56148031	*	0.383449	0.548909	1.99411	NS	CpG: 78	#N/A	-	Unannotated
chr9	128761	128992	*	0.481819	0.645221	1.00198	NS	CpG: 18	ENSDARG00000070312	zgc:158320	Exon
chr9	258542	258830	*	1.14113e-07	1.48446e-06	4.26745	NS	CpG: 25	ENSDARG00000042565	map3k12	Exon
chr9	264496	265096	*	0.00448494	0.0187728	1.1011	NS	CpG: 67	#N/A	-	Unannotated
chr9	313392	314010	*	0.470786	0.63368	-0.961765	NS	CpG: 44	ENSDARG00000060912	SLC5A7 (2 of 2)	Exon
chr9	375872	376773	*	0.258378	0.41923	1.14717	NS	CpG: 93	#N/A		Intergenic
chr9	387637	387908	*	0.0102136	0.0371012	1.84414	NS	CpG: 26	ENSDARG00000059324	FAM126B (3 of 3)	Exon
chr9	411682	411936	*	0.0350045	0.0970728	-2.30257	NS	CpG: 20	ENSDARG00000093125	si:ch1073-55a19.2	Exon
chr9	422732	422972	*	0.918722	0.979683	0.0877102	NS	CpG: 26	ENSDARG00000093125	si:ch1073-55a19.2	Exon
chr9	459800	460180	*	0.127312	0.254169	0.786171	NS	CpG: 36	#N/A	-	Unannotated
chr9	462091	462311	*	0.625491	0.767374	1.56513	NS	CpG: 18	#N/A	-	Unannotated
chr9	697527	697789	*	0.395944	0.561393	-0.0625375	NS	CpG: 26	ENSDARG00000075709	NDUFB3	Promoter
chr9	731470	731856	*	0.217931	0.375409	-0.0845838	NS	CpG: 34	ENSDARG00000040990	usp37	Promoter
chr9	770622	771267	*	0.00225814	0.0107208	0.623805	NS	CpG: 45	#N/A	-	Unannotated
chr9	875574	875822	*	0.0105639	0.0379211	0.220038	NS	CpG: 22	#N/A		Intergenic
chr9	906375	906817	*	0.183631	0.333887	1.40021	NS	CpG: 32	ENSDARG00000059305	tmem37	Exon
chr9	947735	947948	*	0.206098	0.360772	0.129032	NS	CpG: 22	#N/A		Intergenic
chr9	979726	980147	*	0.0131539	0.0451831	-0.777605	NS	CpG: 43	ENSDARG00000088472	dock9a	Promoter
chr9	1393358	1393605	*	0.302896	0.467138	1.14941	NS	CpG: 18	#N/A	-	Unannotated
chr9	1493602	1494615	*	0.0256572	0.0764236	0.311294	NS	CpG: 94	#N/A	-	Unannotated
chr9	1629021	1629351	*	0.0127026	0.0438693	-0.176715	NS	CpG: 29	ENSDARG00000042821	agps	Promoter
chr9	1658103	1658311	*	0.00607076	0.0240566	2.328	NS	CpG: 16	ENSDARG00000042824	nfe2l2a	Exon
chr9	1669363	1669840	*	0.69978	0.826259	0.810537	NS	CpG: 42	ENSDARG00000042824	nfe2l2a	Exon
chr9	1705955	1706204	*	0.0170696	0.0552729	-1.23176	NS	CpG: 22	#N/A		Intergenic
chr9	1736088	1736371	*	0.234357	0.39514	3.62112	NS	CpG: 21	#N/A		Intergenic
chr9	1928574	1928975	*	2.13705e-05	0.000184084	3.83959	NS	CpG: 34	ENSDARG00000059280	hoxd3a	Exon
chr9	1952072	1952327	*	3.48122e-22	1.29443e-20	10.0614	NS	CpG: 28	#N/A		Intergenic
chr9	1959844	1960265	*	0.0273736	0.0801698	0.587219	NS	CpG: 31	#N/A	-	Unannotated
chr9	1993947	1994227	*	0.646895	0.786069	0.143791	NS	CpG: 22	ENSDARG00000059255	evx2	Exon
chr9	1995610	1996198	*	0.001637	0.00817035	-1.40252	NS	CpG: 42	ENSDARG00000059255	evx2	Exon
chr9	2067729	2067956	*	0.000363909	0.00223724	3.96338	NS	CpG: 17	#N/A		Intergenic
chr9	2369689	2369967	*	0.0342019	0.0952021	5.39037	NS	CpG: 22	ENSDARG00000023903	atf2	Intron
chr9	2371056	2371628	*	0.0363175	0.10034	1.80155	NS	CpG: 41	ENSDARG00000023903	atf2	Intron
chr9	2706632	2707101	*	0.00158164	0.00793842	5.83651	NS	CpG: 41	#N/A		Intergenic
chr9	2714224	2714590	*	0.205108	0.360004	0.531927	NS	CpG: 36	#N/A		Intergenic
chr9	2760724	2761457	*	0.0151588	0.0507035	-3.33333	NS	CpG: 51	#N/A	-	Unannotated
chr9	2765979	2766572	*	0.492296	0.654536	0.898001	NS	CpG: 44	ENSDARG00000001549	sp3a	Exon
chr9	2774930	2775281	*	0.955274	0.997061	0.038516	NS	CpG: 31	#N/A	-	Unannotated
chr9	2840487	2840758	*	0.860313	0.94387	-0.180336	NS	CpG: 22	#N/A		Intergenic
chr9	2903314	2903657	*	0.388979	0.554689	2.36878	NS	CpG: 25	ENSDARG00000006978	zak	Intron
chr9	2965808	2966038	*	0.000221318	0.00143327	-7.19627	NS	CpG: 16	ENSDARG00000079872	rapgef4	Intron
chr9	3649488	3649705	*	0.253993	0.414376	0.390948	NS	CpG: 19	ENSDARG00000093411	gad1a	Promoter
chr9	3664835	3665116	*	0.0160726	0.0529851	2.28585	NS	CpG: 22	ENSDARG00000076571	sp5	Exon
chr9	5050337	5050539	*	0.0624839	0.151113	-0.587084	NS	CpG: 16	ENSDARG00000017007	nr4a2a	Exon
chr9	5357002	5357863	*	2.49204e-06	2.5562e-05	3.64054	NS	CpG: 57	ENSDARG00000059209	abhd13	Exon
chr9	6440800	6441113	*	0.264372	0.425398	-2.15686	NS	CpG: 25	ENSDARG00000018206	nck2a	Exon
chr9	6700844	6701440	*	0.00272137	0.0125442	2.62488	NS	CpG: 42	#N/A	-	Unannotated
chr9	7530970	7531175	*	0.206331	0.36104	1.51342	NS	CpG: 15	ENSDARG00000042115	tmem198a	Intron
chr9	7765706	7766114	*	6.49371e-17	1.84554e-15	2.49953	NS	CpG: 29	ENSDARG00000042106	mnx2a	Exon
chr9	9030383	9030714	*	0.000444957	0.00265073	-3.561	NS	CpG: 25	ENSDARG00000019116	ing1	Exon
chr9	9168151	9168478	*	0.503593	0.664017	-0.0481869	NS	CpG: 32	#N/A		Intergenic
chr9	9891756	9893004	*	0.521506	0.680198	0.0555508	NS	CpG: 101	#N/A	-	Unannotated
chr9	11617178	11617448	*	2.69636e-05	0.000228722	2.46094	NS	CpG: 26	ENSDARG00000073935	wnt6b	Exon
chr9	11808408	11808900	*	0.428479	0.594304	0.171221	NS	CpG: 46	#N/A	-	Unannotated
chr9	12302096	12302346	*	0.774898	0.88114	0.348562	NS	CpG: 22	ENSDARG00000027079	#N/A	firstIntron
chr9	12851225	12851869	*	0.681416	0.814487	-0.0294188	NS	CpG: 58	#N/A	-	Unannotated
chr9	13235990	13236347	*	1	1	0	NS	CpG: 36	#N/A	-	Unannotated
chr9	13396609	13397116	*	0.275001	0.436759	0.138232	NS	CpG: 40	#N/A	-	Unannotated
chr9	15172682	15172927	*	0.138105	0.269682	-2.47268	NS	CpG: 19	#N/A	-	Unannotated
chr9	18303780	18304185	*	0.0867969	0.19345	-0.112217	NS	CpG: 38	#N/A	-	Unannotated
chr9	18539635	18539880	*	0.319055	0.484513	-0.151335	NS	CpG: 26	ENSDARG00000068141	tnfsf11	Promoter
chr9	19186620	19187074	*	0.649498	0.787291	-0.0869094	NS	CpG: 40	ENSDARG00000060243	enox1	Promoter
chr9	19433283	19433889	*	1	1	0	NS	CpG: 43	#N/A		Intergenic
chr9	19751091	19751349	*	2.25619e-06	2.33394e-05	6.5818	NS	CpG: 19	#N/A	-	Unannotated
chr9	20357228	20358045	*	0.312101	0.477243	0.197849	NS	CpG: 55	#N/A	-	Unannotated
chr9	20465936	20466302	*	0.0153891	0.0512818	0.515751	NS	CpG: 36	#N/A	-	Unannotated
chr9	21224461	21224773	*	0.421971	0.587601	-0.6715	NS	CpG: 23	ENSDARG00000077002	IGSF3	Exon
chr9	22100807	22101134	*	0.380096	0.546036	0.221544	NS	CpG: 30	#N/A	-	Unannotated
chr9	22301858	22302205	*	0.610841	0.755843	0.0503414	NS	CpG: 32	ENSDARG00000076893	BX511129.1	Promoter
chr9	22492370	22492762	*	0.00800243	0.0304617	0.196096	NS	CpG: 32	#N/A	-	Unannotated
chr9	22493220	22493610	*	0.993073	1	-0.000502268	NS	CpG: 39	ENSDARG00000027353	zmym2	Promoter
chr9	22669742	22670080	*	0.123471	0.248431	0.67844	NS	CpG: 32	#N/A	-	Unannotated
chr9	22826806	22827076	*	0.257817	0.4185	0.126422	NS	CpG: 21	ENSDARG00000018296	REV1	Promoter
chr9	22877278	22878138	*	0.552729	0.707277	-0.0588758	NS	CpG: 67	#N/A	-	Unannotated
chr9	23986355	23986597	*	0.941912	0.990995	0.0555361	NS	CpG: 26	#N/A	-	Unannotated
chr9	24884071	24884354	*	0.215779	0.372892	0.264134	NS	CpG: 26	ENSDARG00000057108	serpine3	Promoter
chr9	25192977	25193201	*	0.0347879	0.0965922	1.939	NS	CpG: 25	ENSDARG00000062447	hecw2a	Promoter
chr9	25242079	25242636	*	0.487662	0.650507	0.0512028	NS	CpG: 44	ENSDARG00000062425	C9H2orf69	Promoter
chr9	25445643	25446858	*	0.223027	0.381428	0.508225	NS	CpG: 85	#N/A	-	Unannotated
chr9	26399063	26399954	*	1	1	0	NS	CpG: 85	#N/A	-	Unannotated
chr9	27119493	27119985	*	0.682069	0.815049	-0.0372013	NS	CpG: 35	#N/A	-	Unannotated
chr9	27996784	27996987	*	0.778473	0.883874	0.614553	NS	CpG: 16	#N/A		Intergenic
chr9	28612850	28613084	*	0.103253	0.218141	2.24546	NS	CpG: 17	ENSDARG00000006383	stxbp5l	Intron
chr9	29289169	29289400	*	0.0453698	0.118733	-0.108186	NS	CpG: 18	#N/A		Intergenic
chr9	29308184	29308433	*	1	1	0	NS	CpG: 30	ENSDARG00000093420	creb1b	Promoter
chr9	30062877	30063164	*	0.417259	0.583274	-0.0575249	NS	CpG: 24	ENSDARG00000000631	ptpn4a	Promoter
chr9	30460377	30460759	*	0.00367832	0.0160594	0.503823	NS	CpG: 32	ENSDARG00000069500	hs6st3	Exon
chr9	30680540	30681656	*	0.852131	0.938121	0.11619	NS	CpG: 93	ENSDARG00000010010	trim13	Exon
chr9	30694790	30695035	*	0.0664267	0.158331	-0.206186	NS	CpG: 18	#N/A		Intergenic
chr9	30751361	30752059	*	0.0624741	0.151113	1.35331	NS	CpG: 52	#N/A	-	Unannotated
chr9	30861821	30862102	*	1.04197e-22	4.04283e-21	8.27026	NS	CpG: 21	ENSDARG00000062045	il1rapl1a	Intron
chr9	31087211	31087562	*	0.647274	0.786315	0.320436	NS	CpG: 33	ENSDARG00000062177	dcbld2	Promoter
chr9	31923910	31924556	*	0.459315	0.622736	0.0905963	NS	CpG: 45	#N/A	-	Unannotated
chr9	32315980	32316240	*	0.742144	0.855671	0.0714254	NS	CpG: 30	ENSDARG00000015554	zic2a	Exon
chr9	33191744	33192188	*	0.200202	0.355284	0.0330469	NS	CpG: 34	#N/A		Intergenic
chr9	33211681	33212140	*	0.781802	0.886957	-0.0338598	NS	CpG: 36	ENSDARG00000056141	coq10b	Promoter
chr9	33227031	33227500	*	9.39235e-09	1.39696e-07	26.8678	Hyper	CpG: 34	#N/A		Intergenic
chr9	33391196	33391997	*	0.000547413	0.00318456	0.698698	NS	CpG: 59	#N/A	-	Unannotated
chr9	33890125	33890482	*	0.040751	0.109208	-0.701537	NS	CpG: 30	ENSDARG00000012609	hpx	Promoter
chr9	33965787	33966403	*	8.33488e-07	9.36782e-06	13.3365	NS	CpG: 43	ENSDARG00000069383	cnga4	Exon
chr9	34011377	34011949	*	0.687432	0.817516	-0.129526	NS	CpG: 41	#N/A	-	Unannotated
chr9	34260531	34262413	*	0.104696	0.220356	-4.13753	NS	CpG: 134	#N/A		Intergenic
chr9	34265750	34266213	*	0.56836	0.72087	-1.07372	NS	CpG: 32	#N/A		Intergenic
chr9	35369232	35369490	*	0.913091	0.978091	0.0182182	NS	CpG: 23	#N/A	-	Unannotated
chr9	35678583	35678837	*	3.3287e-08	4.68538e-07	6.87759	NS	CpG: 23	#N/A		Intergenic
chr9	38025305	38025548	*	0.768872	0.875851	-0.262125	NS	CpG: 18	ENSDARG00000040777	inhbb	Exon
chr9	39073358	39074245	*	0.326227	0.491932	0.140893	NS	CpG: 66	#N/A	-	Unannotated
chr9	39126326	39126552	*	0.0525698	0.132836	-0.304483	NS	CpG: 27	ENSDARG00000009738	cacnb4a	Promoter
chr9	41037458	41038022	*	0.000114057	0.000802717	-11.0644	NS	CpG: 44	#N/A	-	Unannotated
chr9	42013617	42013942	*	0.257735	0.4185	0.398265	NS	CpG: 31	ENSDARG00000069133	mstnb	Exon
chr9	42482732	42483288	*	0.01889	0.0596344	-0.185528	NS	CpG: 48	#N/A		Intergenic
chr9	42894522	42894767	*	0.511643	0.672247	-0.168067	NS	CpG: 19	ENSDARG00000036558	col18a1	Promoter
chr9	44717072	44717341	*	0.304433	0.468407	-0.0511962	NS	CpG: 23	ENSDARG00000014008	cwc22	Promoter
chr9	44792591	44792866	*	3.02738e-08	4.27474e-07	4.48598	NS	CpG: 28	#N/A		Intergenic
chr9	45270256	45270688	*	1.05121e-23	4.1509e-22	18.8459	Hyper	CpG: 43	ENSDARG00000079397	CERKL	Intron
chr9	45355120	45355626	*	0.661743	0.79889	0.0639825	NS	CpG: 47	ENSDARG00000079397	CERKL	Promoter
chr9	45358692	45359477	*	2.12156e-05	0.000183457	3.0969	NS	CpG: 70	#N/A	-	Unannotated
chr9	45360816	45361155	*	0.0492796	0.126662	0.62892	NS	CpG: 28	ENSDARG00000019566	neurod	Promoter
chr9	45899687	45900086	*	0.923414	0.980884	-0.0645096	NS	CpG: 34	ENSDARG00000018383	frzb	Exon
chr9	47476954	47477195	*	0.928724	0.984433	0.00627912	NS	CpG: 32	#N/A		Intergenic
chr9	47794319	47794570	*	0.093024	0.202209	0.696864	NS	CpG: 29	ENSDARG00000031422	igfbp2b	Exon
chr9	47890455	47890719	*	0.901248	0.970407	-0.0127312	NS	CpG: 28	ENSDARG00000025348	igfbp5b	Exon
chr9	49514761	49515047	*	0.911721	0.977908	-0.133967	NS	CpG: 27	ENSDARG00000060649	lrp2a	Exon
chr9	49656143	49656521	*	0.778689	0.883874	-0.286233	NS	CpG: 29	ENSDARG00000060649	lrp2a	Exon
chr9	49736277	49736481	*	0.141706	0.274791	-1.45362	NS	CpG: 19	ENSDARG00000017882	rdh1	Exon
chr9	50469551	50469806	*	0.203064	0.357707	2.34775	NS	CpG: 20	#N/A		Intergenic
chr9	50722245	50722467	*	0.649297	0.787273	-0.0970805	NS	CpG: 21	#N/A		Intergenic
chr9	50823995	50824215	*	0.884356	0.960676	-0.211939	NS	CpG: 18	ENSDARG00000079741	CSRNP3	Exon
chr9	51707919	51708188	*	0.0924195	0.201522	-1.28941	NS	CpG: 21	#N/A		Intergenic
chr9	51799644	51799940	*	0.382496	0.548601	2.01818	NS	CpG: 23	#N/A		Intergenic
chr9	52143803	52144040	*	0.631247	0.77252	-0.494581	NS	CpG: 20	#N/A		Intergenic
chr9	52314479	52314891	*	0.732765	0.848702	0.0524324	NS	CpG: 45	#N/A		Intergenic
chr9	52475223	52475479	*	0.0112904	0.0401096	-3.54827	NS	CpG: 22	#N/A		Intergenic
chr9	52778235	52779429	*	3.71627e-10	6.37769e-09	2.44469	NS	CpG: 98	#N/A	-	Unannotated
chr9	53533288	53534307	*	0.00620723	0.0245103	-4.43798	NS	CpG: 67	ENSDARG00000089190	TANC1 (1 of 2)	Exon
chr9	53941459	53941696	*	0.359402	0.527344	-0.209601	NS	CpG: 24	#N/A		Intergenic
chr9	54473926	54474142	*	0.243077	0.402692	-1.58151	NS	CpG: 17	ENSDARG00000060567	TRPM2	Intron
chr9	54517055	54517273	*	0.0310631	0.0883311	3.02379	NS	CpG: 21	ENSDARG00000060567	TRPM2	Intron
chr9	54517055	54517273	*	0.0310631	0.0883311	3.02379	NS	CpG: 21	ENSDARG00000086479	KHDRBS3	Intron
chr9	55031783	55032001	*	0.0878283	0.194776	3.11668	NS	CpG: 17	#N/A		Intergenic
chr9	55101843	55103192	*	0.718427	0.839388	-0.0566828	NS	CpG: 103	#N/A	-	Unannotated
chr9	55207302	55207697	*	0.00537151	0.0218086	0.866718	NS	CpG: 41	#N/A		Intergenic
chr9	55292383	55292756	*	0.0472873	0.122316	-0.324302	NS	CpG: 32	#N/A		Intergenic
chr9	55311231	55311577	*	0.567311	0.71995	0.648408	NS	CpG: 25	#N/A	-	Unannotated
chr9	55941498	55941843	*	0.0384262	0.104606	-0.094939	NS	CpG: 30	ENSDARG00000053504	cog3	Promoter
chr9	55941498	55941843	*	0.0384262	0.104606	-0.094939	NS	CpG: 30	ENSDARG00000095874	cog3	Promoter
chr9	56183290	56183546	*	0.133984	0.263714	2.81029	NS	CpG: 20	ENSDARG00000090119	#N/A	Exon
chr9	56377793	56378587	*	0.0681932	0.161764	-0.279022	NS	CpG: 65	ENSDARG00000006206	pou4f3	Exon
chr9	56382775	56383006	*	0.526087	0.683975	0.177125	NS	CpG: 16	#N/A		Intergenic
chr9	57134175	57134420	*	0.0022262	0.0105928	-0.504471	NS	CpG: 17	#N/A	-	Unannotated
chr9	57419013	57419754	*	0.0870962	0.193924	5.10747	NS	CpG: 53	ENSDARG00000077761	nlgn4b	Exon
chr9	57423455	57424174	*	3.73626e-07	4.50573e-06	3.47516	NS	CpG: 66	ENSDARG00000077761	nlgn4b	Exon
chr9	57517665	57517915	*	1	1	0	NS	CpG: 22	ENSDARG00000089336	sept10	Promoter
chr9	57556517	57556761	*	5.83504e-10	9.88441e-09	5.90141	NS	CpG: 22	ENSDARG00000060401	SH3RF3	Exon
chr9	57570813	57571032	*	0.634554	0.775296	-1.09299	NS	CpG: 21	ENSDARG00000060401	SH3RF3	Exon
chr9	57631405	57631732	*	0.263097	0.424264	-1.32418	NS	CpG: 31	ENSDARG00000077322	SOWAHC (2 of 3)	Promoter
chr9	57772177	57772625	*	0.682597	0.815223	0.826876	NS	CpG: 36	ENSDARG00000076309	MXRA5 (2 of 2)	Exon
chr9	57803904	57804140	*	0.0871441	0.193929	4.14746	NS	CpG: 19	ENSDARG00000002299	arsh	Exon
chr9	58007149	58007600	*	1.29523e-08	1.90109e-07	6.13704	NS	CpG: 33	ENSDARG00000086726	rab3gap1	Intron
chr9	58114706	58115725	*	0.733109	0.848763	-0.25435	NS	CpG: 72	#N/A	-	Unannotated
chr9	58143057	58143276	*	0.819804	0.914721	-0.237017	NS	CpG: 19	ENSDARG00000075426	CU639413.2	Exon
chr9	58147873	58148118	*	0.133593	0.263409	-1.25683	NS	CpG: 27	ENSDARG00000075426	CU639413.2	Exon
chr9	58171785	58172057	*	7.48056e-07	8.51486e-06	7.36061	NS	CpG: 22	#N/A		Intergenic
chr10	48360	48587	*	7.68662e-08	1.01173e-06	6.34581	NS	CpG: 21	ENSDARG00000079995	OVOL3	Exon
chr10	103377	103663	*	0.0512334	0.130184	1.49155	NS	CpG: 30	ENSDARG00000036359	minal	Exon
chr10	124533	125362	*	0.92834	0.984433	-0.0644872	NS	CpG: 57	ENSDARG00000058988	KCNJ15	Exon
chr10	134783	135302	*	5.66169e-05	0.000436312	1.39387	NS	CpG: 46	#N/A		Intergenic
chr10	147996	148781	*	2.81213e-05	0.00023586	8.45287	NS	CpG: 69	ENSDARG00000058985	KCNJ6	Exon
chr10	168440	168661	*	0.307733	0.472367	0.984821	NS	CpG: 18	#N/A	-	Unannotated
chr10	196058	196412	*	0.696025	0.823734	-0.285497	NS	CpG: 28	ENSDARG00000086075	ttc3	Exon
chr10	220512	222377	*	0.000138892	0.000956382	1.77825	NS	CpG: 132	#N/A	-	Unannotated
chr10	258808	259081	*	0.00306224	0.0139	-1.9366	NS	CpG: 25	#N/A	-	Unannotated
chr10	259330	259580	*	5.59792e-06	5.45369e-05	7.32594	NS	CpG: 24	#N/A	-	Unannotated
chr10	260989	261223	*	0.0155962	0.0518233	-1.97714	NS	CpG: 24	#N/A	-	Unannotated
chr10	306824	307318	*	0.0876037	0.194472	1.19572	NS	CpG: 37	#N/A	-	Unannotated
chr10	320294	320615	*	0.0103596	0.0374286	1.59001	NS	CpG: 26	ENSDARG00000040621	lrrc32	Exon
chr10	400945	401765	*	3.4366e-06	3.46143e-05	3.72527	NS	CpG: 53	ENSDARG00000087585	FAM222A (2 of 2)	Exon
chr10	418223	418552	*	0.0309059	0.0880602	3.05479	NS	CpG: 29	ENSDARG00000087910	DACT3 (1 of 2)	Exon
chr10	455721	456165	*	0.0119245	0.0417967	1.78037	NS	CpG: 45	ENSDARG00000042872	zdhhc8a	Exon
chr10	637544	637818	*	0.000142299	0.000976831	9.90665	NS	CpG: 22	ENSDARG00000069726	glis3	Intron
chr10	662741	663031	*	0.000966434	0.00518921	6.75301	NS	CpG: 22	ENSDARG00000069726	glis3	Exon
chr10	927045	927471	*	0.96276	0.999729	0.0887744	NS	CpG: 32	#N/A		Intergenic
chr10	982147	982428	*	0.00360439	0.0157708	-3.92339	NS	CpG: 23	#N/A		Intergenic
chr10	1454349	1454864	*	0.897651	0.968063	0.0798051	NS	CpG: 43	#N/A	-	Unannotated
chr10	1617633	1618030	*	0.698287	0.825585	-0.246779	NS	CpG: 30	#N/A	-	Unannotated
chr10	1744893	1745179	*	0.0606578	0.148304	-0.332826	NS	CpG: 25	ENSDARG00000092467	si:ch73-46j18.5	Promoter
chr10	1908946	1909198	*	0.00550036	0.0222105	2.1869	NS	CpG: 22	ENSDARG00000058868	apc	Exon
chr10	2315290	2315497	*	2.26496e-06	2.334e-05	7.11515	NS	CpG: 16	ENSDARG00000067824	si:ch211-122m3.1	Exon
chr10	2608875	2609273	*	0.310332	0.475353	1.31208	NS	CpG: 29	#N/A	-	Unannotated
chr10	2707343	2707627	*	0.018655	0.0590345	1.63718	NS	CpG: 28	ENSDARG00000038315	PDXP	Exon
chr10	2859283	2859601	*	0.433692	0.599298	-0.492278	NS	CpG: 36	ENSDARG00000091726	AEBP1 (1 of 2)	Exon
chr10	2909441	2909662	*	0.0627347	0.151637	5.77091	NS	CpG: 17	#N/A	-	Unannotated
chr10	3022187	3022447	*	0.119553	0.243359	1.82987	NS	CpG: 20	ENSDARG00000075747	zfyve16	Intron
chr10	3217358	3217620	*	0.699788	0.826259	-0.306378	NS	CpG: 21	ENSDARG00000076724	pi4kaa	Intron
chr10	3366377	3366661	*	0.388322	0.554271	-0.66565	NS	CpG: 23	ENSDARG00000008560	brap	Exon
chr10	3401512	3401848	*	0.101386	0.215832	-0.133089	NS	CpG: 24	ENSDARG00000075446	naa25	Promoter
chr10	3435628	3435898	*	0.686798	0.81698	0.0190966	NS	CpG: 30	ENSDARG00000020334	ptpn11a	Promoter
chr10	3736788	3737355	*	0.262467	0.423601	-0.0912409	NS	CpG: 50	#N/A		Intergenic
chr10	3747007	3747235	*	0.107957	0.225771	4.61093	NS	CpG: 17	ENSDARG00000089527	TTC28 (2 of 2)	firstIntron
chr10	3754133	3754386	*	0.032718	0.0918163	3.0152	NS	CpG: 18	ENSDARG00000089527	TTC28 (2 of 2)	firstIntron
chr10	3834561	3834813	*	1.8488e-05	0.000162389	-3.86729	NS	CpG: 20	ENSDARG00000089527	TTC28 (2 of 2)	firstIntron
chr10	3837385	3837679	*	0.158525	0.29896	-1.33726	NS	CpG: 20	ENSDARG00000089527	TTC28 (2 of 2)	firstIntron
chr10	4046099	4046370	*	0.540591	0.695717	-5.03876	NS	CpG: 20	ENSDARG00000087109	TTC28 (1 of 2)	Exon
chr10	4054068	4054441	*	0.867785	0.949732	-0.0276249	NS	CpG: 31	#N/A	-	Unannotated
chr10	4511318	4511740	*	0.0556595	0.138822	-0.428218	NS	CpG: 32	ENSDARG00000075802	GRIN3A	Promoter
chr10	4811338	4811581	*	0.298137	0.461905	-0.989279	NS	CpG: 23	ENSDARG00000069608	AKAP2	Exon
chr10	5139053	5139262	*	0.327138	0.49287	-0.113818	NS	CpG: 16	ENSDARG00000021082	sec31a	Promoter
chr10	5139053	5139262	*	0.327138	0.49287	-0.113818	NS	CpG: 16	ENSDARG00000059235	zgc:113274	Promoter
chr10	5162759	5163070	*	0.000365388	0.00224259	0.579725	NS	CpG: 23	ENSDARG00000094577	CDC42SE2	Promoter
chr10	5404162	5404450	*	0.734893	0.850335	0.318438	NS	CpG: 26	#N/A	-	Unannotated
chr10	5571502	5571714	*	0.298852	0.462531	-2.15376	NS	CpG: 17	ENSDARG00000008186	syk	Exon
chr10	5659723	5660106	*	0.0745716	0.173392	1.41147	NS	CpG: 35	ENSDARG00000053210	psd3l	Intron
chr10	5780395	5780662	*	2.25086e-10	3.96969e-09	7.69864	NS	CpG: 25	ENSDARG00000053210	psd3l	Intron
chr10	5945217	5945517	*	0.0301517	0.0862416	-3.83034	NS	CpG: 25	#N/A	-	Unannotated
chr10	6161772	6163146	*	0.877994	0.957149	-0.0133087	NS	CpG: 136	#N/A	-	Unannotated
chr10	6191305	6191569	*	0.952684	0.996922	0.00448373	NS	CpG: 31	#N/A	-	Unannotated
chr10	6800622	6800868	*	0.217993	0.375409	0.0334448	NS	CpG: 25	#N/A		Intergenic
chr10	6860161	6860373	*	9.79729e-05	0.000703953	-8.90547	NS	CpG: 17	ENSDARG00000078542	inpp5ja	Exon
chr10	6937584	6938476	*	0.0123288	0.042777	0.390056	NS	CpG: 71	#N/A	-	Unannotated
chr10	7002423	7002768	*	0.22434	0.383086	0.274725	NS	CpG: 32	ENSDARG00000053487	osbp2	Promoter
chr10	7061272	7061510	*	6.48502e-05	0.000490443	1.14128	NS	CpG: 20	#N/A	-	Unannotated
chr10	7065921	7066393	*	0.421409	0.587235	0.908471	NS	CpG: 32	ENSDARG00000003157	NFKBIL1	Exon
chr10	7318153	7318483	*	0.848397	0.935543	-0.0205233	NS	CpG: 27	ENSDARG00000053381	PPAP2A (2 of 2)	Promoter
chr10	7412639	7412877	*	0.0637861	0.153613	0.597085	NS	CpG: 23	#N/A		Intergenic
chr10	7783988	7784472	*	0.690756	0.819503	0.364191	NS	CpG: 41	ENSDARG00000030498	il6st	Exon
chr10	7894112	7894589	*	0.0767633	0.17661	-0.432899	NS	CpG: 43	#N/A	-	Unannotated
chr10	7914921	7915220	*	0.207351	0.362397	1.50627	NS	CpG: 22	ENSDARG00000088180	MAP3K1	firstIntron
chr10	8521817	8522110	*	0.202125	0.356561	-0.154276	NS	CpG: 26	#N/A		Intergenic
chr10	9479118	9479350	*	2.46279e-07	3.08267e-06	12.18	NS	CpG: 18	#N/A	-	Unannotated
chr10	10269274	10270810	*	0.269391	0.430185	1.90202	NS	CpG: 104	#N/A		Intergenic
chr10	10666253	10666480	*	0.60069	0.748054	2.37353	NS	CpG: 19	ENSDARG00000073914	fam163b	Exon
chr10	10829255	10829647	*	0.00458024	0.0190466	-0.443021	NS	CpG: 40	#N/A	-	Unannotated
chr10	10831459	10831790	*	0.00328854	0.0147029	-0.329886	NS	CpG: 33	#N/A		Intergenic
chr10	11861567	11862565	*	0.000146981	0.00100434	-2.62021	NS	CpG: 66	#N/A		Intergenic
chr10	12072115	12072378	*	0.00126388	0.00653466	3.08812	NS	CpG: 20	ENSDARG00000044213	lpar1	Exon
chr10	12722228	12722502	*	9.3225e-06	8.7023e-05	4.39171	NS	CpG: 22	#N/A		Intergenic
chr10	13153985	13158424	*	0.0703407	0.165451	1.16257	NS	CpG: 318	#N/A		Intergenic
chr10	14586449	14586834	*	0.51436	0.674625	-0.345396	NS	CpG: 28	ENSDARG00000063614	SKOR2	Promoter
chr10	15081415	15081977	*	5.27787e-05	0.000410276	7.79249	NS	CpG: 44	#N/A		Intergenic
chr10	15283614	15283877	*	0.171356	0.31807	0.0909214	NS	CpG: 24	ENSDARG00000006257	vldlr	Promoter
chr10	16065150	16065454	*	0.405791	0.57154	-0.0725015	NS	CpG: 34	ENSDARG00000044299	lmnb1	Exon
chr10	16980778	16981360	*	0.000288436	0.0018178	-0.253375	NS	CpG: 51	#N/A	-	Unannotated
chr10	17621945	17622862	*	0.0375317	0.102866	-0.270428	NS	CpG: 65	#N/A	-	Unannotated
chr10	17778069	17778291	*	0.93572	0.987742	-0.00644682	NS	CpG: 18	ENSDARG00000011743	pigo	Promoter
chr10	17881131	17881479	*	0.161091	0.302903	-0.337391	NS	CpG: 26	ENSDARG00000077596	si:ch211-269m17.1	Promoter
chr10	20390420	20390957	*	0.648547	0.78665	-0.159478	NS	CpG: 40	#N/A	-	Unannotated
chr10	21082704	21082917	*	0.251792	0.412012	-1.60765	NS	CpG: 17	ENSDARG00000062720	pcdh1a	Intron
chr10	21462738	21463122	*	0.0604649	0.148073	-0.467803	NS	CpG: 37	#N/A		Intergenic
chr10	21604036	21604326	*	0.467255	0.630639	0.455934	NS	CpG: 25	ENSDARG00000089562	BX957322.2	Promoter
chr10	21696414	21696855	*	1.65531e-12	3.48397e-11	17.0924	Hyper	CpG: 40	ENSDARG00000092081	PCDHAC2 (1 of 2)	Exon
chr10	22256660	22256947	*	0.238207	0.397486	0.292608	NS	CpG: 28	ENSDARG00000017615	tlx3b	Exon
chr10	22334938	22335197	*	4.75941e-101	9.23326e-99	16.5992	Hyper	CpG: 25	#N/A		Intergenic
chr10	22582216	22582586	*	0.018898	0.0596344	2.74534	NS	CpG: 32	#N/A	-	Unannotated
chr10	22677702	22677957	*	0.636087	0.776743	-0.67256	NS	CpG: 21	ENSDARG00000079251	nlgn2b	Exon
chr10	22703750	22704062	*	0.589316	0.737956	-0.716676	NS	CpG: 24	ENSDARG00000069190	zgc:172339	Exon
chr10	22705914	22706179	*	0.14011	0.27262	-2.96346	NS	CpG: 20	ENSDARG00000069190	zgc:172339	Promoter
chr10	22976156	22976484	*	0.00289501	0.0132624	8.8355	NS	CpG: 27	ENSDARG00000056920	tmem88a	Exon
chr10	23319639	23320140	*	0.00861233	0.0322455	-0.291021	NS	CpG: 48	#N/A	-	Unannotated
chr10	24221155	24221357	*	0.00179458	0.00882846	25	Hyper	CpG: 15	#N/A		Intergenic
chr10	24499826	24500142	*	0.0833882	0.187713	3.67411	NS	CpG: 21	ENSDARG00000029051	GBE1 (2 of 2)	firstIntron
chr10	25155313	25155610	*	0.326196	0.491932	0.18519	NS	CpG: 27	ENSDARG00000076121	smpd1	Promoter
chr10	25893315	25893958	*	0.00971274	0.0355523	-5.55323	NS	CpG: 43	ENSDARG00000004445	GRM5 (1 of 2)	Exon
chr10	26616780	26617234	*	0.337981	0.504709	-1.24971	NS	CpG: 32	#N/A	-	Unannotated
chr10	26752450	26752690	*	0.364289	0.532467	0.206862	NS	CpG: 19	ENSDARG00000056678	trim47	Promoter
chr10	27064209	27064505	*	0.739892	0.854556	-0.0676699	NS	CpG: 21	#N/A		Intergenic
chr10	27324775	27325117	*	4.57206e-05	0.000361994	1.32976	NS	CpG: 29	#N/A	-	Unannotated
chr10	27470334	27470539	*	0.106191	0.223046	0.160944	NS	CpG: 18	ENSDARG00000069106	fam89b	Promoter
chr10	27470912	27471118	*	0.309051	0.473715	0.136502	NS	CpG: 18	ENSDARG00000069106	fam89b	Exon
chr10	27703748	27704067	*	0.684584	0.815992	0.254017	NS	CpG: 25	#N/A	-	Unannotated
chr10	27819482	27820000	*	0.35462	0.522734	0.84779	NS	CpG: 39	ENSDARG00000056427	auts2	Exon
chr10	27858864	27859300	*	0.00444484	0.0186399	0.283249	NS	CpG: 44	#N/A		Intergenic
chr10	28022909	28023184	*	0.000375345	0.00227553	12.686	NS	CpG: 23	#N/A		Intergenic
chr10	28079201	28079404	*	0.922721	0.980884	0.107524	NS	CpG: 17	#N/A		Intergenic
chr10	28843399	28843718	*	1.25834e-120	3.11928e-118	19.8684	Hyper	CpG: 33	ENSDARG00000015917	rnft1	Exon
chr10	28875047	28875299	*	0.538559	0.694159	-0.0268744	NS	CpG: 24	ENSDARG00000018399	rps6kb1a	Promoter
chr10	29200579	29201279	*	0.636845	0.777075	0.163389	NS	CpG: 52	#N/A	-	Unannotated
chr10	29879275	29879584	*	0.277159	0.438695	0.115741	NS	CpG: 26	#N/A	-	Unannotated
chr10	30800186	30800641	*	0.283851	0.446655	0.848485	NS	CpG: 32	#N/A	-	Unannotated
chr10	30839919	30840250	*	0.491588	0.653825	0.477033	NS	CpG: 27	#N/A		Intergenic
chr10	32435745	32435949	*	0.79234	0.89459	0.634977	NS	CpG: 19	ENSDARG00000005645	robo3	Exon
chr10	32564036	32564355	*	0.116327	0.238762	2.19332	NS	CpG: 23	#N/A		Intergenic
chr10	32764080	32764538	*	0.0340054	0.0948325	0.612391	NS	CpG: 40	ENSDARG00000061549	foxo1b	Exon
chr10	33448793	33449294	*	0.475779	0.638859	0.0699254	NS	CpG: 34	ENSDARG00000023815	uvrag	Promoter
chr10	33516041	33516729	*	2.09741e-07	2.65117e-06	4.91077	NS	CpG: 50	#N/A	-	Unannotated
chr10	33844955	33845545	*	0.20564	0.360253	0.0333444	NS	CpG: 46	ENSDARG00000061580	kctd7	Promoter
chr10	33858110	33858572	*	1.54627e-07	1.98831e-06	4.35166	NS	CpG: 35	#N/A	-	Unannotated
chr10	33918334	33918551	*	0.0736459	0.171739	1.98951	NS	CpG: 20	ENSDARG00000078459	cux1a	Exon
chr10	34118926	34119160	*	5.99274e-07	6.92736e-06	5.39587	NS	CpG: 27	#N/A		Intergenic
chr10	34209023	34209284	*	0.000119927	0.000834815	3.49088	NS	CpG: 27	ENSDARG00000074603	tbl2	Exon
chr10	34622579	34622934	*	0.0689324	0.162899	1.36986	NS	CpG: 28	#N/A		Intergenic
chr10	35025035	35025319	*	0.589439	0.737956	1.16893	NS	CpG: 22	#N/A	-	Unannotated
chr10	35029853	35030343	*	2.30198e-11	4.44651e-10	9.29745	NS	CpG: 46	ENSDARG00000055973	zar1l	Exon
chr10	35454052	35454720	*	0.214548	0.371627	-0.171956	NS	CpG: 62	#N/A	-	Unannotated
chr10	35786623	35786936	*	0.219564	0.377096	0.516712	NS	CpG: 36	ENSDARG00000018856	dclk1a	Intron
chr10	35893769	35894144	*	0.278833	0.440252	-0.954961	NS	CpG: 34	#N/A	-	Unannotated
chr10	35930505	35930881	*	0.220661	0.378689	-0.409528	NS	CpG: 31	ENSDARG00000068782	spg20a	Promoter
chr10	36209195	36209811	*	0.936504	0.988101	0.00457118	NS	CpG: 54	#N/A	-	Unannotated
chr10	36271327	36271757	*	0.110563	0.230281	-0.388047	NS	CpG: 38	ENSDARG00000061378	smg8	Exon
chr10	36515957	36516209	*	3.95011e-05	0.000321631	5.29144	NS	CpG: 21	ENSDARG00000079889	PHLDB2 (2 of 2)	Exon
chr10	36815768	36816061	*	0.0018649	0.00908424	-2.80478	NS	CpG: 23	ENSDARG00000076077	ovca2	Intron
chr10	37877652	37878014	*	0.00372089	0.0161661	-0.211715	NS	CpG: 35	ENSDARG00000068640	RSF1 (1 of 3)	Promoter
chr10	37877652	37878014	*	0.00372089	0.0161661	-0.211715	NS	CpG: 35	ENSDARG00000093503	RSF1 (2 of 3)	Promoter
chr10	38440480	38440993	*	0.0225211	0.0691567	3.32701	NS	CpG: 38	ENSDARG00000008247	vezf1a	Exon
chr10	38560676	38560903	*	0.519383	0.678903	-1.45351	NS	CpG: 17	ENSDARG00000068714	KSR1 (1 of 2)	Exon
chr10	38601800	38602150	*	0.24852	0.408506	-0.0915068	NS	CpG: 35	ENSDARG00000004184	nf1b	Promoter
chr10	38833287	38834068	*	0.660044	0.797054	-0.0309289	NS	CpG: 65	#N/A	-	Unannotated
chr10	39291074	39291409	*	9.71703e-10	1.60583e-08	7.67622	NS	CpG: 27	#N/A		Intergenic
chr10	39345552	39345822	*	0.18147	0.331444	-0.627798	NS	CpG: 26	#N/A		Intergenic
chr10	39515964	39516279	*	0.994839	1	-0.000714443	NS	CpG: 23	#N/A		Intergenic
chr10	39567788	39568009	*	0.588457	0.737425	0.415691	NS	CpG: 16	ENSDARG00000012314	usp25	Exon
chr10	39635972	39636213	*	0.000452386	0.00268424	4.97764	NS	CpG: 17	#N/A	-	Unannotated
chr10	40133432	40133742	*	9.68116e-09	1.43513e-07	11.7076	NS	CpG: 23	ENSDARG00000024865	dscama	firstIntron
chr10	40291044	40291286	*	0.0255957	0.0762914	3.91295	NS	CpG: 19	ENSDARG00000024865	dscama	Exon
chr10	40298182	40298383	*	0.00415297	0.0176818	-3.7361	NS	CpG: 19	ENSDARG00000024865	dscama	Exon
chr10	40670412	40670657	*	0.047184	0.122159	-4.81607	NS	CpG: 18	ENSDARG00000002666	KCNJ1 (2 of 7)	Exon
chr10	40776970	40777192	*	0.000189804	0.00126028	-4.43	NS	CpG: 20	#N/A		Intergenic
chr10	41009717	41009928	*	0.173073	0.320038	2.5908	NS	CpG: 16	ENSDARG00000075806	kirrel3a	firstIntron
chr10	41317947	41318224	*	0.53679	0.693244	-0.109703	NS	CpG: 21	#N/A		Intergenic
chr10	41533534	41533748	*	0.962733	0.999729	-0.181488	NS	CpG: 17	ENSDARG00000075383	#N/A	Exon
chr10	42305205	42305500	*	0.853288	0.93868	-0.167556	NS	CpG: 25	ENSDARG00000028053	bmp1b	Promoter
chr10	42634840	42635277	*	0.727858	0.84454	0.813621	NS	CpG: 30	#N/A	-	Unannotated
chr10	42716768	42717288	*	0.0651774	0.156188	-0.305913	NS	CpG: 43	ENSDARG00000036462	rab11fip1b	Promoter
chr10	43385071	43385314	*	0.237417	0.396466	1.27988	NS	CpG: 17	#N/A	-	Unannotated
chr10	43828321	43828894	*	0.0751091	0.174123	1.83499	NS	CpG: 42	ENSDARG00000017234	npy8ar	Exon
chr10	44055267	44055537	*	0.850123	0.936605	-0.0416958	NS	CpG: 25	ENSDARG00000089340	rhobtb2b	Promoter
chr10	44672747	44673078	*	0.391147	0.556181	0.563644	NS	CpG: 27	ENSDARG00000009401	vcanb	Exon
chr10	44686015	44686220	*	0.0186426	0.0590345	-2.23258	NS	CpG: 22	ENSDARG00000009401	vcanb	Exon
chr10	45070023	45070275	*	0.254941	0.415012	0.610592	NS	CpG: 34	ENSDARG00000029764	mef2ca	Exon
chr10	45301863	45302277	*	1.26581e-18	3.94969e-17	16.8771	Hyper	CpG: 41	#N/A	-	Unannotated
chr10	45668207	45668459	*	0.00325909	0.0146005	1.99786	NS	CpG: 23	ENSDARG00000079958	hcar1-2	Exon
chr10	45710425	45710742	*	9.52994e-08	1.25066e-06	2.54084	NS	CpG: 28	ENSDARG00000079483	CABZ01072096.1	Exon
chr10	45925625	45925829	*	0.023888	0.0725584	8.98561	NS	CpG: 20	#N/A	-	Unannotated
[truncated: 2,482 more rows]
