# Supplementary material for: Depletion of tet2 results in age-dependent changes in DNA methylation and gene expression in a zebrafish model of myelodysplastic syndrome
Source: Front Hematol. Author manuscript; Available in PMC 2023 Nov 7. (PMC10629367; doi:10.3389/frhem.2023.1235170)
Supplement: Supplementary Table 3 [file NIHMS1938866-supplement-Supplementary_Table_3.xlsx]

## Sheet: SupplementaryTable3A
Supplementary Table 3A : List of all the promoter analyzed for differential methylation analysis in 15-month-old tet2 mut compared to 4-month-old tet2 mut
chr	Promoter start	Promoter end	strand	pvalue	qvalue	methylation difference	methylation Group ( Hyper : Hypermethylated ; Hypo : Hypomethylated ; NS : Not significant	Gene id(Zv9)	Gene Symbol(Zv9)	HumanGene	gene_biotype
chr1	92796	93546	+	0.846484	0.975453	-0.223305	NS	ENSDARG00000075108	tmco3	TMCO3	protein_coding
chr1	212636	213386	-	0.102255	0.242123	-0.377544	NS	ENSDARG00000007804	gas6	GAS6	protein_coding
chr1	293148	293898	+	0.979184	1	-0.00121552	NS	ENSDARG00000078751	TPP2	TPP2	protein_coding
chr1	368422	369172	+	0.075917	0.197374	-0.141844	NS	ENSDARG00000011299	blzf1	BLZF1	protein_coding
chr1	368477	369227	-	0.075917	0.197374	-0.141844	NS	ENSDARG00000023678	ercc5	ERCC5	protein_coding
chr1	565649	566399	+	0.918792	1	-0.125179	NS	ENSDARG00000090704	ildr1a	ILDR1	protein_coding
chr1	578746	579496	-	0.0888742	0.220392	-0.130378	NS	ENSDARG00000040546	C1H11orf73	C11orf73	protein_coding
chr1	603750	604500	-	0.112896	0.25815	0.091617	NS	ENSDARG00000027857	cep97	CEP97	protein_coding
chr1	603853	604603	+	0.126062	0.279326	0.091617	NS	ENSDARG00000015490	rpl24	RPL24	protein_coding
chr1	705741	706491	-	0.629779	0.812556	-0.985302	NS	ENSDARG00000079732	SON	SON	protein_coding
chr1	1015330	1016080	-	4.58456e-06	5.10796e-05	-5.45667	NS	ENSDARG00000051855	gart	GART	protein_coding
chr1	1092675	1093425	-	1.88362e-08	3.04868e-07	-3.85717	NS	ENSDARG00000087646	#N/A	RUNX1	protein_coding
chr1	1468426	1469176	+	3.16973e-22	1.21035e-20	20.8632	Hyper	ENSDARG00000002791	atp1a1	ATP1A3	protein_coding
chr1	2806065	2806815	+	0.000909301	0.00574965	-8.7384	NS	ENSDARG00000082292	dre-mir-20a	#N/A	miRNA
chr1	2806250	2807000	+	0.00329615	0.017239	-7.35009	NS	ENSDARG00000081789	dre-mir-19b	#N/A	miRNA
chr1	2806369	2807119	+	0.00329615	0.017239	-7.35009	NS	ENSDARG00000083147	dre-mir-92a-1	#N/A	miRNA
chr1	4170521	4171271	+	0.299157	0.489224	-0.159875	NS	ENSDARG00000078308	spry2	SPRY2	protein_coding
chr1	4948910	4949660	-	0.115199	0.261894	0.510031	NS	ENSDARG00000092671	si:ch1073-345a8.1	#N/A	processed_transcript
chr1	5034745	5035495	+	0.00426009	0.0213984	-16.7742	Hypo	ENSDARG00000017537	prkag3	PRKAG3	protein_coding
chr1	5053109	5053859	+	1	1	0	NS	ENSDARG00000063270	fam134a	FAM134A	protein_coding
chr1	6753981	6754731	-	0.724689	0.89404	-0.156765	NS	ENSDARG00000015073	eng1b	EN1	protein_coding
chr1	7504345	7505095	-	0.189428	0.368457	-0.587352	NS	ENSDARG00000025034	SYNGR3 (2 of 2)	SYNGR3	protein_coding
chr1	7610282	7611032	+	0.0531665	0.152519	1.06135	NS	ENSDARG00000015803	smcr8b	SMCR8	protein_coding
chr1	7722525	7723275	-	0.0789297	0.202896	-0.193237	NS	ENSDARG00000007443	fbxl18	FBXL18	protein_coding
chr1	7738105	7738855	+	0.0190238	0.0697303	-0.39019	NS	ENSDARG00000037747	FSCN1 (2 of 2)	FSCN1	protein_coding
chr1	7769780	7770530	+	0.604608	0.793216	-0.0620816	NS	ENSDARG00000012458	zgc:77849	C16orf72	protein_coding
chr1	8053547	8054297	-	1.78692e-10	3.75826e-09	8.04576	NS	ENSDARG00000093438	si:ch73-191k20.4	#N/A	processed_transcript
chr1	8056249	8056999	-	0.209006	0.394822	2.91824	NS	ENSDARG00000094206	si:ch73-191k20.3	#N/A	protein_coding
chr1	8180215	8180965	-	0.545288	0.739524	0.519122	NS	ENSDARG00000092972	si:ch211-14k19.8	#N/A	protein_coding
chr1	8199049	8199799	-	0.957084	1	-0.00572784	NS	ENSDARG00000058463	ndufab1a	NDUFAB1	protein_coding
chr1	8220542	8221292	+	1.61465e-17	5.38171e-16	-11.3759	NS	ENSDARG00000058464	zgc:152698	#N/A	protein_coding
chr1	8353430	8354180	+	5.81787e-05	0.000523608	7.1577	NS	ENSDARG00000092791	si:ch211-57e21.4	#N/A	processed_transcript
chr1	8353621	8354371	-	5.81787e-05	0.000523608	7.1577	NS	ENSDARG00000063169	#N/A	UBN1	protein_coding
chr1	8365687	8366437	+	2.85988e-14	7.75717e-13	-10.1589	NS	ENSDARG00000037760	uncx4.1	UNCX	protein_coding
chr1	8561798	8562548	-	0.238187	0.4262	-0.2	NS	ENSDARG00000017834	micall2b	MICALL2	protein_coding
chr1	8728280	8729030	-	7.08645e-30	3.5732e-28	17.4872	Hyper	ENSDARG00000057612	ugt5b4	#N/A	protein_coding
chr1	8728309	8729059	-	7.08645e-30	3.5732e-28	17.4872	Hyper	ENSDARG00000091916	ugt5b2	#N/A	protein_coding
chr1	8728309	8729059	-	7.08645e-30	3.5732e-28	17.4872	Hyper	ENSDARG00000094549	ugt5b3	#N/A	protein_coding
chr1	9539323	9540073	+	0.332084	0.52056	-3.37792	NS	ENSDARG00000084766	5S_rRNA	#N/A	rRNA
chr1	9649233	9649983	-	0.00991857	0.0426802	0.764331	NS	ENSDARG00000070512	tnrc5	CNPY3	protein_coding
chr1	9895814	9896564	+	0.911705	1	-0.0758701	NS	ENSDARG00000076833	atp1b1b	ATP1B1	protein_coding
chr1	10917010	10917760	+	0.00297966	0.0158794	-6.92029	NS	ENSDARG00000077198	si:dkey-26i13.10	CHST12	protein_coding
chr1	11422339	11423089	-	0.942824	1	0.041985	NS	ENSDARG00000008637	MTTP	MTTP	protein_coding
chr1	11527349	11528099	+	0.887598	1	-0.51521	NS	ENSDARG00000078318	tmod1	TMOD1	protein_coding
chr1	11574452	11575202	-	3.77397e-05	0.000352566	4.03196	NS	ENSDARG00000018997	cplx2l	CPLX1	protein_coding
chr1	11631492	11632242	+	0.347836	0.537539	-0.0383142	NS	ENSDARG00000045620	nans	NANS	protein_coding
chr1	12062792	12063542	+	0.750911	0.909131	-1.95035	NS	ENSDARG00000089442	5S_rRNA	#N/A	rRNA
chr1	12913787	12914537	+	2.81832e-05	0.000269695	0.99349	NS	ENSDARG00000009026	ANK2 (1 of 2)	ANK2	protein_coding
chr1	13227701	13228451	+	0.401015	0.593312	-0.227306	NS	ENSDARG00000056742	crmp1	CRMP1	protein_coding
chr1	13267064	13267814	+	1	1	0	NS	ENSDARG00000070431	fip1l1b	FIP1L1	protein_coding
chr1	13290343	13291093	+	1	1	0	NS	ENSDARG00000022690	chic2	CHIC2	protein_coding
chr1	13865040	13865790	+	0.000171142	0.00136532	-2.6075	NS	ENSDARG00000078898	pcdh7a	PCDH1	protein_coding
chr1	15510078	15510828	+	0.475605	0.671895	1.03095	NS	ENSDARG00000084051	5S_rRNA	#N/A	rRNA
chr1	16334787	16335537	+	0.122875	0.274427	-0.813746	NS	ENSDARG00000056400	helt	HELT	protein_coding
chr1	16416214	16416964	-	0.33575	0.524218	-0.648296	NS	ENSDARG00000042937	si:ch211-197n1.2	EFCAB6	protein_coding
chr1	16416432	16417182	-	0.33575	0.524218	-0.648296	NS	ENSDARG00000092600	si:dkey-256e7.5	#N/A	protein_coding
chr1	16418140	16418890	+	0.00862871	0.037947	-6.66575	NS	ENSDARG00000027355	slc25a4	SLC25A4	protein_coding
chr1	17356458	17357208	-	0.987728	1	0.00145478	NS	ENSDARG00000015495	klf3	KLF3	protein_coding
chr1	17821352	17822102	-	0.0996586	0.239436	0.992844	NS	ENSDARG00000075330	phox2ba	PHOX2B	protein_coding
chr1	17979007	17979757	-	0.361832	0.552226	-0.443344	NS	ENSDARG00000019945	ptprdb	PTPRD	protein_coding
chr1	18044636	18045386	+	0.03364	0.109227	3.2186	NS	ENSDARG00000086957	si:dkeyp-118a3.2	#N/A	processed_transcript
chr1	18256623	18257373	+	0.0272521	0.0926383	4.94208	NS	ENSDARG00000070321	CLRN2	CLRN2	protein_coding
chr1	18340637	18341387	-	0.670416	0.848373	0.293471	NS	ENSDARG00000061952	#N/A	KIAA0368	protein_coding
chr1	18390940	18391690	+	0.0227956	0.0799064	0.763481	NS	ENSDARG00000037484	tmem192	TMEM192	protein_coding
chr1	18436115	18436865	-	2.47955e-06	2.88523e-05	-13.0308	NS	ENSDARG00000095388	si:ch211-42i9.5	#N/A	processed_transcript
chr1	18449903	18450653	+	0.698885	0.872884	0.482456	NS	ENSDARG00000037487	march1	1-Mar	protein_coding
chr1	18586934	18587684	-	2.17818e-07	3.1152e-06	-5.4997	NS	ENSDARG00000019986	grhprb	GRHPR	protein_coding
chr1	18812843	18813593	+	0.789368	0.93568	0.0709409	NS	ENSDARG00000061830	prss12	PRSS12	protein_coding
chr1	19054031	19054781	-	0.275311	0.464008	0.249773	NS	ENSDARG00000041776	ndst3	NDST4	protein_coding
chr1	19374457	19375207	+	0.559603	0.753739	-0.649358	NS	ENSDARG00000093816	si:ch211-142c4.1	#N/A	protein_coding
chr1	19374582	19375332	-	0.555466	0.749964	-0.631751	NS	ENSDARG00000037455	UGT8	UGT8	protein_coding
chr1	19415994	19416744	+	0.0402258	0.124671	3.46154	NS	ENSDARG00000070266	spock3	SPOCK3	protein_coding
chr1	20091532	20092282	+	1	1	0	NS	ENSDARG00000037410	med28	MED28	protein_coding
chr1	20123737	20124487	-	0.12184	0.27289	-8.25927	NS	ENSDARG00000088676	CT573191.1	#N/A	miRNA
chr1	20265984	20266734	-	0.897796	1	0.062728	NS	ENSDARG00000052782	glrba	GLRB	protein_coding
chr1	20548492	20549242	-	0.405897	0.598124	-0.125953	NS	ENSDARG00000055443	zcchc7	ZCCHC7	protein_coding
chr1	21425618	21426368	-	0.497294	0.69519	0.708752	NS	ENSDARG00000026871	uchl1	UCHL1	protein_coding
chr1	21530739	21531489	-	3.52943e-09	6.33366e-08	2.44171	NS	ENSDARG00000034007	prom1b	PROM1	protein_coding
chr1	21608418	21609168	-	0.54363	0.738039	0.118824	NS	ENSDARG00000034896	ldb2b	LDB2	protein_coding
chr1	22068347	22069097	-	1	1	0	NS	ENSDARG00000019838	ugdh	UGDH	protein_coding
chr1	22081902	22082652	-	0.0048131	0.0235339	-0.4971	NS	ENSDARG00000005799	C1H4orf34	SMIM14;C4orf34;AC006466.5	protein_coding
chr1	23124146	23124896	-	0.771034	0.921446	-0.231472	NS	ENSDARG00000031108	LRBA	LRBA	protein_coding
chr1	23881221	23881971	-	7.08549e-05	0.000620651	-3.42879	NS	ENSDARG00000092173	si:ch211-208n2.2	#N/A	processed_transcript
chr1	23881380	23882130	-	7.08549e-05	0.000620651	-3.42879	NS	ENSDARG00000060994	fbxw7	FBXW7	protein_coding
chr1	24343471	24344221	-	0.874923	0.997991	-0.0215372	NS	ENSDARG00000070055	arfip1	ARFIP1	protein_coding
chr1	24353033	24353783	-	0.109062	0.252484	0.590312	NS	ENSDARG00000070050	sfrp2	SFRP2	protein_coding
chr1	24505539	24506289	-	0.495898	0.694081	0.49367	NS	ENSDARG00000037286	#N/A	DCHS1	protein_coding
chr1	24658548	24659298	+	0.00628199	0.029295	-1.2987	NS	ENSDARG00000086790	gucy1b3	GUCY1B3	protein_coding
chr1	24981362	24982112	+	0.224038	0.413545	-0.127458	NS	ENSDARG00000037259	ndufb6	NDUFB6	protein_coding
chr1	25175291	25176041	-	0.00863194	0.037947	-4.88409	NS	ENSDARG00000077817	cxxc4	CXXC4	protein_coding
chr1	25517243	25517993	+	0.578503	0.770788	0.584611	NS	ENSDARG00000079925	AL954695.2	#N/A	protein_coding
chr1	25540160	25540910	-	0.130069	0.285151	2.86871	NS	ENSDARG00000053731	AL954695.1	#N/A	protein_coding
chr1	25668499	25669249	-	0.439622	0.634043	0.811289	NS	ENSDARG00000079266	foxe1	FOXE3;FOXE1	protein_coding
chr1	25989637	25990387	+	0.0165763	0.062796	-0.307269	NS	ENSDARG00000069989	bnc2	BNC2	protein_coding
chr1	28026991	28027741	+	0.397315	0.590284	6.62539	NS	ENSDARG00000053502	cryaa	CRYAA	protein_coding
chr1	28071091	28071841	+	0.02027	0.0732739	-0.573066	NS	ENSDARG00000037100	ankrd10a	ANKRD10	protein_coding
chr1	28108259	28109009	+	0.618321	0.804185	-0.944576	NS	ENSDARG00000069804	si:ch211-198k9.6	RBBP6	protein_coding
chr1	28742880	28743630	+	0.155788	0.324359	-1.18343	NS	ENSDARG00000003866	tm9sf2	TM9SF2	protein_coding
chr1	29353778	29354528	-	0.00344353	0.0179047	0.452137	NS	ENSDARG00000091513	C1H3orf70 (1 of 2)	C3orf70	protein_coding
chr1	29409097	29409847	+	6.34739e-39	5.31155e-37	10.0876	NS	ENSDARG00000026771	tmem41ab	TMEM41A	protein_coding
chr1	29817961	29818711	-	0.353251	0.543984	-0.119617	NS	ENSDARG00000060559	dis3	DIS3	protein_coding
chr1	30035464	30036214	-	0.23884	0.42698	-0.691187	NS	ENSDARG00000017174	dlx2b	DLX2	protein_coding
chr1	30161133	30161883	-	1.70108e-06	2.07132e-05	-2.66916	NS	ENSDARG00000074575	si:ch211-269i23.2	PPP1R9A	protein_coding
chr1	30958878	30959628	-	0.344507	0.533654	-4.13197	NS	ENSDARG00000078902	si:dkey-179o14.1	RIMS1	protein_coding
chr1	31317963	31318713	+	0.494535	0.692913	-0.17437	NS	ENSDARG00000053248	inab	INA	protein_coding
chr1	31396489	31397239	+	0.773117	0.923374	-0.135483	NS	ENSDARG00000012896	kal1a	KAL1	protein_coding
chr1	32080923	32081673	+	0.439226	0.633704	3.53694	NS	ENSDARG00000085065	5S_rRNA	#N/A	rRNA
chr1	33048723	33049473	+	0.0515878	0.149959	0.378788	NS	ENSDARG00000079280	dhrsx	DHRSX	protein_coding
chr1	33601218	33601968	+	0.0212177	0.0753832	-0.703317	NS	ENSDARG00000022971	epha6	EPHA6	protein_coding
chr1	33742204	33742954	-	0.32871	0.517748	-1.02982	NS	ENSDARG00000085440	5S_rRNA	#N/A	rRNA
chr1	34345981	34346731	-	0.160454	0.331095	1.8018	NS	ENSDARG00000092693	tpt1	TPT1;RP1;83M4.2;RP11;30P6.3	protein_coding
chr1	35076412	35077162	+	3.1931e-28	1.55043e-26	-55.1563	Hypo	ENSDARG00000058255	KCTD15	KCTD15	protein_coding
chr1	36479569	36480319	+	0.949835	1	0.00594956	NS	ENSDARG00000078326	arhgap10	ARHGAP10	protein_coding
chr1	36479762	36480512	-	0.949835	1	0.00594956	NS	ENSDARG00000036755	prmt10	PRMT10	protein_coding
chr1	37213938	37214688	-	3.32971e-17	1.07342e-15	-20.3403	Hypo	ENSDARG00000082897	5S_rRNA	#N/A	rRNA
chr1	39019688	39020438	+	0.165842	0.337781	2.07798	NS	ENSDARG00000095811	si:ch211-103d13.3	#N/A	processed_transcript
chr1	39971861	39972611	+	0.0574865	0.161496	-4.06283	NS	ENSDARG00000085080	5S_rRNA	#N/A	rRNA
chr1	40199684	40200434	+	0.856022	0.982988	-0.439512	NS	ENSDARG00000085746	5S_rRNA	#N/A	rRNA
chr1	40407829	40408579	-	1	1	0	NS	ENSDARG00000069700	cdk2ap2	CDK2AP2	protein_coding
chr1	40490021	40490771	+	0.146653	0.310675	-11.547	NS	ENSDARG00000084980	5S_rRNA	#N/A	rRNA
chr1	40619184	40619934	-	0.2409	0.429687	0.1287	NS	ENSDARG00000078251	TESK1 (2 of 2)	TESK1	protein_coding
chr1	40629294	40630044	+	1	1	0	NS	ENSDARG00000008457	faah2a	FAAH2	protein_coding
chr1	41005310	41006060	+	0.923113	1	0.00899068	NS	ENSDARG00000030368	naa15b	NAA15	protein_coding
chr1	41295224	41295974	-	0.00450316	0.0224473	-0.938763	NS	ENSDARG00000095651	hmx1	HMX1	protein_coding
chr1	41650245	41650995	+	0.0740132	0.194517	6.18615	NS	ENSDARG00000085185	5S_rRNA	#N/A	rRNA
chr1	41754589	41755339	-	1	1	0	NS	ENSDARG00000052866	htt	HTT	protein_coding
chr1	41878662	41879412	+	1.11048e-09	2.1305e-08	-5.56797	NS	ENSDARG00000078016	DTX4 (2 of 2)	DTX4	protein_coding
chr1	42607080	42607830	+	0.387515	0.580608	0.204397	NS	ENSDARG00000024785	ctnna2	CTNNA2	protein_coding
chr1	42659670	42660420	-	0.00557597	0.02655	5.77918	NS	ENSDARG00000084202	5S_rRNA	#N/A	rRNA
chr1	43606497	43607247	+	0.018742	0.06889	-4.65635	NS	ENSDARG00000083846	5S_rRNA	#N/A	rRNA
chr1	44435724	44436474	+	0.562002	0.755677	0.0851907	NS	ENSDARG00000089345	CU915778.2	#N/A	protein_coding
chr1	44946055	44946805	+	0.307034	0.497415	-0.363636	NS	ENSDARG00000052012	rtn4rl2a	RTN4RL2	protein_coding
chr1	45159239	45159989	-	0.983813	1	-0.00186871	NS	ENSDARG00000002840	si:dkey-28b4.8	ATP2A3	protein_coding
chr1	45269300	45270050	+	0.00302135	0.016058	0.41801	NS	ENSDARG00000051986	ndufs8a	NDUFS8	protein_coding
chr1	45793335	45794085	+	0.038277	0.120144	1.43885	NS	ENSDARG00000069632	emp1	EMP1	protein_coding
chr1	45812044	45812794	-	0.604845	0.793216	0.106481	NS	ENSDARG00000025518	F8A2	F8A3	protein_coding
chr1	46104148	46104898	-	2.73057e-05	0.000263219	2.33051	NS	ENSDARG00000030656	sept3	3-Sep	protein_coding
chr1	46141880	46142630	+	0.276612	0.464524	-0.0569963	NS	ENSDARG00000002285	mcoln1	MCOLN1	protein_coding
chr1	46177412	46178162	+	0.251665	0.441813	-0.429185	NS	ENSDARG00000069595	TCOF1 (2 of 2)	#N/A	protein_coding
chr1	46390825	46391575	-	0.138943	0.299596	0.15803	NS	ENSDARG00000010773	pnpla6	PNPLA6	protein_coding
chr1	46746720	46747470	+	3.54285e-09	6.33366e-08	-5.87738	NS	ENSDARG00000095834	si:dkey-251i8.2	#N/A	processed_transcript
chr1	46897219	46897969	+	0.891686	1	-0.0175171	NS	ENSDARG00000095860	si:dkey-263l8.2	#N/A	processed_transcript
chr1	47203246	47203996	-	0.187461	0.366422	-0.0979691	NS	ENSDARG00000052641	kpna3	KPNA3	protein_coding
chr1	47372100	47372850	-	0.416835	0.609221	0.149477	NS	ENSDARG00000036549	agpat3	AGPAT3	protein_coding
chr1	47421408	47422158	-	0.215843	0.402399	0.21692	NS	ENSDARG00000036546	pdxkb	PDXK	protein_coding
chr1	47610926	47611676	-	0.936834	1	-0.00860087	NS	ENSDARG00000036592	setd4	SETD4	protein_coding
chr1	47648397	47649147	-	0.0552772	0.157654	1.21951	NS	ENSDARG00000069471	zgc:136614	HLA-G	protein_coding
chr1	47828251	47829001	+	0.368139	0.558169	-0.0992063	NS	ENSDARG00000036687	bcl9	BCL9	protein_coding
chr1	48410702	48411452	+	0.663795	0.841892	0.620101	NS	ENSDARG00000085355	5S_rRNA	#N/A	rRNA
chr1	48606136	48606886	+	0.0167443	0.063201	-0.72644	NS	ENSDARG00000075865	SORCS3 (1 of 2)	SORCS3	protein_coding
chr1	49940791	49941541	-	0.612042	0.799109	0.125292	NS	ENSDARG00000096003	USMG5	USMG5	protein_coding
chr1	49940916	49941666	+	0.612042	0.799109	0.125292	NS	ENSDARG00000052480	pdcd11	PDCD11	protein_coding
chr1	50027310	50028060	-	0.423573	0.616093	0.0538213	NS	ENSDARG00000092919	zp3c	#N/A	protein_coding
chr1	50155021	50155771	-	1	1	0	NS	ENSDARG00000012574	slkb	SLK	protein_coding
chr1	50205802	50206552	+	0.367195	0.557168	-0.628141	NS	ENSDARG00000094063	si:ch211-149l1.1	#N/A	lincRNA
chr1	50312401	50313151	-	0.0017514	0.0100266	7.57542	NS	ENSDARG00000095982	si:dkey-252l8.1	#N/A	pseudogene
chr1	50592023	50592773	+	0.37732	0.568976	0.339442	NS	ENSDARG00000018721	npnt	NPNT	protein_coding
chr1	51120451	51121201	+	0.253827	0.443492	0.512389	NS	ENSDARG00000075785	si:ch73-190m4.1	HERC3	protein_coding
chr1	52099704	52100454	-	0.297124	0.487678	-0.0359712	NS	ENSDARG00000069360	ppp3r1b	PPP3R2	protein_coding
chr1	52114856	52115606	-	0.0346544	0.111099	1.30909	NS	ENSDARG00000091683	cnrip1a	CNRIP1	protein_coding
chr1	52178393	52179143	-	0.355482	0.545711	1.54687	NS	ENSDARG00000074182	prokr1a	PROKR2	protein_coding
chr1	52320498	52321248	+	0.100085	0.239583	-2.28847	NS	ENSDARG00000036471	dand5	CER1	protein_coding
chr1	52397336	52398086	+	1	1	0	NS	ENSDARG00000043226	nfixa	NFIX	protein_coding
chr1	52622851	52623601	-	4.5248e-08	6.92453e-07	8.49146	NS	ENSDARG00000020001	rad23aa	RAD23A	protein_coding
chr1	52941527	52942277	-	0.584553	0.775134	-1.99448	NS	ENSDARG00000079345	si:ch211-217k17.10	#N/A	protein_coding
chr1	53239451	53240201	+	0.447181	0.640599	-0.73802	NS	ENSDARG00000086315	CABZ01021532.1	#N/A	protein_coding
chr1	53287630	53288380	+	0.826978	0.961801	0.041988	NS	ENSDARG00000052348	smarca5	SMARCA5	protein_coding
chr1	53775052	53775802	+	0.259856	0.450802	0.7476	NS	ENSDARG00000024827	rnf150a	RNF150	protein_coding
chr1	54325034	54325784	-	1.54634e-12	3.80109e-11	-14.6214	NS	ENSDARG00000085110	5S_rRNA	#N/A	rRNA
chr1	54473346	54474096	-	0.0614003	0.169892	2.1772	NS	ENSDARG00000012341	capn9	CAPN9	protein_coding
chr1	54485364	54486114	+	0.18657	0.365429	0.248756	NS	ENSDARG00000010078	nup133	NUP133	protein_coding
chr1	54512188	54512938	+	1.78041e-06	2.16122e-05	3.27113	NS	ENSDARG00000036371	acta1a	ACTA1	protein_coding
chr1	55012185	55012935	+	0.564342	0.757787	-0.880189	NS	ENSDARG00000088096	CABZ01043829.1	#N/A	protein_coding
chr1	55161137	55161887	-	0.155467	0.324033	0.330957	NS	ENSDARG00000028899	TEKT4	AL354822.1;TEKT4	protein_coding
chr1	55257773	55258523	-	0.000364473	0.00262541	0.698255	NS	ENSDARG00000014068	pgam1b	PGAM1	protein_coding
chr1	55447805	55448555	+	0.0643633	0.175305	0.290768	NS	ENSDARG00000036295	golga7ba	GOLGA7B	protein_coding
chr1	55536213	55536963	-	0.0082424	0.0365472	0.365641	NS	ENSDARG00000005690	AL929150.1	SLC25A23	protein_coding
chr1	55667293	55668043	+	2.76477e-05	0.000265864	6.99734	NS	ENSDARG00000084383	5S_rRNA	#N/A	rRNA
chr1	55670267	55671017	-	0.504044	0.700497	-0.140774	NS	ENSDARG00000052263	si:ch73-131e21.5	RAB1B	protein_coding
chr1	55787801	55788551	-	8.06301e-09	1.37877e-07	1.86609	NS	ENSDARG00000068255	nanos3	NANOS3	protein_coding
chr1	56379408	56380158	-	0.000438874	0.00308054	-0.432987	NS	ENSDARG00000079062	samd1b	SAMD1	protein_coding
chr1	56465529	56466279	+	0.476206	0.672501	0.118768	NS	ENSDARG00000016809	prkacab	PRKACA	protein_coding
chr1	56638720	56639470	-	0.179365	0.355208	-5.81832	NS	ENSDARG00000086938	CABZ01036821.1	C4B	protein_coding
chr1	56726687	56727437	+	2.42566e-08	3.86239e-07	-4.66671	NS	ENSDARG00000068182	crb3b	#N/A	protein_coding
chr1	56764587	56765337	+	0.539822	0.734389	-0.780022	NS	ENSDARG00000081157	CU280887.1	#N/A	miRNA
chr1	56980722	56981472	-	1	1	0	NS	ENSDARG00000025074	CABZ01059390.1	SLC25A10	protein_coding
chr1	56992813	56993563	+	0.465834	0.662111	-2.56445	NS	ENSDARG00000063108	CABZ01059392.1	GIMAP4	protein_coding
chr1	57101881	57102631	-	0.554074	0.748342	1.67781	NS	ENSDARG00000059786	CABZ01059408.1	#N/A	protein_coding
chr1	57737282	57738032	+	0.0579592	0.162708	1.18352	NS	ENSDARG00000026383	BX908759.3	RASD2	protein_coding
chr1	59489443	59490193	+	0.000170241	0.00136089	-4.07191	NS	ENSDARG00000090020	CABZ01084613.2	#N/A	protein_coding
chr1	59915257	59916007	-	5.67885e-06	6.22465e-05	4.56458	NS	ENSDARG00000069046	#N/A	KRT40	protein_coding
chr1	59926449	59927199	-	0.548206	0.742456	-1.48343	NS	ENSDARG00000091359	CAMSAP3 (2 of 2)	CAMSAP3	protein_coding
chr1	59961520	59962270	-	0.715738	0.886892	-0.19908	NS	ENSDARG00000042561	lpar2b	LPAR2	protein_coding
chr1	59980101	59980851	+	0.0562282	0.159327	3.85332	NS	ENSDARG00000090586	SP6	SP6	protein_coding
chr1	60022267	60023017	-	0.356739	0.546787	-1.47225	NS	ENSDARG00000044671	WFIKKN1	WFIKKN2	protein_coding
chr1	60031124	60031874	+	0.000136893	0.00113109	-17.4695	Hypo	ENSDARG00000052134	zgc:111991	ERI2	protein_coding
chr1	60067755	60068505	-	0.236824	0.424922	-0.0983183	NS	ENSDARG00000043471	EARS2	EARS2	protein_coding
chr1	60269231	60269981	+	0.122371	0.273612	-0.454845	NS	ENSDARG00000013695	rdh8b	RDH8	protein_coding
chr1	60288776	60289526	-	0.0211265	0.0751271	-0.121877	NS	ENSDARG00000076938	TXNDC11	TXNDC11	protein_coding
chr1	60304960	60305710	+	4.20067e-28	2.01478e-26	-37.0312	Hypo	ENSDARG00000007015	olfm2b	OLFM2	protein_coding
chr1	60314309	60315059	+	0.272519	0.461195	-5.47723	NS	ENSDARG00000042558	FP312971.1	FAM125A	protein_coding
chr2	31832	32582	-	0.00783268	0.0351265	-2.25968	NS	ENSDARG00000087773	TNS3 (1 of 2)	TNS3	protein_coding
chr2	53308	54058	-	0.0324064	0.106478	-2.8502	NS	ENSDARG00000045403	CABZ01090951.1	#N/A	protein_coding
chr2	91285	92035	-	0.260157	0.450802	-1.12275	NS	ENSDARG00000040045	cldn1	CLDN1	protein_coding
chr2	170270	171020	-	1.2197e-09	2.29525e-08	-6.41319	NS	ENSDARG00000038666	igfbp1b	IGFBP1	protein_coding
chr2	245982	246732	-	0.0975118	0.235863	-1.30675	NS	ENSDARG00000015482	zgc:171570	#N/A	protein_coding
chr2	318990	319740	+	0.000152551	0.00124736	-2.61275	NS	ENSDARG00000089940	CU928013.2	#N/A	protein_coding
chr2	426511	427261	+	0.410783	0.602698	0.668863	NS	ENSDARG00000091260	MYLK4 (1 of 2)	MYLK4	protein_coding
chr2	869889	870639	-	8.66073e-11	1.87157e-09	-10.2207	NS	ENSDARG00000091481	foxc1a	FOXC1	protein_coding
chr2	897268	898018	-	0.114747	0.261624	-0.827072	NS	ENSDARG00000017195	foxf2a	FOXF2	protein_coding
chr2	1747179	1747929	+	0.0195429	0.0714998	0.279525	NS	ENSDARG00000077130	BCL10	BCL10	protein_coding
chr2	1791549	1792299	+	0.00624915	0.0292594	-1.97987	NS	ENSDARG00000039521	ssx2ip	SSX2IP	protein_coding
chr2	1970155	1970905	+	0.150791	0.317145	0.622741	NS	ENSDARG00000022303	hig1	HIGD1A	protein_coding
chr2	2427546	2428296	+	0.000148481	0.00121662	2.46727	NS	ENSDARG00000087364	FP102801.2	#N/A	protein_coding
chr2	2680630	2681380	+	0.108844	0.252407	0.54809	NS	ENSDARG00000062377	CRHR2	CRHR2	protein_coding
chr2	2923116	2923866	+	0.0357911	0.113981	0.314465	NS	ENSDARG00000088246	thoc1	THOC1	protein_coding
chr2	3054667	3055417	+	0.587456	0.777239	0.0276306	NS	ENSDARG00000074995	eif2b5	EIF2B5	protein_coding
chr2	3408694	3409444	-	0.230335	0.418677	-0.0423729	NS	ENSDARG00000087421	SERBP1 (3 of 3)	SERBP1	protein_coding
chr2	3497199	3497949	+	0.118217	0.266599	0.87624	NS	ENSDARG00000094255	LRRC52 (2 of 2)	LRRC52;LRRC38	protein_coding
chr2	3579812	3580562	+	0.00352041	0.0182662	1.95302	NS	ENSDARG00000088271	ipp	IPP	protein_coding
chr2	3921757	3922507	+	0.157011	0.325835	-8.05769	NS	ENSDARG00000086314	CU633991.1	#N/A	protein_coding
chr2	4026900	4027650	+	0.0953726	0.231827	-0.519278	NS	ENSDARG00000019541	gpt2l	GPT	protein_coding
chr2	4089128	4089878	+	0.79466	0.939404	-0.146636	NS	ENSDARG00000036483	c1ql3b	C1QL3	protein_coding
chr2	4429454	4430204	-	1	1	0	NS	ENSDARG00000045297	phb2	PHB2	protein_coding
chr2	5205171	5205921	+	0.0381677	0.120091	0.529935	NS	ENSDARG00000077690	mb21d2	MB21D2	protein_coding
chr2	5400250	5401000	-	0.0884589	0.21979	2.61886	NS	ENSDARG00000093357	NYAP2 (2 of 2)	NYAP2	protein_coding
chr2	5529774	5530524	+	0.80928	0.949232	-0.11917	NS	ENSDARG00000056478	ACAP2 (2 of 2)	ACAP2	protein_coding
chr2	5707306	5708056	-	0.0489382	0.144349	-0.164368	NS	ENSDARG00000022213	uck2b	UCK2	protein_coding
chr2	5904331	5905081	-	0.69267	0.867879	0.411208	NS	ENSDARG00000063223	arl14	ARL14	protein_coding
chr2	5934400	5935150	-	0.972684	1	-0.00813197	NS	ENSDARG00000063218	ppm1la	PPM1L	protein_coding
chr2	6470431	6471181	-	0.0814337	0.207569	5.47249	NS	ENSDARG00000085722	5S_rRNA	#N/A	rRNA
chr2	7495364	7496114	-	1	1	0	NS	ENSDARG00000037371	dcun1d1	DCUN1D1	protein_coding
chr2	7896290	7897040	+	0.151807	0.318612	0.212784	NS	ENSDARG00000075007	CHST2 (2 of 2)	CHST2	protein_coding
chr2	8395516	8396266	-	0.0809472	0.206865	0.426104	NS	ENSDARG00000058638	si:ch211-71m22.1	PLSCR1	protein_coding
chr2	8433134	8433884	+	0.0635698	0.173887	-0.0832639	NS	ENSDARG00000029248	fubp1	FUBP1	protein_coding
chr2	8845726	8846476	+	1	1	0	NS	ENSDARG00000024479	pigk	PIGK	protein_coding
chr2	9361012	9361762	+	4.93842e-06	5.48667e-05	-9.32663	NS	ENSDARG00000038980	TXNDC12	TXNDC12	protein_coding
chr2	9484668	9485418	-	0.681401	0.858408	0.0381085	NS	ENSDARG00000058354	selt1a	SELT	protein_coding
chr2	9532478	9533228	-	0.0468858	0.139382	0.439393	NS	ENSDARG00000015707	dvl3	DVL3	protein_coding
chr2	9663926	9664676	+	0.00656501	0.030341	-6.87355	NS	ENSDARG00000085775	5S_rRNA	#N/A	rRNA
chr2	9849967	9850717	-	0.000162585	0.00131034	1.62602	NS	ENSDARG00000063018	FAM78B (2 of 2)	FAM78B	protein_coding
chr2	9886588	9887338	-	0.329049	0.518071	-0.344545	NS	ENSDARG00000069295	bcl6ab	BCL6	protein_coding
chr2	10423236	10423986	-	0.240084	0.42862	-0.411523	NS	ENSDARG00000005590	mtf2	MTF2	protein_coding
chr2	10910204	10910954	-	0.28753	0.476552	0.757576	NS	ENSDARG00000016074	cryz	CRYZ	protein_coding
chr2	11122121	11122871	-	3.22854e-06	3.6699e-05	-11.513	NS	ENSDARG00000095190	si:dkey-189n19.4	#N/A	processed_transcript
chr2	11439536	11440286	-	0.116112	0.26321	-0.158103	NS	ENSDARG00000058114	impad1	IMPAD1	protein_coding
chr2	11558009	11558759	-	0.0359476	0.114294	-8.69355	NS	ENSDARG00000093083	si:dkey-203o21.2	#N/A	processed_transcript
chr2	11703151	11703901	-	0.481335	0.678389	0.0675857	NS	ENSDARG00000018809	abhd3	ABHD3	protein_coding
chr2	12033500	12034250	-	0.0392018	0.122172	0.657317	NS	ENSDARG00000079665	GPR158 (2 of 2)	GPR158	protein_coding
chr2	12424250	12425000	-	0.959633	1	0.03259	NS	ENSDARG00000024744	dpp6b	DPP6	protein_coding
chr2	13353699	13354449	-	0.297978	0.488644	-5.0144	NS	ENSDARG00000085037	5S_rRNA	#N/A	rRNA
chr2	15610227	15610977	+	0.868469	0.99351	-0.327749	NS	ENSDARG00000073713	ntng1b	NTNG1	protein_coding
chr2	16385773	16386523	-	0.80949	0.949232	-0.0553428	NS	ENSDARG00000015790	atp1b3a	ATP1B3	protein_coding
chr2	16417094	16417844	+	0.323039	0.513131	0.557103	NS	ENSDARG00000091652	xrn1	XRN1	protein_coding
chr2	16472399	16473149	+	1	1	0	NS	ENSDARG00000062864	gk5	GK5	protein_coding
chr2	16574421	16575171	-	0.664393	0.842087	0.0512004	NS	ENSDARG00000006200	EIF4G1 (1 of 3)	EIF4G1	protein_coding
chr2	17002572	17003322	+	0.0383372	0.120144	-1.32462	NS	ENSDARG00000079907	si:ch211-234e14.2	PTGER4	protein_coding
chr2	18836698	18837448	-	0.000674622	0.00446681	-1.7567	NS	ENSDARG00000057209	lppr5a	LPPR5	protein_coding
chr2	19618209	19618959	-	1	1	0	NS	ENSDARG00000086991	CU467620.1	PBX1	protein_coding
chr2	20763173	20763923	+	1	1	0	NS	ENSDARG00000039142	arpc5a	ARPC5	protein_coding
chr2	20885817	20886567	+	0.321683	0.51201	-0.0726704	NS	ENSDARG00000063544	PIP4K2A (1 of 2)	PIP4K2A	protein_coding
chr2	21025766	21026516	+	0.193252	0.374414	0.25847	NS	ENSDARG00000028878	vipr1a	VIPR1	protein_coding
chr2	21147601	21148351	-	7.79188e-14	2.0295e-12	7.78388	NS	ENSDARG00000039051	hhatla	HHATL	protein_coding
chr2	21151742	21152492	+	0.127428	0.281058	-0.2331	NS	ENSDARG00000062116	ctdsplb	CTDSPL	protein_coding
chr2	21282552	21283302	+	0.00211469	0.011814	-3.39061	NS	ENSDARG00000024759	inhbab	INHBA	protein_coding
chr2	21401570	21402320	+	0.0139398	0.0550454	-0.270088	NS	ENSDARG00000078986	MPLKIP	MPLKIP	protein_coding
chr2	21421516	21422266	-	0.218153	0.404906	-0.114416	NS	ENSDARG00000057184	C2H7orf25	C7orf25	protein_coding
chr2	21616720	21617470	-	0.780585	0.928298	0.0109871	NS	ENSDARG00000075211	chd7	CHD7	protein_coding
chr2	22423241	22423991	-	0.0292672	0.0984669	0.300893	NS	ENSDARG00000079352	sap130b	SAP130	protein_coding
chr2	22450777	22451527	-	0.87846	0.999831	-0.0391327	NS	ENSDARG00000031709	MLLT1 (2 of 2)	MLLT1	protein_coding
chr2	22538391	22539141	+	0.0607156	0.168521	0.947867	NS	ENSDARG00000061908	mfsd12a	MFSD12	protein_coding
chr2	22680083	22680833	+	0.262896	0.453098	-0.154256	NS	ENSDARG00000006862	kifap3b	KIFAP3	protein_coding
chr2	23298124	23298874	+	0.100648	0.240258	0.222095	NS	ENSDARG00000009793	crsp7	MED26	protein_coding
chr2	23326884	23327634	-	2.13481e-14	5.87147e-13	-11.2138	NS	ENSDARG00000035859	angptl4	ANGPTL4	protein_coding
chr2	23401445	23402195	+	0.0114899	0.0476687	0.928987	NS	ENSDARG00000091306	si:rp71-39b20.3	KCNN2	protein_coding
chr2	24162033	24162783	-	0.132512	0.289217	-0.181818	NS	ENSDARG00000034189	oxsr1a	OXSR1	protein_coding
chr2	24186798	24187548	+	0.031303	0.103807	1.85185	NS	ENSDARG00000038985	cdyl	CDY1B;CDYL	protein_coding
chr2	24469904	24470654	+	0.0410425	0.126703	-2.94375	NS	ENSDARG00000018060	pik3r2	PIK3R2	protein_coding
chr2	24539524	24540274	+	0.000693423	0.00456823	-12.0418	NS	ENSDARG00000056367	mpv17l2	MPV17L2	protein_coding
chr2	24894444	24895194	+	3.56074e-07	4.86263e-06	0.533913	NS	ENSDARG00000038909	msl2s	MSL2	protein_coding
chr2	25463328	25464078	+	1	1	0	NS	ENSDARG00000078179	fndc3ba	FNDC3B	protein_coding
chr2	25701302	25702052	-	0.354885	0.54522	0.347961	NS	ENSDARG00000056230	ghsra	#N/A	protein_coding
chr2	26208310	26209060	+	2.59118e-05	0.000251013	5.65371	NS	ENSDARG00000005364	grin3b	GRIN3B	protein_coding
chr2	26451297	26452047	+	0.0207078	0.0740959	-1.91998	NS	ENSDARG00000031372	efna2	EFNA2	protein_coding
chr2	26627346	26628096	+	0.311756	0.502103	-0.13089	NS	ENSDARG00000038905	hectd3	HECTD3	protein_coding
chr2	27638736	27639486	+	0.302247	0.492355	0.0789494	NS	ENSDARG00000055900	zswim5	ZSWIM5;ZSWIM6	protein_coding
chr2	28710108	28710858	+	0.94564	1	-0.120363	NS	ENSDARG00000078226	CDH12 (1 of 2)	CDH12	protein_coding
chr2	28963893	28964643	+	0.233084	0.420772	0.361532	NS	ENSDARG00000061371	cdh18	CDH18	protein_coding
chr2	29199740	29200490	-	0.0848635	0.21368	-0.456061	NS	ENSDARG00000011166	cahz	CA13	protein_coding
chr2	29324446	29325196	+	0.349458	0.539834	-1.53555	NS	ENSDARG00000014280	dlgap1a	DLGAP1	protein_coding
chr2	29637735	29638485	-	0.696475	0.871535	0.0837319	NS	ENSDARG00000005606	paxip1	PAXIP1	protein_coding
chr2	29640009	29640759	+	0.502058	0.699455	-0.47681	NS	ENSDARG00000038869	htr5a	HTR5A	protein_coding
chr2	29709922	29710672	+	0.0160688	0.0613128	0.413444	NS	ENSDARG00000094896	RBM33	#N/A	protein_coding
chr2	29710368	29711118	-	0.0148276	0.0577969	0.414759	NS	ENSDARG00000003757	cnpy1	CNPY1;CNPY2	protein_coding
chr2	29859311	29860061	+	0.174913	0.349028	0.702783	NS	ENSDARG00000038862	kcnb2	KCNB1	protein_coding
chr2	30408074	30408824	-	0.0318199	0.105078	-0.509544	NS	ENSDARG00000003779	ctnnd2b	CTNND2	protein_coding
chr2	30498834	30499584	-	0.394302	0.586976	0.976559	NS	ENSDARG00000038859	rgs20	RGS20	protein_coding
chr2	30674683	30675433	+	0.761022	0.914482	0.239346	NS	ENSDARG00000061214	lipin2	LPIN2	protein_coding
chr2	31017841	31018591	-	0.223786	0.413545	-2.06316	NS	ENSDARG00000027740	adcyap1b	ADCYAP1	protein_coding
chr2	32070419	32071169	-	1.17234e-09	2.22744e-08	5.32793	NS	ENSDARG00000029463	ASAP1 (1 of 2)	ASAP1	protein_coding
chr2	32276170	32276920	-	0.0718174	0.190592	-0.508711	NS	ENSDARG00000038786	smarcd3a	SMARCD3	protein_coding
chr2	32998957	32999707	-	0.193041	0.37419	1.57095	NS	ENSDARG00000093516	si:ch211-236l6.2	#N/A	processed_transcript
chr2	33393869	33394619	-	0.766791	0.919339	0.241642	NS	ENSDARG00000077994	b4galt2	B4GALT2	protein_coding
chr2	34836960	34837710	+	0.0117129	0.0483611	0.258844	NS	ENSDARG00000079329	rfwd2	RFWD2	protein_coding
chr2	35323970	35324720	+	0.196111	0.377906	-0.0850482	NS	ENSDARG00000038754	plk3	PLK3	protein_coding
chr2	35574575	35575325	+	0.0388	0.121208	-0.273186	NS	ENSDARG00000079725	dhx9	DHX9	protein_coding
chr2	35766600	35767350	+	0.545757	0.739905	-0.0711824	NS	ENSDARG00000060767	smg7	SMG7	protein_coding
chr2	36394338	36395088	-	0.0502468	0.147258	-0.631779	NS	ENSDARG00000012140	ccnl1b	CCNL1	protein_coding
chr2	36473982	36474732	+	0.200554	0.383461	-3.12312	NS	ENSDARG00000083762	dre-mir-2198	#N/A	miRNA
chr2	36781249	36781999	-	0.637891	0.819075	3.27103	NS	ENSDARG00000009372	diras1b	DIRAS1	protein_coding
chr2	37015421	37016171	+	3.56624e-05	0.000334749	-14.1464	NS	ENSDARG00000038700	gpr160	GPR160	protein_coding
chr2	37121933	37122683	-	0.573983	0.767066	0.0432407	NS	ENSDARG00000021225	prkci	PRKCI	protein_coding
chr2	37575383	37576133	-	1	1	0	NS	ENSDARG00000079134	mettl17	METTL17	protein_coding
chr2	37612558	37613308	-	0.196666	0.378364	0.266217	NS	ENSDARG00000023303	zgc:66427	#N/A	protein_coding
chr2	37612682	37613432	+	0.0241815	0.0834995	0.969044	NS	ENSDARG00000026904	cbln13	#N/A	protein_coding
chr2	37702532	37703282	-	0.00563716	0.0267765	-15.532	Hypo	ENSDARG00000023181	pcp4l1	PCP4L1	protein_coding
chr2	37973650	37974400	+	0.356286	0.546518	0.0929587	NS	ENSDARG00000054304	homez	HOMEZ	protein_coding
chr2	37990282	37991032	-	0.161933	0.332577	0.739648	NS	ENSDARG00000054313	si:ch211-14a17.6	#N/A	protein_coding
chr2	38065275	38066025	-	1	1	0	NS	ENSDARG00000079605	prmt5	PRMT5	protein_coding
chr2	38075530	38076280	+	0.575077	0.767746	0.0706427	NS	ENSDARG00000075445	psmb5	PSMB5	protein_coding
chr2	39903476	39904226	-	0.784436	0.931518	-2.22854	NS	ENSDARG00000087004	FP236331.1	#N/A	protein_coding
chr2	39984881	39985631	-	0.50199	0.699455	1.83842	NS	ENSDARG00000090873	si:ch211-122l24.4	#N/A	processed_transcript
chr2	40955092	40955842	-	0.33234	0.520754	0.195236	NS	ENSDARG00000054754	hs6st1a	HS6ST1	protein_coding
chr2	42027325	42028075	+	0.850731	0.979487	-1.34831	NS	ENSDARG00000014209	ODF3L2 (1 of 2)	ODF3L2	protein_coding
chr2	42173298	42174048	+	0.0436088	0.131934	-0.52356	NS	ENSDARG00000060177	vcpip1	VCPIP1	protein_coding
chr2	42213121	42213871	+	1.67411e-23	6.58428e-22	29.195	Hyper	ENSDARG00000093401	CRH (2 of 2)	CRH	protein_coding
chr2	42292210	42292960	+	0.634627	0.815416	-1.10453	NS	ENSDARG00000038658	MURC (2 of 2)	MURC	protein_coding
chr2	42593063	42593813	-	0.255948	0.447	-0.12019	NS	ENSDARG00000030824	esyt2a	ESYT2	protein_coding
chr2	42805551	42806301	-	0.197814	0.3797	-0.0943844	NS	ENSDARG00000017004	myo10	MYO10	protein_coding
chr2	43251976	43252726	-	1	1	0	NS	ENSDARG00000074118	ftr15	TRIM16	protein_coding
chr2	43323177	43323927	-	0.902236	1	-0.222965	NS	ENSDARG00000084673	5S_rRNA	#N/A	rRNA
chr2	43757522	43758272	-	2.68084e-05	0.00025906	-5.32432	NS	ENSDARG00000088800	CABZ01071036.1	DUSP14	protein_coding
chr2	43800560	43801310	-	0.0524179	0.151365	0.161472	NS	ENSDARG00000074131	kif5ba	KIF5B;KIF5A	protein_coding
chr2	43810222	43810972	+	0.686679	0.862296	0.0382235	NS	ENSDARG00000008548	arhgap12a	ARHGAP12	protein_coding
chr2	43912916	43913666	-	0.767402	0.919339	-0.149543	NS	ENSDARG00000016788	zeb1a	ZEB1	protein_coding
chr2	44099777	44100527	-	0.715593	0.886892	-0.102279	NS	ENSDARG00000056998	kirrelb	KIRREL	protein_coding
chr2	44244614	44245364	-	0.871598	0.995654	-0.119112	NS	ENSDARG00000057013	cadm3	CADM3	protein_coding
chr2	44459612	44460362	-	0.107102	0.249694	0.244602	NS	ENSDARG00000038615	TMEM55B (1 of 2)	TMEM55B	protein_coding
chr2	44487699	44488449	+	0.00439072	0.0219424	-5.26316	NS	ENSDARG00000040741	KCNAB1 (3 of 3)	KCNAB1	protein_coding
chr2	44807724	44808474	-	0.187663	0.366462	1.50589	NS	ENSDARG00000004880	acsm3	ACSM3	protein_coding
chr2	45215623	45216373	-	0.11	0.254041	-0.171666	NS	ENSDARG00000076634	CAPN10	CAPN10	protein_coding
chr2	45346299	45347049	+	0.083138	0.210956	0.217967	NS	ENSDARG00000059965	CAMSAP2 (2 of 2)	CAMSAP2	protein_coding
chr2	45718785	45719535	-	0.000219577	0.00166717	0.91047	NS	ENSDARG00000053101	prpf38b	PRPF38B	protein_coding
chr2	47038802	47039552	+	0.703075	0.875009	-2.19456	NS	ENSDARG00000089899	5S_rRNA	#N/A	rRNA
chr2	47704225	47704975	+	0.378787	0.570138	0.347079	NS	ENSDARG00000038574	scg2b	SCG2	protein_coding
chr2	48017762	48018512	-	0.137761	0.29721	-0.308243	NS	ENSDARG00000076969	ftr22	#N/A	protein_coding
chr2	48071345	48072095	-	1	1	0	NS	ENSDARG00000038569	fzd8b	FZD5	protein_coding
chr2	48369515	48370265	-	0.583574	0.774934	0.0421169	NS	ENSDARG00000009735	gigfy2	GIGYF2	protein_coding
chr2	48420460	48421210	-	2.62086e-57	3.03172e-55	22.3948	Hyper	ENSDARG00000039650	itm2cb	ITM2C	protein_coding
chr2	49286220	49286970	-	0.652987	0.83316	0.133725	NS	ENSDARG00000088323	zgc:123035	XKR6	protein_coding
chr2	49309176	49309926	-	0.000336553	0.00244218	22.1286	Hyper	ENSDARG00000084045	5S_rRNA	#N/A	rRNA
chr2	49601023	49601773	+	0.770691	0.921316	-0.113809	NS	ENSDARG00000091433	FAM108A1 (2 of 2)	FAM108A1;FAM108A3P	protein_coding
chr2	50091916	50092666	+	0.039631	0.123314	0.760627	NS	ENSDARG00000092810	stap2a	STAP2	protein_coding
chr2	50196841	50197591	-	0.215446	0.402186	0.0336814	NS	ENSDARG00000059866	CACTIN	CACTIN	protein_coding
chr2	51626568	51627318	+	0.465986	0.662111	1.23748	NS	ENSDARG00000086335	CABZ01040054.1	#N/A	protein_coding
chr2	51760436	51761186	-	0.0429005	0.130191	-1.05263	NS	ENSDARG00000025122	abhd4	ABHD4	protein_coding
chr2	52320934	52321684	+	0.174422	0.3489	0.260597	NS	ENSDARG00000037345	THEM6 (1 of 2)	THEM6	protein_coding
chr2	52759938	52760688	-	0.249646	0.439703	0.0795545	NS	ENSDARG00000026185	ccdc94	CCDC94	protein_coding
chr2	52789128	52789878	+	0.683838	0.859826	-0.515849	NS	ENSDARG00000093690	scn12aa	#N/A	protein_coding
chr2	53178064	53178814	-	0.569698	0.762653	0.0823695	NS	ENSDARG00000053326	gna11b	GNA11	protein_coding
chr2	53376240	53376990	-	0.402563	0.594995	2.95514	NS	ENSDARG00000079556	C2CD4C (2 of 2)	C2CD4C	protein_coding
chr2	53543019	53543769	-	0.0394115	0.122728	-0.718344	NS	ENSDARG00000078665	CELF5 (1 of 3)	CELF4	protein_coding
chr2	53782319	53783069	-	3.66998e-06	4.1342e-05	4.30628	NS	ENSDARG00000022739	CABZ01064155.1	RXFP3	protein_coding
chr2	54002541	54003291	+	0.0590561	0.164729	-1.96286	NS	ENSDARG00000086155	#N/A	CELF5	protein_coding
chr2	54130393	54131143	+	0.784877	0.93176	-0.245352	NS	ENSDARG00000079988	CU694222.2	NIM1	protein_coding
chr2	54608670	54609420	-	8.81084e-11	1.89361e-09	4.77395	NS	ENSDARG00000079719	ABHD8 (1 of 2)	ABHD8	protein_coding
chr2	54979000	54979750	-	0.75018	0.909131	-0.693626	NS	ENSDARG00000043012	napg	NAPG	protein_coding
chr2	54979158	54979908	+	0.75018	0.909131	-0.693626	NS	ENSDARG00000089428	rab12	RAB12	protein_coding
chr2	55022080	55022830	+	0.208418	0.39466	0.352822	NS	ENSDARG00000091408	#N/A	SOGA2	protein_coding
chr2	55414986	55415736	-	0.562803	0.756237	0.0561691	NS	ENSDARG00000078306	RNF126 (2 of 2)	RNF126	protein_coding
chr2	55839731	55840481	+	0.0607111	0.168521	-0.282087	NS	ENSDARG00000020103	calrl	CALR3;CALR	protein_coding
chr2	55993132	55993882	-	0.445526	0.639742	0.0622346	NS	ENSDARG00000067920	rab8a	RAB8A	protein_coding
chr2	56073938	56074688	-	0.451404	0.645825	0.824057	NS	ENSDARG00000040321	rx2	RAX2	protein_coding
chr2	56224603	56225353	+	0.173443	0.348299	-0.439532	NS	ENSDARG00000076904	loxl5b	LOX	protein_coding
chr2	56343899	56344649	-	0.202327	0.385676	0.12455	NS	ENSDARG00000067850	jund	JUND	protein_coding
chr2	56352559	56353309	+	0.0952926	0.231827	0.0911993	NS	ENSDARG00000054666	pgpep1	PGPEP1	protein_coding
chr2	57118415	57119165	+	0.0125665	0.0509	-14.0255	NS	ENSDARG00000087214	UNC13A (2 of 5)	UNC13A	protein_coding
chr2	58099051	58099801	-	0.777903	0.926839	-0.206436	NS	ENSDARG00000067815	LINGO3 (1 of 2)	LINGO3;LINGO1	protein_coding
chr2	58338636	58339386	-	1.23599e-10	2.61353e-09	-12.5609	NS	ENSDARG00000069285	CR774186.1	#N/A	protein_coding
chr2	58622947	58623697	-	0.625952	0.81028	0.696405	NS	ENSDARG00000089815	5S_rRNA	#N/A	rRNA
chr2	58718762	58719512	-	0.155701	0.324349	-0.545059	NS	ENSDARG00000038476	si:dkeyp-68b7.7	#N/A	protein_coding
chr2	58736639	58737389	-	0.0860666	0.215331	0.129618	NS	ENSDARG00000092766	si:dkeyp-68b7.6	#N/A	protein_coding
chr2	59037558	59038308	-	0.0350403	0.112135	-2.24403	NS	ENSDARG00000019917	epb41l3b	EPB41L3	protein_coding
chr2	59245938	59246688	+	1	1	0	NS	ENSDARG00000046048	vapal	VAPA	protein_coding
chr2	59397861	59398611	-	0.0414902	0.127585	4.90435	NS	ENSDARG00000089523	LRRC30 (2 of 2)	LRRC30	protein_coding
chr2	59494940	59495690	-	0.306967	0.497415	-0.0477327	NS	ENSDARG00000042049	zgc:112425	RBM3;CIRBP;NA	protein_coding
chr2	59618946	59619696	+	0.0183222	0.0677903	-6.00008	NS	ENSDARG00000067817	PRKAB2	PRKAB2	protein_coding
chr2	59809652	59810402	+	0.626097	0.81028	0.577415	NS	ENSDARG00000086541	CABZ01100278.1	PTPRM	protein_coding
chr3	37499	38249	+	0.107817	0.250677	-0.539811	NS	ENSDARG00000088993	JMJD8	JMJD8	protein_coding
chr3	71629	72379	-	0.129635	0.284359	0.229349	NS	ENSDARG00000021293	amdhd2	AMDHD2	protein_coding
chr3	82757	83507	+	0.0236769	0.0821901	-0.298435	NS	ENSDARG00000059182	nog5	#N/A	protein_coding
chr3	861453	862203	-	0.0126612	0.05115	-1.12782	NS	ENSDARG00000075626	zgc:172090	GIMAP7	protein_coding
chr3	1156574	1157324	+	0.0596527	0.166157	-0.221607	NS	ENSDARG00000030508	CCDC134 (2 of 2)	CCDC134	protein_coding
chr3	1936197	1936947	+	0.00385903	0.0197503	-2.22223	NS	ENSDARG00000090027	#N/A	#N/A	protein_coding
chr3	1996596	1997346	+	1	1	0	NS	ENSDARG00000044852	wbp2	WBP2NL;WBP2	protein_coding
chr3	2003936	2004686	-	1	1	0	NS	ENSDARG00000074266	C3H7orf55	C7orf55	protein_coding
chr3	2031733	2032483	-	2.56352e-05	0.000249562	-5.87659	NS	ENSDARG00000078348	TCF20	TCF20	protein_coding
chr3	2046124	2046874	-	0.00753919	0.0340823	1.17417	NS	ENSDARG00000095889	si:zfos-1697h8.2	#N/A	processed_transcript
chr3	2579619	2580369	-	0.270794	0.459633	0.163666	NS	ENSDARG00000036625	polr2f	POLR2F	protein_coding
chr3	3652821	3653571	-	0.77666	0.925918	-0.206657	NS	ENSDARG00000090876	TMEM184B (3 of 3)	TMEM184B	protein_coding
chr3	3904956	3905706	-	0.781194	0.92851	-0.0272932	NS	ENSDARG00000079723	TNRC6B (2 of 3)	TNRC6B	protein_coding
chr3	4254722	4255472	-	0.000846182	0.0053939	-11.9511	NS	ENSDARG00000044937	si:ch211-163m16.6	#N/A	protein_coding
chr3	5260077	5260827	-	0.346679	0.536301	-0.757912	NS	ENSDARG00000059805	slc25a38a	SLC25A38	protein_coding
chr3	5621094	5621844	-	1.0831e-09	2.08815e-08	-22.0746	Hypo	ENSDARG00000079628	CU681842.2	UMOD	protein_coding
chr3	5825825	5826575	-	1	1	0	NS	ENSDARG00000001014	MYH9 (1 of 2)	MYH9;MYH10	protein_coding
chr3	5874729	5875479	-	0.000324953	0.00237113	0.460123	NS	ENSDARG00000034777	txn2	TXN2	protein_coding
chr3	6306824	6307574	-	0.0710043	0.188944	-7.41075	NS	ENSDARG00000088795	TGFBR3L	ENG;TGFBR3;NA	protein_coding
chr3	6825159	6825909	-	4.17331e-34	3.09691e-32	21.6827	Hyper	ENSDARG00000038260	cygb1	CYGB	protein_coding
chr3	6891399	6892149	+	1	1	0	NS	ENSDARG00000058987	GGA3 (1 of 2)	GGA3	protein_coding
chr3	6965158	6965908	-	0.102697	0.242879	-5.29707	NS	ENSDARG00000085274	5S_rRNA	#N/A	rRNA
chr3	6969460	6970210	+	0.000144153	0.00118362	0.612097	NS	ENSDARG00000029419	hn1b	HN1	protein_coding
chr3	7415941	7416691	-	0.397425	0.590284	-1.38163	NS	ENSDARG00000090740	CR548626.3	#N/A	protein_coding
chr3	8984116	8984866	-	2.77102e-06	3.20542e-05	-5.464	NS	ENSDARG00000074310	rbfox3l	RBFOX3	protein_coding
chr3	9079049	9079799	-	0.32159	0.51201	-1.88976	NS	ENSDARG00000088540	CABZ01064674.1	CDKL5	protein_coding
chr3	10826339	10827089	+	0.0206255	0.0740146	2.65486	NS	ENSDARG00000087687	TMEM100 (1 of 2)	TMEM100	protein_coding
chr3	11538410	11539160	+	1.72716e-05	0.000171538	-2.47191	NS	ENSDARG00000088981	TMEM220	TMEM220	protein_coding
chr3	11800027	11800777	+	0.211819	0.398033	-0.297619	NS	ENSDARG00000040387	mmd	MMD	protein_coding
chr3	12296186	12296936	+	0.0135477	0.0538211	1.06536	NS	ENSDARG00000058424	pdgfab	PDGFA	protein_coding
chr3	12375819	12376569	+	0.00219188	0.0121761	-5.37468	NS	ENSDARG00000077868	BTBD17 (1 of 2)	BTBD17	protein_coding
chr3	12511063	12511813	-	0.658974	0.837668	1.71462	NS	ENSDARG00000038369	cyp2k17	CYP2W1	protein_coding
chr3	12722696	12723446	-	3.91401e-07	5.28997e-06	4.94628	NS	ENSDARG00000016293	vasnb	VASN	protein_coding
chr3	12780237	12780987	+	0.73137	0.895675	-0.315441	NS	ENSDARG00000028513	CT033841.1	CORO7	protein_coding
chr3	12810002	12810752	+	0.700005	0.873794	0.0159519	NS	ENSDARG00000037356	pam16	PAM16	protein_coding
chr3	12953105	12953855	+	0.124139	0.276154	0.107759	NS	ENSDARG00000058494	dnaja3a	DNAJA3	protein_coding
chr3	13591254	13592004	-	0.0240809	0.0832251	0.525045	NS	ENSDARG00000043607	rab3db	RAB3D	protein_coding
chr3	13639983	13640733	-	0.723726	0.893413	0.10171	NS	ENSDARG00000093937	cnn1b	CNN1;CNN3	protein_coding
chr3	13704699	13705449	-	0.136504	0.294822	-2.40019	NS	ENSDARG00000093066	si:ch73-346m18.6	#N/A	processed_transcript
chr3	13895097	13895847	-	1	1	0	NS	ENSDARG00000087188	nfil3-6	AC092566.1	protein_coding
chr3	14735532	14736282	-	0.873987	0.997502	0.0144053	NS	ENSDARG00000041217	xpo6	XPO6	protein_coding
chr3	15048490	15049240	-	7.93071e-17	2.47551e-15	-8.50538	NS	ENSDARG00000070845	si:dkey-56d12.4	#N/A	protein_coding
chr3	15380043	15380793	+	0.0244116	0.0842202	6.4223	NS	ENSDARG00000062302	znf652	ZNF652	protein_coding
chr3	15922969	15923719	-	0.0755418	0.197374	-2.93186	NS	ENSDARG00000077563	GJC1	GJC1	protein_coding
chr3	16232055	16232805	+	0.51749	0.712885	-0.564884	NS	ENSDARG00000016480	slc17a7	SLC17A7	protein_coding
chr3	17297213	17297963	+	0.225897	0.415749	0.15147	NS	ENSDARG00000006017	kat2a	KAT2A	protein_coding
chr3	17759235	17759985	-	0.0851216	0.214056	0.485295	NS	ENSDARG00000009040	zgc:73324	COQ10B	protein_coding
chr3	17791618	17792368	+	0.0139057	0.0549659	0.196696	NS	ENSDARG00000076490	ANKRD40	ANKRD40	protein_coding
chr3	17826380	17827130	+	0.00445695	0.0222452	-1.32656	NS	ENSDARG00000013460	WFIKKN2 (1 of 2)	WFIKKN2	protein_coding
chr3	18102044	18102794	-	0.657532	0.836659	0.0724296	NS	ENSDARG00000074531	spag9a	SPAG9	protein_coding
chr3	18112941	18113691	-	0.268856	0.458323	0.0814388	NS	ENSDARG00000005254	kdelr2a	KDELR2	protein_coding
chr3	18529687	18530437	-	0.195981	0.377906	-2.31451	NS	ENSDARG00000076103	grid2ipa	GRID2IP	protein_coding
chr3	18954401	18955151	-	4.88087e-17	1.53572e-15	11.0281	NS	ENSDARG00000078149	grin2ca	GRIN2C	protein_coding
chr3	19022049	19022799	-	7.11559e-16	2.12012e-14	6.68752	NS	ENSDARG00000005883	rfx1a	RFX1;RFX3	protein_coding
chr3	19028574	19029324	+	0.00923747	0.0400562	-4.54711	NS	ENSDARG00000070780	rln3a	RLN3	protein_coding
chr3	19067202	19067952	+	0.0323751	0.106464	0.150109	NS	ENSDARG00000077226	smarca4	SMARCA4	protein_coding
chr3	19552044	19552794	+	0.596181	0.785784	0.0644349	NS	ENSDARG00000008105	mettl2a	METTL2A	protein_coding
chr3	19618898	19619648	+	0.262695	0.452951	-0.223347	NS	ENSDARG00000078135	MRC2	MRC2	protein_coding
chr3	19786639	19787389	-	0.165015	0.336759	0.311382	NS	ENSDARG00000070735	rnd2	RND2	protein_coding
chr3	19883262	19884012	-	0.0318568	0.105111	-1.2452	NS	ENSDARG00000056469	si:busm1-163l24.3	#N/A	protein_coding
chr3	19888331	19889081	+	0.149663	0.315279	1.05674	NS	ENSDARG00000056468	asb16	ASB16	protein_coding
chr3	19952567	19953317	-	0.44528	0.639623	-0.0883002	NS	ENSDARG00000035066	ubtf	UBTF	protein_coding
chr3	21127753	21128503	-	0.98155	1	-0.00562044	NS	ENSDARG00000007245	RUNDC3A (2 of 2)	RUNDC3A	protein_coding
chr3	21184491	21185241	-	1	1	0	NS	ENSDARG00000006566	nlk1	NLK	protein_coding
chr3	21332144	21332894	-	0.433512	0.627762	0.120978	NS	ENSDARG00000087330	MAZ (2 of 2)	MAZ	protein_coding
chr3	21492934	21493684	-	0.0565838	0.159936	-0.14652	NS	ENSDARG00000002564	syngr1a	SYNGR1	protein_coding
chr3	22248674	22249424	+	0.0787763	0.202896	0.362319	NS	ENSDARG00000056258	cdc27	CDC27	protein_coding
chr3	23511788	23512538	+	9.24087e-16	2.69217e-14	5.99049	NS	ENSDARG00000012405	col1a1a	COL1A1	protein_coding
chr3	23541319	23542069	+	0.0167212	0.0631743	2.13238	NS	ENSDARG00000079366	AL929222.1	PPP1R9B	protein_coding
chr3	23887273	23888023	-	0.0346601	0.111099	-0.0945477	NS	ENSDARG00000029215	#N/A	UBE2Z	protein_coding
chr3	23959567	23960317	+	0.261001	0.451217	-0.405543	NS	ENSDARG00000011579	hoxb10a	#N/A	protein_coding
chr3	23994445	23995195	+	0.00117474	0.0071632	5.25258	NS	ENSDARG00000010630	hoxb6a	HOXB6	protein_coding
chr3	23998432	23999182	+	5.79229e-07	7.6704e-06	7.63713	NS	ENSDARG00000013057	hoxb5a	HOXB5	protein_coding
chr3	24042891	24043641	+	0.000174692	0.00138521	-12.3354	NS	ENSDARG00000000175	hoxb2a	HOXB2	protein_coding
chr3	24488675	24489425	+	0.101623	0.241446	-0.114482	NS	ENSDARG00000038141	atf4b2	ATF4	protein_coding
chr3	24497984	24498734	+	0.256583	0.447512	-0.306748	NS	ENSDARG00000017049	adsl	ADSL	protein_coding
chr3	24651837	24652587	+	0.000363651	0.0026243	-12.4176	NS	ENSDARG00000009311	pvalb6	PVALB	protein_coding
chr3	24972709	24973459	+	0.121543	0.272382	-0.595238	NS	ENSDARG00000061684	SLC25A17	SLC25A17	protein_coding
chr3	25154769	25155519	-	0.0824301	0.20943	-0.151682	NS	ENSDARG00000061108	ep300b	EP300	protein_coding
chr3	25267572	25268322	+	0.00160992	0.00939436	0.233333	NS	ENSDARG00000093235	TST	MPST	protein_coding
chr3	25746594	25747344	-	1.19797e-05	0.000123019	-1.88979	NS	ENSDARG00000088072	USP43 (1 of 2)	USP43	protein_coding
chr3	25914193	25914943	-	0.224203	0.413545	-0.23836	NS	ENSDARG00000022531	ntn1b	NTN1	protein_coding
chr3	26671611	26672361	-	0.0514057	0.149873	-0.421941	NS	ENSDARG00000010160	rps15a	RPS15A	protein_coding
chr3	26790254	26791004	-	0.42431	0.616708	-0.0833333	NS	ENSDARG00000070568	atad5a	ATAD5	protein_coding
chr3	26790351	26791101	+	0.42431	0.616708	-0.0833333	NS	ENSDARG00000070570	ppp4ca	PPP4C	protein_coding
chr3	26850787	26851537	+	1	1	0	NS	ENSDARG00000087869	si:ch211-11k18.4	#N/A	protein_coding
chr3	26862939	26863689	+	0.154414	0.322693	0.529419	NS	ENSDARG00000061213	RABEP2	RABEP2	protein_coding
chr3	26989638	26990388	-	0.0136047	0.0539932	-0.33801	NS	ENSDARG00000075783	HMGXB4 (1 of 2)	HMGXB4	protein_coding
chr3	27092673	27093423	-	0.0146966	0.0573428	-4.82855	NS	ENSDARG00000088896	5S_rRNA	#N/A	rRNA
chr3	27557715	27558465	+	0.0737322	0.194331	-10.2103	NS	ENSDARG00000084168	5S_rRNA	#N/A	rRNA
chr3	27752431	27753181	-	0.0644762	0.17537	0.245331	NS	ENSDARG00000055383	C3H16orf72	C16orf72	protein_coding
chr3	27937220	27937970	+	0.407676	0.600296	-0.0747095	NS	ENSDARG00000061185	nat15	NAA60	protein_coding
chr3	28030848	28031598	-	0.606044	0.793994	0.355167	NS	ENSDARG00000006031	abat	ABAT	protein_coding
chr3	29317639	29318389	+	0.000936922	0.00589228	6.92003	NS	ENSDARG00000083676	5S_rRNA	#N/A	rRNA
chr3	29619902	29620652	+	7.8771e-09	1.35287e-07	-7.55321	NS	ENSDARG00000038012	FAM83F (1 of 2)	FAM83F	protein_coding
chr3	30061166	30061916	-	0.0446394	0.134328	0.153202	NS	ENSDARG00000091962	RUNDC1	RUNDC1	protein_coding
chr3	30303861	30304611	-	1	1	0	NS	ENSDARG00000054833	nucb1	NUCB1	protein_coding
chr3	30399358	30400108	+	1	1	0	NS	ENSDARG00000087732	Metazoa_SRP	#N/A	misc_RNA
chr3	30431459	30432209	-	0.0354767	0.113255	-14.1885	NS	ENSDARG00000083215	BX649540.1	#N/A	miRNA
chr3	31852190	31852940	-	0.657664	0.836659	-0.0808354	NS	ENSDARG00000054362	ccdc47	CCDC47	protein_coding
chr3	32499497	32500247	-	0.107168	0.249699	0.0856436	NS	ENSDARG00000010246	prmt1	PRMT1	protein_coding
chr3	32502928	32503678	+	1	1	0	NS	ENSDARG00000054320	AP2A2	AP2A1	protein_coding
chr3	32850633	32851383	+	0.275361	0.464008	0.0402739	NS	ENSDARG00000060030	setd1a	SETD1A	protein_coding
chr3	32968447	32969197	-	0.395385	0.587698	0.240022	NS	ENSDARG00000053257	zgc:153733	FAM109A	protein_coding
chr3	32968518	32969268	+	0.395385	0.587698	0.240022	NS	ENSDARG00000027357	cd2bp2	CD2BP2	protein_coding
chr3	33396097	33396847	-	0.322737	0.513066	0.172364	NS	ENSDARG00000034893	rarab	RARA	protein_coding
chr3	33478719	33479469	+	0.404647	0.596952	4.31818	NS	ENSDARG00000053449	pyya	PYY	protein_coding
chr3	33986279	33987029	-	0.01154	0.0477755	-3.03904	NS	ENSDARG00000037905	cacna1aa	CACNA1A	protein_coding
chr3	34198634	34199384	-	0.00273724	0.0148901	-6.91925	NS	ENSDARG00000096275	ighv4-2	#N/A	protein_coding
chr3	34234133	34234883	+	0.0397875	0.123605	0.1595	NS	ENSDARG00000018698	carm1	CARM1	protein_coding
chr3	34754872	34755622	+	0.33297	0.521534	0.851635	NS	ENSDARG00000011956	dlx4a	DLX4;DLX6	protein_coding
chr3	34901689	34902439	-	1	1	0	NS	ENSDARG00000060150	psmd11a	PSMD11	protein_coding
chr3	35090526	35091276	+	0.502919	0.699455	0.0520085	NS	ENSDARG00000022254	prkcbb	PRKCB;PRKCG	protein_coding
chr3	35687029	35687779	-	0.000180718	0.00141413	1.1709	NS	ENSDARG00000037921	gng13b	GNG13	protein_coding
chr3	35949836	35950586	-	0.408013	0.600434	0.0660069	NS	ENSDARG00000070256	suz12a	SUZ12	protein_coding
chr3	36271331	36272081	-	0.798688	0.941336	0.0285027	NS	ENSDARG00000076128	prkar1aa	PRKAR1A	protein_coding
chr3	36476980	36477730	-	0.0461204	0.137728	0.612905	NS	ENSDARG00000059874	ABCC1	ABCC1	protein_coding
chr3	36573749	36574499	-	1	1	0	NS	ENSDARG00000007549	pdxdc1	PDXDC1	protein_coding
chr3	36578067	36578817	+	0.186005	0.365025	-0.697707	NS	ENSDARG00000074211	si:dkeyp-72e1.7	#N/A	lincRNA
chr3	36766405	36767155	-	0.328469	0.517576	-1.18288	NS	ENSDARG00000096427	si:ch1073-443f11.2	RP11-127I20.4	protein_coding
chr3	36966580	36967330	+	0.000202461	0.00156133	0.769305	NS	ENSDARG00000070174	MYO10 (2 of 2)	#N/A	protein_coding
chr3	37070095	37070845	-	0.914999	1	-0.156476	NS	ENSDARG00000083696	5S_rRNA	#N/A	rRNA
chr3	37470757	37471507	-	0.03688	0.116693	1.18848	NS	ENSDARG00000059773	SRCIN1 (1 of 2)	SRCIN1	protein_coding
chr3	37818550	37819300	+	0.35282	0.543746	-1.83205	NS	ENSDARG00000006849	asic2	ASIC2	protein_coding
chr3	38771835	38772585	-	0.094038	0.229294	-9.74026	NS	ENSDARG00000000567	ZNF281 (2 of 2)	ZNF281	protein_coding
chr3	39621474	39622224	-	2.95406e-138	8.93718e-136	-28.9526	Hypo	ENSDARG00000090340	FAM83G (2 of 2)	FAM83G	protein_coding
chr3	39642303	39643053	-	1	1	0	NS	ENSDARG00000005414	grapa	GRAP	protein_coding
chr3	39643844	39644594	-	1.23915e-05	0.000126916	-8.21615	NS	ENSDARG00000081971	5S_rRNA	#N/A	rRNA
chr3	39879101	39879851	+	0.388717	0.581647	1.4058	NS	ENSDARG00000083829	5S_rRNA	#N/A	rRNA
chr3	40157149	40157899	-	0.260188	0.450802	-0.0484496	NS	ENSDARG00000006642	drg2	DRG2	protein_coding
chr3	40164498	40165248	+	0.00272282	0.0148322	4.53052	NS	ENSDARG00000014871	syngr3	SYNGR3	protein_coding
chr3	40226810	40227560	-	0.817976	0.956047	-0.0187266	NS	ENSDARG00000059701	flii	FLII	protein_coding
chr3	40403382	40404132	+	1	1	0	NS	ENSDARG00000077052	TNRC18	TNRC18	protein_coding
chr3	40524086	40524836	-	0.986346	1	0.00139384	NS	ENSDARG00000037870	actb2	ACTB	protein_coding
chr3	40659150	40659900	-	0.269001	0.458323	0.0314762	NS	ENSDARG00000087893	rnf216	RNF216	protein_coding
chr3	40790393	40791143	+	1	1	0	NS	ENSDARG00000008383	arpc1a	ARPC1A	protein_coding
chr3	41286557	41287307	-	0.0585959	0.16391	-3.616	NS	ENSDARG00000078866	sdk1a	SDK1	protein_coding
chr3	41709378	41710128	+	1	1	0	NS	ENSDARG00000059654	eif3ba	EIF3B	protein_coding
chr3	42649625	42650375	-	0.317577	0.508649	-1.39557	NS	ENSDARG00000091498	BX571715.2	MFSD11	protein_coding
chr3	42774432	42775182	+	0.11518	0.261894	-0.166419	NS	ENSDARG00000074444	RMI2	RMI2	protein_coding
chr3	43259091	43259841	+	0.429613	0.623033	0.796137	NS	ENSDARG00000020961	UNCX	UNCX	protein_coding
chr3	43417405	43418155	+	0.314963	0.506232	-1.61147	NS	ENSDARG00000085247	5S_rRNA	#N/A	rRNA
chr3	44790938	44791688	-	0.164104	0.335807	-0.419236	NS	ENSDARG00000052648	hs3st4	HS3ST4	protein_coding
chr3	44948686	44949436	+	0.664592	0.842087	1.64195	NS	ENSDARG00000089267	5S_rRNA	#N/A	rRNA
chr3	45283220	45283970	-	2.74796e-13	7.06387e-12	7.78718	NS	ENSDARG00000074017	USP31	USP31	protein_coding
chr3	45318963	45319713	-	0.731775	0.895675	-0.0248911	NS	ENSDARG00000015722	kctd5	KCTD5	protein_coding
chr3	45815736	45816486	-	0.0650338	0.176399	-0.755668	NS	ENSDARG00000020504	h3f3a	H3F3A	protein_coding
chr3	46152631	46153381	-	0.211002	0.396878	-0.510163	NS	ENSDARG00000052642	SHISA9 (1 of 2)	SHISA9	protein_coding
chr3	46667423	46668173	+	0.038504	0.12057	-0.25684	NS	ENSDARG00000032344	PDE4A	PDE4A	protein_coding
chr3	46800316	46801066	+	0.421763	0.614596	2.23151	NS	ENSDARG00000004470	prkcsh	PRKCSH	protein_coding
chr3	47542330	47543080	-	0.0640357	0.174897	-2.83316	NS	ENSDARG00000078953	EPN3 (1 of 2)	EPN3	protein_coding
chr3	47587327	47588077	+	0.000555125	0.00378389	1.83109	NS	ENSDARG00000052222	zgc:114118	RASD1	protein_coding
chr3	47698486	47699236	+	0.00841655	0.0371618	0.177291	NS	ENSDARG00000038768	mrpl12	SLC25A10	protein_coding
chr3	48318632	48319382	+	0.00279616	0.0151662	1.89759	NS	ENSDARG00000069937	dnm2	DNM2	protein_coding
chr3	50002890	50003640	+	0.00264643	0.0144762	-0.788624	NS	ENSDARG00000059594	hs3st3b1a	HS3ST3B1	protein_coding
chr3	52183124	52183874	+	0.127362	0.281058	0.35006	NS	ENSDARG00000010727	ttyh2l	TTYH2	protein_coding
chr3	52526991	52527741	-	0.18022	0.356722	3.1709	NS	ENSDARG00000081891	BX547935.1	#N/A	miRNA
chr3	53320573	53321323	-	0.209866	0.395498	-0.125313	NS	ENSDARG00000089951	AL840631.3	ZNF793	protein_coding
chr3	53340406	53341156	+	0.400792	0.593312	0.111968	NS	ENSDARG00000073974	glt25d1	GLT25D1	protein_coding
chr3	53990279	53991029	+	0.000183375	0.00143098	0.48614	NS	ENSDARG00000059475	CAMSAP3 (1 of 2)	CAMSAP3	protein_coding
chr3	55018928	55019678	+	0.084711	0.21368	-2.25109	NS	ENSDARG00000077847	olfm2a	OLFM2	protein_coding
chr3	56030281	56031031	-	0.962957	1	0.129512	NS	ENSDARG00000018393	KANK2	KANK2	protein_coding
chr3	57552686	57553436	+	0.816768	0.95492	-0.33047	NS	ENSDARG00000021846	HID1	HID1	protein_coding
chr3	57589830	57590580	+	0.758313	0.912621	-0.151846	NS	ENSDARG00000004322	USH1G (1 of 2)	USH1G	protein_coding
chr3	58343711	58344461	-	0.682323	0.859019	-0.0508009	NS	ENSDARG00000076742	cyth1a	CYTH1	protein_coding
chr3	58578557	58579307	-	1	1	0	NS	ENSDARG00000012192	cant1a	CANT1	protein_coding
chr3	58593085	58593835	-	0.0207235	0.0740959	-0.641026	NS	ENSDARG00000052429	syngr2a	SYNGR2	protein_coding
chr3	59250679	59251429	+	0.0891333	0.220756	-3.32237	NS	ENSDARG00000059914	SDR42E2	SDR42E2	protein_coding
chr3	59687561	59688311	-	1	1	0	NS	ENSDARG00000014366	LUC7L3	LUC7L3	protein_coding
chr3	59931020	59931770	+	0.123427	0.275347	0.404823	NS	ENSDARG00000074671	nptx1l	NPTX1	protein_coding
chr3	60258352	60259102	+	0.329343	0.518071	-1.05014	NS	ENSDARG00000060265	PPP1R27 (1 of 2)	PPP1R27	protein_coding
chr3	60286148	60286898	+	0.76701	0.919339	-0.0315294	NS	ENSDARG00000077732	alyref	ALYREF	protein_coding
chr3	60632917	60633667	+	1	1	0	NS	ENSDARG00000095664	FP236334.1	#N/A	protein_coding
chr3	60818759	60819509	+	0.000186273	0.00144785	-13.27	NS	ENSDARG00000080369	5S_rRNA	#N/A	rRNA
chr3	61084139	61084889	+	0.0664927	0.179243	-2.10113	NS	ENSDARG00000088182	ST6GALNAC2	ST6GALNAC2	protein_coding
chr3	61219395	61220145	+	0.292952	0.482545	-0.613497	NS	ENSDARG00000041250	mfsd11	MFSD11	protein_coding
chr3	61278374	61279124	-	0.01146	0.0475945	1.32014	NS	ENSDARG00000059545	foxj1a	FOXJ1	protein_coding
chr3	61424290	61425040	+	1	1	0	NS	ENSDARG00000090861	CABZ01087514.1	SLC25A17	protein_coding
chr3	61450552	61451302	-	0.622493	0.807476	0.0424096	NS	ENSDARG00000036852	DOM3Z	DOM3Z	protein_coding
chr3	61536070	61536820	+	0.0691617	0.184986	0.69755	NS	ENSDARG00000018903	AIMP2	AIMP2	protein_coding
chr3	61553565	61554315	+	0.123274	0.275162	-0.815217	NS	ENSDARG00000074669	CACNG4 (1 of 2)	CACNG4	protein_coding
chr3	61771137	61771887	-	0.107843	0.250677	1.95471	NS	ENSDARG00000037790	pvalb8	OCM	protein_coding
chr3	61814098	61814848	-	0.918567	1	-0.146924	NS	ENSDARG00000037789	pvalb1	OCM	protein_coding
chr3	61942976	61943726	-	0.0714243	0.189677	-3.84032	NS	ENSDARG00000074086	TECPR1 (2 of 2)	TECPR1	protein_coding
chr3	61981374	61982124	-	0.76251	0.915431	-0.710454	NS	ENSDARG00000088331	CU464205.1	#N/A	protein_coding
chr3	62556698	62557448	+	0.000200636	0.0015503	0.81562	NS	ENSDARG00000074317	FAM20C (1 of 2)	FAM20C	protein_coding
chr3	62694674	62695424	+	0.106889	0.249564	2.43943	NS	ENSDARG00000076679	RAI1	RAI1	protein_coding
chr3	62788746	62789496	+	0.855202	0.982541	0.057971	NS	ENSDARG00000041300	lrrc48	LRRC48	protein_coding
chr3	62801842	62802592	+	0.017011	0.0640845	0.170143	NS	ENSDARG00000079482	GID4	GID4	protein_coding
chr3	63032432	63033182	-	0.442179	0.636797	0.346315	NS	ENSDARG00000077080	GPRC5B (1 of 2)	GPRC5B	protein_coding
chr3	63079442	63080192	-	0.958597	1	-0.45045	NS	ENSDARG00000069806	SSTR2 (1 of 2)	SSTR2	protein_coding
chr4	41126	41876	+	0.325614	0.51483	0.0693001	NS	ENSDARG00000045911	tulp4	TULP4	protein_coding
chr4	355900	356650	+	0.550973	0.745434	0.0678571	NS	ENSDARG00000002303	xpot	XPOT	protein_coding
chr4	734107	734857	-	0.463934	0.660144	0.0929677	NS	ENSDARG00000063686	XRCC6BP1	XRCC6BP1	protein_coding
chr4	932667	933417	-	1	1	0	NS	ENSDARG00000055562	mtpn	MTPN	protein_coding
chr4	1542902	1543652	-	0.0897358	0.221551	0.058651	NS	ENSDARG00000007413	arid2	ARID2	protein_coding
chr4	1616015	1616765	-	0.841454	0.972671	0.0232364	NS	ENSDARG00000093658	tm7sf3	TM7SF3	protein_coding
chr4	1616017	1616767	+	0.841454	0.972671	0.0232364	NS	ENSDARG00000026839	med21	MED21	protein_coding
chr4	2396444	2397194	-	0.980495	1	0.0118299	NS	ENSDARG00000011961	csrp2	CSRP2	protein_coding
chr4	3016097	3016847	-	0.894886	1	-0.0283514	NS	ENSDARG00000045870	plekha5	PLEKHA5	protein_coding
chr4	3158890	3159640	-	4.24846e-46	4.1773e-44	-12.7071	NS	ENSDARG00000074357	BICD1 (2 of 2)	BICD1	protein_coding
chr4	3192924	3193674	+	0.00114793	0.00703238	11.0599	NS	ENSDARG00000060248	FGD4 (2 of 2)	FGD4	protein_coding
chr4	3352687	3353437	+	8.17816e-07	1.06506e-05	-6.37877	NS	ENSDARG00000077654	GRM8 (1 of 2)	GRM8	protein_coding
chr4	4379819	4380569	-	0.169895	0.343547	-1.04208	NS	ENSDARG00000075281	TBC1D30	TBC1D30	protein_coding
chr4	4629098	4629848	-	0.218083	0.404906	-0.238663	NS	ENSDARG00000039350	ssbp1	SSBP1	protein_coding
chr4	4965025	4965775	-	0.227588	0.416521	0.0407997	NS	ENSDARG00000039343	ahcyl2	AHCYL2	protein_coding
chr4	5053399	5054149	+	0.0893577	0.221034	-1.16448	NS	ENSDARG00000045856	fgf6b	FGF6	protein_coding
chr4	5175615	5176365	-	0.1147	0.261624	1.27945	NS	ENSDARG00000015931	SNAP91 (2 of 2)	SNAP91	protein_coding
chr4	5244388	5245138	-	1	1	0	NS	ENSDARG00000095332	si:dkey-14d8.1	#N/A	protein_coding
chr4	5372486	5373236	-	0.0306848	0.102187	-5.16828	NS	ENSDARG00000018770	CD5L (2 of 2)	#N/A	protein_coding
chr4	5379695	5380445	+	0.0301892	0.101137	-0.350518	NS	ENSDARG00000045836	mapk11	MAPK11	protein_coding
chr4	5614544	5615294	+	0.748432	0.909075	0.197876	NS	ENSDARG00000070220	brn1.2	POU3F2	protein_coding
chr4	5636795	5637545	-	0.019877	0.0723853	-1.34228	NS	ENSDARG00000075956	FAXC (2 of 2)	FAXC	protein_coding
chr4	5649096	5649846	+	0.4856	0.682647	-0.350519	NS	ENSDARG00000054321	zgc:194470	#N/A	protein_coding
chr4	5708142	5708892	+	0.00247856	0.0136529	0.739372	NS	ENSDARG00000073858	pex26	PEX26	protein_coding
chr4	6197709	6198459	-	0.718533	0.889235	0.0367441	NS	ENSDARG00000068708	ifrd1	IFRD1	protein_coding
chr4	6303102	6303852	+	0.0409556	0.126535	-6.05554	NS	ENSDARG00000084778	5S_rRNA	#N/A	rRNA
chr4	6522506	6523256	+	0.00634504	0.0294629	8.38095	NS	ENSDARG00000070314	cald1l	CALD1	protein_coding
chr4	6747134	6747884	+	0.176499	0.350769	0.124224	NS	ENSDARG00000018688	elk3	ELK3	protein_coding
chr4	7049383	7050133	-	0.318413	0.509187	-0.282486	NS	ENSDARG00000045815	mcm10	MCM10	protein_coding
chr4	7210235	7210985	-	0.400943	0.593312	0.769079	NS	ENSDARG00000074547	si:ch211-240l19.8	#N/A	protein_coding
chr4	7220088	7220838	-	0.320423	0.510419	2.63611	NS	ENSDARG00000074613	si:ch211-240l19.6	#N/A	protein_coding
chr4	7335153	7335903	-	0.00538984	0.025726	0.2104	NS	ENSDARG00000039392	wnk1b	WNK1	protein_coding
chr4	7391935	7392685	+	0.861506	0.987252	0.0472253	NS	ENSDARG00000076014	ERC1 (2 of 3)	ERC1	protein_coding
chr4	7626525	7627275	-	0.799813	0.942098	-0.0934276	NS	ENSDARG00000034894	wnt5b	WNT5B	protein_coding
chr4	7952424	7953174	-	0.00743027	0.0336673	-5.97517	NS	ENSDARG00000088181	MPPED1	MPPED1	protein_coding
chr4	8127763	8128513	+	0.313779	0.504534	1.41925	NS	ENSDARG00000073881	SLC41A2 (1 of 2)	SLC41A2	protein_coding
chr4	8243730	8244480	-	0.443889	0.638323	-0.180395	NS	ENSDARG00000034375	chst11	CHST11	protein_coding
chr4	8248246	8248996	+	0.14044	0.301831	0.343053	NS	ENSDARG00000039185	nfyba	NFYB	protein_coding
chr4	8608352	8609102	+	0.275793	0.464035	-0.0739645	NS	ENSDARG00000091656	lsm8	NAA38	protein_coding
chr4	8884255	8885005	-	0.0617879	0.170415	-0.120979	NS	ENSDARG00000057974	parp12b	PARP12	protein_coding
chr4	9770779	9771529	+	0.144908	0.308568	-0.904849	NS	ENSDARG00000094973	wnt16	WNT16	protein_coding
chr4	10229635	10230385	-	0.653713	0.83316	-0.780488	NS	ENSDARG00000045760	prmt8b	PRMT8	protein_coding
chr4	10375339	10376089	+	0.00759657	0.0343023	6.4949	NS	ENSDARG00000019235	sema3aa	SEMA3A	protein_coding
chr4	10701406	10702156	-	0.00323973	0.0170346	-13.9223	NS	ENSDARG00000096147	si:dkey-146n1.4	#N/A	lincRNA
chr4	11175178	11175928	+	0.890726	1	0.170874	NS	ENSDARG00000006747	#N/A	TMEM178B	protein_coding
chr4	11350091	11350841	-	0.050582	0.1478	-1.02041	NS	ENSDARG00000007639	CNOT4 (1 of 2)	CNOT4	protein_coding
chr4	11926111	11926861	-	0.631963	0.813672	0.0660452	NS	ENSDARG00000069912	hmga2	HMGA2	protein_coding
chr4	11978216	11978966	-	0.0140259	0.05533	-0.276702	NS	ENSDARG00000045658	msrb3	MSRB3	protein_coding
chr4	12602738	12603488	-	0.678048	0.855554	-1.25661	NS	ENSDARG00000045672	il26	#N/A	protein_coding
chr4	13243759	13244509	-	2.68887e-07	3.79043e-06	20.6499	Hyper	ENSDARG00000062808	si:dkey-234l24.4p	#N/A	pseudogene
chr4	13271777	13272527	-	0.0639327	0.174738	0.575816	NS	ENSDARG00000011661	twf1b	TWF1	protein_coding
chr4	13425264	13426014	+	0.00115344	0.00705516	2.0202	NS	ENSDARG00000020086	NUAK1 (2 of 2)	NUAK1	protein_coding
chr4	14068785	14069535	-	0.985847	1	0.00266536	NS	ENSDARG00000007764	klhdc10	KLHDC10	protein_coding
chr4	14168564	14169314	-	0.0766848	0.198814	0.248305	NS	ENSDARG00000000018	nrf1	NRF1	protein_coding
chr4	14485344	14486094	-	0.00835315	0.0369966	-2.54147	NS	ENSDARG00000019328	plxna4	PLXNA4;PLXNA2	protein_coding
chr4	15189311	15190061	-	0.00018005	0.00141345	-2.19561	NS	ENSDARG00000012684	atp2b1a	ATP2B1	protein_coding
chr4	15278432	15279182	-	0.259182	0.450447	-2.25117	NS	ENSDARG00000085458	5S_rRNA	#N/A	rRNA
chr4	15474421	15475171	-	0.455168	0.6505	-3.68298	NS	ENSDARG00000012066	dcn	DCN	protein_coding
chr4	15712392	15713142	-	0.208901	0.394814	-1.14943	NS	ENSDARG00000032653	fam60a	FAM60A	protein_coding
chr4	15777890	15778640	+	4.0041e-07	5.3932e-06	0.843172	NS	ENSDARG00000023026	pkp2	PKP2	protein_coding
chr4	15852407	15853157	+	1	1	0	NS	ENSDARG00000093058	si:dkey-13i19.8	#N/A	processed_transcript
chr4	15862102	15862852	+	3.39632e-08	5.32181e-07	-30.501	Hypo	ENSDARG00000056859	C4H12orf39	C12orf39	protein_coding
chr4	15953538	15954288	+	0.0206711	0.0740763	0.445043	NS	ENSDARG00000019420	etnk1	ETNK1	protein_coding
chr4	16458775	16459525	-	0.974463	1	-0.0159924	NS	ENSDARG00000038384	th2	TH	protein_coding
chr4	16709852	16710602	-	0.998587	1	-0.00010442	NS	ENSDARG00000006011	klhdc5	KLHL42;KLHDC5	protein_coding
chr4	16792692	16793442	-	0.0133737	0.0533998	0.451039	NS	ENSDARG00000014572	chpt1	CHPT1	protein_coding
chr4	17348754	17349504	-	0.305021	0.495518	-0.163132	NS	ENSDARG00000004055	uhrf1bp1l	UHRF1BP1L	protein_coding
chr4	17663209	17663959	-	0.0867292	0.216575	-0.113572	NS	ENSDARG00000029018	cdkn1ba	CDKN1B	protein_coding
chr4	17809631	17810381	-	0.0261493	0.0893531	0.121951	NS	ENSDARG00000008439	atxn10	ATXN10	protein_coding
chr4	17908755	17909505	-	0.0200678	0.0729452	-0.574713	NS	ENSDARG00000015222	cbll1	ZNF645;CBLL1;NA	protein_coding
chr4	18468751	18469501	+	0.620892	0.806395	-0.765273	NS	ENSDARG00000069402	lrrc4.1	LRRC4	protein_coding
chr4	18634226	18634976	+	0.0517178	0.150004	-6.30214	NS	ENSDARG00000021336	pax4	PAX4	protein_coding
chr4	18985378	18986128	+	0.236553	0.424823	0.109409	NS	ENSDARG00000045542	LAMTOR4	LAMTOR4	protein_coding
chr4	19157372	19158122	-	0.200221	0.38301	0.154296	NS	ENSDARG00000045481	pion	PION	protein_coding
chr4	20402015	20402765	-	0.954521	1	0.00688618	NS	ENSDARG00000045486	pawrl	PAWR	protein_coding
chr4	20587833	20588583	-	0.174234	0.348844	0.132469	NS	ENSDARG00000045487	rps16	RPS16	protein_coding
chr4	20652983	20653733	+	1.29079e-11	2.9345e-10	-11.1493	NS	ENSDARG00000029830	myf6	MYF6	protein_coding
chr4	20676401	20677151	+	0.0112311	0.0468418	-4.13108	NS	ENSDARG00000007277	myf5	MYF5	protein_coding
chr4	21143063	21143813	-	1.10706e-05	0.00011428	-5.45112	NS	ENSDARG00000013000	ppfia2	PPFIA2	protein_coding
chr4	21274096	21274846	-	0.367983	0.558148	0.277988	NS	ENSDARG00000061951	golgb1	GOLGB1	protein_coding
chr4	21407843	21408593	-	0.656012	0.835794	-0.0391673	NS	ENSDARG00000007523	mll5	MLL5	protein_coding
chr4	22018175	22018925	-	0.58392	0.774934	0.205905	NS	ENSDARG00000021590	magi2	MAGI2	protein_coding
chr4	22159071	22159821	+	0.852749	0.980948	-0.0798322	NS	ENSDARG00000076044	TRHDE (2 of 2)	TRHDE	protein_coding
chr4	22354645	22355395	-	1.63749e-06	2.00631e-05	14.2237	NS	ENSDARG00000084043	5S_rRNA	#N/A	rRNA
chr4	24151143	24151893	-	0.0146425	0.0572455	2.69781	NS	ENSDARG00000016526	gata3	GATA3	protein_coding
chr4	24358088	24358838	-	0.18568	0.364593	0.382221	NS	ENSDARG00000045518	tmem110l	TMEM110-MUSTN1	protein_coding
chr4	25037005	25037755	+	0.0195809	0.0715311	0.344234	NS	ENSDARG00000069261	metap2a	METAP2	protein_coding
chr4	25123421	25124171	+	0.861807	0.987252	0.0147769	NS	ENSDARG00000089908	DEPDC4	DEPDC4	protein_coding
chr4	26425588	26426338	-	0.294847	0.484796	0.20284	NS	ENSDARG00000024306	zbed4	ZBED4	protein_coding
chr4	26694305	26695055	-	0.00690002	0.0317401	-1.59671	NS	ENSDARG00000069160	fam19a5	FAM19A5	protein_coding
chr4	29709657	29710407	-	0.786918	0.933338	-0.998185	NS	ENSDARG00000080672	U1	#N/A	snRNA
chr4	29711357	29712107	-	0.632764	0.813819	-1.84609	NS	ENSDARG00000082790	U1	#N/A	snRNA
chr4	29726471	29727221	-	0.96524	1	0.195936	NS	ENSDARG00000082263	U1	#N/A	snRNA
chr4	31311180	31311930	+	0.797596	0.940896	-0.466147	NS	ENSDARG00000082253	U1	#N/A	snRNA
chr4	33798786	33799536	-	4.02596e-12	9.42506e-11	-18.7804	Hypo	ENSDARG00000091706	U1	#N/A	snRNA
chr4	34586377	34587127	+	0.162241	0.332861	-4.18106	NS	ENSDARG00000081077	U1	#N/A	snRNA
chr4	35006983	35007733	-	0.226697	0.416457	7.0948	NS	ENSDARG00000082044	U1	#N/A	snRNA
chr4	35301121	35301871	+	0.269324	0.45855	-5.14593	NS	ENSDARG00000087727	U1	#N/A	snRNA
chr4	37780091	37780841	-	0.0165891	0.062796	-7.66174	NS	ENSDARG00000091709	U1	#N/A	snRNA
chr4	37944897	37945647	-	0.92213	1	0.318168	NS	ENSDARG00000091186	U1	#N/A	snRNA
chr4	38163375	38164125	+	0.224368	0.413545	3.14769	NS	ENSDARG00000083218	U1	#N/A	snRNA
chr4	39447828	39448578	-	0.856964	0.983783	0.582257	NS	ENSDARG00000082273	U1	#N/A	snRNA
chr4	39449383	39450133	-	2.8073e-08	4.41644e-07	-7.60298	NS	ENSDARG00000083351	U1	#N/A	snRNA
chr4	40687384	40688134	+	2.21625e-16	6.75698e-15	-12.3316	NS	ENSDARG00000088633	U1	#N/A	snRNA
chr4	41624520	41625270	+	0.123847	0.275816	-4.5966	NS	ENSDARG00000083282	U1	#N/A	snRNA
chr4	42776813	42777563	+	0.188231	0.367037	-2.5641	NS	ENSDARG00000083515	U1	#N/A	snRNA
chr4	42806673	42807423	-	0.945672	1	0.14828	NS	ENSDARG00000084981	U1	#N/A	snRNA
chr4	47066610	47067360	+	0.830761	0.964398	1.21854	NS	ENSDARG00000081149	U1	#N/A	snRNA
chr4	47158587	47159337	-	0.0113551	0.0473087	-5.27862	NS	ENSDARG00000082748	U1	#N/A	snRNA
chr4	47159893	47160643	-	0.0548559	0.15668	-5.37451	NS	ENSDARG00000083293	U1	#N/A	snRNA
chr4	48682726	48683476	-	0.68031	0.857858	1.02319	NS	ENSDARG00000083140	U1	#N/A	snRNA
chr4	49787361	49788111	+	0.000176747	0.00139588	-7.66705	NS	ENSDARG00000087506	BX548011.3	#N/A	protein_coding
chr4	49788318	49789068	-	0.105645	0.248524	-1.95393	NS	ENSDARG00000090848	BX548011.7	#N/A	miRNA
chr4	49788473	49789223	-	0.0535273	0.153442	-1.37267	NS	ENSDARG00000088077	dre-mir-738	#N/A	miRNA
chr4	49792548	49793298	-	0.00458714	0.0226649	-3.5755	NS	ENSDARG00000088938	BX548011.5	#N/A	pseudogene
chr4	49838688	49839438	+	0.807679	0.94824	-1.3371	NS	ENSDARG00000087287	zgc:174180	#N/A	protein_coding
chr4	50334380	50335130	-	0.000105069	0.000890593	-6.90397	NS	ENSDARG00000086854	5S_rRNA	#N/A	rRNA
chr4	55596336	55597086	-	0.262154	0.452613	-7.37952	NS	ENSDARG00000067599	CR936371.2	#N/A	protein_coding
chr4	56038148	56038898	-	0.340536	0.529797	-3.16216	NS	ENSDARG00000091354	U1	#N/A	snRNA
chr4	56043460	56044210	-	3.71597e-07	5.03963e-06	-11.5592	NS	ENSDARG00000089332	U1	#N/A	snRNA
chr4	56054390	56055140	-	5.68964e-12	1.31631e-10	11.2836	NS	ENSDARG00000089699	U1	#N/A	snRNA
chr4	58355634	58356384	-	0.063439	0.17375	2.85927	NS	ENSDARG00000089598	CABZ01054396.1	#N/A	protein_coding
chr4	58544020	58544770	-	9.34352e-07	1.20485e-05	-10.0577	NS	ENSDARG00000095135	CABZ01032467.1	ZNF606	protein_coding
chr4	58666827	58667577	-	4.56914e-129	1.2836e-126	-52.5655	Hypo	ENSDARG00000054957	si:ch73-266f23.2	#N/A	protein_coding
chr4	59312183	59312933	-	0.000176203	0.00139438	-6.10324	NS	ENSDARG00000091793	CABZ01071911.3	#N/A	protein_coding
chr4	59851972	59852722	-	2.83074e-19	1.0214e-17	22.0423	Hyper	ENSDARG00000061753	KCNA5	KCNA5	protein_coding
chr4	59971386	59972136	+	0.00476713	0.0233489	3.21937	NS	ENSDARG00000017108	KCNA1 (1 of 2)	KCNA1	protein_coding
chr4	60196699	60197449	-	0.767271	0.919339	0.215811	NS	ENSDARG00000061089	CABZ01113940.1	KIF21A	protein_coding
chr4	60301056	60301806	-	0.270852	0.459633	0.771191	NS	ENSDARG00000068830	si:ch73-347c12.3	KIAA0930	protein_coding
chr4	60406004	60406754	-	0.00380022	0.0195376	-9.41601	NS	ENSDARG00000090978	5S_rRNA	#N/A	rRNA
chr4	60882125	60882875	+	0.00133413	0.00799865	-5.85232	NS	ENSDARG00000089296	si:dkey-240n22.6	#N/A	protein_coding
chr4	61418126	61418876	-	5.80424e-11	1.26823e-09	-7.75191	NS	ENSDARG00000068869	si:dkey-61p9.6	HSPA12B	protein_coding
chr4	61419550	61420300	+	1.27758e-51	1.35804e-49	15.9969	Hyper	ENSDARG00000068857	gbp4	GBP6	protein_coding
chr4	62041378	62042128	+	3.69084e-07	5.02286e-06	1.92614	NS	ENSDARG00000078520	arfgap3	ARFGAP3	protein_coding
chr5	146405	147155	+	2.26553e-05	0.000222758	3.9336	NS	ENSDARG00000089672	CABZ01114082.1	DCC	protein_coding
chr5	193482	194232	-	0.37311	0.563967	-0.48899	NS	ENSDARG00000028415	zgc:153924	JUND	protein_coding
chr5	454278	455028	-	0.218137	0.404906	1.32545	NS	ENSDARG00000059134	CABZ01087549.1	PROSAPIP1	protein_coding
chr5	1436551	1437301	+	0.951887	1	0.00460995	NS	ENSDARG00000075952	mbd2	MBD3L3;MBD2	protein_coding
chr5	1805972	1806722	-	0.298191	0.48866	0.208901	NS	ENSDARG00000063197	golga2	GOLGA8N;GOLGA2	protein_coding
chr5	2074246	2074996	+	0.0137516	0.0544661	-0.33043	NS	ENSDARG00000051785	DHX33	DHX33	protein_coding
chr5	2108316	2109066	-	0.000358969	0.00259527	9.33333	NS	ENSDARG00000094300	si:ch211-160e1.5	#N/A	processed_transcript
chr5	2111632	2112382	+	0.294425	0.484507	0.0911197	NS	ENSDARG00000043644	vkorc1l1	VKORC1L1	protein_coding
chr5	2474964	2475714	-	0.881241	1	-0.00732263	NS	ENSDARG00000063142	RAB35 (2 of 2)	RAB35	protein_coding
chr5	2492426	2493176	+	0.252711	0.442525	0.159438	NS	ENSDARG00000039840	RABEPK	RABEPK	protein_coding
chr5	3902496	3903246	-	7.80467e-12	1.79507e-10	13.4178	NS	ENSDARG00000089107	MLXIPL	MLXIPL	protein_coding
chr5	4023069	4023819	+	1	1	0	NS	ENSDARG00000055086	ggnbp2	GGNBP2	protein_coding
chr5	4304255	4305005	-	0.174672	0.3489	-0.119097	NS	ENSDARG00000017762	srrt	SRRT	protein_coding
chr5	4373242	4373992	+	0.169136	0.342514	0.0788172	NS	ENSDARG00000095908	si:ch1073-228p2.2	#N/A	protein_coding
chr5	4902887	4903637	-	0.106089	0.248748	0.159831	NS	ENSDARG00000045983	ZBTB43	ZBTB43	protein_coding
chr5	4914333	4915083	-	0.00458897	0.0226649	-8.6835	NS	ENSDARG00000085789	5S_rRNA	#N/A	rRNA
chr5	5120438	5121188	-	6.81813e-07	8.96846e-06	-2.67007	NS	ENSDARG00000019306	lmx1b.2	LMX1B	protein_coding
chr5	5184867	5185617	-	0.253	0.442638	4.17319	NS	ENSDARG00000091619	fam125ba	MVB12B;FAM125B;NA	protein_coding
chr5	5362335	5363085	+	0.28974	0.479405	0.159744	NS	ENSDARG00000091777	MAPKAP1	MAPKAP1	protein_coding
chr5	5651433	5652183	+	0.00598036	0.0282362	3.22823	NS	ENSDARG00000078378	TRAF2 (1 of 2)	TRAF2	protein_coding
chr5	5767342	5768092	-	0.0526379	0.151556	2.54337	NS	ENSDARG00000078362	TNC (2 of 2)	TNC	protein_coding
chr5	6511950	6512700	+	0.926701	1	0.00966874	NS	ENSDARG00000041299	zgc:110796	#N/A	protein_coding
chr5	7628109	7628859	+	0.227136	0.416521	3.62414	NS	ENSDARG00000041301	crybb3	CRYBB3	protein_coding
chr5	7819662	7820412	+	0.0608425	0.168754	-0.107875	NS	ENSDARG00000042909	lifra	OSMR	protein_coding
chr5	7897007	7897757	+	0.000700905	0.0046098	-11.8509	NS	ENSDARG00000042913	spef2	SPEF2	protein_coding
chr5	9108404	9109154	+	0.417073	0.609342	0.0537548	NS	ENSDARG00000059418	RICTOR (2 of 3)	RICTOR	protein_coding
chr5	9137695	9138445	-	0.000126862	0.00105709	-4.65504	NS	ENSDARG00000078214	MYBBP1A (2 of 2)	MYBBP1A	protein_coding
chr5	9303820	9304570	-	0.00491733	0.0239059	0.55121	NS	ENSDARG00000067549	ADAMTS12	ADAMTS12	protein_coding
chr5	9563524	9564274	-	0.0111952	0.0467419	2.65664	NS	ENSDARG00000092683	si:ch211-12e13.11	#N/A	processed_transcript
chr5	9918552	9919302	+	0.0114323	0.04758	-7.40215	NS	ENSDARG00000076932	CT025934.1	#N/A	protein_coding
chr5	10090068	10090818	-	0.751578	0.909131	0.0878218	NS	ENSDARG00000039384	gak	GAK	protein_coding
chr5	10302637	10303387	-	0.00169777	0.00984094	-1.8696	NS	ENSDARG00000069958	sh2b3	SH2B3	protein_coding
chr5	10909362	10910112	-	0.00535534	0.0256235	1.79612	NS	ENSDARG00000073808	WDR31	WDR31	protein_coding
chr5	10991202	10991952	+	0.0855043	0.21447	-0.238663	NS	ENSDARG00000075416	HSCB	HSCB	protein_coding
chr5	12928785	12929535	+	0.549487	0.743679	-0.400192	NS	ENSDARG00000028346	tesca	TESC	protein_coding
chr5	12988437	12989187	+	0.00176907	0.010113	-4.53013	NS	ENSDARG00000090789	5S_rRNA	#N/A	rRNA
chr5	12993800	12994550	-	0.10974	0.253755	0.307102	NS	ENSDARG00000079089	fbxw8	FBXW8	protein_coding
chr5	13031630	13032380	-	0.579036	0.770937	0.0923107	NS	ENSDARG00000053019	rnft2	RNFT2	protein_coding
chr5	13031691	13032441	+	0.579036	0.770937	0.0923107	NS	ENSDARG00000078315	C5H12orf49	C12orf49	protein_coding
chr5	13762469	13763219	-	0.215318	0.402186	-0.0729106	NS	ENSDARG00000058608	wsb2	WSB2	protein_coding
chr5	13792225	13792975	+	0.00571278	0.027103	-0.213129	NS	ENSDARG00000068863	si:dkey-98f17.5	#N/A	protein_coding
chr5	13915766	13916516	-	0.0471565	0.139975	-6.87079	NS	ENSDARG00000076137	CLDN22	CLDN25;CLDN24	protein_coding
chr5	14129284	14130034	+	0.0281365	0.0954795	-2.33197	NS	ENSDARG00000084021	5S_rRNA	#N/A	rRNA
chr5	14517572	14518322	-	1	1	0	NS	ENSDARG00000035631	sdf2l1	SDF2L1	protein_coding
chr5	14674091	14674841	+	0.00400349	0.0202909	0.707547	NS	ENSDARG00000074309	cnnm4	CNNM4	protein_coding
chr5	14851479	14852229	-	0.589934	0.779903	0.107265	NS	ENSDARG00000068822	PURB (2 of 2)	PURB	protein_coding
chr5	14984151	14984901	-	0.19032	0.369644	0.156986	NS	ENSDARG00000035625	snrnp27	SNRNP27	protein_coding
chr5	16093860	16094610	-	1	1	0	NS	ENSDARG00000016128	ap3m2	AP3M2	protein_coding
chr5	16146539	16147289	-	0.00053785	0.00367889	-3.50109	NS	ENSDARG00000018907	kat6a	KAT6A	protein_coding
chr5	16345567	16346317	+	0.318333	0.509187	-3.60178	NS	ENSDARG00000083583	5S_rRNA	#N/A	rRNA
chr5	17625107	17625857	-	0.910365	1	-0.128854	NS	ENSDARG00000058362	BX649391.1	HSPB1	protein_coding
chr5	17722243	17722993	-	0.0103878	0.044168	0.351865	NS	ENSDARG00000035622	xbp1	XBP1	protein_coding
chr5	19700684	19701434	+	0.000380817	0.00272319	0.655499	NS	ENSDARG00000018508	zdhhc8b	ZDHHC8	protein_coding
chr5	20694363	20695113	-	0.241501	0.430369	0.322619	NS	ENSDARG00000010108	bri3bp	BRI3BP	protein_coding
chr5	20708616	20709366	+	0.464098	0.660144	-0.151286	NS	ENSDARG00000035608	pgam5	PGAM5	protein_coding
chr5	21182994	21183744	-	0.0345691	0.111079	-4.8844	NS	ENSDARG00000010591	foxn4	FOXN4	protein_coding
chr5	21644594	21645344	-	1.34331e-05	0.000136518	1.63099	NS	ENSDARG00000061921	gltpa	GLTP	protein_coding
chr5	21771600	21772350	-	0.0807262	0.206668	1.21845	NS	ENSDARG00000057017	slc6a4b	SLC6A2	protein_coding
chr5	21886224	21886974	+	1	1	0	NS	ENSDARG00000056855	GATC	GATC	protein_coding
chr5	21895129	21895879	+	1.01623e-11	2.32375e-10	-11.005	NS	ENSDARG00000086374	isg15	ISG15	protein_coding
chr5	22102347	22103097	+	0.731705	0.895675	-0.0818372	NS	ENSDARG00000035598	coro1ca	CORO1C	protein_coding
chr5	22461128	22461878	-	0.150098	0.315857	1.34813	NS	ENSDARG00000061819	wscd2	WSCD2	protein_coding
chr5	23783881	23784631	-	0.00706854	0.032454	-0.163292	NS	ENSDARG00000061746	arhgef9a	ARHGEF9	protein_coding
chr5	23850398	23851148	+	0.653393	0.83316	-0.0869218	NS	ENSDARG00000034138	shisa2	SHISA2	protein_coding
chr5	23879736	23880486	-	0.0331693	0.108362	0.539811	NS	ENSDARG00000094151	si:dkey-286f3.5	#N/A	processed_transcript
chr5	23881419	23882169	+	0.0133021	0.053168	5.37121	NS	ENSDARG00000062463	zc3h12b	ZC3H12B	protein_coding
chr5	23915981	23916731	+	0.721733	0.892258	0.0181804	NS	ENSDARG00000058128	msna	MSN	protein_coding
chr5	24356501	24357251	-	0.126144	0.279349	0.0469704	NS	ENSDARG00000058088	pdcd8	AIFM1	protein_coding
chr5	24460614	24461364	+	1	1	0	NS	ENSDARG00000093945	VMA21	VMA21	protein_coding
chr5	24574514	24575264	+	0.00110089	0.00678654	-6.14606	NS	ENSDARG00000016536	npas2	NPAS2	protein_coding
chr5	24734760	24735510	-	0.47715	0.673593	0.431339	NS	ENSDARG00000075491	si:ch211-26b3.4	CNKSR2	protein_coding
chr5	24756847	24757597	+	0.986475	1	-0.00409102	NS	ENSDARG00000035540	BRWD3	BRWD3	protein_coding
chr5	24757469	24758219	-	0.55611	0.750319	-1.11437	NS	ENSDARG00000094025	si:dkey-237j10.2	#N/A	protein_coding
chr5	24804979	24805729	+	0.822239	0.958751	-0.0359568	NS	ENSDARG00000015524	prps1a	PRPS2	protein_coding
chr5	25097663	25098413	-	4.21695e-10	8.50527e-09	2.20053	NS	ENSDARG00000032737	gria3a	GRIA3	protein_coding
chr5	25153743	25154493	-	0.341459	0.530394	-0.107296	NS	ENSDARG00000094279	si:dkeyp-20g2.2	#N/A	protein_coding
chr5	25264774	25265524	-	1	1	0	NS	ENSDARG00000012432	fam76b	FAM76B	protein_coding
chr5	25473822	25474572	-	0.815053	0.954429	0.1519	NS	ENSDARG00000068503	gbgt1l4	GBGT1	protein_coding
chr5	25869872	25870622	-	0.0966068	0.234395	-0.316828	NS	ENSDARG00000010770	sox19a	SOX2	protein_coding
chr5	26002119	26002869	-	0.131637	0.287788	0.21888	NS	ENSDARG00000035563	znf703	ZNF703	protein_coding
chr5	26186203	26186953	-	0.300131	0.489997	0.0718907	NS	ENSDARG00000026476	tia1l	TIA1	protein_coding
chr5	26212297	26213047	+	0.199717	0.382604	0.258398	NS	ENSDARG00000035565	si:ch211-106a19.2	ATP6V0A2	protein_coding
chr5	26380840	26381590	-	0.85351	0.98125	0.0260109	NS	ENSDARG00000022772	OSBP2 (1 of 2)	OSBP2	protein_coding
chr5	26680863	26681613	-	0.286345	0.476032	0.39372	NS	ENSDARG00000076119	emid1	EMID1	protein_coding
chr5	26752753	26753503	-	1	1	0	NS	ENSDARG00000062083	wdr85	WDR85	protein_coding
chr5	26752820	26753570	+	1	1	0	NS	ENSDARG00000078807	C5H9orf142	C9orf142	protein_coding
chr5	26903499	26904249	-	1	1	0	NS	ENSDARG00000013500	abca2	ABCA2	protein_coding
chr5	27216200	27216950	-	0.243197	0.432607	-1.88572	NS	ENSDARG00000093253	MFSD3	MFSD3	protein_coding
chr5	27377794	27378544	-	0.119362	0.268565	0.348432	NS	ENSDARG00000035570	C5H9orf85	C9orf85	protein_coding
chr5	27377823	27378573	+	0.119362	0.268565	0.348432	NS	ENSDARG00000035571	fam108b1	FAM108B1	protein_coding
chr5	27865060	27865810	+	0.0603739	0.167928	1.64139	NS	ENSDARG00000016514	gtf2h2	GTF2H2	protein_coding
chr5	28210484	28211234	-	0.00046614	0.00325058	8.53824	NS	ENSDARG00000061688	arvcfb	ARVCF	protein_coding
chr5	28738387	28739137	-	6.27425e-05	0.000555779	-11.0377	NS	ENSDARG00000091665	5S_rRNA	#N/A	rRNA
chr5	29077007	29077757	+	0.287122	0.476402	-0.0508647	NS	ENSDARG00000035519	histh1l	HIST1H1C	protein_coding
chr5	29133024	29133774	+	0.0084077	0.0371618	-4.20529	NS	ENSDARG00000035521	sfrp1a	SFRP1	protein_coding
chr5	29903704	29904454	+	0.356223	0.546518	3.66878	NS	ENSDARG00000061468	ncaph	NCAPH	protein_coding
chr5	29915461	29916211	+	0.114894	0.261654	0.42944	NS	ENSDARG00000024116	vamp8	VAMP8	protein_coding
chr5	30066678	30067428	+	2.38127e-08	3.80713e-07	-13.1301	NS	ENSDARG00000035530	BX323557.1	#N/A	protein_coding
chr5	30073576	30074326	+	0.00406046	0.0205267	-4.8671	NS	ENSDARG00000086567	BX323557.3	#N/A	protein_coding
chr5	30191312	30192062	-	0.753954	0.909131	-0.156849	NS	ENSDARG00000056245	CABZ01075543.1	TESK1	protein_coding
chr5	30191312	30192062	-	0.753954	0.909131	-0.156849	NS	ENSDARG00000095373	zgc:162952	#N/A	processed_transcript
chr5	30611220	30611970	+	0.00174852	0.0100266	1.39081	NS	ENSDARG00000056036	stxbp1b	STXBP1	protein_coding
chr5	30760062	30760812	-	0.36295	0.552859	-0.252237	NS	ENSDARG00000068166	dfnb31b	DFNB31	protein_coding
chr5	31126235	31126985	-	0.504885	0.701196	0.415539	NS	ENSDARG00000021735	cacna1ba	CACNA1B	protein_coding
chr5	31197917	31198667	-	1	1	0	NS	ENSDARG00000035505	cobra1	NELFB;COBRA1;CTD;2302E22.3	protein_coding
chr5	31784456	31785206	-	0.00526728	0.0253254	-4.93847	NS	ENSDARG00000061110	zbtb44	ZBTB44	protein_coding
chr5	31815487	31816237	-	0.00376519	0.0193861	0.652902	NS	ENSDARG00000007709	adamts8a	ADAMTS8	protein_coding
chr5	32353742	32354492	-	0.561323	0.755281	1.08764	NS	ENSDARG00000055647	ftr82	TRIM47	protein_coding
chr5	32562880	32563630	-	0.882767	1	0.0251465	NS	ENSDARG00000061017	spns2	SPNS2	protein_coding
chr5	32625029	32625779	+	0.0490909	0.144409	-0.337396	NS	ENSDARG00000015292	ube2g1a	UBE2G1	protein_coding
chr5	32673715	32674465	-	0.0889469	0.220434	0.252006	NS	ENSDARG00000061006	cyb5d2	CYB5D2	protein_coding
chr5	32675569	32676319	+	0.924638	1	0.0149678	NS	ENSDARG00000094380	zzef1	ZZEF1	protein_coding
chr5	33117457	33118207	+	0.686188	0.861953	-0.983675	NS	ENSDARG00000035471	MEGF9 (2 of 2)	MEGF9	protein_coding
chr5	33410324	33411074	-	1	1	0	NS	ENSDARG00000016866	fam102ab	FAM102A	protein_coding
chr5	33566028	33566778	-	0.24214	0.431311	0.166766	NS	ENSDARG00000010031	ssh1b	SSH1	protein_coding
chr5	33597069	33597819	+	0.948275	1	-0.234561	NS	ENSDARG00000078603	myo1hb	MYO1H	protein_coding
chr5	33632798	33633548	+	0.851175	0.979711	-0.13375	NS	ENSDARG00000060865	scai	SCAI	protein_coding
chr5	33799799	33800549	+	3.47197e-09	6.26387e-08	4.02818	NS	ENSDARG00000094052	taok3b	TAOK3	protein_coding
chr5	34107194	34107944	-	0.244175	0.433562	-0.204918	NS	ENSDARG00000067982	gpr107	GPR107	protein_coding
chr5	34107636	34108386	+	0.244175	0.433562	-0.204918	NS	ENSDARG00000007429	ndor1	NDOR1	protein_coding
chr5	34508205	34508955	-	0.897829	1	-0.0133957	NS	ENSDARG00000008551	pole3	POLE3	protein_coding
chr5	34904056	34904806	-	0.558971	0.753146	0.894796	NS	ENSDARG00000082793	SNORD24	#N/A	snoRNA
chr5	35224127	35224877	-	1.61094e-06	1.97994e-05	2.19418	NS	ENSDARG00000022085	si:dkey-34e4.1	NOS1AP	protein_coding
chr5	35386609	35387359	-	0.758695	0.912801	-0.598471	NS	ENSDARG00000075110	dab2ipb	DAB2IP	protein_coding
chr5	35802895	35803645	-	0.0488335	0.144191	-1.2328	NS	ENSDARG00000060393	fibcd1	FIBCD1	protein_coding
chr5	36818081	36818831	-	0.778675	0.927477	0.0336093	NS	ENSDARG00000035389	FCHO2	FCHO2	protein_coding
chr5	36870159	36870909	-	0.31816	0.509187	-0.103573	NS	ENSDARG00000086086	TNPO1 (1 of 2)	TNPO1	protein_coding
chr5	37016143	37016893	+	0.91957	1	-0.00814204	NS	ENSDARG00000035415	ptger4b	PTGER4	protein_coding
chr5	37081135	37081885	+	1	1	0	NS	ENSDARG00000086523	erlin2	ERLIN2	protein_coding
chr5	37119673	37120423	+	1.21353e-19	4.46059e-18	-31.0706	Hypo	ENSDARG00000093818	#N/A	CH25H	protein_coding
chr5	37179005	37179755	+	0.552902	0.747016	0.102785	NS	ENSDARG00000067976	ar	AR	protein_coding
chr5	37440946	37441696	-	0.954889	1	0.225986	NS	ENSDARG00000083770	5S_rRNA	#N/A	rRNA
chr5	37572841	37573591	+	0.0360382	0.114397	4.2964	NS	ENSDARG00000067981	C5HXorf56	CXorf56	protein_coding
chr5	37928447	37929197	-	0.0512101	0.149413	-0.260953	NS	ENSDARG00000007723	efnb1	EFNB1	protein_coding
chr5	38015641	38016391	+	0.233777	0.421171	-0.1841	NS	ENSDARG00000060152	fam155b	FAM155B	protein_coding
chr5	38105136	38105886	+	5.4121e-102	1.2521e-99	-56.8314	Hypo	ENSDARG00000094666	si:ch73-223d24.4	#N/A	processed_transcript
chr5	38130499	38131249	+	0.149217	0.314675	-0.27248	NS	ENSDARG00000002184	igbp1	IGBP1	protein_coding
chr5	38192057	38192807	-	0.000656851	0.00437308	0.310881	NS	ENSDARG00000035330	taf1	TAF1L;TAF1	protein_coding
chr5	38495208	38495958	+	0.0430673	0.130597	0.426439	NS	ENSDARG00000035325	SRSF7	SRSF7	protein_coding
chr5	39393719	39394469	+	0.114818	0.261633	-3.73666	NS	ENSDARG00000020924	#N/A	MYO1C	protein_coding
chr5	39475334	39476084	-	0.00716233	0.0327933	-4.063	NS	ENSDARG00000060297	ARHGAP35 (2 of 2)	ARHGAP35	protein_coding
chr5	39535578	39536328	-	0.732154	0.895675	0.024068	NS	ENSDARG00000060319	SCN4B (2 of 2)	SCN4B	protein_coding
chr5	39535578	39536328	-	0.732154	0.895675	0.024068	NS	ENSDARG00000093246	scn4bb	#N/A	protein_coding
chr5	39563208	39563958	+	0.860504	0.986977	0.0195579	NS	ENSDARG00000035352	pafah1b2	PAFAH1B2	protein_coding
chr5	39563720	39564470	-	0.454077	0.649176	-0.0495172	NS	ENSDARG00000027345	mpzl2	MPZL2	protein_coding
chr5	39754146	39754896	+	0.0401032	0.124389	-3.5914	NS	ENSDARG00000093943	si:ch211-284e13.13	#N/A	processed_transcript
chr5	39848419	39849169	-	0.871608	0.995654	0.00671346	NS	ENSDARG00000060366	slc12a9	SLC12A9	protein_coding
chr5	39984712	39985462	-	0.0114444	0.0475801	0.832763	NS	ENSDARG00000035360	mink1	MINK1	protein_coding
chr5	40398275	40399025	-	0.613918	0.800464	-0.691843	NS	ENSDARG00000089770	5S_rRNA	#N/A	rRNA
chr5	40742813	40743563	+	0.0121477	0.0498193	-2.77207	NS	ENSDARG00000094754	si:ch211-191a6.3	#N/A	processed_transcript
chr5	41916929	41917679	-	0.149453	0.315004	0.237682	NS	ENSDARG00000067713	snx18a	SNX18	protein_coding
chr5	42358675	42359425	-	6.42407e-06	6.99885e-05	-1.55232	NS	ENSDARG00000004023	isl1	ISL1	protein_coding
chr5	42535510	42536260	-	0.435242	0.629572	-0.162338	NS	ENSDARG00000059789	PARP8	PARP8	protein_coding
chr5	42760850	42761600	-	0.51038	0.706434	-0.204348	NS	ENSDARG00000027109	zfr	ZFR	protein_coding
chr5	42925632	42926382	-	0.10898	0.252484	-0.485388	NS	ENSDARG00000035253	npr3	NPR3	protein_coding
chr5	43178956	43179706	-	0.0146935	0.0573428	0.711722	NS	ENSDARG00000052881	dnajb5	DNAJB5	protein_coding
chr5	43256121	43256871	-	0.777513	0.926654	-0.491091	NS	ENSDARG00000059846	EPG5	EPG5	protein_coding
chr5	43263140	43263890	-	0.316917	0.508334	0.113929	NS	ENSDARG00000035264	riok2	RIOK2	protein_coding
chr5	43327316	43328066	-	0.165322	0.337072	-0.161031	NS	ENSDARG00000052897	ATXN2	ATXN2	protein_coding
chr5	43422480	43423230	-	0.11983	0.269184	-0.152788	NS	ENSDARG00000059856	ALKBH2	ALKBH2	protein_coding
chr5	43678260	43679010	-	1.79524e-69	2.35356e-67	-36.5847	Hypo	ENSDARG00000092285	cenpv	CENPV	protein_coding
chr5	43715688	43716438	+	0.421051	0.614014	-0.384623	NS	ENSDARG00000004455	p2rx5	P2RX5	protein_coding
chr5	43741876	43742626	-	0.9812	1	-0.00200726	NS	ENSDARG00000035282	emc6	EMC6	protein_coding
chr5	43941298	43942048	+	2.10849e-198	8.29267e-196	58.8419	Hyper	ENSDARG00000093054	si:ch211-207c6.5	#N/A	processed_transcript
chr5	44738368	44739118	-	0.276292	0.464383	-1.57002	NS	ENSDARG00000089244	U5	#N/A	snRNA
chr5	44741373	44742123	-	0.628822	0.812306	-0.903466	NS	ENSDARG00000091147	U5	#N/A	snRNA
chr5	45099054	45099804	-	0.127154	0.280797	2.92186	NS	ENSDARG00000085471	5S_rRNA	#N/A	rRNA
chr5	45301012	45301762	-	0.00172576	0.00996685	-2.65734	NS	ENSDARG00000031345	RTKN (1 of 2)	RTKN	protein_coding
chr5	45437745	45438495	-	0.106817	0.249564	-0.133988	NS	ENSDARG00000017571	mccc2	MCCC2	protein_coding
chr5	45553201	45553951	-	0.00169896	0.00984094	0.297886	NS	ENSDARG00000053091	BDP1 (2 of 2)	BDP1	protein_coding
chr5	45809056	45809806	+	1.42799e-06	1.76613e-05	-25.7481	Hypo	ENSDARG00000075126	#N/A	TMEM8B	protein_coding
chr5	46114887	46115637	-	0.0418789	0.128479	0.120337	NS	ENSDARG00000077298	gas1a	GAS1	protein_coding
chr5	46273221	46273971	+	0.0845698	0.213624	-0.346444	NS	ENSDARG00000060093	DAPK1	DAPK1	protein_coding
chr5	46618679	46619429	+	1	1	0	NS	ENSDARG00000035290	dmrt3a	DMRT3	protein_coding
chr5	48696289	48697039	+	0.319678	0.509889	0.894034	NS	ENSDARG00000053382	cox7c	COX7C	protein_coding
chr5	49758049	49758799	+	0.00909415	0.0395656	-1.52905	NS	ENSDARG00000067658	BX470189.1	CENPB	protein_coding
chr5	49853070	49853820	-	0.114981	0.261701	0.628898	NS	ENSDARG00000055989	tmem161b	TMEM161B	protein_coding
chr5	50042500	50043250	-	0.0730551	0.193095	4.86414	NS	ENSDARG00000009418	mef2cb	MEF2C	protein_coding
chr5	50335377	50336127	+	0.827978	0.962371	-1.10201	NS	ENSDARG00000081238	5S_rRNA	#N/A	rRNA
chr5	50778246	50778996	-	0.000474426	0.00329667	0.495877	NS	ENSDARG00000052690	ARRDC3	ARRDC3	protein_coding
chr5	52467334	52468084	-	0.0585135	0.163796	-0.296572	NS	ENSDARG00000079697	zgc:194908	#N/A	protein_coding
chr5	52678422	52679172	-	4.38953e-09	7.77659e-08	-10.6844	NS	ENSDARG00000052734	hmgcra	HMGCR	protein_coding
chr5	52687726	52688476	+	0.299723	0.48954	-1.53994	NS	ENSDARG00000052731	ankrd31	ANKRD31	protein_coding
chr5	52912557	52913307	+	0.664255	0.842087	0.0202272	NS	ENSDARG00000059722	ubac1	UBAC1	protein_coding
chr5	53693617	53694367	+	1	1	0	NS	ENSDARG00000055385	papd4	PAPD4	protein_coding
chr5	54816532	54817282	-	0.00949756	0.0410482	0.189304	NS	ENSDARG00000008153	serinc5	SERINC5	protein_coding
chr5	54856891	54857641	+	0.0160582	0.0613128	-0.660793	NS	ENSDARG00000093799	SETBP1	SETBP1	protein_coding
chr5	54887153	54887903	-	0.012513	0.0507879	-5.00314	NS	ENSDARG00000086527	5S_rRNA	#N/A	rRNA
chr5	56473487	56474237	+	0.362765	0.552859	-0.127551	NS	ENSDARG00000067695	ptar1	PTAR1	protein_coding
chr5	57160853	57161603	-	0.0566417	0.159936	-0.215054	NS	ENSDARG00000067656	kcmf1	KCMF1	protein_coding
chr5	57342104	57342854	-	0.881732	1	0.0217285	NS	ENSDARG00000035181	slc25a46	SLC25A46	protein_coding
chr5	57527712	57528462	-	0.972369	1	0.00458732	NS	ENSDARG00000059657	mks1	MKS1	protein_coding
chr5	57922509	57923259	-	0.287198	0.476402	0.240997	NS	ENSDARG00000018025	tbx2a	TBX2	protein_coding
chr5	58373231	58373981	-	0.278332	0.466615	-0.15949	NS	ENSDARG00000052536	tia1	TIA1	protein_coding
chr5	58989971	58990721	-	9.04568e-16	2.65498e-14	-14.5923	NS	ENSDARG00000052450	hspb2	HSPB2-C11orf52	protein_coding
chr5	58990267	58991017	+	9.04568e-16	2.65498e-14	-14.5923	NS	ENSDARG00000052447	cryabb	CRYAB	protein_coding
chr5	59075036	59075786	+	0.621188	0.806395	0.0729568	NS	ENSDARG00000095750	FDXACB1	FDXACB1	protein_coding
chr5	59921457	59922207	+	0.00079542	0.00510341	0.3125	NS	ENSDARG00000023394	slc37a2	SLC37A2	protein_coding
chr5	60694877	60695627	+	0.0198558	0.0723751	-0.151458	NS	ENSDARG00000042401	derl2	DERL2	protein_coding
chr5	60727843	60728593	+	0.874737	0.997991	0.011898	NS	ENSDARG00000059600	rabep1	RABEP1	protein_coding
chr5	60814028	60814778	+	0.738976	0.901225	0.0248409	NS	ENSDARG00000093632	VPS37D	VPS37D	protein_coding
chr5	60932085	60932835	+	0.229277	0.417973	-0.234742	NS	ENSDARG00000033126	prkrip1	PRKRIP1	protein_coding
chr5	61095403	61096153	+	0.000207448	0.00159666	0.448287	NS	ENSDARG00000059596	clip2	CLIP2	protein_coding
chr5	62094023	62094773	+	0.00126394	0.00763607	6.38153	NS	ENSDARG00000088359	5S_rRNA	#N/A	rRNA
chr5	62384192	62384942	-	0.587501	0.777239	-2.97118	NS	ENSDARG00000088266	5S_rRNA	#N/A	rRNA
chr5	62637538	62638288	+	1.58861e-15	4.59412e-14	-7.96471	NS	ENSDARG00000037605	slco1f1	#N/A	protein_coding
chr5	63051781	63052531	+	0.201326	0.384541	0.203291	NS	ENSDARG00000006686	zmynd19	ZMYND19	protein_coding
chr5	64203196	64203946	+	0.697118	0.872062	-0.504169	NS	ENSDARG00000017209	CABZ01041105.1	CTD-2319I12.3	protein_coding
chr5	64861748	64862498	+	0.231001	0.418677	0.579347	NS	ENSDARG00000079780	HNRNPUL1 (1 of 2)	HNRNPUL1	protein_coding
chr5	65059914	65060664	+	0.0539273	0.154476	0.378788	NS	ENSDARG00000035136	sepw1	SELV;SEPW1;NA	protein_coding
chr5	65113811	65114561	+	0.150064	0.315857	-0.570984	NS	ENSDARG00000094587	TMEM211	TMEM211	protein_coding
chr5	65702790	65703540	+	0.899383	1	-0.265523	NS	ENSDARG00000092208	si:ch211-253h3.2	#N/A	processed_transcript
chr5	65861590	65862340	-	0.112154	0.256764	-0.195834	NS	ENSDARG00000002533	adora2b	ADORA2B	protein_coding
chr5	66308549	66309299	-	1	1	0	NS	ENSDARG00000074120	USP2 (3 of 3)	USP2	protein_coding
chr5	66936429	66937179	+	0.496917	0.695171	0.628797	NS	ENSDARG00000009281	dnm1b	DNM1	protein_coding
chr5	67371557	67372307	-	0.249139	0.439204	-0.215968	NS	ENSDARG00000059858	PAPPA (2 of 2)	PAPPA	protein_coding
chr5	67478104	67478854	-	0.0651104	0.176485	8.16225	NS	ENSDARG00000092517	gpsm1a	GPSM1	protein_coding
chr5	67590969	67591719	-	0.826439	0.961801	0.258684	NS	ENSDARG00000078655	inpp5e	INPP5E	protein_coding
chr5	67942926	67943676	-	0.298057	0.488644	-0.119474	NS	ENSDARG00000059536	FAM78A (2 of 2)	FAM78A;FAM78B	protein_coding
chr5	68031251	68032001	-	0.676947	0.855111	0.113435	NS	ENSDARG00000035126	brd3b	#N/A	processed_transcript
chr5	68308872	68309622	+	0.570099	0.762653	0.2032	NS	ENSDARG00000018270	olfm1a	OLFM1	protein_coding
chr5	68588656	68589406	+	0.173485	0.348299	3.02846	NS	ENSDARG00000084964	5S_rRNA	#N/A	rRNA
chr5	69202634	69203384	-	0.780781	0.928298	0.0336791	NS	ENSDARG00000059510	COQ2	COQ2	protein_coding
chr5	69423203	69423953	-	0.319831	0.509889	-0.49505	NS	ENSDARG00000059484	HIP1R (1 of 2)	HIP1R	protein_coding
chr5	69744747	69745497	-	0.333428	0.522044	-0.109738	NS	ENSDARG00000045951	htatip	KAT5	protein_coding
chr5	69987479	69988229	+	0.484627	0.68219	2.07781	NS	ENSDARG00000089349	5S_rRNA	#N/A	rRNA
chr5	70263694	70264444	-	0.969935	1	-0.0040571	NS	ENSDARG00000034982	zcchc8	ZCCHC8	protein_coding
chr5	70264097	70264847	+	0.964126	1	-0.00493257	NS	ENSDARG00000093821	si:ch211-110p13.9	#N/A	protein_coding
chr5	70495266	70496016	-	0.00672974	0.0310179	0.385852	NS	ENSDARG00000042520	UTP14C	UTP14A	protein_coding
chr5	70658417	70659167	+	0.0388838	0.121348	-0.227399	NS	ENSDARG00000093783	C5H3orf30	C3orf30	protein_coding
chr5	70975276	70976026	+	0.58903	0.778969	0.0740674	NS	ENSDARG00000030267	gtf3aa	GTF3A	protein_coding
chr5	71133851	71134601	-	0.341336	0.530394	0.200602	NS	ENSDARG00000035734	zgc:152816	MATR3	protein_coding
chr5	71686856	71687606	-	0.0336875	0.109227	-0.196078	NS	ENSDARG00000059461	mepce	MEPCE	protein_coding
chr5	71782339	71783089	+	0.007374	0.0334509	1.47563	NS	ENSDARG00000014309	spaw	NODAL	protein_coding
chr5	71831943	71832693	-	0.41413	0.606167	-0.76469	NS	ENSDARG00000092143	ank1	ANK1	protein_coding
chr5	72833802	72834552	-	0.105779	0.248524	0.210209	NS	ENSDARG00000024818	rilpl2	RILPL2	protein_coding
chr5	72977451	72978201	-	0.0555468	0.158079	-14.4068	NS	ENSDARG00000051940	ugt2a4	UGT2A1	protein_coding
chr5	73352936	73353686	+	0.502744	0.699455	-3.4596	NS	ENSDARG00000071469	ZNF618	ZNF618	protein_coding
chr5	73405851	73406601	+	0.00143729	0.00851336	-1.07867	NS	ENSDARG00000059544	PAPPA (1 of 2)	PAPPA	protein_coding
chr5	73685612	73686362	-	2.62498e-06	3.04544e-05	-5.47682	NS	ENSDARG00000086640	ASTN2 (2 of 3)	ASTN2	protein_coding
chr5	74834318	74835068	-	0.101645	0.241446	0.29222	NS	ENSDARG00000001950	AK1	AK1	protein_coding
chr5	74877984	74878734	-	0.816106	0.954429	0.023027	NS	ENSDARG00000054874	gpsm1b	GPSM1	protein_coding
chr5	74914509	74915259	+	0.0263287	0.089888	1.05117	NS	ENSDARG00000003803	LHX3	LHX3	protein_coding
chr5	75108860	75109610	-	0.377581	0.568976	-0.0474383	NS	ENSDARG00000088222	fam78a	FAM78A	protein_coding
chr5	75113748	75114498	+	0.826029	0.961745	0.183893	NS	ENSDARG00000052033	PPAPDC3 (2 of 2)	PPAPDC3	protein_coding
chr5	75201371	75202121	+	0.0236031	0.0821513	-2.32219	NS	ENSDARG00000042845	oxtl	AVP	protein_coding
chr5	75259321	75260071	+	0.032782	0.107443	5.70529	NS	ENSDARG00000035187	abl1	ABL1	protein_coding
chr5	75550660	75551410	-	0.419195	0.61176	2.10009	NS	ENSDARG00000015879	pax8	PAX8	protein_coding
chr5	75584984	75585734	+	0.16314	0.334181	-0.977135	NS	ENSDARG00000032111	MTFP1	MTFP1	protein_coding
chr6	46969	47719	+	4.73927e-33	3.32849e-31	14.8396	NS	ENSDARG00000096454	ap1m2	AP1M2	protein_coding
chr6	100807	101557	+	0.747525	0.908254	0.350009	NS	ENSDARG00000091603	TAL1	LYL1	protein_coding
chr6	150236	150986	+	0.00129265	0.00778557	-4.6932	NS	ENSDARG00000036619	MGAT3 (1 of 2)	MGAT3	protein_coding
chr6	1398815	1399565	+	1.96164e-12	4.792e-11	7.30061	NS	ENSDARG00000079495	NTAN1	NTAN1	protein_coding
chr6	1532870	1533620	-	0.923941	1	-0.274776	NS	ENSDARG00000078641	CABZ01066498.1	PLXNA3	protein_coding
chr6	1725182	1725932	-	0.847683	0.976262	-0.205864	NS	ENSDARG00000088703	TGIF2	TGIF2	protein_coding
chr6	1788529	1789279	-	0.976957	1	-0.0524848	NS	ENSDARG00000012823	DLGAP4 (1 of 2)	DLGAP4	protein_coding
chr6	3321570	3322320	-	0.334561	0.523608	0.119402	NS	ENSDARG00000059128	uqcrh	UQCRH	protein_coding
chr6	3522292	3523042	+	0.843095	0.973259	-0.0181267	NS	ENSDARG00000058675	phospho2	PHOSPHO2	protein_coding
chr6	3953916	3954666	+	0.00138603	0.00825947	7.37745	NS	ENSDARG00000075648	SEMA5B (2 of 2)	SEMA5B	protein_coding
chr6	4030346	4031096	+	0.173088	0.347856	-3.24964	NS	ENSDARG00000020863	trim25l	TRIM25	protein_coding
chr6	4089570	4090320	-	0.00199526	0.0112749	14.9231	NS	ENSDARG00000078872	TRAK2	TRAK2	protein_coding
chr6	4767324	4768074	+	4.55921e-13	1.14213e-11	-16.6591	Hypo	ENSDARG00000063264	PCDH9	PCDH9	protein_coding
chr6	6713835	6714585	+	9.21433e-06	9.68983e-05	5.79461	NS	ENSDARG00000096346	si:ch211-85n16.3	LINC00493	protein_coding
chr6	7124434	7125184	-	0.0998062	0.239446	-0.392728	NS	ENSDARG00000071217	HS6ST3 (2 of 2)	HS6ST3	protein_coding
chr6	7156718	7157468	+	0.540663	0.735279	-0.900782	NS	ENSDARG00000058906	#N/A	CLDN10	protein_coding
chr6	7222371	7223121	-	0.176358	0.350665	1.57765	NS	ENSDARG00000058937	cldn10	CLDN10	protein_coding
chr6	7449916	7450666	+	0.195614	0.377687	0.101215	NS	ENSDARG00000039578	pa2g4a	PA2G4	protein_coding
chr6	7651468	7652218	-	1	1	0	NS	ENSDARG00000074533	slc25a38b	SLC25A38	protein_coding
chr6	7759765	7760515	-	0.0218904	0.0776329	-3.04874	NS	ENSDARG00000044600	CABZ01025393.1	DKFZP761J1410;LPPR5;LPPR2	protein_coding
chr6	8595109	8595859	-	0.643225	0.824041	-1.08449	NS	ENSDARG00000079187	tbx19	TBX19	protein_coding
chr6	8622596	8623346	-	0.00459769	0.0226649	-2.09205	NS	ENSDARG00000096324	si:ch211-155d24.7	DZIP3	protein_coding
chr6	8930474	8931224	+	0.522415	0.717158	0.236974	NS	ENSDARG00000058699	tmeff2b	TMEFF2	protein_coding
chr6	9862192	9862942	-	0.00228419	0.0126531	3.34544	NS	ENSDARG00000004898	zp2l2	ZP1	protein_coding
chr6	10360447	10361197	+	0.21546	0.402186	0.719173	NS	ENSDARG00000062687	KCNH7 (1 of 2)	KCNH7;KCNH2	protein_coding
chr6	10637791	10638541	+	0.287416	0.476552	0.129622	NS	ENSDARG00000096373	si:dkey-34m19.5	#N/A	antisense
chr6	10663951	10664701	-	0.0500436	0.146772	-0.314795	NS	ENSDARG00000044565	ola1	OLA1	protein_coding
chr6	10746369	10747119	-	0.603384	0.792093	-0.0479353	NS	ENSDARG00000009447	atp5g3b	ATP5G3	protein_coding
chr6	10822871	10823621	-	0.0542718	0.155237	0.112909	NS	ENSDARG00000044562	cycsb	RP11-235D19.3	protein_coding
chr6	11349419	11350169	+	5.85182e-05	0.000525462	-11.0053	NS	ENSDARG00000024847	col5a2b	COL5A2	protein_coding
chr6	11740314	11741064	+	0.230999	0.418677	0.280374	NS	ENSDARG00000057782	BAZ2B (1 of 2)	BAZ2B	protein_coding
chr6	11740697	11741447	-	0.230999	0.418677	0.280374	NS	ENSDARG00000096290	si:dkeyp-15g8.5	#N/A	protein_coding
chr6	12325749	12326499	-	0.0106109	0.0448417	-11.9155	NS	ENSDARG00000087395	5S_rRNA	#N/A	rRNA
chr6	12767723	12768473	+	0.883831	1	-0.507666	NS	ENSDARG00000074921	FAM117B (2 of 2)	FAM117B	protein_coding
chr6	13357267	13358017	-	0.61893	0.804711	-0.160457	NS	ENSDARG00000075041	fmnl2b	FMNL2	protein_coding
chr6	15503485	15504235	-	0.00119612	0.00727098	-0.877662	NS	ENSDARG00000095170	lrrfip1b	LRRFIP1	protein_coding
chr6	15815325	15816075	+	0.561753	0.7556	-2.39018	NS	ENSDARG00000052319	CR759882.1	#N/A	protein_coding
chr6	16410818	16411568	-	1	1	0	NS	ENSDARG00000013938	psmb3	PSMB3	protein_coding
chr6	18794294	18795044	+	0.733084	0.895967	0.765306	NS	ENSDARG00000070301	BX950203.1	#N/A	protein_coding
chr6	19365101	19365851	-	0.264694	0.454206	0.585053	NS	ENSDARG00000005974	atad5b	ATAD5	protein_coding
chr6	19543640	19544390	+	0.0117359	0.0483611	8.4548	NS	ENSDARG00000089625	C6H17orf67	C17orf67	protein_coding
chr6	20283982	20284732	-	0.321979	0.512274	-2.85088	NS	ENSDARG00000088025	CU929159.2	RDH8	protein_coding
chr6	20570529	20571279	-	0.680872	0.858122	-0.15078	NS	ENSDARG00000061162	ephx4	EPHX4	protein_coding
chr6	21393011	21393761	-	0.141978	0.303809	-0.0752329	NS	ENSDARG00000044146	lrrc8db	LRRC8D	protein_coding
chr6	22594319	22595069	+	0.675146	0.853262	-0.166497	NS	ENSDARG00000039264	igfbp5a	IGFBP5	protein_coding
chr6	22636010	22636760	-	0.000347584	0.00251759	0.834108	NS	ENSDARG00000052470	igfbp2a	IGFBP2	protein_coding
chr6	23220259	23221009	+	0.875292	0.998122	-0.0146055	NS	ENSDARG00000079811	micall1	MICALL1	protein_coding
chr6	23410917	23411667	-	0.0855946	0.214552	0.18315	NS	ENSDARG00000059642	mtmr14	MTMR14	protein_coding
chr6	23709638	23710388	+	0.297061	0.487678	0.0689655	NS	ENSDARG00000052351	ZXDA	ZXDC	protein_coding
chr6	23865708	23866458	-	0.896796	1	0.177067	NS	ENSDARG00000096238	si:dkey-156n14.10	#N/A	pseudogene
chr6	24135446	24136196	+	0.486523	0.682659	1.64521	NS	ENSDARG00000089736	BX537277.4	#N/A	protein_coding
chr6	24220964	24221714	+	0.227399	0.416521	-1.42548	NS	ENSDARG00000084523	BX537277.3	#N/A	miRNA
chr6	24445730	24446480	-	0.0111386	0.0466045	4.01903	NS	ENSDARG00000052286	BX323032.1	#N/A	protein_coding
chr6	26267617	26268367	-	0.895457	1	0.207658	NS	ENSDARG00000070929	sox14	SOX14	protein_coding
chr6	26316591	26317341	-	0.0111144	0.0465528	-6.56069	NS	ENSDARG00000084212	5S_rRNA	#N/A	rRNA
chr6	27047811	27048561	+	0.0255484	0.0876804	-3.21494	NS	ENSDARG00000076094	KLHL30	KLHL30	protein_coding
chr6	27160017	27160767	+	0.059198	0.165008	-5.30092	NS	ENSDARG00000044433	SNED1	SNED1	protein_coding
chr6	27222193	27222943	+	0.468903	0.664968	-3.90625	NS	ENSDARG00000007231	ryk	RYK	protein_coding
chr6	27331751	27332501	+	0.26535	0.454737	-1.09791	NS	ENSDARG00000061896	slco2a1	SLCO2A1	protein_coding
chr6	28873184	28873934	-	0.163616	0.334983	0.0762195	NS	ENSDARG00000017886	ZBTB11	ZBTB11	protein_coding
chr6	29420425	29421175	+	1.29524e-06	1.62753e-05	1.69332	NS	ENSDARG00000017728	zgc:86841	PHB2	protein_coding
chr6	30154058	30154808	+	0.357321	0.547253	-1.84373	NS	ENSDARG00000087805	CABZ01007930.1	AC002365.1	protein_coding
chr6	30359790	30360540	+	1.50395e-05	0.000150894	-7.46632	NS	ENSDARG00000077836	ttc22	TTC22	protein_coding
chr6	30395557	30396307	+	0.00148497	0.00874309	-2.35552	NS	ENSDARG00000070966	insl5a	RLN3	protein_coding
chr6	31267982	31268732	-	7.74795e-05	0.000672686	-0.445344	NS	ENSDARG00000075034	raver2	RAVER2	protein_coding
chr6	31716895	31717645	-	0.927244	1	-0.0143273	NS	ENSDARG00000013561	pgm1	PGM1	protein_coding
chr6	32400462	32401212	-	0.473872	0.670235	-0.245494	NS	ENSDARG00000044155	mafa	MAFA	protein_coding
chr6	33234412	33235162	+	0.187495	0.366422	0.178544	NS	ENSDARG00000034409	pik3r3b	PIK3R3	protein_coding
chr6	33780926	33781676	-	0.629672	0.812556	-1.29816	NS	ENSDARG00000073768	TMEM125 (1 of 2)	TMEM125	protein_coding
chr6	34007534	34008284	+	0.0220898	0.0780732	-2.86125	NS	ENSDARG00000076351	FAM5C (2 of 3)	FAM5C	protein_coding
chr6	34693530	34694280	-	0.954238	1	-0.00179572	NS	ENSDARG00000059575	uhmk1	UHMK1	protein_coding
chr6	36331518	36332268	-	0.610651	0.798965	0.424852	NS	ENSDARG00000006514	her6	HES1	protein_coding
chr6	36890814	36891564	+	8.60886e-06	9.12632e-05	-2.81683	NS	ENSDARG00000021607	negr1	NEGR1	protein_coding
chr6	37351292	37352042	-	7.67234e-65	9.14403e-63	40.2354	Hyper	ENSDARG00000032206	cthl	CTH	protein_coding
chr6	37370689	37371439	-	0.567004	0.760323	0.0542061	NS	ENSDARG00000074301	cth	CTH	protein_coding
chr6	37473727	37474477	-	0.132338	0.288997	0.272218	NS	ENSDARG00000044339	rp2	RP2	protein_coding
chr6	37813499	37814249	+	0.888468	1	0.156895	NS	ENSDARG00000061303	oca2	OCA2	protein_coding
chr6	38826522	38827272	+	8.58363e-70	1.20569e-67	-48.3141	Hypo	ENSDARG00000026109	slc48a1b	SLC48A1	protein_coding
chr6	39243391	39244141	-	0.105018	0.247622	3.62406	NS	ENSDARG00000017624	krt4	KRT8P11;KRT8	protein_coding
chr6	39290741	39291491	+	2.12048e-12	5.14805e-11	-9.38771	NS	ENSDARG00000028618	KRT18 (2 of 3)	KRT18	protein_coding
chr6	39850469	39851219	-	1	1	0	NS	ENSDARG00000044203	sumf1	SUMF1	protein_coding
chr6	40104932	40105682	-	0.769607	0.920859	0.975867	NS	ENSDARG00000040703	BX936415.2	GPR22	protein_coding
chr6	40484995	40485745	+	0.0209055	0.0745582	0.249257	NS	ENSDARG00000006477	ddi2	DDI2	protein_coding
chr6	40524961	40525711	+	0.74542	0.906256	0.398482	NS	ENSDARG00000078688	FRS3	FRS3	protein_coding
chr6	40586449	40587199	-	0.0709542	0.188939	6.14943	NS	ENSDARG00000080489	dre-mir-141	#N/A	miRNA
chr6	40586652	40587402	-	0.0709542	0.188939	6.14943	NS	ENSDARG00000080713	dre-mir-200c	#N/A	miRNA
chr6	40762609	40763359	-	0.022268	0.0784571	0.22638	NS	ENSDARG00000004696	eefsec	EEFSEC	protein_coding
chr6	40784822	40785572	-	0.0836144	0.211927	0.245532	NS	ENSDARG00000060398	rft1	RFT1	protein_coding
chr6	40952229	40952979	-	0.238648	0.426832	0.151057	NS	ENSDARG00000053934	hdhd3	HDHD3	protein_coding
chr6	41015821	41016571	-	1	1	0	NS	ENSDARG00000025397	srsf3a	SRSF3	protein_coding
chr6	41026422	41027172	+	0.517367	0.712885	0.0551891	NS	ENSDARG00000028396	fkbp5	FKBP5	protein_coding
chr6	41069219	41069969	-	0.325221	0.514519	-0.217391	NS	ENSDARG00000000730	slc6a13	SLC6A13	protein_coding
chr6	41887644	41888394	+	0.795283	0.93941	-0.53062	NS	ENSDARG00000033956	oxtr	OXTR	protein_coding
chr6	42042521	42043271	-	0.844133	0.973885	-0.13938	NS	ENSDARG00000004150	GRM2 (1 of 2)	GRM2	protein_coding
chr6	42221169	42221919	-	0.284831	0.473874	-0.147388	NS	ENSDARG00000092154	TEX264 (2 of 2)	TEX264	protein_coding
chr6	42269219	42269969	+	0.0238314	0.0825804	7.22788	NS	ENSDARG00000006207	gpx1b	GPX2	protein_coding
chr6	42319518	42320268	-	0.0841592	0.212861	-0.283286	NS	ENSDARG00000005675	sec61al2	SEC61A1	protein_coding
chr6	42349135	42349885	-	1	1	0	NS	ENSDARG00000008310	ip6k2	IP6K2	protein_coding
chr6	42750247	42750997	+	0.102645	0.242879	-0.532205	NS	ENSDARG00000011163	sema3fa	SEMA3F	protein_coding
chr6	43022975	43023725	-	1	1	0	NS	ENSDARG00000060115	lrrn1	LRRN1;LRRN2	protein_coding
chr6	43165013	43165763	+	1	1	0	NS	ENSDARG00000077044	arl6ip5a	ARL6IP5	protein_coding
chr6	43379709	43380459	-	1.66635e-09	3.09139e-08	-3.02071	NS	ENSDARG00000087873	BX927362.1	#N/A	protein_coding
chr6	44128149	44128899	+	0.196734	0.378364	-0.223964	NS	ENSDARG00000053447	ppp4r2b	PPP4R2	protein_coding
chr6	45871408	45872158	+	0.0988742	0.238572	-8.85167	NS	ENSDARG00000070485	CORT	APITD1	protein_coding
chr6	46098763	46099513	-	0.0733097	0.193508	-0.214362	NS	ENSDARG00000060123	ca16b	PTPRG	protein_coding
chr6	46368538	46369288	+	1	1	0	NS	ENSDARG00000044182	stau1	STAU1	protein_coding
chr6	46411115	46411865	-	3.93955e-18	1.33571e-16	-6.31776	NS	ENSDARG00000028862	BX546446.1	RDH10	protein_coding
chr6	46496882	46497632	-	0.364076	0.553717	-1.79705	NS	ENSDARG00000060095	KCNB1	KCNB1	protein_coding
chr6	47095644	47096394	-	0.267886	0.457596	-3.72807	NS	ENSDARG00000083768	5S_rRNA	#N/A	rRNA
chr6	48413389	48414139	-	0.0357035	0.113886	0.43956	NS	ENSDARG00000074690	PPM1J	PPM1J	protein_coding
chr6	48544923	48545673	+	0.128421	0.282484	-6.38495	NS	ENSDARG00000083665	5S_rRNA	#N/A	rRNA
chr6	49498652	49499402	-	1	1	0	NS	ENSDARG00000079289	#N/A	PPP4R1L	protein_coding
chr6	49674455	49675205	+	1	1	0	NS	ENSDARG00000003307	stx16	STX16	protein_coding
chr6	49693437	49694187	+	0.125968	0.279273	-0.617284	NS	ENSDARG00000012871	npepl1	NPEPL1	protein_coding
chr6	49877281	49878031	+	0.106656	0.249541	-0.826446	NS	ENSDARG00000005191	ahcy	AHCY	protein_coding
chr6	50154848	50155598	-	0.0954893	0.231827	0.909517	NS	ENSDARG00000059972	raly	RALY	protein_coding
chr6	50343850	50344600	+	0.652269	0.832644	-0.0577387	NS	ENSDARG00000038074	ergic3	ERGIC3	protein_coding
chr6	50402603	50403353	+	1	1	0	NS	ENSDARG00000077473	mych	#N/A	protein_coding
chr6	50640171	50640921	+	0.0143549	0.0564033	-6.01071	NS	ENSDARG00000090523	5S_rRNA	#N/A	rRNA
chr6	51025859	51026609	+	0.0203324	0.073432	-3.41235	NS	ENSDARG00000084625	5S_rRNA	#N/A	rRNA
chr6	51427031	51427781	-	0.792896	0.938448	-0.0564068	NS	ENSDARG00000074781	ptprt	PTPRT	protein_coding
chr6	51524294	51525044	-	0.0255791	0.0877094	-0.113593	NS	ENSDARG00000008141	rbl1	RBL1	protein_coding
chr6	52014624	52015374	+	0.00433495	0.0217242	5.11679	NS	ENSDARG00000038583	ABRA (3 of 3)	ABRA	protein_coding
chr6	52106124	52106874	-	4.92833e-09	8.61472e-08	-12.1072	NS	ENSDARG00000059523	RIMS4	RIMS4	protein_coding
chr6	52185115	52185865	-	0.713034	0.884099	0.0582439	NS	ENSDARG00000001557	tomm34	TOMM34	protein_coding
chr6	52192458	52193208	+	0.0723222	0.191705	0.294476	NS	ENSDARG00000030335	zc3h10	ZC3H10	protein_coding
chr6	52254750	52255500	+	0.00333217	0.0174043	1.83085	NS	ENSDARG00000082321	U2	#N/A	snRNA
chr6	53408937	53409687	+	0.0868886	0.216836	-0.252313	NS	ENSDARG00000060360	#N/A	GNB1	protein_coding
chr6	53841450	53842200	-	0.931349	1	-0.0345453	NS	ENSDARG00000039182	cacna2d2	CACNA2D2	protein_coding
chr6	54303145	54303895	-	0.0972983	0.235492	-0.116144	NS	ENSDARG00000078075	C6H6orf106	C6orf106	protein_coding
chr6	55467432	55468182	-	0.804207	0.945575	0.899619	NS	ENSDARG00000075815	SLC12A5 (1 of 2)	SLC12A5;SLC12A7	protein_coding
chr6	57835667	57836417	-	0.000312535	0.00229757	-3.90225	NS	ENSDARG00000035773	TOX2	TOX2	protein_coding
chr6	58410561	58411311	+	0.815379	0.954429	-0.855246	NS	ENSDARG00000087071	CHRNA4 (3 of 3)	CHRNA4;CHRNA2	protein_coding
chr6	59424810	59425560	+	0.00166027	0.00965951	-0.328309	NS	ENSDARG00000034086	TSC22D1 (2 of 2)	TSC22D1	protein_coding
chr6	59558499	59559249	+	0.00307095	0.0162777	-0.230947	NS	ENSDARG00000005774	pl10	DDX3X	protein_coding
chr6	59617210	59617960	+	0.26776	0.457596	0.712044	NS	ENSDARG00000085817	5S_rRNA	#N/A	rRNA
chr6	59649487	59650237	+	0.0616771	0.170348	-2.15119	NS	ENSDARG00000092148	GPBAR1 (2 of 2)	GPBAR1	protein_coding
chr6	59689012	59689762	-	0.979558	1	0.0105294	NS	ENSDARG00000021882	fbxl3b	FBXL3	protein_coding
chr7	100458	101208	+	0.460183	0.656475	0.741207	NS	ENSDARG00000076051	CABZ01062994.1	#N/A	protein_coding
chr7	447294	448044	-	0.0428954	0.130191	5.68369	NS	ENSDARG00000090143	CABZ01074659.1	CCDC8	protein_coding
chr7	746949	747699	+	0.560526	0.754465	0.82775	NS	ENSDARG00000091521	MAP3K11	MAP3K11	protein_coding
chr7	1070959	1071709	-	0.632028	0.813672	0.347511	NS	ENSDARG00000019743	dctn1a	DCTN1	protein_coding
chr7	1483535	1484285	-	0.0929076	0.227761	0.228864	NS	ENSDARG00000090965	ripk3l	RIPK3	protein_coding
chr7	1972893	1973643	+	0.829278	0.96353	-0.393842	NS	ENSDARG00000070208	BX530070.2	#N/A	protein_coding
chr7	4296127	4296877	-	1	1	0	NS	ENSDARG00000022579	zgc:55733	HNRNPCL1;HNRNPC	protein_coding
chr7	4467799	4468549	-	0.271106	0.459633	-2.57411	NS	ENSDARG00000086654	CT027762.4	#N/A	protein_coding
chr7	6030407	6031157	-	1.87468e-08	3.04675e-07	35.8124	Hyper	ENSDARG00000087434	FP236789.2	#N/A	protein_coding
chr7	6747575	6748325	+	0.63182	0.813672	0.18191	NS	ENSDARG00000088686	HIST2H2AB (9 of 30)	HIST2H2AC	protein_coding
chr7	6749867	6750617	+	1.97013e-99	4.07816e-97	29.0192	Hyper	ENSDARG00000078724	wu:fe11b02	HIST1H2BD	protein_coding
chr7	6804302	6805052	+	0.0146416	0.0572455	1.37388	NS	ENSDARG00000093756	zgc:171759	HIST1H2BD	protein_coding
chr7	6821249	6821999	+	0.86075	0.986977	-0.0440385	NS	ENSDARG00000095115	zgc:171759	HIST1H2BD	protein_coding
chr7	7232273	7233023	+	0.491057	0.688531	-0.0691378	NS	ENSDARG00000087694	zgc:171759	HIST1H2BD	protein_coding
chr7	7239569	7240319	+	0.274804	0.463466	-0.174825	NS	ENSDARG00000088259	zgc:171759	HIST1H2BD	protein_coding
chr7	7245435	7246185	+	0.000487326	0.00336846	1.48809	NS	ENSDARG00000088028	zgc:171759	HIST1H2BD	protein_coding
chr7	7264838	7265588	-	3.94581e-05	0.000366011	4.92344	NS	ENSDARG00000091051	HIST2H2AB (24 of 30)	HIST1H2AM	protein_coding
chr7	7270957	7271707	-	0.555892	0.750283	-0.442642	NS	ENSDARG00000074012	FP325123.1	HIST1H1E	protein_coding
chr7	7282484	7283234	-	0.858174	0.984884	0.0116787	NS	ENSDARG00000089397	zgc:171759	HIST1H2BD;HIST1H2BL	protein_coding
chr7	7289124	7289874	-	0.226298	0.416291	0.218759	NS	ENSDARG00000091265	FP325123.3	HIST1H2BD;HIST2H2BF	protein_coding
chr7	7293438	7294188	-	1.43988e-05	0.000145538	3.95762	NS	ENSDARG00000058479	zgc:110425	HIST1H1B;HIST1H1A	protein_coding
chr7	7457431	7458181	+	0.18626	0.365079	-0.142146	NS	ENSDARG00000078619	pnp5a	PNP	protein_coding
chr7	7485007	7485757	-	0.187543	0.366422	-0.291121	NS	ENSDARG00000045200	DUSP19 (1 of 2)	DUSP19	protein_coding
chr7	7560974	7561724	+	1	1	0	NS	ENSDARG00000018049	SF3B2	SF3B2	protein_coding
chr7	8209991	8210741	+	4.01246e-05	0.000371318	-6.0782	NS	ENSDARG00000087926	5S_rRNA	#N/A	rRNA
chr7	9141981	9142731	+	0.177084	0.351575	-4.08936	NS	ENSDARG00000077954	BX004828.1	#N/A	protein_coding
chr7	9176299	9177049	+	0.298868	0.488955	1.85033	NS	ENSDARG00000090757	CR382283.1	#N/A	pseudogene
chr7	9518325	9519075	-	0.423097	0.615628	0.159471	NS	ENSDARG00000044584	tex261	TEX261	protein_coding
chr7	10106356	10107106	+	0.124392	0.276559	-0.274748	NS	ENSDARG00000079027	chsy1	CHSY1	protein_coding
chr7	10377621	10378371	-	0.104052	0.245639	-4.58853	NS	ENSDARG00000089483	LRRK1 (1 of 2)	LRRK1	protein_coding
chr7	11728925	11729675	+	1	1	0	NS	ENSDARG00000058452	fam108c1	FAM108C1	protein_coding
chr7	12209044	12209794	+	0.283108	0.472007	-2.57035	NS	ENSDARG00000079017	MESDC1	MESDC1	protein_coding
chr7	12421028	12421778	-	0.459503	0.655742	-5.90278	NS	ENSDARG00000089395	5S_rRNA	#N/A	rRNA
chr7	12436664	12437414	-	0.582792	0.774889	-0.975645	NS	ENSDARG00000090696	CABZ01068272.1	#N/A	protein_coding
chr7	12884093	12884843	-	0.00395146	0.0200789	-1.12917	NS	ENSDARG00000058369	mex3b	MEX3B	protein_coding
chr7	13641067	13641817	-	0.261738	0.452092	2.75103	NS	ENSDARG00000062959	MARCH3	3-Mar	protein_coding
chr7	13658811	13659561	+	0.00786298	0.0351775	-4.03018	NS	ENSDARG00000017927	cx36.7	#N/A	protein_coding
chr7	13867359	13868109	+	0.245183	0.434372	0.625674	NS	ENSDARG00000078060	syt7b	SYT7	protein_coding
chr7	14245539	14246289	+	1.05778e-05	0.000110615	8.20455	NS	ENSDARG00000062956	DAGLA	DAGLA	protein_coding
chr7	14535267	14536017	-	0.34142	0.530394	-0.613497	NS	ENSDARG00000038976	pdcd7	PDCD7	protein_coding
chr7	16098153	16098903	+	0.338865	0.528034	-2.52379	NS	ENSDARG00000017078	mespaa	#N/A	protein_coding
chr7	16173461	16174211	-	0.510472	0.706434	1.03209	NS	ENSDARG00000036809	ANPEP (4 of 5)	ANPEP	protein_coding
chr7	17113714	17114464	+	0.0414036	0.127418	-0.265314	NS	ENSDARG00000006889	MPPED2 (1 of 2)	MPPED2	protein_coding
chr7	17802749	17803499	-	0.0334345	0.108766	2.51684	NS	ENSDARG00000086393	dbx1a	DBX1	protein_coding
chr7	19154027	19154777	+	0.583722	0.774934	-0.0481465	NS	ENSDARG00000013031	mta2	MTA2	protein_coding
chr7	19200053	19200803	+	0.51394	0.709596	0.0529319	NS	ENSDARG00000079684	taf6l	TAF6L	protein_coding
chr7	19685083	19685833	-	0.0197146	0.071927	0.134228	NS	ENSDARG00000086318	BX324198.2	#N/A	protein_coding
chr7	19759587	19760337	-	0.0728161	0.192593	1.52545	NS	ENSDARG00000009610	rgs12a	RGS12	protein_coding
chr7	21039662	21040412	+	0.500022	0.697538	-0.0956491	NS	ENSDARG00000077986	TMEM151A (1 of 2)	TMEM151A	protein_coding
chr7	21267064	21267814	+	0.232434	0.42012	-0.397614	NS	ENSDARG00000069334	zgc:114045	#N/A	protein_coding
chr7	21304607	21305357	+	0.887235	1	0.018335	NS	ENSDARG00000036414	CU019646.1	IRS1	protein_coding
chr7	21417545	21418295	+	0.48579	0.682647	0.325032	NS	ENSDARG00000056184	dvl2	DVL2	protein_coding
chr7	22932703	22933453	+	0.780249	0.928298	-0.534011	NS	ENSDARG00000088087	KDM6B (1 of 2)	KDM6B	protein_coding
chr7	23300242	23300992	-	0.307264	0.497415	-2.67422	NS	ENSDARG00000077329	nlgn2a	NLGN2	protein_coding
chr7	23566260	23567010	+	0.106127	0.248748	-1.41368	NS	ENSDARG00000069662	fgf11a	FGF11	protein_coding
chr7	23884871	23885621	+	1	1	0	NS	ENSDARG00000016260	fxr2	FXR2	protein_coding
chr7	23976496	23977246	+	0.0182258	0.0674973	1.13422	NS	ENSDARG00000008188	sf1	SF1	protein_coding
chr7	23990480	23991230	+	0.202399	0.385676	0.165017	NS	ENSDARG00000013317	pygmb	PYGM	protein_coding
chr7	25171549	25172299	-	4.51683e-05	0.000415063	-6.45499	NS	ENSDARG00000086979	CR388231.2	#N/A	protein_coding
chr7	25277840	25278590	-	0.133287	0.290265	1.51048	NS	ENSDARG00000077842	ajuba	AJUBA	protein_coding
chr7	25371625	25372375	+	0.353969	0.544514	0.0824815	NS	ENSDARG00000007989	nedd8	NEDD8	protein_coding
chr7	25418650	25419400	+	0.262321	0.452703	-2.39861	NS	ENSDARG00000013526	SVEP1	SVEP1	protein_coding
chr7	25811777	25812527	+	0.0489971	0.144349	0.215208	NS	ENSDARG00000061472	gba2	GBA2	protein_coding
chr7	25812131	25812881	-	0.0489971	0.144349	0.215208	NS	ENSDARG00000006545	rgp1	RGP1	protein_coding
chr7	26005018	26005768	-	0.00841881	0.0371618	4.22154	NS	ENSDARG00000002685	fam113	PCED1A	protein_coding
chr7	26040441	26041191	-	0.276489	0.464516	2.5842	NS	ENSDARG00000075906	ADAD2	ADAD2	protein_coding
chr7	26161313	26162063	-	0.0271404	0.0923386	0.225479	NS	ENSDARG00000008278	rcor2	RCOR2	protein_coding
chr7	26302398	26303148	+	0.53466	0.729385	0.150275	NS	ENSDARG00000069489	exoc6b	EXOC6B	protein_coding
chr7	27020559	27021309	-	1	1	0	NS	ENSDARG00000056722	cd99l2	CD99L2	protein_coding
chr7	27388574	27389324	-	0.161784	0.332577	-0.371747	NS	ENSDARG00000056803	ap1s1	AP1S1	protein_coding
chr7	27433520	27434270	-	0.00819213	0.0363984	-0.382044	NS	ENSDARG00000039211	zgc:77439	FMO4	protein_coding
chr7	27572112	27572862	-	0.0150214	0.0582509	12.1622	NS	ENSDARG00000077644	CR848737.2	#N/A	protein_coding
chr7	27623315	27624065	-	0.0756709	0.197374	-2.55146	NS	ENSDARG00000040266	sox19b	#N/A	protein_coding
chr7	27643454	27644204	-	0.00010887	0.000918858	0.478851	NS	ENSDARG00000092115	eif4a1a	EIF4A1	protein_coding
chr7	28376843	28377593	+	1.66186e-08	2.73477e-07	11.2532	NS	ENSDARG00000015536	sox6	SOX6	protein_coding
chr7	29376578	29377328	-	0.087134	0.21731	-6.239	NS	ENSDARG00000086124	AP3B1 (2 of 2)	AP3B1	protein_coding
chr7	29948455	29949205	+	0.742926	0.903782	-0.0619208	NS	ENSDARG00000010596	slc7a6os	SLC7A6OS	protein_coding
chr7	29983743	29984493	-	0.000926118	0.00583721	0.578035	NS	ENSDARG00000054423	slc7a6	SLC7A6	protein_coding
chr7	29993891	29994641	-	0.00110378	0.0067893	-0.197498	NS	ENSDARG00000089319	CU464087.2	#N/A	protein_coding
chr7	30469329	30470079	+	0.66298	0.841129	-0.102095	NS	ENSDARG00000036058	gnao1b	GNAO1	protein_coding
chr7	30512932	30513682	+	0.710251	0.881618	1.41287	NS	ENSDARG00000005612	aph1b	APH1B;APH1A	protein_coding
chr7	31199556	31200306	+	0.91146	1	0.0128849	NS	ENSDARG00000017901	tln2	TLN2	protein_coding
chr7	31298586	31299336	+	0.0232206	0.0811791	-0.436681	NS	ENSDARG00000053505	fbxo22	FBXO22	protein_coding
chr7	31423050	31423800	-	0	0	-46.2854	Hypo	ENSDARG00000077167	NMB (1 of 2)	NMB	protein_coding
chr7	31703537	31704287	-	0.224385	0.413545	0.844145	NS	ENSDARG00000053493	aldh1a2	ALDH1A2	protein_coding
chr7	31829692	31830442	+	0.305339	0.495829	-0.0971376	NS	ENSDARG00000017431	fam63b	FAM63B	protein_coding
chr7	32115583	32116333	-	0.485872	0.682647	0.0642996	NS	ENSDARG00000012495	mphosph10	MPHOSPH10	protein_coding
chr7	32115793	32116543	+	0.485872	0.682647	0.0642996	NS	ENSDARG00000045428	mcee	MCEE	protein_coding
chr7	32260040	32260790	-	1	1	0	NS	ENSDARG00000053405	sord	SORD	protein_coding
chr7	32266109	32266859	-	0.161199	0.331936	0.438061	NS	ENSDARG00000039477	C7H15orf43	C15orf43	protein_coding
chr7	32952221	32952971	-	0.0284872	0.096503	1.05861	NS	ENSDARG00000075158	igdcc3	IGDCC3	protein_coding
chr7	33165054	33165804	-	0.006238	0.0292548	-0.880503	NS	ENSDARG00000036164	cars	CARS	protein_coding
chr7	33703564	33704314	+	0.112179	0.256764	-0.492841	NS	ENSDARG00000060542	LGR4	LGR4;LGR6	protein_coding
chr7	34027900	34028650	+	0.427547	0.620302	0.0898941	NS	ENSDARG00000000442	slc39a13	SLC39A13	protein_coding
chr7	34056493	34057243	+	0.143622	0.30693	0.770471	NS	ENSDARG00000027394	AL929252.1	TMEM178A	protein_coding
chr7	34362462	34363212	+	0.0246044	0.0848109	0.520868	NS	ENSDARG00000051852	kcnc1a	KCNC1	protein_coding
chr7	34685542	34686292	-	0.117427	0.265309	0.793651	NS	ENSDARG00000006487	anp32a	ANP32D;ANP32A	protein_coding
chr7	34758063	34758813	+	0.014501	0.0568051	-6.89436	NS	ENSDARG00000068981	glceb	GLCE	protein_coding
chr7	34791158	34791908	+	0.0121149	0.049737	-10.5941	NS	ENSDARG00000052688	paqr5b	PAQR5	protein_coding
chr7	35187198	35187948	+	0.0389068	0.121348	7.93594	NS	ENSDARG00000083326	5S_rRNA	#N/A	rRNA
chr7	35215225	35215975	-	1.03226e-06	1.31815e-05	0.974359	NS	ENSDARG00000069028	BX511006.2	RXFP3	protein_coding
chr7	35405350	35406100	-	0.358682	0.548696	-0.223597	NS	ENSDARG00000011851	map2k5	MAP2K5	protein_coding
chr7	35632764	35633514	+	0.956381	1	0.0136571	NS	ENSDARG00000087196	fibinb	FIBIN	protein_coding
chr7	36003557	36004307	+	0.29161	0.481362	0.0641253	NS	ENSDARG00000051768	FHOD1	FHOD1	protein_coding
chr7	36176414	36177164	+	0.00197231	0.0111982	-6.59416	NS	ENSDARG00000075964	PLEKHG4	PLEKHG4	protein_coding
chr7	36381717	36382467	-	0.162205	0.332861	0.126904	NS	ENSDARG00000076297	NFATC3 (1 of 2)	NFATC3	protein_coding
chr7	36417935	36418685	+	0.260722	0.45113	0.398406	NS	ENSDARG00000060411	ddx28	DDX28	protein_coding
chr7	36522216	36522966	+	0.921933	1	-0.31746	NS	ENSDARG00000093844	zgc:136461	CTRB1	protein_coding
chr7	36522227	36522977	+	0.921933	1	-0.31746	NS	ENSDARG00000090428	ctrb1	CTRB1	protein_coding
chr7	36648044	36648794	+	0.639874	0.821084	-2.15934	NS	ENSDARG00000077546	ZDHHC1	ZDHHC1	protein_coding
chr7	36768414	36769164	-	0.51893	0.713619	1.69373	NS	ENSDARG00000014378	slc12a4	SLC12A4	protein_coding
chr7	36887081	36887831	-	0.229296	0.417973	-0.30008	NS	ENSDARG00000017676	mmp2	MMP2	protein_coding
chr7	37164443	37165193	-	0.0806891	0.206668	-0.967459	NS	ENSDARG00000034043	irx5a	IRX5	protein_coding
chr7	37793737	37794487	+	7.967e-32	5.49723e-30	-48.9478	Hypo	ENSDARG00000026862	aktip	AKTIP	protein_coding
chr7	38946810	38947560	-	0.132819	0.289565	-0.110436	NS	ENSDARG00000060058	cylda	CYLD	protein_coding
chr7	39085554	39086304	-	2.36381e-10	4.89309e-09	9.10346	NS	ENSDARG00000084410	5S_rRNA	#N/A	rRNA
chr7	39732276	39733026	-	0.302834	0.492456	-0.0472144	NS	ENSDARG00000008100	slc7a10	SLC7A10	protein_coding
chr7	39920876	39921626	+	0.505437	0.701441	0.112336	NS	ENSDARG00000077537	NUDT19	NUDT19	protein_coding
chr7	40071636	40072386	+	0.0209842	0.0747561	0.362319	NS	ENSDARG00000007141	psmc3	PSMC3	protein_coding
chr7	40136612	40137362	+	0.202776	0.386207	0.364964	NS	ENSDARG00000036043	ZNF408	ZNF408	protein_coding
chr7	40203402	40204152	+	0.0258169	0.0883706	4.1364	NS	ENSDARG00000017474	zgc:110699	RERG	protein_coding
chr7	40749235	40749985	-	0.776078	0.925505	0.539654	NS	ENSDARG00000008322	AMBRA1 (1 of 2)	AMBRA1	protein_coding
chr7	41130686	41131436	-	0.723393	0.893283	1.43248	NS	ENSDARG00000035963	CCDC96	CCDC96	protein_coding
chr7	41130731	41131481	+	0.723393	0.893283	1.43248	NS	ENSDARG00000003769	tada2b	TADA2B	protein_coding
chr7	41150973	41151723	+	0.0458592	0.137159	0.185965	NS	ENSDARG00000077465	SORCS2	SORCS2;SORCS1	protein_coding
chr7	41620543	41621293	+	0.113576	0.259405	1.50907	NS	ENSDARG00000035970	ptprn2	PTPRN2	protein_coding
chr7	42030515	42031265	+	1.3466e-09	2.52199e-08	7.95404	NS	ENSDARG00000035984	mnx1	MNX1	protein_coding
chr7	43059893	43060643	-	0.00365991	0.01894	-1.90764	NS	ENSDARG00000001999	adamts18	ADAMTS18	protein_coding
chr7	43366858	43367608	+	0.897029	1	-0.326149	NS	ENSDARG00000091463	5S_rRNA	#N/A	rRNA
chr7	43613139	43613889	+	0.00105285	0.0065313	-0.630418	NS	ENSDARG00000068567	shha	SHH	protein_coding
chr7	43722583	43723333	-	0.211255	0.397163	0.350877	NS	ENSDARG00000026599	eng2a	EN2	protein_coding
chr7	43889352	43890102	+	0.166384	0.338536	-0.106031	NS	ENSDARG00000000861	scrib	SCRIB	protein_coding
chr7	44151453	44152203	+	0.2709	0.459633	-0.335624	NS	ENSDARG00000059961	chpf2	CHPF2	protein_coding
chr7	44478026	44478776	+	0.965032	1	0.0157963	NS	ENSDARG00000035942	hrh3	HRH3	protein_coding
chr7	44610314	44611064	-	0.0428703	0.130191	-0.385728	NS	ENSDARG00000002506	C7H16orf87	C16orf87	protein_coding
chr7	44616556	44617306	+	0.251417	0.441813	0.239473	NS	ENSDARG00000012199	gpt2	GPT2	protein_coding
chr7	44760255	44761005	-	0.605241	0.793472	-1.28008	NS	ENSDARG00000021442	cdh11	CDH11	protein_coding
chr7	46455012	46455762	+	1	1	0	NS	ENSDARG00000007745	uqcrfs1	UQCRFS1	protein_coding
chr7	46901797	46902547	-	0.232217	0.420105	-3.55887	NS	ENSDARG00000086568	5S_rRNA	#N/A	rRNA
chr7	47321722	47322472	+	0.127113	0.280797	-2.62179	NS	ENSDARG00000086413	5S_rRNA	#N/A	rRNA
chr7	47572790	47573540	+	0.355425	0.545711	-0.146628	NS	ENSDARG00000003263	pop4	POP4	protein_coding
chr7	47599409	47600159	-	0.362695	0.552859	0.276263	NS	ENSDARG00000088500	C7H19orf12 (3 of 4)	C19orf12	protein_coding
chr7	47628779	47629529	-	0.447117	0.640599	-0.0414079	NS	ENSDARG00000068410	zgc:162297	#N/A	protein_coding
chr7	47628855	47629605	+	0.434336	0.628724	-0.0396197	NS	ENSDARG00000011133	ccne1	CCNE1	protein_coding
chr7	47777908	47778658	+	0.628902	0.812306	2.36378	NS	ENSDARG00000085596	U3	#N/A	snoRNA
chr7	49754330	49755080	+	0.604644	0.793216	-0.0680359	NS	ENSDARG00000035905	slc25a44b	SLC25A44	protein_coding
chr7	51729359	51730109	-	0.938024	1	-0.0135892	NS	ENSDARG00000035872	hsd17b12b	HSD17B12	protein_coding
chr7	51805823	51806573	-	0.181987	0.359315	0.238949	NS	ENSDARG00000044812	TTC17	TTC17	protein_coding
chr7	51904966	51905716	+	0	0	-45.9551	Hypo	ENSDARG00000044815	SERINC4	RP11-296A16.1;SERINC4;SERINC5	protein_coding
chr7	52337913	52338663	-	0.551979	0.746025	-0.949674	NS	ENSDARG00000052059	PAQR9	PAQR9	protein_coding
chr7	53103412	53104162	-	0.529663	0.724579	0.458017	NS	ENSDARG00000077769	CITED1	CITED1	protein_coding
chr7	53608849	53609599	+	0.27734	0.465548	-0.0921659	NS	ENSDARG00000068291	TMEM208	TMEM208	protein_coding
chr7	53788954	53789704	-	0.50276	0.699455	0.116678	NS	ENSDARG00000068296	SLCO3A1 (2 of 2)	SLCO3A1	protein_coding
chr7	53819328	53820078	+	0.579434	0.770945	0.10979	NS	ENSDARG00000003553	gnrhr2	#N/A	protein_coding
chr7	54398866	54399616	-	0.0236696	0.0821901	5.18616	NS	ENSDARG00000082675	5S_rRNA	#N/A	rRNA
chr7	54603125	54603875	-	1	1	0	NS	ENSDARG00000074700	oraov1	ORAOV1	protein_coding
chr7	54779100	54779850	-	0.0101472	0.0433569	-0.489853	NS	ENSDARG00000068102	zgc:153993	BAX	protein_coding
chr7	55004472	55005222	+	0.29601	0.486506	-0.0734214	NS	ENSDARG00000068099	fadd	FADD	protein_coding
chr7	55568961	55569711	-	0.474418	0.670657	-0.149232	NS	ENSDARG00000008937	neo1	NEO1	protein_coding
chr7	55910217	55910967	-	0.00451659	0.0224857	1.31579	NS	ENSDARG00000043246	znf609	ZNF609	protein_coding
chr7	56781282	56782032	+	0.00552418	0.0263353	0.424712	NS	ENSDARG00000051854	cdt1	CDT1	protein_coding
chr7	57966020	57966770	+	8.60785e-06	9.12632e-05	1.81079	NS	ENSDARG00000010250	nqo1	NQO1	protein_coding
chr7	58351683	58352433	+	0.703478	0.875009	-0.537921	NS	ENSDARG00000017010	scamp2l	SCAMP2	protein_coding
chr7	58783597	58784347	+	0.707249	0.879144	0.0464315	NS	ENSDARG00000051915	pde5ab	PDE5A	protein_coding
chr7	60038842	60039592	-	1	1	0	NS	ENSDARG00000051780	BOLA2	BOLA2B	protein_coding
chr7	60225810	60226560	+	5.08209e-30	3.33131e-28	14.0108	NS	ENSDARG00000090754	CR384075.2	#N/A	protein_coding
chr7	61530128	61530878	+	0.786742	0.933338	-0.312832	NS	ENSDARG00000077162	#N/A	KIAA1239	protein_coding
chr7	61750324	61751074	-	1	1	0	NS	ENSDARG00000018312	RELL1	RELL1	protein_coding
chr7	62645978	62646728	-	0.221733	0.410774	0.118096	NS	ENSDARG00000042728	plaa	PLAA	protein_coding
chr7	62646245	62646995	+	0.672772	0.850534	0.0376602	NS	ENSDARG00000087729	C7H4orf52	C4orf52	protein_coding
chr7	64100716	64101466	+	0	2.36444e-308	-39.1518	Hypo	ENSDARG00000060610	pcdh7b	PCDH7	protein_coding
chr7	65291482	65292232	-	0.215984	0.402399	0.313803	NS	ENSDARG00000041345	sox17	SOX17	protein_coding
chr7	65358523	65359273	-	1	1	0	NS	ENSDARG00000041338	mrpl15	MRPL15	protein_coding
chr7	65359030	65359780	+	1	1	0	NS	ENSDARG00000041337	lypla1	LYPLA1	protein_coding
chr7	65536392	65537142	+	1.40287e-34	1.06106e-32	-8.29688	NS	ENSDARG00000022633	PTPLA	PTPLA	protein_coding
chr7	65684411	65685161	+	1	1	0	NS	ENSDARG00000035838	ostc	OSTC	protein_coding
chr7	66721260	66722010	-	0.414974	0.607177	-0.31822	NS	ENSDARG00000013072	MMP15 (1 of 2)	MMP15	protein_coding
chr7	66829655	66830405	-	0.172768	0.347391	0.350302	NS	ENSDARG00000078118	CABZ01056056.1	FAM60A	protein_coding
chr7	66974555	66975305	-	0.032923	0.107815	-0.550964	NS	ENSDARG00000080006	tmem41b	TMEM41B	protein_coding
chr7	66982231	66982981	+	1	1	0	NS	ENSDARG00000035751	ipo7	IPO7	protein_coding
chr7	67001408	67002158	+	0.319681	0.509889	-1.68012	NS	ENSDARG00000083454	SNORA23	#N/A	snoRNA
chr7	67597953	67598703	+	0.408275	0.600434	0.350062	NS	ENSDARG00000059438	galntl4b	GALNT18;GALNTL4	protein_coding
chr7	68111424	68112174	-	0.0743655	0.195116	0.772491	NS	ENSDARG00000074159	CT573494.2	RASSF10	protein_coding
chr7	68666173	68666923	+	0.000412361	0.0029117	19.8232	Hyper	ENSDARG00000074602	MRVI1	MRVI1	protein_coding
chr7	69185709	69186459	+	0.89122	1	-0.340307	NS	ENSDARG00000086702	PKD1L2 (1 of 4)	#N/A	protein_coding
chr7	69434173	69434923	+	0.0706408	0.18836	2.98018	NS	ENSDARG00000089723	5S_rRNA	#N/A	rRNA
chr7	70556012	70556762	-	0.000556385	0.00378592	-7.91613	NS	ENSDARG00000089126	5S_rRNA	#N/A	rRNA
chr7	71756373	71757123	+	0.164832	0.336759	-4.75899	NS	ENSDARG00000087858	BX914218.1	#N/A	miRNA
chr7	72166493	72167243	+	0.302528	0.492456	-0.0524934	NS	ENSDARG00000035781	ctdnep1b	CTDNEP1	protein_coding
chr7	72206666	72207416	+	0.403489	0.595469	-0.190523	NS	ENSDARG00000082614	U2	#N/A	snRNA
chr7	72354107	72354857	-	0.286938	0.476402	-0.140016	NS	ENSDARG00000086033	tspan5	TSPAN5	protein_coding
chr7	72587483	72588233	-	0.0741157	0.194591	-8.11839	NS	ENSDARG00000079675	SYNPO2 (1 of 2)	SYNPO2	protein_coding
chr7	73224868	73225618	-	0.905896	1	-0.0418353	NS	ENSDARG00000067829	ppargc1a	PPARGC1A	protein_coding
chr7	75005679	75006429	+	0.230628	0.418677	-2.13797	NS	ENSDARG00000044635	ptprda	#N/A	protein_coding
chr7	75471524	75472274	+	0.697688	0.872221	-0.0493312	NS	ENSDARG00000017014	ywhae2	YWHAE	protein_coding
chr7	76613645	76614395	+	0.500142	0.697538	2.54565	NS	ENSDARG00000079738	ZNF219	ZNF219	protein_coding
chr7	76818546	76819296	+	0.0615666	0.170163	2.78063	NS	ENSDARG00000091770	zgc:173552	#N/A	protein_coding
chr7	76822585	76823335	+	0.317631	0.508649	0.438054	NS	ENSDARG00000076766	zgc:163061	HIST1H1A;HIST1H1D	protein_coding
chr7	76825474	76826224	+	7.93057e-49	7.99768e-47	19.4133	Hyper	ENSDARG00000078294	zgc:173552	#N/A	protein_coding
chr7	76835343	76836093	-	0.516565	0.71236	-0.33854	NS	ENSDARG00000089517	zgc:92594	TRIM8	protein_coding
chr7	76846267	76847017	-	0.157938	0.327277	-1.67652	NS	ENSDARG00000086709	zgc:173552	#N/A	protein_coding
chr7	76847526	76848276	-	0.0691874	0.184986	-0.258322	NS	ENSDARG00000074260	HIST2H2AB (25 of 30)	HIST2H2AA3;HIST1H2AH	protein_coding
chr7	76848989	76849739	-	3.06565e-05	0.000291237	2.22922	NS	ENSDARG00000075538	zgc:163061	HIST1H1B;HIST1H1C	protein_coding
chr7	76851811	76852561	-	0.263678	0.453821	0.430416	NS	ENSDARG00000086751	#N/A	HIST1H2BD;HIST1H2BB	protein_coding
chr7	76855007	76855757	-	0.000562442	0.00382053	-0.977726	NS	ENSDARG00000091525	zgc:173552	#N/A	protein_coding
chr7	76856604	76857354	-	1.79624e-08	2.93137e-07	-1.1141	NS	ENSDARG00000091205	HIST2H2AB (19 of 30)	HIST2H2AB	protein_coding
chr7	76957789	76958539	+	0.997596	1	-0.016559	NS	ENSDARG00000059452	PTPRD (2 of 2)	PTPRD	protein_coding
chr7	77046069	77046819	+	0.9397	1	-0.00789033	NS	ENSDARG00000046085	CLDND1 (1 of 2)	CLDND1	protein_coding
chr7	77053340	77054090	+	0.213147	0.399385	0.318338	NS	ENSDARG00000088558	RBPMS	RBPMS	protein_coding
chr8	32957	33707	+	0.511438	0.707274	4.64286	NS	ENSDARG00000091708	SLC12A2 (1 of 6)	SLC12A2	protein_coding
chr8	441891	442641	+	0.141843	0.303685	-0.062054	NS	ENSDARG00000046022	tmed7	TICAM2	protein_coding
chr8	474220	474970	+	0.614035	0.800464	0.142176	NS	ENSDARG00000062794	trim36	TRIM36	protein_coding
chr8	498654	499404	-	1.04037e-37	8.52455e-36	-37.5585	Hypo	ENSDARG00000046024	wibg	WIBG	protein_coding
chr8	504977	505727	+	0.702139	0.875009	0.330285	NS	ENSDARG00000087781	SPATS2 (2 of 2)	SPATS2	protein_coding
chr8	588635	589385	-	1	1	0	NS	ENSDARG00000035700	zgc:101664	CTC-534A2.2	protein_coding
chr8	588815	589565	+	0.278686	0.466811	-0.183992	NS	ENSDARG00000035699	srp19	SRP19	protein_coding
chr8	703419	704169	+	0.208143	0.394335	1.3955	NS	ENSDARG00000089233	CSGALNACT1 (2 of 2)	CSGALNACT1	protein_coding
chr8	1006967	1007717	+	0.373108	0.563967	1.05459	NS	ENSDARG00000059236	ptger4a	PTGER4	protein_coding
chr8	1150269	1151019	+	0.741125	0.901992	0.117198	NS	ENSDARG00000058558	prosapip1b	PROSAPIP1	protein_coding
chr8	1335416	1336166	-	0.174509	0.3489	0.164322	NS	ENSDARG00000021483	cdc14b	CDC14B	protein_coding
chr8	2091782	2092532	-	4.82361e-05	0.000440169	-2.9484	NS	ENSDARG00000058658	si:dkey-178e17.3	SBSPON	protein_coding
chr8	2241778	2242528	-	0.205372	0.390396	-1.93447	NS	ENSDARG00000088853	CLTCL1 (1 of 3)	CLTCL1	protein_coding
chr8	2259452	2260202	+	9.51487e-05	0.000811756	-4.40887	NS	ENSDARG00000067562	CLTCL1 (3 of 3)	CLTC	protein_coding
chr8	2680952	2681702	-	1	1	0	NS	ENSDARG00000058451	rpl6	RPL6	protein_coding
chr8	2750561	2751311	+	0.202043	0.385464	0.0877685	NS	ENSDARG00000074720	si:ch211-51h9.7	CRBN	protein_coding
chr8	3625955	3626705	+	0.00528809	0.0253635	5.39956	NS	ENSDARG00000089165	#N/A	FUT9;FUT5	protein_coding
chr8	4708011	4708761	-	0.266942	0.457067	-0.139432	NS	ENSDARG00000079745	si:ch211-166a6.5	KIAA0664	protein_coding
chr8	4902499	4903249	-	0.0186801	0.0687267	-0.576923	NS	ENSDARG00000017140	zgc:63587	2-Sep	protein_coding
chr8	4913706	4914456	+	0.018503	0.0683306	-8.86041	NS	ENSDARG00000080448	U1	#N/A	snRNA
chr8	5282879	5283629	-	0.0157787	0.0604851	-6.19771	NS	ENSDARG00000083369	5S_rRNA	#N/A	rRNA
chr8	7446539	7447289	-	0.498559	0.696399	-0.763446	NS	ENSDARG00000012426	nefl	NEFL	protein_coding
chr8	7662640	7663390	-	1.71512e-08	2.81065e-07	-13.6603	NS	ENSDARG00000034836	wu:fd11e11	KRT7	protein_coding
chr8	7851757	7852507	+	0.07561	0.197374	0.576923	NS	ENSDARG00000093022	C8H11orf31	C11orf31	protein_coding
chr8	7851857	7852607	+	0.00462076	0.0227168	0.147348	NS	ENSDARG00000059124	CENPA	CENPA	protein_coding
chr8	7927853	7928603	-	1.39013e-09	2.59118e-08	-14.1128	NS	ENSDARG00000076943	lhfpl4b	#N/A	protein_coding
chr8	7983780	7984530	+	0.00386669	0.0197503	-11.9738	NS	ENSDARG00000088228	5S_rRNA	#N/A	rRNA
chr8	8991001	8991751	-	0.132113	0.288666	0.262453	NS	ENSDARG00000032072	cdk16	CDK16	protein_coding
chr8	9064506	9065256	-	1.18036e-09	2.2319e-08	14.614	NS	ENSDARG00000084164	5S_rRNA	#N/A	rRNA
chr8	9076745	9077495	+	0.00291921	0.0155995	-6.9943	NS	ENSDARG00000017742	GRM6 (1 of 2)	GRM6	protein_coding
chr8	9405235	9405985	+	1	1	0	NS	ENSDARG00000059006	otud5a	OTUD5	protein_coding
chr8	9663291	9664041	-	0.0938812	0.229196	0.712773	NS	ENSDARG00000043646	slc6a8	SLC6A8	protein_coding
chr8	10891814	10892564	+	0.745034	0.906067	1.01648	NS	ENSDARG00000095123	si:ch211-45l19.2	#N/A	processed_transcript
chr8	10914160	10914910	-	1	1	0	NS	ENSDARG00000059120	pim1	PIM1	protein_coding
chr8	11504199	11504949	+	0.219574	0.407352	-0.671141	NS	ENSDARG00000074168	fam208b	FAM208B	protein_coding
chr8	11536215	11536965	+	0.318615	0.509188	-0.446429	NS	ENSDARG00000078221	PLEKHA2	PLEKHA2	protein_coding
chr8	11594271	11595021	+	0.240031	0.42862	-1.41714	NS	ENSDARG00000033832	ampd1	AMPD1	protein_coding
chr8	11639758	11640508	+	0.286419	0.476032	-3.47693	NS	ENSDARG00000093107	si:dkeyp-31a2.1	DENND2A	protein_coding
chr8	11843976	11844726	-	0.335046	0.52394	-0.113895	NS	ENSDARG00000074238	brpf3	BRPF3	protein_coding
chr8	11975437	11976187	+	0.0170857	0.0643043	-3.33547	NS	ENSDARG00000023443	tjp2b	TJP2	protein_coding
chr8	12949717	12950467	-	0.0541694	0.155057	0.519409	NS	ENSDARG00000069482	traf1	TRAF1	protein_coding
chr8	13471386	13472136	+	0.00299362	0.0159322	-2.11902	NS	ENSDARG00000058716	cept1a	CEPT1	protein_coding
chr8	13581201	13581951	+	0.00384574	0.0197201	-0.234375	NS	ENSDARG00000031261	sap30bp	SAP30BP	protein_coding
chr8	13905566	13906316	+	0.529922	0.724682	-2.45471	NS	ENSDARG00000010252	jak3	JAK3	protein_coding
chr8	13959322	13960072	-	0.543142	0.737631	-4.7619	NS	ENSDARG00000094651	si:ch211-126g16.2	#N/A	protein_coding
chr8	14515744	14516494	-	1	1	0	NS	ENSDARG00000092482	si:dkeyp-110g5.4	#N/A	protein_coding
chr8	14596985	14597735	-	1	1	0	NS	ENSDARG00000029783	DEDD	DEDD	protein_coding
chr8	14696254	14697004	-	0.281604	0.470097	0.108578	NS	ENSDARG00000026845	rhoaa	RHOA	protein_coding
chr8	14892341	14893091	-	0.0127541	0.0513347	-0.750469	NS	ENSDARG00000062449	xpr1	XPR1	protein_coding
chr8	14897723	14898473	+	0.931325	1	-0.00951006	NS	ENSDARG00000039456	acbd6	ACBD6	protein_coding
chr8	15071236	15071986	-	0.256832	0.447749	0.501649	NS	ENSDARG00000039459	qsox1	QSOX1	protein_coding
chr8	15125735	15126485	-	0.072567	0.192063	0.208728	NS	ENSDARG00000058000	CEP350	CEP350	protein_coding
chr8	15568723	15569473	+	0.811581	0.951401	0.261371	NS	ENSDARG00000086590	5S_rRNA	#N/A	rRNA
chr8	15794325	15795075	+	0.0999584	0.239446	0.226757	NS	ENSDARG00000057648	dnttip2	DNTTIP2	protein_coding
chr8	16777963	16778713	-	0.957925	1	-0.0303261	NS	ENSDARG00000039412	dmrta2	DMRTA2	protein_coding
chr8	17597592	17598342	+	0.185118	0.364041	-9.05797	NS	ENSDARG00000019130	plk2b	PLK2	protein_coding
chr8	18035348	18036098	-	0.825273	0.961434	-0.0200043	NS	ENSDARG00000042151	skia	SKI	protein_coding
chr8	18560989	18561739	-	0.0346182	0.111099	-0.942237	NS	ENSDARG00000042112	dio1	DIO1	protein_coding
chr8	19101822	19102572	-	0.861994	0.987252	0.0241747	NS	ENSDARG00000057322	TMEM47	TMEM47	protein_coding
chr8	19194187	19194937	+	0.406609	0.598949	3.84615	NS	ENSDARG00000082252	5S_rRNA	#N/A	rRNA
chr8	19423872	19424622	-	0.0152772	0.0589073	0.316656	NS	ENSDARG00000057231	rorca	RORB	protein_coding
chr8	19576351	19577101	-	0.106452	0.24936	-1.85954	NS	ENSDARG00000061976	#N/A	SEMA6B	protein_coding
chr8	19770787	19771537	-	0.24486	0.433994	-0.117995	NS	ENSDARG00000043084	FAM108A1 (1 of 2)	FAM108A1;FAM108A3P	protein_coding
chr8	19919555	19920305	-	0.183966	0.36258	-1.37287	NS	ENSDARG00000014670	glt25d2	GLT25D2;GLT25D1	protein_coding
chr8	20159249	20159999	+	1	1	0	NS	ENSDARG00000013222	SLC35A3 (1 of 2)	SLC35A3	protein_coding
chr8	20441642	20442392	-	0.00735076	0.0334379	-0.467677	NS	ENSDARG00000088816	si:ch211-120j21.1	TRABD2B	protein_coding
chr8	20675769	20676519	-	0.110096	0.254112	-1.60852	NS	ENSDARG00000013575	rfx2	RFX2	protein_coding
chr8	20768077	20768827	-	0.144833	0.308568	0.165545	NS	ENSDARG00000043185	mllt1	MLLT1	protein_coding
chr8	20952479	20953229	-	0.22019	0.40817	-1.55089	NS	ENSDARG00000084846	5S_rRNA	#N/A	rRNA
chr8	21025840	21026590	+	0.0341027	0.11012	-5.77824	NS	ENSDARG00000021959	zgc:101100	DMBX1	protein_coding
chr8	21033407	21034157	+	0.600755	0.789696	-0.0453205	NS	ENSDARG00000034056	csnk1g2b	CSNK1G2	protein_coding
chr8	21589889	21590639	-	1	1	0	NS	ENSDARG00000094336	si:dkeyp-82a1.6	TOR1AIP2	protein_coding
chr8	21609272	21610022	-	0.154676	0.322796	-0.206672	NS	ENSDARG00000069102	zgc:112962	TOR1AIP1	protein_coding
chr8	21647764	21648514	-	0.384625	0.577245	0.17412	NS	ENSDARG00000069099	tmco1	TMCO1	protein_coding
chr8	21722277	21723027	-	0.41106	0.602796	-0.247948	NS	ENSDARG00000069095	gls2	GLS2	protein_coding
chr8	22527921	22528671	-	0.808906	0.949232	0.256387	NS	ENSDARG00000091965	si:dkey-231p15.1	THAP11	protein_coding
chr8	22884283	22885033	+	0.858892	0.98542	-0.394425	NS	ENSDARG00000009748	dffb	DFFB	protein_coding
chr8	22895346	22896096	-	7.60225e-07	9.96654e-06	0.550435	NS	ENSDARG00000069009	C8H1orf174	C1orf174	protein_coding
chr8	22934336	22935086	+	0.0219269	0.0776925	-0.513479	NS	ENSDARG00000053138	lrrc47	LRRC47	protein_coding
chr8	23149630	23150380	-	0.710361	0.881618	1.02867	NS	ENSDARG00000074758	csde1	CSDE1	protein_coding
chr8	23411547	23412297	-	0.0293264	0.0985819	1.82482	NS	ENSDARG00000028819	porcnl	PORCN	protein_coding
chr8	23957560	23958310	+	0.0571634	0.160818	0.535788	NS	ENSDARG00000016447	ythdf1	YTHDF1	protein_coding
chr8	24018192	24018942	+	0.147899	0.312706	-0.185188	NS	ENSDARG00000042948	dnajc5aa	DNAJC5	protein_coding
chr8	24046655	24047405	+	0.00207469	0.0116402	0.329214	NS	ENSDARG00000027154	tpd52l2a	TPD52L2	protein_coding
chr8	24242660	24243410	-	0.0218848	0.0776329	-0.168634	NS	ENSDARG00000092373	si:dkey-16n15.3	#N/A	antisense
chr8	25597484	25598234	+	0.576681	0.769365	0.272269	NS	ENSDARG00000042807	slc16a4	SLC16A4	protein_coding
chr8	25761386	25762136	-	0.00736263	0.0334379	7.2695	NS	ENSDARG00000095917	si:dkey-71l10.3	#N/A	antisense
chr8	25886854	25887604	-	0.18401	0.36258	0.15456	NS	ENSDARG00000001621	nfyal	NFYA	protein_coding
chr8	25886972	25887722	+	0.18401	0.36258	0.15456	NS	ENSDARG00000061314	NGRN	NGRN	protein_coding
chr8	25943850	25944600	+	0.438262	0.633009	0.0874374	NS	ENSDARG00000056268	atxn7l2b	ATXN7L2	protein_coding
chr8	26191152	26191902	-	0.072383	0.191705	3.14614	NS	ENSDARG00000011553	atp5f1	ATP5F1;ATP5F1P3	protein_coding
chr8	26613987	26614737	-	0.0122076	0.0499611	0.239721	NS	ENSDARG00000055753	suv39h1b	SUV39H1	protein_coding
chr8	26614097	26614847	+	0.0476244	0.141134	0.197782	NS	ENSDARG00000055757	tmem9	TMEM9	protein_coding
chr8	26745020	26745770	+	0.421611	0.614596	-0.141156	NS	ENSDARG00000055763	tmem115	TMEM115	protein_coding
chr8	26912120	26912870	+	0.309418	0.49936	0.195637	NS	ENSDARG00000006900	impdh2	IMPDH2	protein_coding
chr8	27182720	27183470	+	0.378034	0.569439	-0.136024	NS	ENSDARG00000033184	prkar2aa	PRKAR2A	protein_coding
chr8	27262640	27263390	+	0.237727	0.425765	-0.103199	NS	ENSDARG00000036811	ifrd2	IFRD2	protein_coding
chr8	27770959	27771709	-	2.1718e-10	4.51941e-09	-16.4397	Hypo	ENSDARG00000017055	zymnd12	ZMYND12	protein_coding
chr8	28367983	28368733	-	0.873885	0.997502	0.0602249	NS	ENSDARG00000020292	si:ch211-254n4.3	FAM19A2	protein_coding
chr8	28710908	28711658	-	0.0668593	0.180071	-0.811376	NS	ENSDARG00000056091	cttnbp2nl	CTTNBP2NL	protein_coding
chr8	29111960	29112710	+	0.0788268	0.202896	-0.383481	NS	ENSDARG00000073900	fam212b	#N/A	processed_transcript
chr8	29112222	29112972	-	0.339953	0.5291	0.18079	NS	ENSDARG00000061204	ddx20	DDX20	protein_coding
chr8	29239784	29240534	-	0.16556	0.337382	-0.657895	NS	ENSDARG00000042717	adipor1b	ADIPOR1	protein_coding
chr8	29441249	29441999	+	0.648105	0.828404	-0.360691	NS	ENSDARG00000067544	par1	TCF15	protein_coding
chr8	30589779	30590529	+	0.831653	0.964984	0.0535777	NS	ENSDARG00000017681	mapk4	MAPK4	protein_coding
chr8	31273242	31273992	+	0.101421	0.241334	-1.42238	NS	ENSDARG00000004318	cbwd	CBWD6;CBWD1	protein_coding
chr8	31303703	31304453	+	0.363149	0.552949	-1.19844	NS	ENSDARG00000060745	pgm5	PGM5	protein_coding
chr8	31589775	31590525	-	0.0494627	0.145394	-0.28169	NS	ENSDARG00000068438	GUCD1	GUCD1	protein_coding
chr8	31644905	31645655	+	0.0515571	0.149959	0.712435	NS	ENSDARG00000026325	mmp11a	MMP11	protein_coding
chr8	31855829	31856579	+	0.579275	0.770945	0.0231181	NS	ENSDARG00000068415	ptgesl	PTGES2	protein_coding
chr8	31967090	31967840	+	0.00375154	0.0193633	-1.03729	NS	ENSDARG00000060368	syn1	SYN1	protein_coding
chr8	32668938	32669688	+	2.90814e-24	1.16711e-22	-2.8835	NS	ENSDARG00000054794	plcxd3	PLCXD3	protein_coding
chr8	32767166	32767916	-	0.686101	0.861953	-0.0914206	NS	ENSDARG00000060601	rgs7bpa	RGS7BP	protein_coding
chr8	32789192	32789942	+	0.388014	0.580913	0.24146	NS	ENSDARG00000093745	htr1aa	HTR1A	protein_coding
chr8	32789294	32790044	+	0.388014	0.580913	0.24146	NS	ENSDARG00000089526	BX571721.1	#N/A	pseudogene
chr8	34002219	34002969	-	0.0180355	0.0669818	-0.220167	NS	ENSDARG00000013492	zbtb34	ZBTB34	protein_coding
chr8	34905839	34906589	-	0.0813318	0.207443	-0.584112	NS	ENSDARG00000013615	pbx3b	#N/A	processed_transcript
chr8	37374993	37375743	-	0.227312	0.416521	0.296916	NS	ENSDARG00000000384	slc15a4	SLC15A4	protein_coding
chr8	37378707	37379457	+	1.19343e-54	1.30382e-52	-7.8628	NS	ENSDARG00000091241	GLT1D1	GLT1D1	protein_coding
chr8	37666318	37667068	-	1	1	0	NS	ENSDARG00000056279	CCDC157	CCDC157	protein_coding
chr8	37666459	37667209	+	1	1	0	NS	ENSDARG00000041887	sf3a1	SF3A1	protein_coding
chr8	37729724	37730474	-	0.125429	0.278394	-0.259516	NS	ENSDARG00000029612	t54l	GPKOW	protein_coding
chr8	39246889	39247639	-	0.41895	0.61163	0.262335	NS	ENSDARG00000076994	gpr124	GPR124	protein_coding
chr8	39494589	39495339	-	0.108418	0.251718	-0.613497	NS	ENSDARG00000037476	sorbs3	SORBS3	protein_coding
chr8	39594097	39594847	-	0.00141585	0.0084117	-4.63455	NS	ENSDARG00000037475	FOXB2	FOXB2	protein_coding
chr8	39675192	39675942	-	0.796545	0.939937	0.433123	NS	ENSDARG00000092042	si:dkey-162f21.6	#N/A	processed_transcript
chr8	41236009	41236759	-	0.000921153	0.00581524	4.73674	NS	ENSDARG00000095478	si:dkey-70b24.5	#N/A	processed_transcript
chr8	41316183	41316933	+	0.7227	0.892987	0.0591243	NS	ENSDARG00000074659	PCSK5 (2 of 2)	PCSK5	protein_coding
chr8	41383449	41384199	-	0.00200613	0.0113199	-6.65483	NS	ENSDARG00000088942	CR354374.1	#N/A	miRNA
chr8	41559089	41559839	+	0.271676	0.460164	1.70772	NS	ENSDARG00000010710	msi1	MSI1	protein_coding
chr8	41616053	41616803	+	0.460948	0.657279	2.08221	NS	ENSDARG00000086589	TMEM233	TMEM233	protein_coding
chr8	41836505	41837255	-	0.343373	0.532362	0.0787987	NS	ENSDARG00000059630	mlec	MLEC	protein_coding
chr8	41950656	41951406	+	0.842777	0.973177	0.315719	NS	ENSDARG00000052045	ggt5a	GGT5	protein_coding
chr8	42033549	42034299	+	0.010882	0.0458233	-1.15496	NS	ENSDARG00000074308	fam211ba	FAM211B	protein_coding
chr8	42276324	42277074	-	0.0122728	0.0501756	0.285171	NS	ENSDARG00000036572	dusp2	DUSP2	protein_coding
chr8	42319405	42320155	+	0.0714122	0.189677	-0.488998	NS	ENSDARG00000011515	ORAI1 (2 of 2)	ORAI1	protein_coding
chr8	42526598	42527348	-	1	1	0	NS	ENSDARG00000078356	aplnra	APLNR	protein_coding
chr8	43276359	43277109	+	0.291582	0.481362	3.13476	NS	ENSDARG00000079932	zgc:152830	NPEPL1	protein_coding
chr8	43317621	43318371	-	0.392547	0.585027	0.571429	NS	ENSDARG00000053452	pop5	POP5	protein_coding
chr8	43571563	43572313	+	0.728546	0.895675	-0.0631786	NS	ENSDARG00000078536	MEGF9 (1 of 2)	MEGF9	protein_coding
chr8	44664385	44665135	-	3.00674e-71	4.54827e-69	21.4434	Hyper	ENSDARG00000053509	kazald3	KAZALD1	protein_coding
chr8	44669679	44670429	+	0.946043	1	-0.102884	NS	ENSDARG00000053512	crybb2	CRYBB2	protein_coding
chr8	44752504	44753254	-	0.0455212	0.136429	0.167364	NS	ENSDARG00000075349	si:ch73-138n13.1	CTA-221G9.5;KIAA1671;NA	protein_coding
chr8	44752678	44753428	+	0.0455212	0.136429	0.167364	NS	ENSDARG00000091860	zgc:194007	#N/A	protein_coding
chr8	45198417	45199167	-	1.53892e-05	0.000153619	0.803571	NS	ENSDARG00000041750	CCDC92	CCDC92	protein_coding
chr8	46415049	46415799	+	0.128434	0.282484	2.9802	NS	ENSDARG00000074040	EP400NL	EP400	protein_coding
chr8	46880676	46881426	-	0.618197	0.804185	0.9979	NS	ENSDARG00000089445	5S_rRNA	#N/A	rRNA
chr8	46927354	46928104	-	0.592213	0.781602	0.222868	NS	ENSDARG00000043177	lsm1	LSM1	protein_coding
chr8	47730428	47731178	+	0.00280569	0.0151662	-7.49825	NS	ENSDARG00000095899	si:dkeyp-46a10.2	#N/A	processed_transcript
chr8	47913450	47914200	-	0.212339	0.398629	-0.0461255	NS	ENSDARG00000009212	ppiaa	PPIF	protein_coding
chr8	48198535	48199285	-	0.134922	0.292258	-0.48538	NS	ENSDARG00000075332	si:ch211-119d14.3	#N/A	protein_coding
chr8	49050001	49050751	-	1	1	0	NS	ENSDARG00000018653	acot7	ACOT7	protein_coding
chr8	49254672	49255422	+	0.0375883	0.118362	-3.40746	NS	ENSDARG00000077114	arhgef16	ARHGEF16	protein_coding
chr8	50003029	50003779	-	0.00637456	0.029565	-8.87453	NS	ENSDARG00000073801	si:dkeyp-104h9.5	KIAA2013	protein_coding
chr8	51061089	51061839	+	0.207895	0.394303	-0.105362	NS	ENSDARG00000068149	tprg1l	TPRG1L	protein_coding
chr8	51107459	51108209	-	0.653733	0.83316	0.0297302	NS	ENSDARG00000009557	wrap73	WRAP73	protein_coding
chr8	51107887	51108637	+	0.236414	0.424768	-0.124844	NS	ENSDARG00000017953	tp73	TP73	protein_coding
chr8	51202129	51202879	+	0.205102	0.39026	-0.46729	NS	ENSDARG00000012747	rer1	RER1	protein_coding
chr8	51225454	51226204	+	0.0892002	0.220783	-0.574713	NS	ENSDARG00000011855	AAK1 (1 of 2)	AAK1	protein_coding
chr8	51412819	51413569	-	0.880301	1	0.218909	NS	ENSDARG00000093023	si:ch211-37p17.4	#N/A	processed_transcript
chr8	52038830	52039580	+	4.60552e-05	0.000422226	3.27087	NS	ENSDARG00000059897	ntrk2a	NTRK2	protein_coding
chr8	52448464	52449214	+	0.625587	0.810152	0.075142	NS	ENSDARG00000003303	stc1	STC1	protein_coding
chr8	53295906	53296656	-	0.379066	0.57034	3.76583	NS	ENSDARG00000085803	5S_rRNA	#N/A	rRNA
chr8	54369308	54370058	-	1	1	0	NS	ENSDARG00000039225	vps13a	VPS13A	protein_coding
chr8	54562174	54562924	+	0.963682	1	0.108542	NS	ENSDARG00000015057	ube2d4	UBE2D4	protein_coding
chr8	54691644	54692394	-	0.234312	0.421488	-0.315413	NS	ENSDARG00000011208	CABZ01070469.1	COX5B	protein_coding
chr8	54742145	54742895	-	4.36609e-25	1.84643e-23	-18.2117	Hypo	ENSDARG00000078176	CABZ01070468.1	PHYHIP	protein_coding
chr8	55053630	55054380	-	2.39785e-06	2.79844e-05	4.56549	NS	ENSDARG00000052657	si:dkey-90l8.3	LMO4	protein_coding
chr8	55494011	55494761	+	0.0631601	0.173272	-0.157569	NS	ENSDARG00000067944	actr8	ACTR8	protein_coding
chr8	55542224	55542974	+	0.000613642	0.00409755	4.49125	NS	ENSDARG00000075162	CHDH	CHDH	protein_coding
chr8	55598619	55599369	-	0.046014	0.137517	-2.04191	NS	ENSDARG00000090746	fgd	FGD3	protein_coding
chr8	55649205	55649955	+	0.212914	0.399328	-0.0938086	NS	ENSDARG00000043079	MMP23B	MMP23B	protein_coding
chr8	55707911	55708661	-	1.00561e-10	2.13787e-09	11.6828	NS	ENSDARG00000002193	rho	RHO	protein_coding
chr8	55824114	55824864	-	0.32398	0.513589	2.20168	NS	ENSDARG00000079822	BSN (2 of 2)	BSN	protein_coding
chr8	56144555	56145305	+	0.228533	0.417474	0.10232	NS	ENSDARG00000076747	TMCC1 (2 of 2)	TMCC1	protein_coding
chr9	57251	58001	-	0.00390437	0.0199168	0.498339	NS	ENSDARG00000034961	bzw1b	BZW1	protein_coding
chr9	219832	220582	+	0.363522	0.553301	-0.0434909	NS	ENSDARG00000013184	pcbp2	PCBP2	protein_coding
chr9	264519	265269	-	0.007693	0.0346185	-1.09277	NS	ENSDARG00000042565	map3k12	MAP3K12	protein_coding
chr9	544253	545003	-	0.980244	1	0.0313133	NS	ENSDARG00000088027	CABZ01067071.1	#N/A	protein_coding
chr9	696953	697703	+	0.0331407	0.108362	0.196486	NS	ENSDARG00000011999	ybey	YBEY	protein_coding
chr9	731286	732036	-	0.732494	0.895675	0.0226681	NS	ENSDARG00000040990	usp37	USP37	protein_coding
chr9	793332	794082	-	0.692094	0.867434	-1.58785	NS	ENSDARG00000059294	marco	MARCO	protein_coding
chr9	879090	879840	+	0.0222824	0.0784571	2.91796	NS	ENSDARG00000075641	steap3	STEAP3	protein_coding
chr9	979556	980306	+	1	1	0	NS	ENSDARG00000088472	dock9a	DOCK9	protein_coding
chr9	1353906	1354656	+	0.022094	0.0780732	0.656362	NS	ENSDARG00000076718	prkra	PRKRA	protein_coding
chr9	1448146	1448896	-	0.000986072	0.0061559	-2.25632	NS	ENSDARG00000063730	osbpl6	OSBPL6	protein_coding
chr9	1980622	1981372	-	0.901909	1	0.0984014	NS	ENSDARG00000059256	hoxd13a	HOXD13	protein_coding
chr9	2106888	2107638	+	0.302886	0.492456	-1.55269	NS	ENSDARG00000084042	5S_rRNA	#N/A	rRNA
chr9	2271911	2272661	+	2.08787e-07	3.00092e-06	7.06013	NS	ENSDARG00000094970	si:ch211-245l1.2	#N/A	processed_transcript
chr9	2272086	2272836	-	2.08787e-07	3.00092e-06	7.06013	NS	ENSDARG00000093786	si:ch211-245l1.1	#N/A	processed_transcript
chr9	2331897	2332647	-	0.690024	0.865357	0.260284	NS	ENSDARG00000092110	si:ch1073-470i20.2	#N/A	processed_transcript
chr9	3168115	3168865	+	0.0854384	0.214441	0.0840689	NS	ENSDARG00000005756	dync1i2a	DYNC1I2	protein_coding
chr9	3649209	3649959	-	0.195595	0.377687	-0.44867	NS	ENSDARG00000093411	gad1a	GAD1	protein_coding
chr9	5362051	5362801	-	0.00408609	0.0206298	1.68539	NS	ENSDARG00000059209	abhd13	ABHD13	protein_coding
chr9	7253989	7254739	-	3.11336e-06	3.58036e-05	1.26557	NS	ENSDARG00000063330	mgat4a	MGAT4A	protein_coding
chr9	7497190	7497940	+	0.0693265	0.185232	-0.122474	NS	ENSDARG00000042115	tmem198a	TMEM198	protein_coding
chr9	7580342	7581092	-	4.3419e-79	7.11529e-77	-53.6048	Hypo	ENSDARG00000058656	desma	DES	protein_coding
chr9	7696317	7697067	-	0.379979	0.571415	0.628388	NS	ENSDARG00000058644	DNAJB2	DNAJB2	protein_coding
chr9	7765168	7765918	+	0.0396911	0.123403	-0.8768	NS	ENSDARG00000042106	mnx2a	MNX1	protein_coding
chr9	8985436	8986186	+	0.0226784	0.0796377	0.734591	NS	ENSDARG00000004771	ankrd10b	ANKRD10	protein_coding
chr9	10151576	10152326	+	0.015635	0.0599927	0.457752	NS	ENSDARG00000086795	TTF2	TTF2	protein_coding
chr9	12545712	12546462	-	0.966134	1	-0.00500258	NS	ENSDARG00000012222	nup35	NUP35	protein_coding
chr9	12851301	12852051	-	0.763019	0.915763	0.022338	NS	ENSDARG00000003421	igf2bp2a	IGF2BP2	protein_coding
chr9	13235492	13236242	+	0.160984	0.33184	0.239808	NS	ENSDARG00000020057	bmpr2b	BMPR2	protein_coding
chr9	13396151	13396901	+	0.207857	0.394303	-0.143472	NS	ENSDARG00000009839	FAM117B (1 of 2)	FAM117B	protein_coding
chr9	14275352	14276102	+	0.0128521	0.0515787	3.79684	NS	ENSDARG00000069978	si:ch211-67e16.2	#N/A	protein_coding
chr9	14384628	14385378	-	0.596757	0.786016	2.4759	NS	ENSDARG00000000369	PRKAG3 (1 of 2)	PRKAG3	protein_coding
chr9	16204513	16205263	-	0.769106	0.92054	-0.0556689	NS	ENSDARG00000090974	si:dkey-114e9.1	EPHA4	protein_coding
chr9	16341360	16342110	+	0.260015	0.450802	-0.4	NS	ENSDARG00000024694	myo1bl2	MYO1B	protein_coding
chr9	16797409	16798159	+	0.795285	0.93941	1.36612	NS	ENSDARG00000095057	si:dkey-103d23.3	#N/A	protein_coding
chr9	17933384	17934134	-	0.761471	0.914742	0.489034	NS	ENSDARG00000041220	ftr53	#N/A	protein_coding
chr9	19495138	19495888	-	0.409111	0.600834	1.46889	NS	ENSDARG00000068691	kctd4	KCTD4	protein_coding
chr9	19985841	19986591	+	0.000118852	0.000994567	-9.82628	NS	ENSDARG00000086103	slc37a1	SLC37A1	protein_coding
chr9	20357411	20358161	-	0.172658	0.34737	-0.287948	NS	ENSDARG00000018765	PKNOX1 (3 of 3)	PKNOX1	protein_coding
chr9	20465524	20466274	-	0.0199818	0.0726996	0.703786	NS	ENSDARG00000060280	PDE9A (1 of 2)	PDE9A	protein_coding
chr9	22100816	22101566	-	0.00786913	0.0351775	0.934273	NS	ENSDARG00000002582	tbx15	TBX15	protein_coding
chr9	22301421	22302171	-	0.0105886	0.0448417	-0.21917	NS	ENSDARG00000057854	sap18	SAP18	protein_coding
chr9	22301578	22302328	+	0.0105886	0.0448417	-0.21917	NS	ENSDARG00000076893	BX511129.1	THAP11	protein_coding
chr9	22493009	22493759	-	0.00435807	0.021807	0.364865	NS	ENSDARG00000027353	zmym2	ZMYM5;ZMYM2	protein_coding
chr9	22755578	22756328	+	0.00453228	0.0225307	-7.55591	NS	ENSDARG00000069866	sox1a	SOX1	protein_coding
chr9	22826410	22827160	+	0.351765	0.542333	-0.0943396	NS	ENSDARG00000018296	REV1	REV1	protein_coding
chr9	22876771	22877521	+	0.0522063	0.151087	0.404449	NS	ENSDARG00000069843	kctd12.1	KCTD12	protein_coding
chr9	23689821	23690571	+	0.0827814	0.210187	3.65669	NS	ENSDARG00000069758	RBM44	RBM44	protein_coding
chr9	23925683	23926433	-	0.134945	0.292258	-2.31312	NS	ENSDARG00000032630	neb	NEB	protein_coding
chr9	23996742	23997492	-	0.259972	0.450802	2.77778	NS	ENSDARG00000074034	si:dkey-91i10.2	#N/A	protein_coding
chr9	24250041	24250791	-	0.441574	0.636157	-0.245119	NS	ENSDARG00000076027	kif5c	KIF5C	protein_coding
chr9	24883823	24884573	-	0.397973	0.590433	-0.212842	NS	ENSDARG00000057108	serpine3	SERPINE3	protein_coding
chr9	25192570	25193320	+	0.000304314	0.00224553	-3.23494	NS	ENSDARG00000062447	hecw2a	HECW1	protein_coding
chr9	25241378	25242128	+	0.283375	0.472251	0.0558659	NS	ENSDARG00000062423	zgc:153901	AC073043.2	protein_coding
chr9	25241928	25242678	-	0.730543	0.895675	0.0310298	NS	ENSDARG00000062425	C9H2orf69	C2orf69	protein_coding
chr9	25251212	25251962	-	0.0995386	0.239425	5.55233	NS	ENSDARG00000004692	nabp1a	NABP1	protein_coding
chr9	25275437	25276187	-	2.52516e-05	0.000246438	-9.07259	NS	ENSDARG00000027611	sdpra	SDPR	protein_coding
chr9	26112054	26112804	+	0.323711	0.513576	3.30572	NS	ENSDARG00000092490	si:ch211-260b17.5	#N/A	processed_transcript
chr9	26399386	26400136	-	0.263418	0.4536	0.0489956	NS	ENSDARG00000007485	epc2	EPC2	protein_coding
chr9	26808661	26809411	+	0.586607	0.777072	0.250312	NS	ENSDARG00000062338	zeb2a	ZEB2	protein_coding
chr9	28444560	28445310	+	0.0669524	0.180112	2.78489	NS	ENSDARG00000094791	si:dkey-193n17.9	#N/A	protein_coding
chr9	28901325	28902075	-	1.92611e-14	5.33479e-13	-42.3529	Hypo	ENSDARG00000056923	dbr1	DBR1	protein_coding
chr9	29288234	29288984	-	1.15803e-14	3.23018e-13	10.5856	NS	ENSDARG00000062270	#N/A	CCNYL2;CCNYL1	protein_coding
chr9	29307859	29308609	-	1	1	0	NS	ENSDARG00000093420	creb1b	CREB1	protein_coding
chr9	29971989	29972739	-	1	1	0	NS	ENSDARG00000032324	epb41l5	EPB41L5	protein_coding
chr9	30612716	30613466	-	0.246561	0.436617	-0.0747384	NS	ENSDARG00000018121	cenpj	CENPJ	protein_coding
chr9	30676436	30677186	-	0.0547631	0.156528	-0.0959693	NS	ENSDARG00000069485	spryd7b	SPRYD7	protein_coding
chr9	31086987	31087737	-	0.117239	0.265154	-0.898204	NS	ENSDARG00000062177	dcbld2	DCBLD2	protein_coding
chr9	31145231	31145981	+	1	1	0	NS	ENSDARG00000003641	tfg	TFG	protein_coding
chr9	31193705	31194455	-	0.843519	0.973462	-0.260961	NS	ENSDARG00000062156	ABI3BP (2 of 2)	ABI3BP	protein_coding
chr9	31511576	31512326	+	0.195301	0.37764	-0.144509	NS	ENSDARG00000040064	acp6	ACP6	protein_coding
chr9	31618360	31619110	+	0.485993	0.682647	-0.0727958	NS	ENSDARG00000075156	TBC1D4	TBC1D4	protein_coding
chr9	32779914	32780664	-	0.544635	0.738892	1.45516	NS	ENSDARG00000001835	nalcn	NALCN	protein_coding
chr9	33191096	33191846	-	0.660928	0.839609	0.031543	NS	ENSDARG00000026028	ankrd44	ANKRD44	protein_coding
chr9	33211403	33212153	+	0.209523	0.39542	-0.0929368	NS	ENSDARG00000056141	coq10b	COQ10B	protein_coding
chr9	33391322	33392072	+	3.67905e-06	4.1342e-05	2.25418	NS	ENSDARG00000067676	plcl1	PLCL1	protein_coding
chr9	33391473	33392223	-	3.67905e-06	4.1342e-05	2.25418	NS	ENSDARG00000092179	si:ch211-117m22.2	#N/A	processed_transcript
chr9	33763295	33764045	-	0.112224	0.256764	-4.85466	NS	ENSDARG00000040948	olig1	OLIG1	protein_coding
chr9	33786343	33787093	-	0.000387151	0.00276346	2.60776	NS	ENSDARG00000040946	olig2	OLIG2	protein_coding
chr9	33889941	33890691	-	0.0417279	0.128216	0.863268	NS	ENSDARG00000012609	hpx	HPX	protein_coding
chr9	34011110	34011860	+	0.309075	0.499356	0.804975	NS	ENSDARG00000025495	nhlh2	NHLH1	protein_coding
chr9	34362595	34363345	-	0.218011	0.404906	-0.176991	NS	ENSDARG00000014867	rpl8	RPL8	protein_coding
chr9	34892268	34893018	-	0.000300122	0.00222293	-2.73699	NS	ENSDARG00000090347	dre-mir-222a	#N/A	miRNA
chr9	35192801	35193551	+	0.0752531	0.19692	-0.833333	NS	ENSDARG00000024478	mpc2	MPC2	protein_coding
chr9	35985317	35986067	+	0.171482	0.345513	-0.268097	NS	ENSDARG00000069289	gabpa	GABPA	protein_coding
chr9	39073806	39074556	-	0.0126153	0.0510451	-0.323285	NS	ENSDARG00000091342	adcy5	ADCY5	protein_coding
chr9	39094748	39095498	-	0.263777	0.453821	-0.149061	NS	ENSDARG00000014806	ptplb	PTPLB	protein_coding
chr9	39095146	39095896	+	0.041296	0.127187	-0.980392	NS	ENSDARG00000005318	stam2	STAM2	protein_coding
chr9	39125891	39126641	+	1.33234e-06	1.66882e-05	1.19318	NS	ENSDARG00000009738	cacnb4a	CACNB4	protein_coding
chr9	39554495	39555245	+	0.331606	0.520227	-0.297619	NS	ENSDARG00000061265	LMLN	LMLN	protein_coding
chr9	39736680	39737430	+	0.644751	0.825189	0.0887246	NS	ENSDARG00000018441	heg	HEG1	protein_coding
chr9	40057126	40057876	-	0.146541	0.310675	0.771346	NS	ENSDARG00000014196	myl1	MYL1	protein_coding
chr9	41619220	41619970	+	0.0427894	0.130155	-0.355872	NS	ENSDARG00000069134	vwc2l	VWC2L	protein_coding
chr9	41946477	41947227	-	0.247966	0.438179	0.172414	NS	ENSDARG00000045175	pofut2	POFUT2	protein_coding
chr9	41946737	41947487	+	0.247966	0.438179	0.172414	NS	ENSDARG00000054867	hibch	HIBCH	protein_coding
chr9	42519262	42520012	-	0.59663	0.786016	2.11957	NS	ENSDARG00000092001	si:dkey-42h23.2	#N/A	processed_transcript
chr9	42666039	42666789	+	0.252664	0.442525	-1.79458	NS	ENSDARG00000083727	5S_rRNA	#N/A	rRNA
chr9	42894156	42894906	+	0.0766142	0.198814	-0.425268	NS	ENSDARG00000036558	col18a1	COL18A1	protein_coding
chr9	44716804	44717554	-	0.000169435	0.00135721	0.443599	NS	ENSDARG00000014008	cwc22	CWC22	protein_coding
chr9	44847794	44848544	+	0.0320744	0.105652	3.45238	NS	ENSDARG00000083722	5S_rRNA	#N/A	rRNA
chr9	45355073	45355823	-	0.0641832	0.175057	0.36957	NS	ENSDARG00000079397	CERKL	CERKL	protein_coding
chr9	45360508	45361258	-	0.244151	0.433562	0.499002	NS	ENSDARG00000019566	neurod	NEUROD1	protein_coding
chr9	45496795	45497545	+	1.01274e-190	3.62099e-188	-68.421	Hypo	ENSDARG00000038941	ppp1r1c	PPP1R1C	protein_coding
chr9	45898915	45899665	+	0.63448	0.815416	-0.823673	NS	ENSDARG00000018383	frzb	FRZB	protein_coding
chr9	45964436	45965186	-	0.237903	0.425887	-0.148588	NS	ENSDARG00000074727	dnajc10	DNAJC10	protein_coding
chr9	47793782	47794532	+	0.119789	0.269184	-0.611621	NS	ENSDARG00000031422	igfbp2b	IGFBP2	protein_coding
chr9	50871983	50872733	+	0.627998	0.811679	-0.505453	NS	ENSDARG00000087581	GALNTL2	GALNT15;GALNT3	protein_coding
chr9	52019129	52019879	-	2.80118e-09	5.12421e-08	-6.73154	NS	ENSDARG00000079722	CABZ01053757.1	MGAT5B	protein_coding
chr9	52321542	52322292	+	0.000613187	0.00409755	-6.74081	NS	ENSDARG00000062659	CABZ01053721.1	#N/A	protein_coding
chr9	52494136	52494886	+	0.122594	0.273956	0.891695	NS	ENSDARG00000018553	ifih1	IFIH1	protein_coding
chr9	52782426	52783176	-	0.726636	0.89532	-0.205389	NS	ENSDARG00000004712	tbr1b	TBR1	protein_coding
chr9	52824177	52824927	+	1.40449e-06	1.74805e-05	18.8221	Hyper	ENSDARG00000090402	TANK (2 of 2)	TANK	protein_coding
chr9	53467538	53468288	+	0.969866	1	0.261536	NS	ENSDARG00000082979	BAZ2B (2 of 2)	BAZ2B	protein_coding
chr9	54294969	54295719	-	0.101723	0.241446	-0.496689	NS	ENSDARG00000060504	PFKL (1 of 2)	PFKL	protein_coding
chr9	54768573	54769323	-	0.0333928	0.10872	7.91193	NS	ENSDARG00000068609	il1rl1	#N/A	protein_coding
chr9	55310804	55311554	+	2.01182e-06	2.39048e-05	-12.5798	NS	ENSDARG00000006008	dct	DCT	protein_coding
chr9	55840560	55841310	-	0.0913116	0.224774	-3.24297	NS	ENSDARG00000053498	ednrb1b	EDNRB	protein_coding
chr9	56095920	56096670	+	1.9753e-06	2.3542e-05	-13.1148	NS	ENSDARG00000075685	tlr7	FRMPD4	protein_coding
chr9	56972038	56972788	-	0.797934	0.941012	1.38889	NS	ENSDARG00000090003	5S_rRNA	#N/A	rRNA
chr9	57134211	57134961	-	0.484131	0.681735	0.0823507	NS	ENSDARG00000060438	tbl1x	TBL1X	protein_coding
chr9	57236699	57237449	-	0.0175295	0.0654733	-3.4977	NS	ENSDARG00000084399	5S_rRNA	#N/A	rRNA
chr9	57517185	57517935	+	1	1	0	NS	ENSDARG00000089336	sept10	10-Sep	protein_coding
chr9	57627799	57628549	-	0.21003	0.395617	-0.240385	NS	ENSDARG00000088424	SEPT10 (1 of 2)	10-Sep	protein_coding
chr9	57630983	57631733	+	0.000738909	0.00481945	-2.7957	NS	ENSDARG00000077322	SOWAHC (2 of 3)	SOWAHC	protein_coding
chr9	57812588	57813338	-	0.000937851	0.00589228	1.57505	NS	ENSDARG00000002299	arsh	ARSF	protein_coding
chr9	57958401	57959151	-	0.252301	0.442382	-0.180209	NS	ENSDARG00000053365	RPL31	RPL31	protein_coding
chr9	57958645	57959395	+	0.252301	0.442382	-0.180209	NS	ENSDARG00000068596	C9H2orf29	CNOT11;C2orf29;NA	protein_coding
chr9	58114483	58115233	+	0.78655	0.933338	-0.525131	NS	ENSDARG00000042939	gpr39	GPR39	protein_coding
chr9	58131494	58132244	+	0.0105971	0.0448417	7.73603	NS	ENSDARG00000075426	CU639413.2	PARP15	protein_coding
chr10	74447	75197	+	0.308204	0.498424	-0.22775	NS	ENSDARG00000088115	CABZ01064670.1	SIM2	protein_coding
chr10	95133	95883	+	0.00481688	0.0235339	0.227964	NS	ENSDARG00000032353	tiprl	TIPRL	protein_coding
chr10	172559	173309	-	0.275855	0.464035	0.166667	NS	ENSDARG00000038805	pigp	PIGP	protein_coding
chr10	428194	428944	+	0.0319457	0.105316	-4.35238	NS	ENSDARG00000042872	zdhhc8a	ANKLE2	protein_coding
chr10	468008	468758	+	1	1	0	NS	ENSDARG00000074329	arvcfa	ARVCF	protein_coding
chr10	676990	677740	-	3.58362e-26	1.62004e-24	-6.62539	NS	ENSDARG00000069726	glis3	GLIS3	protein_coding
chr10	887459	888209	-	0.976771	1	0.170341	NS	ENSDARG00000086587	5S_rRNA	#N/A	rRNA
chr10	887763	888513	+	0.318484	0.509187	5.32258	NS	ENSDARG00000087987	CU694495.1	#N/A	miRNA
chr10	1525241	1525991	-	0.0117964	0.0485304	3.86905	NS	ENSDARG00000013400	WDR70	WDR70	protein_coding
chr10	1616802	1617552	+	0.0530548	0.152328	3.88646	NS	ENSDARG00000078257	ora5	#N/A	protein_coding
chr10	1744593	1745343	-	0.322892	0.513105	0.102034	NS	ENSDARG00000092467	si:ch73-46j18.5	#N/A	processed_transcript
chr10	2234952	2235702	+	0.0185764	0.0684515	-12.4442	NS	ENSDARG00000084554	5S_rRNA	#N/A	rRNA
chr10	2552689	2553439	-	0.394126	0.586937	-0.0925069	NS	ENSDARG00000010023	CU856539.1	HIATL1	protein_coding
chr10	2555337	2556087	+	0.304985	0.495518	2.21631	NS	ENSDARG00000090886	CU856539.4	KLHDC3	protein_coding
chr10	2594956	2595706	+	0.611034	0.799109	1.02624	NS	ENSDARG00000058949	SPIN2B	SPIN1	protein_coding
chr10	2613596	2614346	+	2.25482e-08	3.61968e-07	-9.69507	NS	ENSDARG00000089361	wu:fb59d01	#N/A	protein_coding
chr10	2975905	2976655	-	3.0305e-17	9.85039e-16	16.9801	Hyper	ENSDARG00000085009	5S_rRNA	#N/A	rRNA
chr10	3059962	3060712	-	0.670653	0.8484	0.842792	NS	ENSDARG00000077086	ankrd34ba	ANKRD34B;ANKRD34C	protein_coding
chr10	3415785	3416535	+	0.646926	0.827435	-0.535625	NS	ENSDARG00000084659	5S_rRNA	#N/A	rRNA
chr10	3435196	3435946	+	0.636209	0.817182	0.0288789	NS	ENSDARG00000020334	ptpn11a	PTPN11	protein_coding
chr10	3736923	3737673	+	0.0205407	0.0737778	0.303767	NS	ENSDARG00000089527	TTC28 (2 of 2)	TTC28	protein_coding
chr10	4053578	4054328	+	0.577079	0.769635	0.124576	NS	ENSDARG00000036005	pitpnb	PITPNB	protein_coding
chr10	4511084	4511834	+	0.942933	1	0.0150903	NS	ENSDARG00000075802	GRIN3A	GRIN3A	protein_coding
chr10	4702651	4703401	+	0.0236698	0.0821901	2.80101	NS	ENSDARG00000069608	AKAP2	AKAP2	protein_coding
chr10	5027422	5028172	-	0.495538	0.693824	0.0605567	NS	ENSDARG00000003429	hnrpdl	HNRPDL	protein_coding
chr10	5138690	5139440	-	0.865616	0.990535	-0.0177289	NS	ENSDARG00000021082	sec31a	SEC31A	protein_coding
chr10	5138744	5139494	+	0.865616	0.990535	-0.0177289	NS	ENSDARG00000059235	zgc:113274	#N/A	protein_coding
chr10	5162377	5163127	+	2.09065e-07	3.00092e-06	-0.790569	NS	ENSDARG00000094577	CDC42SE2	CDC42SE2	protein_coding
chr10	5417126	5417876	+	0.240436	0.429053	0.317349	NS	ENSDARG00000042977	nfil3	NFIL3	protein_coding
chr10	5980933	5981683	-	2.42967e-05	0.000237708	-10.4579	NS	ENSDARG00000084674	5S_rRNA	#N/A	rRNA
chr10	6190818	6191568	+	0.168458	0.341871	0.175766	NS	ENSDARG00000053020	ppp2cb	PPP2CB	protein_coding
chr10	6234444	6235194	+	1	1	0	NS	ENSDARG00000040128	hint1	HINT1	protein_coding
chr10	6302576	6303326	-	5.25921e-06	5.81025e-05	-10.1282	NS	ENSDARG00000095948	si:ch211-57m13.15	#N/A	pseudogene
chr10	6391286	6392036	-	0.00174529	0.0100266	-10.7358	NS	ENSDARG00000095845	si:ch211-57m13.12	#N/A	pseudogene
chr10	6784876	6785626	-	0.00376583	0.0193861	0.603729	NS	ENSDARG00000003259	lox	LOX	protein_coding
chr10	6849687	6850437	-	0.134795	0.292255	0.144134	NS	ENSDARG00000040334	mat2aa	MAT2A	protein_coding
chr10	6894136	6894886	-	0.738604	0.901225	-0.574004	NS	ENSDARG00000078542	inpp5ja	INPP5J	protein_coding
chr10	6941591	6942341	-	0.292085	0.481867	0.865335	NS	ENSDARG00000009459	slc35e4	SLC35E4	protein_coding
chr10	7002155	7002905	-	0.343402	0.532362	0.526557	NS	ENSDARG00000053487	osbp2	OSBP2	protein_coding
chr10	7061468	7062218	-	0.697618	0.872221	0.157527	NS	ENSDARG00000035538	si:ch211-199i18.4	ATP6V0A2	protein_coding
chr10	7220403	7221153	+	0.815885	0.954429	0.0103831	NS	ENSDARG00000013457	skiv2l2	SKIV2L2	protein_coding
chr10	7317848	7318598	-	0.180438	0.356973	0.160566	NS	ENSDARG00000053381	PPAP2A (2 of 2)	PPAP2A	protein_coding
chr10	7615149	7615899	+	0.420779	0.613845	-2.24376	NS	ENSDARG00000003317	si:dkeyp-35f12.3	AC010423.1	protein_coding
chr10	7893609	7894359	+	0.248262	0.438444	-0.179211	NS	ENSDARG00000088180	MAP3K1	MAP3K1	protein_coding
chr10	9436345	9437095	-	1	1	0	NS	ENSDARG00000034174	mrrf	MRRF;Z83848.1	protein_coding
chr10	9436368	9437118	+	1	1	0	NS	ENSDARG00000044255	rbm18	RBM18	protein_coding
chr10	10143645	10144395	+	0.0025003	0.0137342	-1.36122	NS	ENSDARG00000028099	sh2d3ca	SH2D3C	protein_coding
chr10	10278420	10279170	+	0.0783528	0.202073	-0.966184	NS	ENSDARG00000091198	urm1	URM1	protein_coding
chr10	10704276	10705026	+	0.143758	0.30695	-0.0789333	NS	ENSDARG00000017047	slc27a4	SLC27A4	protein_coding
chr10	10766960	10767710	+	0.00030235	0.00223523	-7.54368	NS	ENSDARG00000004296	ambpl	AMBP	protein_coding
chr10	11248279	11249029	+	1	1	0	NS	ENSDARG00000060911	si:ch211-126i22.5	KIAA1958	protein_coding
chr10	13202657	13203407	-	0.197485	0.379252	-1.02959	NS	ENSDARG00000074425	si:busm1-57f23.1	#N/A	protein_coding
chr10	14586134	14586884	-	0.0656844	0.177307	0.941925	NS	ENSDARG00000063614	SKOR2	SKOR2	protein_coding
chr10	15011051	15011801	+	0.106748	0.249564	2.54439	NS	ENSDARG00000094055	si:dkey-88l16.3	#N/A	protein_coding
chr10	15283256	15284006	+	0.0339545	0.109878	-0.0994695	NS	ENSDARG00000006257	vldlr	VLDLR	protein_coding
chr10	15436664	15437414	+	0.803269	0.944754	0.0492927	NS	ENSDARG00000019233	thop1	NLN	protein_coding
chr10	15794250	15795000	+	0.0369439	0.116801	-7.78073	NS	ENSDARG00000052935	BX629350.2	#N/A	protein_coding
chr10	16525302	16526052	+	0.000747505	0.0048594	-7.39767	NS	ENSDARG00000087414	CR790388.3	#N/A	miRNA
chr10	16525900	16526650	-	0.834332	0.967117	0.715232	NS	ENSDARG00000069470	CR790388.1	#N/A	protein_coding
chr10	16928467	16929217	+	1.65329e-69	2.2422e-67	51.3264	Hyper	ENSDARG00000078105	depdc5	DEPDC5	protein_coding
chr10	17282449	17283199	+	1	1	0	NS	ENSDARG00000044097	stoml2	STOML2	protein_coding
chr10	17617552	17618302	-	0.0820452	0.208722	0.148122	NS	ENSDARG00000073721	SMARCAD1 (1 of 2)	SMARCAD1	protein_coding
chr10	17777600	17778350	+	0.217616	0.404865	-0.057971	NS	ENSDARG00000011743	pigo	PIGO	protein_coding
chr10	18977284	18978034	+	0.260599	0.45113	-4.0745	NS	ENSDARG00000032083	dpysl2b	DPYSL2	protein_coding
chr10	20390446	20391196	-	1	1	0	NS	ENSDARG00000057678	sfrp1b	SFRP1	protein_coding
chr10	20731007	20731757	-	0.988329	1	0.00333363	NS	ENSDARG00000044044	rassf2l	RASSF2	protein_coding
chr10	21603660	21604410	+	0.04365	0.131956	-1.22779	NS	ENSDARG00000089562	BX957322.2	#N/A	protein_coding
chr10	21737455	21738205	+	0.763986	0.916644	-0.970579	NS	ENSDARG00000062608	pcdh1g2	PCDHB1	protein_coding
chr10	22180257	22181007	+	0.197227	0.379101	4.83445	NS	ENSDARG00000083391	5S_rRNA	#N/A	rRNA
chr10	22256711	22257461	-	0.00134061	0.00802531	-0.454915	NS	ENSDARG00000017615	tlx3b	TLX3	protein_coding
chr10	22581736	22582486	+	0.00172454	0.00996685	-9.44819	NS	ENSDARG00000079251	nlgn2b	NLGN2	protein_coding
chr10	22705754	22706504	-	4.38091e-42	3.82892e-40	30.4814	Hyper	ENSDARG00000069190	zgc:172339	#N/A	protein_coding
chr10	22982232	22982982	+	0.00204344	0.0114976	-1.70155	NS	ENSDARG00000056915	si:ch211-237l4.6	#N/A	protein_coding
chr10	23228818	23229568	-	6.28408e-26	2.777e-24	-19.592	Hypo	ENSDARG00000069333	FP102052.1	FMO2	protein_coding
chr10	23319146	23319896	+	1	1	0	NS	ENSDARG00000057110	slc25a1	SLC25A1	protein_coding
chr10	23358606	23359356	-	1	1	0	NS	ENSDARG00000057105	nle1	NLE1	protein_coding
chr10	23358645	23359395	+	1	1	0	NS	ENSDARG00000003984	LTN1	LTN1	protein_coding
chr10	24802008	24802758	-	0.0173977	0.065105	-0.664371	NS	ENSDARG00000044091	pitpnab	PITPNA	protein_coding
chr10	24852713	24853463	+	0.101884	0.241658	0.414938	NS	ENSDARG00000062361	GCFC1	PAXBP1;GCFC1	protein_coding
chr10	25155084	25155834	-	0.216748	0.40344	-0.241596	NS	ENSDARG00000076121	smpd1	SMPD1	protein_coding
chr10	25830212	25830962	+	0.11088	0.254939	-0.123229	NS	ENSDARG00000017067	chordc1	CHORDC1	protein_coding
chr10	25978873	25979623	-	0.0881342	0.219248	0.20555	NS	ENSDARG00000008243	cct8	CCT8	protein_coding
chr10	26752052	26752802	+	0.0431485	0.13067	-0.399007	NS	ENSDARG00000056678	trim47	#N/A	protein_coding
chr10	26836696	26837446	-	0.585934	0.776703	-0.681687	NS	ENSDARG00000069129	zgc:153126	INF2	protein_coding
chr10	26859608	26860358	-	0.364632	0.554347	-0.0714796	NS	ENSDARG00000056664	arfip2b	ARFIP2	protein_coding
chr10	27146672	27147422	-	1	1	0	NS	ENSDARG00000079933	SLC46A3 (1 of 2)	SLC46A3	protein_coding
chr10	27149876	27150626	+	1	1	0	NS	ENSDARG00000025011	synj1	SYNJ1	protein_coding
chr10	27324255	27325005	+	2.49907e-07	3.53556e-06	-1.55224	NS	ENSDARG00000090629	si:ch73-52f15.6	#N/A	protein_coding
chr10	27401378	27402128	+	8.22043e-26	3.59233e-24	6.85343	NS	ENSDARG00000094211	si:ch211-263p13.6	#N/A	processed_transcript
chr10	27428233	27428983	-	8.10578e-06	8.68666e-05	1.5531	NS	ENSDARG00000056603	mcf2b	MCF2	protein_coding
chr10	27469978	27470728	+	0.153458	0.321207	-0.199501	NS	ENSDARG00000069106	fam89b	FAM89B	protein_coding
chr10	27561647	27562397	+	0.359155	0.549206	-0.0829187	NS	ENSDARG00000056479	rab1bb	RAB1B	protein_coding
chr10	27634475	27635225	-	0.395127	0.587698	-0.884956	NS	ENSDARG00000092787	C10H9orf123	C9orf123	protein_coding
chr10	27687635	27688385	+	0.133379	0.290305	0.312012	NS	ENSDARG00000061993	wdr74	WDR74	protein_coding
chr10	27731036	27731786	+	3.52318e-05	0.000331499	-0.763013	NS	ENSDARG00000043658	cxadr	CXADR	protein_coding
chr10	28841546	28842296	+	1	1	0	NS	ENSDARG00000015917	rnft1	RNFT1	protein_coding
chr10	29050194	29050944	-	0.042461	0.129557	0.15199	NS	ENSDARG00000043493	cltca	CLTC	protein_coding
chr10	29200786	29201536	-	0.467033	0.66288	-0.206744	NS	ENSDARG00000012699	BBX	BBX	protein_coding
chr10	29516892	29517642	-	0.730501	0.895675	0.270116	NS	ENSDARG00000090124	BX537347.1	#N/A	protein_coding
chr10	29878358	29879108	+	0.422611	0.615148	0.0466368	NS	ENSDARG00000012866	picalm	PICALM	protein_coding
chr10	29983351	29984101	+	0.757739	0.91221	1.57097	NS	ENSDARG00000061956	SYTL2 (1 of 2)	SYTL2	protein_coding
chr10	30756754	30757504	+	0.00855329	0.0377131	0.374854	NS	ENSDARG00000068992	hspa8	HSPA8	protein_coding
chr10	30799797	30800547	-	0.0133986	0.0534451	-1.71122	NS	ENSDARG00000068976	bsx	BSX	protein_coding
chr10	32232369	32233119	-	8.97959e-09	1.52227e-07	-2.03971	NS	ENSDARG00000055349	pknox2	PKNOX2	protein_coding
chr10	32578606	32579356	+	3.05822e-05	0.000291234	-0.409591	NS	ENSDARG00000079474	MSANTD2	MSANTD2	protein_coding
chr10	32763517	32764267	+	0.510064	0.706434	0.154349	NS	ENSDARG00000061549	foxo1b	FOXO1	protein_coding
chr10	33012983	33013733	+	0.00624072	0.0292548	-0.231659	NS	ENSDARG00000042489	prkrira	PRKRIR	protein_coding
chr10	33448595	33449345	-	0.461598	0.657777	0.0901517	NS	ENSDARG00000023815	uvrag	UVRAG	protein_coding
chr10	33844908	33845658	-	0.158852	0.328824	0.154426	NS	ENSDARG00000061580	kctd7	KCTD7	protein_coding
chr10	34616092	34616842	-	0.291057	0.480978	-0.34965	NS	ENSDARG00000056024	fam176c	EVA1C	protein_coding
chr10	35029226	35029976	+	5.92524e-05	0.000530842	-7.35503	NS	ENSDARG00000079862	kl	KL	protein_coding
chr10	35029967	35030717	-	0.042062	0.128539	4.48066	NS	ENSDARG00000055973	zar1l	ZAR1L	protein_coding
chr10	35094973	35095723	-	0.75961	0.913581	-0.739826	NS	ENSDARG00000093913	BX548044.10	#N/A	protein_coding
chr10	35930415	35931165	-	0.578327	0.770788	-0.172373	NS	ENSDARG00000068782	spg20a	SPG20	protein_coding
chr10	36209248	36209998	-	0.19935	0.382087	0.142921	NS	ENSDARG00000055113	pom121	POM121L2;POM121	protein_coding
chr10	36271440	36272190	-	0.0670471	0.180243	-0.146574	NS	ENSDARG00000061378	smg8	SMG8	protein_coding
chr10	37358310	37359060	+	2.10434e-05	0.000207427	-26.1376	Hypo	ENSDARG00000043142	or108-3	OR51D1	protein_coding
chr10	37682874	37683624	+	0.18717	0.36642	0.101079	NS	ENSDARG00000034825	uspl1	USPL1	protein_coding
chr10	37877478	37878228	-	0.00459868	0.0226649	0.212766	NS	ENSDARG00000068640	RSF1 (1 of 3)	RSF1	protein_coding
chr10	37877507	37878257	-	0.00459868	0.0226649	0.212766	NS	ENSDARG00000093503	RSF1 (2 of 3)	RSF1	protein_coding
chr10	38126216	38126966	-	0.879756	1	-0.273065	NS	ENSDARG00000020978	dhrs13a.2	DHRS13	protein_coding
chr10	38259943	38260693	-	0.151392	0.318068	0.714932	NS	ENSDARG00000076220	sez6a	SEZ6	protein_coding
chr10	38416381	38417131	+	0.0171472	0.0644127	0.380228	NS	ENSDARG00000008247	vezf1a	VEZF1	protein_coding
chr10	38601581	38602331	+	0.641084	0.822119	0.0675175	NS	ENSDARG00000004184	nf1b	NF1	protein_coding
chr10	40839987	40840737	+	0.0270314	0.0920472	0.599931	NS	ENSDARG00000075806	kirrel3a	KIRREL3	protein_coding
chr10	41532941	41533691	+	0.132967	0.289728	-1.9942	NS	ENSDARG00000075383	#N/A	GRAMD1B	protein_coding
chr10	42103145	42103895	+	0.239724	0.428366	2.9164	NS	ENSDARG00000090383	taar19a	#N/A	protein_coding
chr10	42192262	42193012	-	0.657731	0.836659	-0.0532418	NS	ENSDARG00000054155	pcna	PCNA	protein_coding
chr10	42304908	42305658	-	4.57819e-10	9.18675e-09	-5.0148	NS	ENSDARG00000028053	bmp1b	BMP1;TLL1;TLL2	protein_coding
chr10	42666907	42667657	-	0.273733	0.462453	-0.0575043	NS	ENSDARG00000002060	brf2	BRF2	protein_coding
chr10	42716674	42717424	-	0.0207856	0.0742504	0.43496	NS	ENSDARG00000036462	rab11fip1b	RAB11FIP1	protein_coding
chr10	43278709	43279459	+	9.28526e-07	1.20128e-05	0.433884	NS	ENSDARG00000004154	orai1b	ORAI1	protein_coding
chr10	43345422	43346172	-	0.0172869	0.0648134	-0.510204	NS	ENSDARG00000054389	rhof	RHOF	protein_coding
chr10	43511943	43512693	-	0.0515442	0.149959	0.26148	NS	ENSDARG00000038156	dusp11	DUSP11	protein_coding
chr10	43884398	43885148	-	3.86123e-12	9.09354e-11	2.43944	NS	ENSDARG00000028559	march5l	5-Mar	protein_coding
chr10	44055099	44055849	+	0.845109	0.974725	0.0522182	NS	ENSDARG00000089340	rhobtb2b	RHOBTB2	protein_coding
chr10	44288479	44289229	-	0.518622	0.713525	0.276248	NS	ENSDARG00000054534	ACOT12	ACOT12	protein_coding
chr10	44597449	44598199	-	1	1	0	NS	ENSDARG00000035914	tmem167a	TMEM167A	protein_coding
chr10	44597466	44598216	+	1	1	0	NS	ENSDARG00000010732	xrcc4	XRCC4	protein_coding
chr10	45273087	45273837	-	0.0811769	0.207183	-0.128535	NS	ENSDARG00000036028	arrdc3b	ARRDC3	protein_coding
chr10	45544174	45544924	+	0.252404	0.442382	-3.18688	NS	ENSDARG00000024548	cryba4	CRYBA4	protein_coding
chr10	45966586	45967336	+	8.18775e-06	8.75066e-05	16.7779	Hyper	ENSDARG00000091350	MYO18B	MYO18B	protein_coding
chr10	46108862	46109612	-	0.0315397	0.104328	0.372208	NS	ENSDARG00000079812	zmiz2	ZMIZ2	protein_coding
chr10	46325790	46326540	-	1	1	0	NS	ENSDARG00000027464	gnsb	GNS	protein_coding
chr10	46328147	46328897	+	0.572811	0.76576	-0.0910644	NS	ENSDARG00000042507	polm	POLM	protein_coding
chr10	46467395	46468145	-	0.467552	0.663378	-2.47685	NS	ENSDARG00000078969	sbno1	SBNO1	protein_coding
chr10	46475015	46475765	+	0.100372	0.239885	0.224144	NS	ENSDARG00000068319	setd8a	SETD8	protein_coding
chr10	46520737	46521487	-	0.228306	0.417253	2.24333	NS	ENSDARG00000091743	CABZ01074712.1	#N/A	protein_coding
chr10	46547196	46547946	-	0.015033	0.0582509	-3.06783	NS	ENSDARG00000041129	zswim6	ZSWIM6	protein_coding
chr11	79324	80074	-	0.10832	0.251637	-0.0711744	NS	ENSDARG00000069977	C11H12orf10	C12orf10	protein_coding
chr11	140410	141160	-	0.0913269	0.224774	-2.94108	NS	ENSDARG00000091383	CABZ01072242.1	ITGA7	protein_coding
chr11	147754	148504	-	0	0	75.6815	Hyper	ENSDARG00000089083	itga7	ITGA6	protein_coding
chr11	295309	296059	-	0.0103686	0.044134	-0.289039	NS	ENSDARG00000078533	poc1a	POC1A	protein_coding
chr11	341570	342320	+	0.20292	0.386295	1.03959	NS	ENSDARG00000045017	PDRG1	PDRG1	protein_coding
chr11	426570	427320	+	0.0898221	0.221625	-0.0534331	NS	ENSDARG00000059404	RAB43	RAB43	protein_coding
chr11	446195	446945	-	0.258998	0.450327	-2.52819	NS	ENSDARG00000085240	5S_rRNA	#N/A	rRNA
chr11	562022	562772	+	1.05864e-12	2.61863e-11	5.69143	NS	ENSDARG00000086655	#N/A	MKRN2-AS1	protein_coding
chr11	569990	570740	+	0.451344	0.645825	1.1768	NS	ENSDARG00000089374	#N/A	MKRN2-AS1	protein_coding
chr11	582779	583529	-	0.00628654	0.029295	-5.15597	NS	ENSDARG00000091851	TSEN2	TSEN2	protein_coding
chr11	717677	718427	-	0.0584253	0.163666	1.06215	NS	ENSDARG00000078971	CABZ01061873.1	SYN2	protein_coding
chr11	724565	725315	+	0.0233698	0.0814836	4.48577	NS	ENSDARG00000040113	TAMM41	TAMM41	protein_coding
chr11	881830	882580	-	0.446849	0.640599	-2.63124	NS	ENSDARG00000078008	ATG7	ATG7	protein_coding
chr11	1365169	1365919	-	0.544465	0.738892	0.143686	NS	ENSDARG00000077717	RPL29	RPL29	protein_coding
chr11	2130343	2131093	+	0.0750861	0.196614	-0.863931	NS	ENSDARG00000063611	SMUG1	SMUG1	protein_coding
chr11	2149746	2150496	-	0.00089786	0.00568645	3.73266	NS	ENSDARG00000046045	hoxc6b	HOXC6	protein_coding
chr11	2172711	2173461	-	0.620785	0.806395	0.103431	NS	ENSDARG00000079406	hoxc11b	HOXC11	protein_coding
chr11	2180448	2181198	-	0.169545	0.343015	-0.678401	NS	ENSDARG00000046043	hoxc12b	HOXC12	protein_coding
chr11	2412070	2412820	+	0.118497	0.266924	-3.42559	NS	ENSDARG00000091702	CSNK2A1	CSNK2A3;CSNK2A1	protein_coding
chr11	2436019	2436769	+	0.0109807	0.0460909	0.226552	NS	ENSDARG00000090821	tp53rk	TP53RK	protein_coding
chr11	2517411	2518161	-	0.0125628	0.0509	1.01196	NS	ENSDARG00000063576	ANKRD52 (2 of 2)	ANKRD52	protein_coding
chr11	2571859	2572609	-	0.0238658	0.082627	-0.136725	NS	ENSDARG00000078076	nab2	NAB2	protein_coding
chr11	2606559	2607309	-	0.842435	0.973131	0.20177	NS	ENSDARG00000002897	INPP1	INPP1	protein_coding
chr11	2630114	2630864	+	0.0345671	0.111079	3.75969	NS	ENSDARG00000077095	HIPK1 (2 of 2)	HIPK1	protein_coding
chr11	2665812	2666562	+	0.70938	0.880957	0.299885	NS	ENSDARG00000038414	b3galt6	B3GALT6	protein_coding
chr11	2688938	2689688	+	1	1	0	NS	ENSDARG00000028721	mapk14b	MAPK14	protein_coding
chr11	2815395	2816145	-	0.337101	0.52591	-1.29826	NS	ENSDARG00000045023	lhfpl5a	LHFPL5	protein_coding
chr11	2984632	2985382	+	0.084765	0.21368	0.386102	NS	ENSDARG00000070919	cpne5	CPNE5	protein_coding
chr11	3288290	3289040	-	0.00266807	0.0145541	-0.607287	NS	ENSDARG00000026577	cdk2	CDK2	protein_coding
chr11	3314335	3315085	-	0.569809	0.762653	0.427529	NS	ENSDARG00000028306	prph	PRPH	protein_coding
chr11	4015446	4016196	-	0.127559	0.281058	6.04145	NS	ENSDARG00000091089	5S_rRNA	#N/A	rRNA
chr11	5583349	5584099	+	0.0339994	0.109878	-0.151057	NS	ENSDARG00000011945	slc35e1	SLC35E1	protein_coding
chr11	5807248	5807998	+	0.504904	0.701196	-1.98319	NS	ENSDARG00000070843	ARID3A	ARID3A	protein_coding
chr11	5851478	5852228	+	0.331519	0.520227	-0.0547458	NS	ENSDARG00000089646	BX323045.2	CTDSPL2	protein_coding
chr11	5914624	5915374	+	0.926026	1	0.00978994	NS	ENSDARG00000070846	dazap1	DAZAP1	protein_coding
chr11	6222439	6223189	-	0.0288053	0.0973292	-16.8616	NS	ENSDARG00000074772	BX248501.1	#N/A	protein_coding
chr11	6240687	6241437	-	0.965121	1	0.00360739	NS	ENSDARG00000013016	POLE4	POLE4	protein_coding
chr11	6248005	6248755	+	0.099966	0.239446	2.20285	NS	ENSDARG00000074519	AL840638.1	NIM1	protein_coding
chr11	6452875	6453625	+	0.0469675	0.139519	-0.0947867	NS	ENSDARG00000006916	VMAC	VMAC;AC104532.2;NA	protein_coding
chr11	7312171	7312921	-	0.0668913	0.180071	3.86018	NS	ENSDARG00000076110	NWD1	NWD1	protein_coding
chr11	8647909	8648659	+	0.201412	0.384541	0.0952381	NS	ENSDARG00000058696	TBL1XR1	TBL1XR1	protein_coding
chr11	11186075	11186825	+	1	1	0	NS	ENSDARG00000053113	ly75	LY75	protein_coding
chr11	11562336	11563086	+	1.43363e-06	1.76754e-05	-35.0427	Hypo	ENSDARG00000086676	Metazoa_SRP	#N/A	misc_RNA
chr11	11571031	11571781	+	0.0195879	0.0715311	-5.09181	NS	ENSDARG00000087680	Metazoa_SRP	#N/A	misc_RNA
chr11	12235712	12236462	+	0.126719	0.280306	-12.8293	NS	ENSDARG00000088381	Metazoa_SRP	#N/A	misc_RNA
chr11	12241570	12242320	-	0.569521	0.762653	2.34941	NS	ENSDARG00000087060	Metazoa_SRP	#N/A	misc_RNA
chr11	12532515	12533265	-	0.00668444	0.0308567	9.33712	NS	ENSDARG00000087368	Metazoa_SRP	#N/A	misc_RNA
chr11	12593357	12594107	-	0.000393763	0.00280556	-11.8514	NS	ENSDARG00000087770	Metazoa_SRP	#N/A	misc_RNA
chr11	12602033	12602783	-	0.35825	0.548452	-2.12299	NS	ENSDARG00000089759	Metazoa_SRP	#N/A	misc_RNA
chr11	12714965	12715715	-	0.0598115	0.166482	6.35442	NS	ENSDARG00000091343	Metazoa_SRP	#N/A	misc_RNA
chr11	12723707	12724457	-	0.0102322	0.0436004	-7.7471	NS	ENSDARG00000091091	Metazoa_SRP	#N/A	misc_RNA
chr11	13392884	13393634	+	0.0503127	0.147342	0.320171	NS	ENSDARG00000070083	ATP5B	ATP5B	protein_coding
chr11	13526069	13526819	-	1	1	0	NS	ENSDARG00000086505	MAST3 (1 of 2)	MAST3;MAST4	protein_coding
chr11	14440347	14441097	+	0.0710546	0.18895	0.700736	NS	ENSDARG00000026882	palm	PALM	protein_coding
chr11	14909648	14910398	-	0.000177713	0.00140069	-4.06595	NS	ENSDARG00000070056	ADORA1 (2 of 2)	ADORA1	protein_coding
chr11	16504455	16505205	-	1.55276e-08	2.56597e-07	11.5632	NS	ENSDARG00000090620	Metazoa_SRP	#N/A	misc_RNA
chr11	16511843	16512593	-	5.2448e-08	7.90337e-07	-42.8762	Hypo	ENSDARG00000091685	Metazoa_SRP	#N/A	misc_RNA
chr11	16521761	16522511	+	0.576004	0.768722	2.68715	NS	ENSDARG00000089008	CR854846.1	#N/A	protein_coding
chr11	16958790	16959540	+	0.270772	0.459633	0.123457	NS	ENSDARG00000070698	kbtbd8	KBTBD8	protein_coding
chr11	17827594	17828344	+	0.386281	0.579078	-3.637	NS	ENSDARG00000085035	5S_rRNA	#N/A	rRNA
chr11	18281881	18282631	-	1	1	0	NS	ENSDARG00000057997	tmf1	TMF1	protein_coding
chr11	18594702	18595452	+	0.0757318	0.197374	7.17375	NS	ENSDARG00000089086	MUSTN1 (1 of 2)	MUSTN1	protein_coding
chr11	20200919	20201669	+	0.0412682	0.127187	-0.929057	NS	ENSDARG00000043661	cadpsa	CADPS	protein_coding
chr11	20746109	20746859	+	0.000781721	0.00505823	-0.895047	NS	ENSDARG00000070680	cdh4	#N/A	protein_coding
chr11	21368122	21368872	-	0.195834	0.377906	-0.675676	NS	ENSDARG00000028391	VPS37B (2 of 2)	VPS37B	protein_coding
chr11	21483415	21484165	+	0.0308569	0.102587	0.938897	NS	ENSDARG00000016025	tacr1b	TACR1	protein_coding
chr11	21579526	21580276	-	1	1	0	NS	ENSDARG00000067755	ubc	UBC	protein_coding
chr11	21636115	21636865	+	0.00749453	0.0339194	-16.8641	Hypo	ENSDARG00000084613	5S_rRNA	#N/A	rRNA
chr11	21820079	21820829	-	0.133737	0.290744	-0.0656383	NS	ENSDARG00000068192	TAF4 (1 of 2)	TAF4	protein_coding
chr11	23207454	23208204	+	0.0816698	0.208036	-0.348432	NS	ENSDARG00000053205	ppfia4	PPFIA4	protein_coding
chr11	23432285	23433035	-	0.00199355	0.0112749	-5.50612	NS	ENSDARG00000009438	myog	MYOG	protein_coding
chr11	24630339	24631089	+	0.894089	1	0.0158963	NS	ENSDARG00000061099	nfasca	NFASC	protein_coding
chr11	25361378	25362128	-	0.984254	1	0.00767964	NS	ENSDARG00000055552	dvl1b	DVL1	protein_coding
chr11	25822438	25823188	+	0.279196	0.467106	-0.780578	NS	ENSDARG00000077261	LMOD1 (2 of 2)	LMOD1	protein_coding
chr11	26261261	26262011	+	0.00724517	0.0330955	5.40476	NS	ENSDARG00000077883	fam83d	FAM83D	protein_coding
chr11	26317272	26318022	-	0.167967	0.341182	0.228494	NS	ENSDARG00000070542	mafbb	MAFB	protein_coding
chr11	26336620	26337370	+	0.25298	0.442638	0.161646	NS	ENSDARG00000062002	ADNP (2 of 2)	ADNP	protein_coding
chr11	26441182	26441932	+	0.0919586	0.22611	1.36616	NS	ENSDARG00000019457	tfe3b	TFE3	protein_coding
chr11	26614391	26615141	+	0.759808	0.913581	0.0940695	NS	ENSDARG00000056840	otud5b	OTUD5	protein_coding
chr11	26762771	26763521	-	0.0185879	0.0684515	0.238893	NS	ENSDARG00000008034	skib	SKI	protein_coding
chr11	26804637	26805387	-	3.05248e-05	0.000291234	-10.4229	NS	ENSDARG00000089449	KAZN (1 of 3)	KAZN	protein_coding
chr11	27244782	27245532	-	0.391606	0.584511	-0.641026	NS	ENSDARG00000075774	FOXJ3	FOXJ3	protein_coding
chr11	28152822	28153572	+	0.310966	0.501324	-4.49788	NS	ENSDARG00000015156	fbln2	FBLN2	protein_coding
chr11	28614829	28615579	-	1	1	0	NS	ENSDARG00000075021	C11H9orf129	FAM120A	protein_coding
chr11	28654987	28655737	-	0.0399826	0.124113	-0.363196	NS	ENSDARG00000006775	CASS4	CASS4	protein_coding
chr11	28845174	28845924	+	0.224321	0.413545	-3.61985	NS	ENSDARG00000015546	alp	ALPL	protein_coding
chr11	29353791	29354541	+	0.00391678	0.0199487	-6.77066	NS	ENSDARG00000087745	LRRC38 (1 of 2)	LRRC38	protein_coding
chr11	30415372	30416122	+	0.105202	0.247761	5.24842	NS	ENSDARG00000070709	wu:fi42e03	#N/A	protein_coding
chr11	30732483	30733233	+	0.292987	0.482545	0.331357	NS	ENSDARG00000056620	grpr	GRPR	protein_coding
chr11	31692897	31693647	+	0.584008	0.774934	-0.131659	NS	ENSDARG00000006923	cacna1ab	CACNA1A	protein_coding
chr11	31914398	31915148	-	0.831756	0.964984	-0.0158589	NS	ENSDARG00000086881	IER2	IER2	protein_coding
chr11	32058811	32059561	-	0.209267	0.395125	0.0909187	NS	ENSDARG00000078238	NACC1	NACC1	protein_coding
chr11	34683655	34684405	-	0.612761	0.799598	-0.832663	NS	ENSDARG00000079188	nxph2b	NXPH2	protein_coding
chr11	35474121	35474871	-	0.312835	0.503223	-0.124069	NS	ENSDARG00000089016	mapkapk3	MAPKAPK3	protein_coding
chr11	35892816	35893566	+	0.0344996	0.111037	0.235174	NS	ENSDARG00000033376	chchd4	CHCHD4	protein_coding
chr11	36596700	36597450	-	0.189881	0.368972	-0.0818331	NS	ENSDARG00000070318	arl8bb	ARL8B	protein_coding
chr11	37020794	37021544	+	1.34009e-06	1.67319e-05	-8.38894	NS	ENSDARG00000007195	GRM2 (2 of 2)	GRM2	protein_coding
chr11	37796336	37797086	-	0.796524	0.939937	0.280706	NS	ENSDARG00000024004	cacna1da	CACNA1D	protein_coding
chr11	37889086	37889836	+	0.058394	0.163666	1.60265	NS	ENSDARG00000075571	BICD2 (2 of 2)	BICD2	protein_coding
chr11	38754569	38755319	-	0.0525679	0.151465	0.404208	NS	ENSDARG00000086319	CR847984.1	BSN	protein_coding
chr11	38818324	38819074	+	0.00673513	0.0310179	-0.70056	NS	ENSDARG00000055238	kif17	KIF17	protein_coding
chr11	38885542	38886292	-	0.0848074	0.21368	-0.877193	NS	ENSDARG00000008542	yod1	YOD1	protein_coding
chr11	38885828	38886578	+	0.600452	0.789561	0.178329	NS	ENSDARG00000033175	snrpe	SNRPE	protein_coding
chr11	39071792	39072542	+	0.739024	0.901225	0.0604192	NS	ENSDARG00000079765	AL929022.2	EFCC1;CCDC48;RPN1	protein_coding
chr11	39160777	39161527	-	0.627132	0.811352	-0.292381	NS	ENSDARG00000070214	slc41a1	SLC41A1	protein_coding
chr11	40338335	40339085	-	0.00226883	0.0125858	-0.424733	NS	ENSDARG00000071212	lepre1	LEPRE1	protein_coding
chr11	41505786	41506536	-	0.00140416	0.00835486	9.51727	NS	ENSDARG00000017340	uts2b	#N/A	protein_coding
chr11	41602288	41603038	-	2.56735e-08	4.05518e-07	-5.45931	NS	ENSDARG00000089489	FAM83E	FAM83E	protein_coding
chr11	42124986	42125736	+	0.145852	0.30974	0.28643	NS	ENSDARG00000004302	SLC45A1	SLC45A1	protein_coding
chr11	42342153	42342903	-	0.966144	1	0.171985	NS	ENSDARG00000088793	CABZ01083815.1	#N/A	protein_coding
chr11	42499189	42499939	-	0.527058	0.721517	-2.64631	NS	ENSDARG00000091353	CR759952.1	PAX7	protein_coding
chr11	42556605	42557355	+	0.0853517	0.21436	0.245568	NS	ENSDARG00000034826	park7	PARK7	protein_coding
chr11	43076702	43077452	-	0.201152	0.384418	-2.35474	NS	ENSDARG00000038205	her2	HES5	protein_coding
chr11	43527144	43527894	+	1	1	0	NS	ENSDARG00000030239	fam116aa	DENND6A	protein_coding
chr11	43846157	43846907	+	0.404819	0.596982	-1.4754	NS	ENSDARG00000025421	tdrd3	TDRD3	protein_coding
chr11	44210049	44210799	-	2.36807e-06	2.77191e-05	-0.828907	NS	ENSDARG00000036402	#N/A	SPTBN1	protein_coding
chr11	44267389	44268139	+	0.0135081	0.0537182	0.337074	NS	ENSDARG00000032705	foxg1b	FOXG1	protein_coding
chr11	45262234	45262984	+	0.00396779	0.0201359	4.0098	NS	ENSDARG00000035367	CABZ01080075.1	#N/A	protein_coding
chr11	45272617	45273367	-	2.04744e-18	7.00225e-17	-9.8139	NS	ENSDARG00000054342	CABZ01080074.1	#N/A	protein_coding
chr11	45392949	45393699	+	0.0148759	0.0578704	-3.87637	NS	ENSDARG00000060675	NID1 (2 of 2)	NID1	protein_coding
chr11	46091420	46092170	+	0.17539	0.349802	0.059312	NS	ENSDARG00000086821	zgc:110655	PYCR1	protein_coding
chr11	46268611	46269361	-	0.151995	0.318824	1.02206	NS	ENSDARG00000090806	GEMIN6	GEMIN6	protein_coding
chr11	46374798	46375548	+	0.720051	0.890554	-1.54821	NS	ENSDARG00000085099	5S_rRNA	#N/A	rRNA
chr12	9245	9995	+	0.180687	0.357286	0.211353	NS	ENSDARG00000026090	adprm	ADPRM	protein_coding
chr12	226641	227391	+	0.946053	1	0.00984352	NS	ENSDARG00000004221	dnah9	DNAH9	protein_coding
chr12	290474	291224	-	0.0168185	0.0634201	-0.123396	NS	ENSDARG00000021557	wdr45l	WDR45B;WDR45L	protein_coding
chr12	291311	292061	+	9.10723e-109	2.23867e-106	-23.2675	Hypo	ENSDARG00000078835	ICT1	ICT1	protein_coding
chr12	327433	328183	+	0.01818	0.067391	1.60995	NS	ENSDARG00000059257	RCVRN (1 of 2)	RCVRN	protein_coding
chr12	477075	477825	+	0.570013	0.762653	-0.0345486	NS	ENSDARG00000063698	BX000348.1	RP11-944L7.2	protein_coding
chr12	544810	545560	+	0.876432	0.998264	-0.0815856	NS	ENSDARG00000090142	BX000348.3	RAI1	protein_coding
chr12	880871	881621	-	0.00313258	0.0165513	2.36438	NS	ENSDARG00000079791	CT030207.2	RADIL	protein_coding
chr12	1176243	1176993	-	0.365312	0.555167	-0.0959265	NS	ENSDARG00000089888	daglb	DAGLB	protein_coding
chr12	1186613	1187363	-	0.921909	1	0.00531273	NS	ENSDARG00000037361	kdelr2b	KDELR2	protein_coding
chr12	1575592	1576342	+	0.155978	0.324583	-0.74322	NS	ENSDARG00000019274	rasd1	RASD1	protein_coding
chr12	2711174	2711924	+	0.734375	0.897265	-0.849245	NS	ENSDARG00000076434	ARHGAP22 (2 of 2)	ARHGAP22	protein_coding
chr12	2919861	2920611	-	0.00174577	0.0100266	-13.8419	NS	ENSDARG00000082011	U1	#N/A	snRNA
chr12	3092307	3093057	-	0.642706	0.823912	1.38565	NS	ENSDARG00000087531	zgc:172014	#N/A	protein_coding
chr12	3531317	3532067	-	0.00797665	0.0355693	-2.42854	NS	ENSDARG00000079486	fam20a	FAM20A	protein_coding
chr12	3614129	3614879	+	0.0204361	0.0736037	0.169607	NS	ENSDARG00000020795	rac3b	RAC3	protein_coding
chr12	3724730	3725480	-	0.00155459	0.0090985	6.25267	NS	ENSDARG00000035809	col1a1b	COL1A1	protein_coding
chr12	3892583	3893333	-	0.250059	0.440216	0.180505	NS	ENSDARG00000045940	lsm12	LSM12	protein_coding
chr12	3894583	3895333	+	9.45034e-05	0.000808004	-1.19705	NS	ENSDARG00000020371	G6PC3	G6PC3	protein_coding
chr12	4165259	4166009	+	1	1	0	NS	ENSDARG00000074312	coa3	COA3	protein_coding
chr12	4233730	4234480	-	0.277502	0.465622	1.58761	NS	ENSDARG00000061809	CABZ01084815.1	WNK4	protein_coding
chr12	4658355	4659105	-	0.231737	0.419579	-0.0450248	NS	ENSDARG00000076439	ppp4cb	PPP4C	protein_coding
chr12	5288428	5289178	-	0.256326	0.447263	-1.36972	NS	ENSDARG00000090895	#N/A	KANSL1	protein_coding
chr12	5347353	5348103	+	0.000806697	0.00515893	1.55587	NS	ENSDARG00000074229	PRR12 (1 of 2)	PRR12	protein_coding
chr12	5647391	5648141	-	1	1	0	NS	ENSDARG00000063268	SLC35G1	SLC35G1	protein_coding
chr12	5767680	5768430	-	0.505163	0.701308	1.25454	NS	ENSDARG00000085587	5S_rRNA	#N/A	rRNA
chr12	6022235	6022985	+	0.614723	0.801096	0.621316	NS	ENSDARG00000054528	MUC12	ACRC	protein_coding
chr12	6077382	6078132	-	0.331925	0.520519	0.90538	NS	ENSDARG00000014626	dlx3b	DLX3	protein_coding
chr12	6122605	6123355	+	4.75598e-09	8.35057e-08	-1.4798	NS	ENSDARG00000012824	itga3b	ITGA3	protein_coding
chr12	6327305	6328055	-	0.521223	0.716271	-0.187045	NS	ENSDARG00000040765	CU459092.1	DRD5P2	protein_coding
chr12	7148823	7149573	+	0.64475	0.825189	-0.12934	NS	ENSDARG00000045219	dkk1b	DKK1	protein_coding
chr12	7391395	7392145	+	0.00287329	0.0154592	-3.4503	NS	ENSDARG00000085451	5S_rRNA	#N/A	rRNA
chr12	7906165	7906915	-	0.00473119	0.0232017	0.229734	NS	ENSDARG00000029291	ipmkb	IPMK	protein_coding
chr12	8266326	8267076	-	0.629922	0.812556	0.157362	NS	ENSDARG00000005947	slc16a9b	SLC16A9	protein_coding
chr12	9571504	9572254	-	0.985848	1	-0.00241815	NS	ENSDARG00000079939	JMJD1C (1 of 2)	JMJD1C	protein_coding
chr12	10791675	10792425	+	0.620928	0.806395	0.542737	NS	ENSDARG00000002546	rap2ip	RUNDC3A	protein_coding
chr12	11213161	11213911	+	0.145438	0.309194	-0.166017	NS	ENSDARG00000088877	smarcd2	SMARCD2	protein_coding
chr12	11555034	11555784	-	0.0425491	0.129625	-0.432277	NS	ENSDARG00000074849	rac1	RAC1	protein_coding
chr12	12186320	12187070	+	0.222544	0.412084	0.333968	NS	ENSDARG00000056783	raraa	RARA	protein_coding
chr12	12874433	12875183	-	0.95714	1	0.0485771	NS	ENSDARG00000039602	atoh1c	ATOH1	protein_coding
chr12	14311398	14312148	-	1	1	0	NS	ENSDARG00000055477	pelo	PELO	protein_coding
chr12	14311499	14312249	+	0.331391	0.520227	-0.0745712	NS	ENSDARG00000071566	ppp1cab	PPP1CA	protein_coding
chr12	16413332	16414082	-	0.375389	0.566726	0.192308	NS	ENSDARG00000036482	hexim1	HEXIM1	protein_coding
chr12	17355066	17355816	+	0.23428	0.421488	-0.149813	NS	ENSDARG00000014554	ppp1r3cb	PPP1R3C	protein_coding
chr12	18491211	18491961	-	0.886633	1	0.0167915	NS	ENSDARG00000056623	ptenb	PTEN	protein_coding
chr12	18559934	18560684	-	0.274522	0.463389	-0.639386	NS	ENSDARG00000045172	minpp1b	MINPP1	protein_coding
chr12	18659264	18660014	-	0.142298	0.304326	-0.156263	NS	ENSDARG00000077300	usp42	USP42	protein_coding
chr12	18687116	18687866	+	0.558734	0.753084	-0.147792	NS	ENSDARG00000051891	RSPH10B2	RSPH10B2	protein_coding
chr12	18940192	18940942	-	0.150902	0.317209	2.74507	NS	ENSDARG00000029121	#N/A	FAM13A	protein_coding
chr12	19383653	19384403	+	0.66209	0.840271	-0.508499	NS	ENSDARG00000086055	AL844587.3	#N/A	protein_coding
chr12	19434031	19434781	-	0.506503	0.702424	-0.10635	NS	ENSDARG00000009217	tom1l2	TOM1L2	protein_coding
chr12	19540035	19540785	-	0.522204	0.717119	1.49656	NS	ENSDARG00000078132	AL844587.2	TEX2	protein_coding
chr12	19706941	19707691	+	0.378553	0.570003	1.04749	NS	ENSDARG00000045156	rgs9b	RGS9	protein_coding
chr12	20132433	20133183	+	0.0560506	0.158938	0.260078	NS	ENSDARG00000056050	KCTD17	KCTD17	protein_coding
chr12	20248959	20249709	-	0.905604	1	0.0375477	NS	ENSDARG00000039117	tefa	TEF	protein_coding
chr12	20442460	20443210	-	0.591375	0.781118	-0.0270172	NS	ENSDARG00000028957	maff	MAFF	protein_coding
chr12	20961367	20962117	-	0.0201653	0.0731119	-0.33195	NS	ENSDARG00000045145	shisa9	SHISA9	protein_coding
chr12	21764557	21765307	+	0.084838	0.21368	-0.336158	NS	ENSDARG00000020488	#N/A	ARHGAP44	protein_coding
chr12	23710571	23711321	-	1	1	0	NS	ENSDARG00000038991	nsfb	NSF	protein_coding
chr12	23915382	23916132	+	0.205315	0.390396	-0.0773395	NS	ENSDARG00000076177	polr2a	POLR2A	protein_coding
chr12	24029189	24029939	+	0.473919	0.670235	-0.192669	NS	ENSDARG00000055223	ABLIM2	ABLIM2	protein_coding
chr12	24358075	24358825	-	0.120872	0.271187	0.264444	NS	ENSDARG00000075450	mkxa	MKX	protein_coding
chr12	25206214	25206964	+	1.53203e-24	6.21184e-23	-10.7955	NS	ENSDARG00000089871	#N/A	KIAA1462	protein_coding
chr12	25501238	25501988	+	1	1	0	NS	ENSDARG00000018742	psme4b	PSME4	protein_coding
chr12	25569963	25570713	-	0.10907	0.252484	0.221729	NS	ENSDARG00000055078	chac2	CHAC2	protein_coding
chr12	25570499	25571249	+	0.0768884	0.199198	0.598802	NS	ENSDARG00000005246	asb3	GPR75-ASB3;ASB3;NA	protein_coding
chr12	26410604	26411354	-	1	1	0	NS	ENSDARG00000061631	FBXO11 (2 of 2)	FBXO11	protein_coding
chr12	27127837	27128587	+	0.732516	0.895675	0.165958	NS	ENSDARG00000054879	six3b	SIX3	protein_coding
chr12	27372646	27373396	+	0.56395	0.757519	0.0623937	NS	ENSDARG00000002414	glud1b	GLUD1	protein_coding
chr12	27505376	27506126	+	0.0305184	0.101806	5.3253	NS	ENSDARG00000073711	mmrn2b	MMRN1	protein_coding
chr12	27635835	27636585	-	0.236811	0.424922	3.10664	NS	ENSDARG00000019202	ldb3b	LDB3	protein_coding
chr12	28153001	28153751	-	0.208146	0.394335	-2.62978	NS	ENSDARG00000030472	SLC16A5 (2 of 2)	SLC16A5	protein_coding
chr12	28607129	28607879	+	5.57216e-16	1.67292e-14	17.9638	Hyper	ENSDARG00000074688	FBRS	FBRS	protein_coding
chr12	28635439	28636189	+	0.551978	0.746025	0.791043	NS	ENSDARG00000005236	SRCAP	SRCAP	protein_coding
chr12	28688347	28689097	+	4.78843e-50	4.95602e-48	9.01039	NS	ENSDARG00000054025	hoxb8b	HOXB8	protein_coding
chr12	28700190	28700940	+	0.772077	0.922411	0.831298	NS	ENSDARG00000054030	hoxb5b	HOXB5	protein_coding
chr12	29275763	29276513	+	2.24044e-06	2.63034e-05	-1.88408	NS	ENSDARG00000089913	cacna1g	CACNA1G	protein_coding
chr12	30503427	30504177	+	0.18775	0.366462	0.892857	NS	ENSDARG00000025226	znf668	ZNF668	protein_coding
chr12	30787785	30788535	+	0.34335	0.532362	0.0795545	NS	ENSDARG00000054154	bms1l	BMS1	protein_coding
chr12	31859586	31860336	-	0.0419988	0.128539	-5.13376	NS	ENSDARG00000061045	KBTBD13 (3 of 3)	KBTBD13	protein_coding
chr12	33109135	33109885	-	1	1	0	NS	ENSDARG00000045065	vti1a	VTI1A	protein_coding
chr12	33186035	33186785	-	1	1	0	NS	ENSDARG00000084720	5S_rRNA	#N/A	rRNA
chr12	35283475	35284225	-	1	1	0	NS	ENSDARG00000023920	llgl2	LLGL2	protein_coding
chr12	35308685	35309435	-	0.00241376	0.0133333	-4.79658	NS	ENSDARG00000079969	C12H10orf2	C10orf2	protein_coding
chr12	35531081	35531831	-	4.99409e-09	8.65482e-08	-3.24813	NS	ENSDARG00000061226	timp2a	TIMP2	protein_coding
chr12	35739684	35740434	+	0.0101442	0.0433569	0.149745	NS	ENSDARG00000060575	sec24c	SEC24C	protein_coding
chr12	36944216	36944966	-	0.401123	0.593312	0.0448797	NS	ENSDARG00000076225	tha1	THA1P	protein_coding
chr12	37230657	37231407	-	0.0562764	0.159348	-0.167787	NS	ENSDARG00000000935	unk	UNK	protein_coding
chr12	37398509	37399259	+	0.540947	0.735412	0.947796	NS	ENSDARG00000019418	KCNJ2 (1 of 2)	KCNJ2	protein_coding
chr12	37550568	37551318	-	1	1	0	NS	ENSDARG00000005567	map2k6	MAP2K6	protein_coding
chr12	38428827	38429577	+	0.301621	0.491618	-0.0694927	NS	ENSDARG00000034309	cox10	COX10	protein_coding
chr12	38509327	38510077	+	0.821089	0.957978	0.317672	NS	ENSDARG00000086645	hs3st3b1b	HS3ST3A1	protein_coding
chr12	38879843	38880593	-	0.0134905	0.0537027	4.491	NS	ENSDARG00000045038	tekt3	TEKT3	protein_coding
chr12	38948321	38949071	-	0.0757967	0.197374	-1.66928	NS	ENSDARG00000045036	CDC42EP4 (1 of 2)	CDC42EP4	protein_coding
chr12	39177732	39178482	+	0.0523707	0.15134	11.394	NS	ENSDARG00000084343	5S_rRNA	#N/A	rRNA
chr12	42115008	42115758	+	1.11101e-08	1.86736e-07	-7.47207	NS	ENSDARG00000074386	CDH12 (2 of 2)	CDH12	protein_coding
chr12	43212585	43213335	+	0.000243249	0.00183627	-4.08628	NS	ENSDARG00000022777	CABZ01061673.1	#N/A	protein_coding
chr12	43490534	43491284	-	0.0189285	0.0694458	-5.95943	NS	ENSDARG00000024936	PSKH2	PSKH2	protein_coding
chr12	44282138	44282888	-	0.0448224	0.134776	1.07526	NS	ENSDARG00000016300	ebf3	EBF3	protein_coding
chr12	44776187	44776937	-	0.022428	0.0788288	8.19672	NS	ENSDARG00000086908	dock1	DOCK1;DOCK2	protein_coding
chr12	44826433	44827183	+	0.0050573	0.0244353	-3.53996	NS	ENSDARG00000079559	FAM196A (1 of 3)	FAM196A	protein_coding
chr12	46827246	46827996	-	0.0777993	0.201041	-0.49505	NS	ENSDARG00000032578	pax2b	PAX2	protein_coding
chr12	47946503	47947253	+	0.000372807	0.00267564	-0.641026	NS	ENSDARG00000079720	HPDL	HPDL;HPD	protein_coding
chr12	48161233	48161983	+	0.933333	1	-0.0695573	NS	ENSDARG00000060257	ZRANB1 (1 of 2)	ZRANB1	protein_coding
chr12	48976127	48976877	+	0.0780981	0.201548	2.35549	NS	ENSDARG00000077207	lzts2b	LZTS2	protein_coding
chr12	49046026	49046776	-	2.07621e-06	2.45955e-05	12.9139	NS	ENSDARG00000091663	DYDC2	DYDC1	protein_coding
chr12	49151781	49152531	-	0.0138635	0.0548543	3.07464	NS	ENSDARG00000068422	QRFPR (1 of 2)	QRFPR	protein_coding
chr12	49667466	49668216	-	0.139536	0.30035	0.151057	NS	ENSDARG00000087473	dnajb12b	DNAJB12	protein_coding
chr12	49845114	49845864	-	1.35461e-11	3.06189e-10	-14.9027	NS	ENSDARG00000053520	C12H7orf62	C7orf62	protein_coding
chr12	49872900	49873650	+	0.964166	1	0.00317486	NS	ENSDARG00000077440	SYDE1	SYDE1	protein_coding
chr12	50127809	50128559	-	0.480245	0.677233	-0.887323	NS	ENSDARG00000075712	CTBP2	CTBP2	protein_coding
chr12	50198690	50199440	+	0.0769342	0.199198	0.294985	NS	ENSDARG00000012632	ELOVL3 (2 of 2)	ELOVL6	protein_coding
chr12	50214840	50215590	+	0.160179	0.330875	3.61495	NS	ENSDARG00000076477	ZMIZ1 (2 of 2)	ZMIZ1	protein_coding
[truncated: 1,879 more rows]

## Sheet: SupplementaryTable3B
Supplementary Table 3B : Gene set enrichment analysis of the hypermethylated promoters in HSPCs of 15-month-old tet2 mut fish against the ChEA transcription factor target database
category	Term	Overlap	P.value	Adjusted.P.value	Old.P.value	Old.Adjusted.P.value	Odds.Ratio	Combined.Score	Genes	num_query_genes	num_target_genes
ChEA_2022	CEBPB 26923725 Chip-Seq HEMOGENIC-ENDOTHELIUM Mouse	10/1461	0.000579378	0.360373	0	0	4.11463	30.6686	CTH;CRH;ATP1A3;ITGA6;DEPDC5;TANK;KAZALD1;MYL9;TTC27;ITM2C	10	1461
ChEA_2022	RING1B 27294783 Chip-Seq ESCs Mouse	10/1651	0.00149018	0.463446	0	0	3.60087	23.4376	CCDC88A;CDX4;UHRF2;CRABP1;CRH;ATP1A3;LSM14B;KAZALD1;CDC14A;CYGB	10	1651
ChEA_2022	SOX2 30713093 ChIP-Seq Epithelial Human Tongue SCC	7/945	0.00282932	0.586613	0	0	4.17493	24.4973	GBP6;CCDC88A;CTH;CHRNA9;TRAK1;CDC14A;TTC27	7	945
ChEA_2022	SETDB1 19884257 ChIP-Seq MESCs Mouse	9/1634	0.00506307	0.6544	0	0	3.17319	16.7728	GBP6;PCDHB1;KCNA5;ITGA6;TRAK1;KAZALD1;MYL9;CYGB;ITM2C	9	1634
ChEA_2022	TCF4 18268006 ChIP-ChIP LS174T Human	4/372	0.00693281	0.6544	0	0	5.75529	28.6124	CTH;ITGA6;TRAK1;CDC14A	4	372
ChEA_2022	CLOCK 20551151 ChIP-Seq 293T Human	4/382	0.00759983	0.6544	0	0	5.60017	27.3268	ITGA6;TRAK1;MYL9;CYGB	4	382
ChEA_2022	FLI1 26923725 Chip-Seq HEMOGENIC-ENDOTHELIUM Mouse	8/1446	0.00818288	0.6544	0	0	3.12235	15.0051	ACTA1;GRN;SLC22A14;PCDHGB2;KCNA5;TRAK1;KAZALD1;FAM149A	8	1446
ChEA_2022	SOX11 22085726 ChIP-Seq ESNs Mouse	8/1484	0.00951152	0.6544	0	0	3.03572	14.1321	FAM171A1;SLC22A14;TMX2;CTH;PCDHGB2;CRH;KCNA5;TTC27	8	1484
ChEA_2022	SUZ12 20075857 ChIP-Seq MESCs Mouse	14/3611	0.0101473	0.6544	0	0	2.35863	10.8274	CDX4;UHRF2;CRABP1;PCDHGB2;ATP1A3;KCNA5;KAZALD1;CYGB;FAM149A;ZAR1;FAM171A1;ACTA1;PCDHB1;CRH	14	3611
ChEA_2022	SMAD4 21799915 ChIP-Seq A2780 Human	10/2167	0.0105209	0.6544	0	0	2.6623	12.1252	CCDC88A;HTR1E;TMX2;CTH;MYO18B;CRH;ITGA6;TANK;CDC14A;ZAR1	10	2167
ChEA_2022	SUZ12 16625203 ChIP-ChIP MESCs Mouse	6/944	0.0119098	0.67253	0	0	3.47627	15.4012	CRABP1;PCDHGB2;KCNA5;KAZALD1;CYGB;ZAR1	6	944
ChEA_2022	ETV1 20927104 ChIP-Seq GIST48 Human	8/1588	0.0139843	0.67253	0	0	2.81995	12.0407	GBP6;ACTA1;CTH;ITGA6;TRAK1;TANK;CDC14A;TTC27	8	1588
ChEA_2022	RBPJ 21746931 ChIP-Seq IB4 Human	8/1598	0.0144847	0.67253	0	0	2.80069	11.86	GBP6;ACTA1;CTH;CHRNA9;ITGA6;CDC14A;TTC27;ITM2C	8	1598
ChEA_2022	CDX2 22108803 ChIP-Seq LS180 Human	8/1619	0.0155785	0.67253	0	0	2.76102	11.491	FAM171A1;MOB2;CRH;ITGA6;TRAK1;CYGB;FAM149A;TTC27	8	1619
ChEA_2022	SUZ12 27294783 Chip-Seq ESCs Mouse	8/1657	0.0177113	0.67253	0	0	2.69181	10.8575	GRN;CDX4;UHRF2;CRABP1;PCDHGB2;LSM14B;KAZALD1;CYGB	8	1657
ChEA_2022	VDR 22108803 ChIP-Seq LS180 Human	2/103	0.018902	0.67253	0	0	10.0828	40.0133	HTR1E;TANK	2	103
ChEA_2022	DMRT1 23473982 ChIP-Seq TESTES Mouse	8/1678	0.0189778	0.67253	0	0	2.65491	10.5253	GBP6;FAM171A1;CCDC88A;UHRF2;CRABP1;TRAK1;DEPDC5;CYGB	8	1678
ChEA_2022	RUNX 20019798 ChIP-Seq JUKART Human	4/505	0.0194623	0.67253	0	0	4.19874	16.54	MYO18B;CHRNA9;ITGA6;TANK	4	505
ChEA_2022	GRHL2 25758223 ChIP-Seq PLACENTA Mouse	5/788	0.0217468	0.692709	0	0	3.40145	13.0217	GBP6;HTR1E;CRABP1;KCNA5;FBRS	5	788
ChEA_2022	TCF4 23295773 ChIP-Seq U87 Human	12/3177	0.0222736	0.692709	0	0	2.19565	8.35304	ACTA1;CCDC88A;SLC22A14;HTR1E;CTH;CRH;ITGA6;TANK;FBRS;CDC14A;FAM149A;CD33	12	3177
ChEA_2022	SOX2 22085726 ChIP-Seq NPCs Mouse	7/1430	0.0248414	0.697405	0	0	2.68182	9.90999	ACTA1;UHRF2;CTH;KCNA5;FAM149A;TTC27;ITM2C	7	1430
ChEA_2022	FOXO3 23340844 ChIP-Seq DLD1 Human	4/576	0.0297426	0.697405	0	0	3.66415	12.8801	MYO18B;ITGA6;TRAK1;TANK	4	576
ChEA_2022	FOXA2 19822575 ChIP-Seq HepG2 Human	10/2553	0.0303321	0.697405	0	0	2.20923	7.72246	GBP6;FAM171A1;MYO18B;ITGA6;TRAK1;TANK;CDC14A;CYGB;FAM149A;ITM2C	10	2553
ChEA_2022	ESR1 30970003 ChIP-Seq MCF-7 Human BreastCancer	5/868	0.0313395	0.697405	0	0	3.07326	10.6423	FAM171A1;MOB2;FBRS;CDC14A;CYGB	5	868
ChEA_2022	RELB 30642670 ChIP-Seq CTB1 Human Placenta Inflammation	2/139	0.0329561	0.697405	0	0	7.4198	25.3206	CRH;KAZALD1	2	139
ChEA_2022	SMAD4 21741376 ChIP-Seq HESCs Human	8/1862	0.0330345	0.697405	0	0	2.36736	8.07318	FAM171A1;PCDHB1;MYO18B;KCNA5;ITGA6;TRAK1;CDC14A;FAM149A	8	1862
ChEA_2022	HAND2 30127528 ChIP-Seq KELLY Human Brain Neuroblastoma	12/3383	0.034772	0.697405	0	0	2.03619	6.83945	GBP6;ACTA1;GRN;MYO18B;CHRNA9;ATP1A3;DEPDC5;KAZALD1;CDC14A;CYGB;FAM149A;ITM2C	12	3383
ChEA_2022	SALL4 28974232 ChIP-Seq Mouse BoneMarrow Leukemia	3/352	0.0352173	0.697405	0	0	4.43598	14.8438	PCDHGB2;ATP1A3;FBRS	3	352
ChEA_2022	GATA2 21571218 ChIP-Seq MEGAKARYOCYTES Human	5/911	0.0374563	0.697405	0	0	2.92081	9.59362	ACTA1;CHRNA9;LSM14B;CDC14A;FAM149A	5	911
ChEA_2022	TBX5 21415370 ChIP-Seq HL-1 Mouse	7/1561	0.037657	0.697405	0	0	2.43839	7.99607	UHRF2;CRABP1;ITGA6;DEPDC5;LSM14B;MYL9;CYGB	7	1561
ChEA_2022	EED 16625203 ChIP-ChIP MESCs Mouse	4/628	0.038998	0.697405	0	0	3.34979	10.8675	PCDHB1;CRABP1;KAZALD1;ZAR1	4	628
ChEA_2022	HOXB7 26014856 ChIP-Seq BT474 Human	7/1573	0.0390177	0.697405	0	0	2.41813	7.84379	FAM171A1;CTH;CRABP1;MYO18B;KCNA5;TANK;ITM2C	7	1573
ChEA_2022	FOXA1 25329375 ChIP-Seq VCAP Human	7/1580	0.0398265	0.697405	0	0	2.40645	7.75654	GBP6;GRN;CRH;ATP1A3;CYGB;FAM149A;ZAR1	7	1580
ChEA_2022	FOXA1 27270436 Chip-Seq PROSTATE Human	7/1580	0.0398265	0.697405	0	0	2.40645	7.75654	GBP6;GRN;CRH;ATP1A3;CYGB;FAM149A;ZAR1	7	1580
ChEA_2022	KLF5 25053715 ChIP-Seq YYC3 Human	7/1591	0.04112	0.697405	0	0	2.38831	7.62173	FAM171A1;UHRF2;PCDHB1;KCNA5;ITGA6;TRAK1;FBRS	7	1591
ChEA_2022	CSB 26484114 Chip-Seq FIBROBLAST Human	7/1594	0.0414776	0.697405	0	0	2.38341	7.58544	CCDC88A;SLC22A14;TMX2;MYO18B;CHRNA9;KCNA5;TRAK1	7	1594
ChEA_2022	TAF2 19829295 ChIP-Seq ESCs Human	7/1595	0.0415972	0.697405	0	0	2.38178	7.57339	GBP6;FAM171A1;SLC22A14;MOB2;FAM149A;TTC27;CD33	7	1595
ChEA_2022	LXR 22292898 ChIP-Seq THP-1 Human	7/1614	0.0439145	0.697405	0	0	2.35118	7.34865	ACTA1;GRN;UHRF2;MOB2;CRABP1;ATP1A3;LSM14B	7	1614
ChEA_2022	NANOG 21062744 ChIP-ChIP HESCs Human	4/654	0.0441852	0.697405	0	0	3.21148	10.0178	GRN;UHRF2;CHRNA9;ATP1A3	4	654
ChEA_2022	MYB 26560356 Chip-Seq TH2 Human	7/1629	0.0458032	0.697405	0	0	2.32754	7.17673	ACTA1;TMX2;MYO18B;ITGA6;FBRS;CDC14A;ZAR1	7	1629
ChEA_2022	MYCN 19997598 ChIP-ChIP NEUROBLASTOMA Human	2/169	0.0469487	0.697405	0	0	6.07769	18.5898	ATP1A3;TRAK1	2	169
ChEA_2022	HOXC9 25013753 ChIP-Seq NEUROBLASTOMA BE2-C Human	7/1639	0.0470917	0.697405	0	0	2.31201	7.06473	CCDC88A;GRN;UHRF2;PCDHB1;CTH;CDC14A;TTC27	7	1639
ChEA_2022	EZH2 27294783 Chip-Seq ESCs Mouse	7/1649	0.0484037	0.700165	0	0	2.29668	6.95476	ACTA1;GRN;UHRF2;PCDHGB2;LSM14B;KAZALD1;CYGB	7	1649

## Sheet: SupplementaryTable3C
Supplementary Table 3C : Gene set enrichment analysis of the hypomethylated promoters in HSPCs of 15-month-old tet2 mut fish against the ChEA transcription factor target database
category	Term	Overlap	P.value	Adjusted.P.value	Old.P.value	Old.Adjusted.P.value	Odds.Ratio	Combined.Score	Genes	num_query_genes	num_target_genes
ChEA_2022	EZH2 27294783 Chip-Seq ESCs Mouse	14/1649	0.000295904	0.141815	0	0	3.40739	27.6867	KLHL29;PARP6;L3MBTL3;PCDH9;LRRK2;IRS4;PRKAG3;BICC1;CDH7;FAM83G;DES;NKX2-5;KCTD15;SERINC5	14	1649
ChEA_2022	CDX2 21402776 ChIP-Seq INTESTINAL-VILLUS Mouse	13/1514	0.00045621	0.141815	0	0	3.39783	26.138	L3MBTL3;CENPV;SLC22A5;PCP4L1;ATP10B;FMO2;PRKAG3;BICC1;CDH7;NHSL1;SPATA17;DES;SERINC5	13	1514
ChEA_2022	SOX9 26525672 Chip-Seq Limbbuds Mouse	10/993	0.000682897	0.141815	0	0	3.85697	28.1141	GDF9;L3MBTL3;CENPV;NHSL1;SPATA17;ATP10B;FMO2;EFCAB10;BICC1;CDH7	10	993
ChEA_2022	RING1B 27294783 Chip-Seq ESCs Mouse	13/1651	0.00103111	0.160595	0	0	3.09051	21.2538	SLC48A1;KLHL29;DBR1;L3MBTL3;SLC22A5;IRS4;BICC1;CDH7;FAM83G;NHSL1;DES;NKX2-5;CLRN1	13	1651
ChEA_2022	SUZ12 20075857 ChIP-Seq MESCs Mouse	21/3611	0.00130496	0.162598	0	0	2.45232	16.2873	KLHL29;L3MBTL3;CENPV;PCDH9;PCP4L1;LRRK2;TSC22D3;PCDH7;IRS4;PHYHIP;GLDN;PRKAG3;BICC1;CDH7;CH25H;FAM83G;OLFM2;DES;NKX2-5;KCTD15;SERINC5	21	3611
ChEA_2022	RNF2 27304074 Chip-Seq ESCs Mouse	10/1205	0.00290822	0.30197	0	0	3.13724	18.3221	KLHL29;CH25H;FAM83G;OLFM2;L3MBTL3;DES;TSC22D3;IRS4;NKX2-5;KCTD15	10	1205
ChEA_2022	NFE2L2 20460467 ChIP-Seq MEFs Mouse	8/870	0.00428258	0.333506	0	0	3.40496	18.5679	SLC48A1;L3MBTL3;NHSL1;PCDH9;AKTIP;PCDH7;ACYP1;MTDH	8	870
ChEA_2022	NRF2 20460467 ChIP-Seq MEFs Mouse	8/870	0.00428258	0.333506	0	0	3.40496	18.5679	SLC48A1;L3MBTL3;NHSL1;PCDH9;AKTIP;PCDH7;ACYP1;MTDH	8	870
ChEA_2022	OCT4 21477851 ChIP-Seq ESCs Mouse	11/1517	0.00499237	0.345583	0	0	2.74784	14.5631	L3MBTL3;CENPV;NHSL1;SPATA17;DES;PCP4L1;ATP10B;FMO2;PRKAG3;BICC1;CDH7	11	1517
ChEA_2022	CLOCK 20551151 ChIP-Seq 293T Human	5/382	0.00572186	0.356472	0	0	4.71739	24.358	NHSL1;SLC22A5;TSC22D3;FMO2;MTDH	5	382
ChEA_2022	PU 27001747 Chip-Seq BMDM Mouse	11/1573	0.006535	0.370119	0	0	2.64128	13.2872	SLC48A1;CH25H;GDF9;L3MBTL3;CENPV;NHSL1;SPATA17;SLC22A5;ACYP1;PRKAG3;SERINC5	11	1573
ChEA_2022	SUZ12 27294783 Chip-Seq ESCs Mouse	11/1657	0.00953368	0.494957	0	0	2.49503	11.6092	L3MBTL3;NHSL1;PCDH9;PCP4L1;LRRK2;IRS4;NKX2-5;PRKAG3;KCTD15;BICC1;CDH7	11	1657
ChEA_2022	EZH2 27294783 Chip-Seq NPCs Mouse	8/1032	0.011565	0.518028	0	0	2.84195	12.6744	L3MBTL3;NHSL1;SPATA17;DES;FMO2;PRKAG3;BICC1;CDH7	8	1032
ChEA_2022	RCOR2 21632747 ChIP-Seq MESCs Mouse	4/298	0.012253	0.518028	0	0	4.77308	21.011	AKTIP;NKX2-5;KCTD15;MTDH	4	298
ChEA_2022	YY1 22570637 ChIP-Seq MALME-3M Human	7/839	0.0124726	0.518028	0	0	3.03329	13.2986	SLC48A1;PARP6;DES;EFCAB10;ZMYND12;PHYHIP;ZP4	7	839
ChEA_2022	SOX6 21985497 ChIP-Seq MYOTUBES Mouse	10/1504	0.0133607	0.520234	0	0	2.46934	10.6563	L3MBTL3;NHSL1;SPATA17;SLC22A5;DES;PCP4L1;FMO2;PRKAG3;BICC1;CDH7	10	1504
ChEA_2022	CEBPB 22108803 ChIP-Seq LS180 Human	10/1565	0.0172565	0.570979	0	0	2.36463	9.59938	FAM83G;GDF9;SLC22A5;ERI2;ATP10B;FMO2;PRKAG3;LGALS9C;ZP4;MTDH	10	1565
ChEA_2022	OCT4 20526341 ChIP-Seq ESCs Human	10/1578	0.0181867	0.570979	0	0	2.34337	9.39002	PARP6;FAM83G;HSPA8;NHSL1;PRPH2;LRRK2;UMOD;NKX2-5;EFCAB10;KCTD15	10	1578
ChEA_2022	CEBPD 21427703 ChIP-Seq 3T3-L1 Mouse	9/1349	0.0185001	0.570979	0	0	2.44952	9.77352	SLC48A1;CH25H;LRRK2;AKTIP;PCDH7;PPP1R1C;FMO2;KCTD15;BICC1	9	1349
ChEA_2022	OLIG2 26023283 ChIP-Seq AINV15 Mouse	10/1588	0.0189274	0.570979	0	0	2.32725	9.23253	SLC48A1;OLFM2;L3MBTL3;NHSL1;PCP4L1;FMO2;EFCAB10;PHYHIP;SERINC5;CLRN1	10	1588
ChEA_2022	GBX2 23144817 ChIP-Seq PC3 Human	3/191	0.0197035	0.570979	0	0	5.52968	21.7148	OLFM2;PCDH7;BICC1	3	191
ChEA_2022	ESET 19884257 ChIP-Seq ESCs Mouse	9/1369	0.020163	0.570979	0	0	2.4109	9.41193	SLC48A1;OLFM2;CENPV;DES;AKTIP;ZP1;NKX2-5;CLRN1;MTDH	9	1369
ChEA_2022	TAL1 30185409 ChIP-Seq HPC Mouse BoneMarrow Leukemia	12/2154	0.0245875	0.666	0	0	2.07726	7.69734	KLHL29;NHSL1;SPATA17;PCDH9;LRRK2;AKTIP;ERI2;PCDH7;MUC19;SERINC5;CDH7;MTDH	12	2154
ChEA_2022	CTNNB1 20615089 ChIP-ChIP FETAL BRAIN Human	4/376	0.0262762	0.666324	0	0	3.7573	13.6732	PARP6;PCDH9;OR51D1;TMEM8B	4	376
ChEA_2022	OLIG2 23332759 ChIP-Seq OLIGODENDROCYTES Mouse	10/1679	0.0267385	0.666324	0	0	2.18945	7.92944	SLC48A1;KLHL29;HSPA8;PCDH9;TSC22D3;PCDH7;PPP1R1C;EFCAB10;GLDN;SERINC5	10	1679
ChEA_2022	MTF2 20144788 ChIP-Seq MESCs Mouse	13/2488	0.030888	0.686243	0	0	1.95182	6.78722	L3MBTL3;LRRK2;TSC22D3;PCDH7;IRS4;GLDN;BICC1;CDH7;CH25H;OLFM2;DES;NKX2-5;KCTD15	13	2488
ChEA_2022	MYC 18940864 ChIP-ChIP HL60 Human	5/587	0.0311469	0.686243	0	0	3.02374	10.4895	FAM83G;GDF9;PCDH9;NKX2-5;MTDH	5	587
ChEA_2022	STAT3 18555785 ChIP-Seq MESCs Mouse	9/1485	0.0320296	0.686243	0	0	2.20756	7.59641	PARP6;HSPA8;L3MBTL3;CENPV;PCDH9;NKX2-5;EFCAB10;CLRN1;MTDH	9	1485
ChEA_2022	CRX 20693478 ChIP-Seq RETINA Mouse	9/1492	0.0328757	0.686243	0	0	2.1963	7.50042	L3MBTL3;NHSL1;SPATA17;DES;PCP4L1;FMO2;PRKAG3;BICC1;CDH7	9	1492
ChEA_2022	ERA 27197147 Chip-Seq ENDOMETRIOID-ADENOCARCINOMA Human	6/822	0.036149	0.686243	0	0	2.60403	8.64566	DBR1;SLC22A5;PCDH7;IRS4;KCTD15;MTDH	6	822
ChEA_2022	SUZ12 18692474 ChIP-Seq MESCs Mouse	9/1531	0.0378793	0.686243	0	0	2.1355	6.99025	CH25H;OLFM2;DES;LRRK2;PCDH7;IRS4;NKX2-5;GLDN;BICC1	9	1531
ChEA_2022	FUS 26573619 Chip-Seq HEK293 Human	4/428	0.0394538	0.686243	0	0	3.28774	10.628	L3MBTL3;PCDH9;TSC22D3;IRS4	4	428
ChEA_2022	RNF2 18974828 ChIP-Seq MESCs Mouse	7/1066	0.0396474	0.686243	0	0	2.35478	7.60061	OLFM2;L3MBTL3;TSC22D3;PCDH7;IRS4;NKX2-5;BICC1	7	1066
ChEA_2022	EZH2 18974828 ChIP-Seq MESCs Mouse	7/1066	0.0396474	0.686243	0	0	2.35478	7.60061	OLFM2;L3MBTL3;TSC22D3;PCDH7;IRS4;NKX2-5;BICC1	7	1066
ChEA_2022	MYC 27129775 Chip-Seq CORNEA Mouse	9/1547	0.0400775	0.686243	0	0	2.11145	6.79241	PARP6;L3MBTL3;SLC22A5;PRPH2;ZP1;NKX2-5;KCTD15;CDH7;TMEM8B	9	1547
ChEA_2022	SUZ12 18974828 ChIP-Seq MESCs Mouse	9/1564	0.0425081	0.686243	0	0	2.08644	6.5891	CH25H;OLFM2;L3MBTL3;TSC22D3;PCDH7;IRS4;NKX2-5;GLDN;BICC1	9	1564
ChEA_2022	BMI1 23680149 ChIP-Seq NPCS Mouse	6/860	0.0435071	0.686243	0	0	2.48322	7.78446	KLHL29;CH25H;PCDH9;PCDH7;IRS4;NKX2-5	6	860
ChEA_2022	ERA 21632823 ChIP-Seq H3396 Human	9/1574	0.0439842	0.686243	0	0	2.07198	6.4727	PARP6;DBR1;L3MBTL3;NMB;DES;PCP4L1;AKTIP;PHYHIP;MTDH	9	1574
ChEA_2022	P53 21459846 ChIP-Seq SAOS-2 Human	9/1584	0.045495	0.686243	0	0	2.0577	6.35862	SLC48A1;DBR1;NMB;ERI2;ZP1;NKX2-5;PRKAG3;SERINC5;MTDH	9	1584
ChEA_2022	AF4 28076791 ChIP-Seq SEM Human Blood Leukemia	5/652	0.0455933	0.686243	0	0	2.71083	8.37104	HSPA8;L3MBTL3;CENPV;LRRK2;SERINC5	5	652
ChEA_2022	TBX20 22080862 ChIP-Seq HEART Mouse	9/1589	0.0462635	0.686243	0	0	2.05063	6.30242	CH25H;L3MBTL3;NMB;SLC22A5;PCP4L1;TSC22D3;PHYHIP;KCTD15;SERINC5	9	1589
ChEA_2022	TBX20 22328084 ChIP-Seq HEART Mouse	9/1589	0.0462635	0.686243	0	0	2.05063	6.30242	CH25H;L3MBTL3;NMB;SLC22A5;PCP4L1;TSC22D3;PHYHIP;KCTD15;SERINC5	9	1589
ChEA_2022	ADNP 35650610 ChIP-Seq mESC Mouse Stem Autism	4/458	0.0485072	0.70279	0	0	3.06576	9.27714	HSPA8;OLFM2;CENPV;NHSL1	4	458

## Sheet: SupplementaryTable3D
Supplementary Table 3D : List of all the CpGislands analyzed for differential methylation analysis in 15-month-old tet2 mut compared to 4-month-old tet2 mut
chr	CpG island start	CpGisland end	strand	pvalue	qvalue	methylation difference	methylation Group ( Hyper : Hypermethylated ; Hypo : Hypomethylated ; NS : Not significant	CpG_id	Overlapping gene id	Overlapping gene symbol	Overlapping Region in geome
chr1	13169	13637	*	0.000726987	0.00334275	-2.56817	NS	CpG: 43	#N/A	-	Unannotated
chr1	20278	20704	*	0.000848406	0.00384398	-1.82616	NS	CpG: 46	ENSDARG00000034862	f7	Exon
chr1	36977	37415	*	0.894273	0.963082	0.150051	NS	CpG: 41	ENSDARG00000088581	f10	Exon
chr1	66427	66846	*	0.198238	0.33511	0.163396	NS	CpG: 48	#N/A	-	Unannotated
chr1	93210	93476	*	0.806905	0.900344	-0.282689	NS	CpG: 24	ENSDARG00000075108	tmco3	Promoter
chr1	130315	130588	*	0.939741	0.988457	0.064305	NS	CpG: 22	#N/A	-	Unannotated
chr1	212713	213037	*	0.103017	0.204244	-0.376831	NS	CpG: 30	ENSDARG00000007804	gas6	Promoter
chr1	293545	293899	*	0.985436	1	-0.000854236	NS	CpG: 39	#N/A	-	Unannotated
chr1	384383	384704	*	0.309508	0.458499	-1.30704	NS	CpG: 33	ENSDARG00000041575	trmt10c	Exon
chr1	548033	548953	*	3.87811e-06	2.99208e-05	-3.83491	NS	CpG: 87	#N/A	-	Unannotated
chr1	551033	551317	*	0.933687	0.984731	-0.00509736	NS	CpG: 26	#N/A		Intergenic
chr1	552927	553251	*	0.695096	0.815409	-0.556229	NS	CpG: 32	#N/A		Intergenic
chr1	569769	570181	*	0.0140119	0.041923	2.20107	NS	CpG: 42	ENSDARG00000090704	ildr1a	Exon
chr1	571265	571910	*	0.661418	0.788636	0.0457581	NS	CpG: 58	#N/A	-	Unannotated
chr1	576005	576360	*	0.0389689	0.0960597	-2.17167	NS	CpG: 34	#N/A	-	Unannotated
chr1	582627	582986	*	0.000289792	0.00146964	2.114	NS	CpG: 27	#N/A	-	Unannotated
chr1	597067	597390	*	0.0141257	0.0421827	1.43927	NS	CpG: 27	#N/A	-	Unannotated
chr1	603812	604038	*	0.113953	0.221371	0.0922509	NS	CpG: 22	ENSDARG00000027857	cep97	Promoter
chr1	621718	621937	*	0.230172	0.372397	-1.53086	NS	CpG: 19	ENSDARG00000076927	DUSP27	Exon
chr1	629464	629906	*	0.61376	0.75092	-0.189796	NS	CpG: 33	ENSDARG00000043682	CABZ01080370.1	firstIntron
chr1	634647	634946	*	0.00430236	0.0158228	-14.6199	NS	CpG: 24	#N/A	-	Unannotated
chr1	705627	705901	*	0.00523106	0.0184556	3.20726	NS	CpG: 21	#N/A	-	Unannotated
chr1	768381	768655	*	1	1	0	NS	CpG: 23	#N/A		Intergenic
chr1	770403	770896	*	0.898965	0.964075	0.175516	NS	CpG: 52	ENSDARG00000090668	SETDB2	Exon
chr1	1075316	1075773	*	0.00696312	0.0233903	-1.84147	NS	CpG: 38	#N/A	-	Unannotated
chr1	1092948	1093168	*	3.03321e-07	2.91619e-06	-3.85208	NS	CpG: 20	ENSDARG00000087646	#N/A	Promoter
chr1	1251784	1252022	*	0.333951	0.484359	-0.727119	NS	CpG: 20	#N/A		Intergenic
chr1	1697860	1698194	*	0.000296506	0.00149459	1.15832	NS	CpG: 41	#N/A		Intergenic
chr1	1714023	1714280	*	0.483544	0.637473	-0.617619	NS	CpG: 20	ENSDARG00000075505	PTGFRN (2 of 2)	Exon
chr1	1734893	1735145	*	0.96683	1	0.0500902	NS	CpG: 20	ENSDARG00000075505	PTGFRN (2 of 2)	Exon
chr1	1978444	1979354	*	0.957716	1	-0.00955909	NS	CpG: 83	#N/A	-	Unannotated
chr1	2252675	2252896	*	0.104827	0.207349	-3.14279	NS	CpG: 16	#N/A		Intergenic
chr1	2702457	2702907	*	0.0245388	0.0662929	-3.77989	NS	CpG: 33	#N/A	-	Unannotated
chr1	4344172	4344567	*	0.172004	0.300125	0.331597	NS	CpG: 29	ENSDARG00000030350	mnx2b	Promoter
chr1	4894809	4895154	*	2.82942e-45	1.70394e-43	80.5197	Hyper	CpG: 28	#N/A		Intergenic
chr1	5053670	5053887	*	1	1	0	NS	CpG: 28	#N/A	-	Unannotated
chr1	5289943	5290202	*	2.95211e-99	3.20008e-97	-36.5213	Hypo	CpG: 21	ENSDARG00000073857	klf7a	Intron
chr1	5448293	5448546	*	0.0340375	0.0863585	-3.67794	NS	CpG: 20	#N/A		Intergenic
chr1	6072562	6072852	*	0.0148659	0.0440592	-0.94367	NS	CpG: 20	#N/A		Intergenic
chr1	6760689	6760968	*	0.0349241	0.0880459	-0.0938149	NS	CpG: 28	#N/A	-	Unannotated
chr1	7020181	7020403	*	0.697701	0.816967	0.0371921	NS	CpG: 17	ENSDARG00000091919	radil	Promoter
chr1	7024915	7025266	*	0.000219546	0.00115528	-3.04691	NS	CpG: 25	ENSDARG00000091919	radil	Exon
chr1	7167296	7167676	*	0.211991	0.350971	-0.114588	NS	CpG: 33	ENSDARG00000062929	FAM83G (1 of 2)	Promoter
chr1	7168211	7168572	*	1	1	0	NS	CpG: 29	ENSDARG00000074212	SLC5A10	Intron
chr1	7504420	7504905	*	0.160298	0.28484	-0.624902	NS	CpG: 41	ENSDARG00000025034	SYNGR3 (2 of 2)	Promoter
chr1	7605892	7606217	*	0.232712	0.375024	-1.41981	NS	CpG: 24	ENSDARG00000002377	smcr7b	Exon
chr1	7770243	7770615	*	0.601203	0.740152	-0.0564118	NS	CpG: 32	#N/A	-	Unannotated
chr1	7842082	7842609	*	0.0451988	0.108577	-3.00377	NS	CpG: 43	ENSDARG00000070543	grin2ab	Exon
chr1	8167295	8167681	*	0.197202	0.334141	-0.843333	NS	CpG: 40	ENSDARG00000058460	cacng3a	Exon
chr1	8199284	8199571	*	0.973533	1	-0.0035503	NS	CpG: 24	ENSDARG00000058463	ndufab1a	Promoter
chr1	8353884	8354158	*	6.57092e-05	0.00039083	7.10094	NS	CpG: 20	ENSDARG00000063169	#N/A	Promoter
chr1	8353884	8354158	*	6.57092e-05	0.00039083	7.10094	NS	CpG: 20	ENSDARG00000092791	si:ch211-57e21.4	Promoter
chr1	8366066	8366367	*	2.71513e-05	0.00017493	-6.52866	NS	CpG: 26	ENSDARG00000037760	uncx4.1	Promoter
chr1	8368909	8369344	*	1.36021e-27	4.79501e-26	-9.00743	NS	CpG: 34	ENSDARG00000037760	uncx4.1	Exon
chr1	9022650	9022983	*	7.9398e-07	6.94092e-06	-1.6711	NS	CpG: 30	#N/A		Intergenic
chr1	9026273	9026535	*	0.377398	0.529691	0.827496	NS	CpG: 22	#N/A		Intergenic
chr1	9099447	9099695	*	0.61586	0.75264	0.637149	NS	CpG: 19	ENSDARG00000076174	trim2b	Exon
chr1	9896044	9896621	*	0.904322	0.967227	-0.0820955	NS	CpG: 49	#N/A	-	Unannotated
chr1	11198825	11199056	*	0.283437	0.431104	-1.19873	NS	CpG: 17	ENSDARG00000038114	xpa	Exon
chr1	11201318	11202501	*	1.57991e-52	1.03795e-50	-5.58791	NS	CpG: 98	ENSDARG00000038114	xpa	Intron
chr1	11202696	11202897	*	0.0898512	0.183945	-0.462258	NS	CpG: 19	ENSDARG00000038114	xpa	Intron
chr1	11274906	11275526	*	0.198644	0.335536	1.62169	NS	CpG: 49	ENSDARG00000042988	SLC24A2 (2 of 2)	Exon
chr1	11574588	11575141	*	3.46052e-06	2.68423e-05	4.48008	NS	CpG: 45	ENSDARG00000018997	cplx2l	Promoter
chr1	12913940	12914550	*	1.59349e-05	0.000110022	1.03461	NS	CpG: 47	#N/A	-	Unannotated
chr1	13117748	13118830	*	0.177882	0.307902	-0.303412	NS	CpG: 76	#N/A	-	Unannotated
chr1	13168833	13169105	*	0.280599	0.427354	-1.79485	NS	CpG: 25	#N/A	-	Unannotated
chr1	13228059	13228543	*	0.79807	0.894168	0.0796017	NS	CpG: 41	#N/A	-	Unannotated
chr1	13233246	13233585	*	0.00805446	0.0264376	0.80147	NS	CpG: 25	#N/A	-	Unannotated
chr1	13290798	13291114	*	1	1	0	NS	CpG: 34	#N/A	-	Unannotated
chr1	13862960	13863406	*	0.29732	0.444908	0.402671	NS	CpG: 42	#N/A		Intergenic
chr1	13927010	13927407	*	0.0848115	0.176122	-1.21518	NS	CpG: 38	#N/A	-	Unannotated
chr1	13985512	13985857	*	0.429417	0.58186	0.0666129	NS	CpG: 37	#N/A	-	Unannotated
chr1	15136020	15136303	*	0.00262754	0.0103667	0.549584	NS	CpG: 30	ENSDARG00000007356	fgf20a	Promoter
chr1	16116514	16116885	*	0.863073	0.943353	-0.0382587	NS	CpG: 33	#N/A		Intergenic
chr1	16247053	16247400	*	0.116678	0.225653	2.01995	NS	CpG: 28	ENSDARG00000017591	fat1	Exon
chr1	16334701	16335131	*	0.100534	0.200144	-0.875003	NS	CpG: 33	#N/A		Intergenic
chr1	16336259	16336777	*	4.82215e-07	4.48688e-06	-1.43455	NS	CpG: 36	#N/A	-	Unannotated
chr1	17187643	17188169	*	0.868544	0.947423	-0.0424932	NS	CpG: 53	ENSDARG00000062122	klhl5	Promoter
chr1	17356806	17357102	*	0.970656	1	0.00349661	NS	CpG: 27	ENSDARG00000015495	klf3	Promoter
chr1	18015606	18016036	*	0.954709	0.998742	-0.0152346	NS	CpG: 46	#N/A		Intergenic
chr1	18257152	18257613	*	1.82508e-05	0.000124623	-3.56145	NS	CpG: 39	#N/A	-	Unannotated
chr1	18813028	18813500	*	0.777844	0.878316	0.0752098	NS	CpG: 37	ENSDARG00000061830	prss12	Promoter
chr1	19054150	19054571	*	0.271463	0.418734	0.252326	NS	CpG: 29	ENSDARG00000041776	ndst3	Promoter
chr1	19374847	19375345	*	0.21159	0.350669	-1.19327	NS	CpG: 38	#N/A	-	Unannotated
chr1	19987165	19987449	*	0.00565767	0.0196096	0.229253	NS	CpG: 26	#N/A		Intergenic
chr1	20265943	20266398	*	0.897241	0.963218	0.0629308	NS	CpG: 33	#N/A	-	Unannotated
chr1	21329133	21329339	*	0.107542	0.211519	1.81174	NS	CpG: 15	ENSDARG00000008674	chrnb2a	Exon
chr1	21451741	21452157	*	0.416172	0.568711	-0.114715	NS	CpG: 37	ENSDARG00000091660	fgfbp1	Exon
chr1	21530827	21531368	*	2.1036e-09	2.54783e-08	2.48705	NS	CpG: 42	ENSDARG00000034007	prom1b	Promoter
chr1	21608654	21608909	*	0.62875	0.764301	0.0938972	NS	CpG: 40	ENSDARG00000034896	ldb2b	Promoter
chr1	22331720	22332187	*	0.0556781	0.127668	-0.148307	NS	CpG: 35	ENSDARG00000055099	fam184b	Promoter
chr1	22369649	22370067	*	0.053561	0.12373	-0.0673497	NS	CpG: 36	ENSDARG00000070098	C1H10orf12	Promoter
chr1	22558269	22558758	*	0.425185	0.578295	-0.956399	NS	CpG: 38	#N/A	-	Unannotated
chr1	23124526	23125326	*	0.607285	0.745312	-0.400754	NS	CpG: 52	#N/A	-	Unannotated
chr1	23774907	23775504	*	0.00844359	0.0272609	-1.07066	NS	CpG: 59	#N/A	-	Unannotated
chr1	23881412	23881861	*	5.80108e-05	0.000347904	-3.47709	NS	CpG: 31	ENSDARG00000060994	fbxw7	Promoter
chr1	23881412	23881861	*	5.80108e-05	0.000347904	-3.47709	NS	CpG: 31	ENSDARG00000092173	si:ch211-208n2.2	Promoter
chr1	25668464	25668693	*	0.376319	0.52892	0.922705	NS	CpG: 20	ENSDARG00000079266	foxe1	Exon
chr1	25990092	25990310	*	0.754862	0.860206	-0.0337498	NS	CpG: 18	ENSDARG00000069989	bnc2	Promoter
chr1	26654520	26654754	*	0.980318	1	0.0647157	NS	CpG: 19	#N/A		Intergenic
chr1	26902864	26903199	*	0.587699	0.728075	-1.48896	NS	CpG: 27	#N/A		Intergenic
chr1	26905097	26908787	*	0.342634	0.493575	1.00068	NS	CpG: 278	#N/A		Intergenic
chr1	28734922	28735281	*	0.0138468	0.0415213	-2.1604	NS	CpG: 31	ENSDARG00000037177	zc3h13	Exon
chr1	28803504	28804447	*	0.000521177	0.00247516	-1.02261	NS	CpG: 62	#N/A	-	Unannotated
chr1	28985562	28985786	*	0.0172537	0.0498082	-1.7725	NS	CpG: 19	#N/A		Intergenic
chr1	29353988	29354338	*	0.0358057	0.0896384	0.346797	NS	CpG: 35	ENSDARG00000091513	C1H3orf70 (1 of 2)	Promoter
chr1	29359698	29361502	*	0.111552	0.217617	3.39869	NS	CpG: 122	#N/A		Intergenic
chr1	29565182	29565417	*	0.117243	0.226545	-2.42775	NS	CpG: 26	#N/A		Intergenic
chr1	30596772	30597403	*	0.830689	0.919313	-0.0104844	NS	CpG: 63	#N/A		Intergenic
chr1	30614793	30615336	*	0.000307838	0.00154311	6.85796	NS	CpG: 46	ENSDARG00000040780	INHBE	Exon
chr1	31318424	31319348	*	0.594284	0.735183	-0.137309	NS	CpG: 65	#N/A	-	Unannotated
chr1	31396807	31397184	*	0.681893	0.806076	-0.190997	NS	CpG: 28	ENSDARG00000012896	kal1a	Promoter
chr1	32243854	32244196	*	0.577056	0.719645	1.52097	NS	CpG: 24	ENSDARG00000079455	nlgn4a	Exon
chr1	33601798	33602209	*	0.0202891	0.0569039	-0.735796	NS	CpG: 40	#N/A	-	Unannotated
chr1	33712343	33712554	*	0.000119224	0.000668763	11.9242	NS	CpG: 18	ENSDARG00000022971	epha6	Intron
chr1	33928640	33929450	*	0.00581428	0.0200882	0.753498	NS	CpG: 59	#N/A	-	Unannotated
chr1	34547703	34550442	*	0.00203249	0.00827502	9.52381	NS	CpG: 209	#N/A		Intergenic
chr1	34551239	34551615	*	0.04657	0.111007	-4.78051	NS	CpG: 27	#N/A		Intergenic
chr1	35069442	35069737	*	0.41751	0.570001	0.367207	NS	CpG: 26	#N/A		Intergenic
chr1	35076815	35077035	*	3.84949e-28	1.41452e-26	-55.1711	Hypo	CpG: 22	ENSDARG00000058255	KCTD15	Promoter
chr1	35797393	35797738	*	0.829878	0.91865	-0.401361	NS	CpG: 26	ENSDARG00000076171	znf827	Intron
chr1	36144826	36146808	*	2.35343e-05	0.000154076	-3.06122	NS	CpG: 129	#N/A	-	Unannotated
chr1	39817543	39817927	*	2.15029e-06	1.74601e-05	-5.17403	NS	CpG: 28	#N/A	-	Unannotated
chr1	40306351	40306596	*	0.0523698	0.121691	1.87713	NS	CpG: 18	ENSDARG00000070162	stox2	firstIntron
chr1	40729358	40729682	*	0.0033825	0.0128541	-4.58904	NS	CpG: 23	ENSDARG00000079552	maml3	Exon
chr1	41294064	41294466	*	4.94308e-07	4.57974e-06	12.6556	NS	CpG: 32	ENSDARG00000095651	hmx1	Exon
chr1	41295155	41295862	*	0.00422898	0.0155926	-0.941059	NS	CpG: 52	#N/A	-	Unannotated
chr1	41735852	41736131	*	0.230745	0.372989	1.33326	NS	CpG: 26	#N/A	-	Unannotated
chr1	41879359	41879827	*	1	1	0	NS	CpG: 38	#N/A	-	Unannotated
chr1	42012814	42013113	*	5.76304e-05	0.000346582	1.51244	NS	CpG: 28	#N/A	-	Unannotated
chr1	42013595	42013980	*	3.32052e-08	3.555e-07	5.70129	NS	CpG: 36	#N/A	-	Unannotated
chr1	42113028	42113242	*	0.0322713	0.082945	4.85704	NS	CpG: 16	ENSDARG00000078908	FBXO41	Exon
chr1	44021003	44021284	*	5.83297e-13	1.02396e-11	-21.5426	Hypo	CpG: 24	#N/A		Intergenic
chr1	44564178	44564448	*	0.0360522	0.0899957	-3.44828	NS	CpG: 22	#N/A		Intergenic
chr1	44946230	44946702	*	0.30804	0.456948	-0.363636	NS	CpG: 44	ENSDARG00000052012	rtn4rl2a	Promoter
chr1	44948161	44948540	*	0.59012	0.730657	0.639685	NS	CpG: 26	ENSDARG00000052012	rtn4rl2a	Exon
chr1	45014559	45015276	*	0.47194	0.625981	0.49305	NS	CpG: 58	#N/A	-	Unannotated
chr1	45159465	45160005	*	0.00911008	0.0291308	-0.265252	NS	CpG: 44	#N/A	-	Unannotated
chr1	46225559	46225791	*	6.34227e-05	0.000379312	0.481762	NS	CpG: 24	#N/A		Intergenic
chr1	46391074	46391340	*	0.137953	0.255954	0.158515	NS	CpG: 23	ENSDARG00000010773	pnpla6	Promoter
chr1	46698205	46698475	*	0.700564	0.818993	0.0839066	NS	CpG: 18	#N/A		Intergenic
chr1	46711082	46711380	*	0.0232366	0.0636072	-3.12415	NS	CpG: 34	#N/A		Intergenic
chr1	46747324	46747719	*	1.45483e-07	1.43367e-06	-3.63799	NS	CpG: 34	#N/A	-	Unannotated
chr1	46897711	46897958	*	0.904198	0.967227	-0.0155209	NS	CpG: 17	ENSDARG00000095860	si:dkey-263l8.2	Promoter
chr1	46898024	46898299	*	0.00186471	0.00768148	0.167791	NS	CpG: 28	ENSDARG00000008413	atp11a	Promoter
chr1	47421746	47422066	*	0.217579	0.357628	0.214592	NS	CpG: 26	ENSDARG00000036546	pdxkb	Promoter
chr1	47428726	47428996	*	0.712821	0.82952	1.35636	NS	CpG: 22	#N/A		Intergenic
chr1	47943708	47944073	*	0.578752	0.721318	0.948865	NS	CpG: 30	ENSDARG00000015076	cx44.1	Exon
chr1	48145202	48145463	*	3.18407e-09	3.75166e-08	5.5693	NS	CpG: 21	ENSDARG00000060148	sh3pxd2aa	Intron
chr1	48606705	48607312	*	0.00570325	0.0197518	-0.871603	NS	CpG: 47	#N/A	-	Unannotated
chr1	49156463	49156710	*	0.0989142	0.197737	-1.9533	NS	CpG: 20	ENSDARG00000076333	SORCS1	Intron
chr1	50155346	50155592	*	1	1	0	NS	CpG: 25	ENSDARG00000012574	slkb	Promoter
chr1	50321841	50322315	*	0.329931	0.480046	0.273231	NS	CpG: 42	#N/A	-	Unannotated
chr1	50403296	50403525	*	1.90173e-55	1.37432e-53	22.1335	Hyper	CpG: 19	#N/A	-	Unannotated
chr1	50592516	50592798	*	0.453106	0.606566	0.284007	NS	CpG: 29	#N/A	-	Unannotated
chr1	51046335	51046660	*	0.0234012	0.0639367	0.752622	NS	CpG: 29	#N/A	-	Unannotated
chr1	51547740	51548222	*	0.00348072	0.0131675	0.196109	NS	CpG: 44	ENSDARG00000024933	spast	Promoter
chr1	51742177	51742406	*	0.575966	0.719294	-0.763772	NS	CpG: 22	#N/A	-	Unannotated
chr1	51790628	51791353	*	0.729532	0.842186	-0.130998	NS	CpG: 55	#N/A		Intergenic
chr1	51895390	51895700	*	0.822783	0.913594	0.00787199	NS	CpG: 27	#N/A		Intergenic
chr1	51958451	51959118	*	2.57945e-15	5.40314e-14	-7.89456	NS	CpG: 65	#N/A	-	Unannotated
chr1	52099888	52100302	*	0.297511	0.444984	-0.0359324	NS	CpG: 39	ENSDARG00000069360	ppp3r1b	Promoter
chr1	52115117	52115372	*	0.0368525	0.0914145	1.28609	NS	CpG: 27	ENSDARG00000091683	cnrip1a	Promoter
chr1	52167276	52167833	*	6.42316e-35	2.84192e-33	-9.09292	NS	CpG: 48	ENSDARG00000074182	prokr1a	Exon
chr1	52454506	52454842	*	0.735519	0.845944	-0.336455	NS	CpG: 33	ENSDARG00000043226	nfixa	Exon
chr1	52564612	52564854	*	0.0336222	0.0854547	-1.6894	NS	CpG: 20	ENSDARG00000043226	nfixa	Intron
chr1	52759298	52759575	*	0.00196618	0.00802765	-2.32166	NS	CpG: 23	ENSDARG00000059948	HS3ST6	Exon
chr1	53182839	53183055	*	0.00392034	0.014566	-4.72588	NS	CpG: 22	#N/A	-	Unannotated
chr1	53280129	53280440	*	2.35946e-05	0.000154076	4.19048	NS	CpG: 24	ENSDARG00000017423	patl1	Exon
chr1	53414304	53414560	*	0.226937	0.368902	-1.82696	NS	CpG: 21	#N/A		Intergenic
chr1	53644197	53644399	*	2.22593e-05	0.000147353	-7.75024	NS	CpG: 18	ENSDARG00000075201	inpp4b	Intron
chr1	54217511	54217961	*	0.770752	0.873492	0.0129868	NS	CpG: 40	#N/A	-	Unannotated
chr1	54275177	54275474	*	0.282402	0.429798	0.0575281	NS	CpG: 29	ENSDARG00000013475	cct4	Promoter
chr1	54275177	54275474	*	0.282402	0.429798	0.0575281	NS	CpG: 29	ENSDARG00000079973	pus10	Promoter
chr1	54479017	54479244	*	0.339612	0.490198	0.773899	NS	CpG: 26	ENSDARG00000025808	taf5l	Exon
chr1	54485864	54486135	*	0.186673	0.320054	0.248139	NS	CpG: 32	#N/A	-	Unannotated
chr1	54512522	54512866	*	1.7407e-06	1.44889e-05	3.2803	NS	CpG: 29	ENSDARG00000036371	acta1a	Promoter
chr1	54524844	54525047	*	0.795987	0.893075	-0.172528	NS	CpG: 17	ENSDARG00000025325	CCSAP (2 of 2)	Exon
chr1	54554382	54554747	*	0.859885	0.942058	-0.0770191	NS	CpG: 35	ENSDARG00000005626	AL929114.1	Promoter
chr1	54570342	54570665	*	0.315534	0.465043	-0.243058	NS	CpG: 32	#N/A		Intergenic
chr1	54588856	54589573	*	2.32692e-17	5.7003e-16	-7.09372	NS	CpG: 55	ENSDARG00000010791	dla	Exon
chr1	54882455	54883033	*	0.00819336	0.0266915	-3.15939	NS	CpG: 56	#N/A	-	Unannotated
chr1	54973186	54973641	*	0.00076168	0.00348748	0.660777	NS	CpG: 39	#N/A		Intergenic
chr1	55161043	55161724	*	0.287573	0.435224	0.250648	NS	CpG: 68	#N/A	-	Unannotated
chr1	55216675	55217133	*	0.328562	0.479195	-1.79574	NS	CpG: 33	ENSDARG00000075141	gprc5bb	Exon
chr1	55217298	55217659	*	0.381554	0.533512	-1.26791	NS	CpG: 26	#N/A	-	Unannotated
chr1	55232844	55233126	*	0.011835	0.036493	-10.909	NS	CpG: 22	ENSDARG00000077721	C1H16orf88	Exon
chr1	55257993	55258333	*	0.0396236	0.0974669	0.335043	NS	CpG: 38	ENSDARG00000014068	pgam1b	Promoter
chr1	55298263	55298491	*	0.995889	1	0.00523204	NS	CpG: 17	ENSDARG00000096214	AVPI1	Exon
chr1	55448436	55448788	*	0.00503756	0.0178857	0.545185	NS	CpG: 31	#N/A	-	Unannotated
chr1	55536536	55537119	*	0.00675547	0.0227832	0.371324	NS	CpG: 64	#N/A	-	Unannotated
chr1	55588280	55588874	*	0.172229	0.300396	1.58685	NS	CpG: 54	ENSDARG00000091592	PELI1 (2 of 2)	Exon
chr1	55620033	55620244	*	0.0360829	0.0900204	-0.0811853	NS	CpG: 23	ENSDARG00000059060	lgalsla	Promoter
chr1	55638351	55638576	*	0.460409	0.614256	-0.464458	NS	CpG: 23	ENSDARG00000069249	aftpha	Exon
chr1	55730794	55731091	*	0.0697672	0.151787	-1.16739	NS	CpG: 27	#N/A	-	Unannotated
chr1	55787902	55788365	*	0.662735	0.78952	0.235122	NS	CpG: 39	ENSDARG00000068255	nanos3	Promoter
chr1	56764305	56765289	*	0.539523	0.688436	-0.783375	NS	CpG: 72	#N/A	-	Unannotated
chr1	56981147	56981432	*	1	1	0	NS	CpG: 30	ENSDARG00000025074	CABZ01059390.1	Promoter
chr1	57636557	57636774	*	0.263581	0.410079	2.07602	NS	CpG: 20	ENSDARG00000007289	METRNL (2 of 2)	Exon
chr1	57737884	57738370	*	0.0344966	0.0872171	1.09856	NS	CpG: 50	ENSDARG00000026383	BX908759.3	Exon
chr1	57764024	57764304	*	1.04068e-06	9.00678e-06	-7.74536	NS	CpG: 24	#N/A		Intergenic
chr1	57964678	57964900	*	0.741493	0.849795	-0.883675	NS	CpG: 17	#N/A		Intergenic
chr1	58725960	58726301	*	0.800227	0.895416	0.110958	NS	CpG: 24	#N/A	-	Unannotated
chr1	59195001	59195548	*	0.335315	0.485613	-0.382578	NS	CpG: 45	ENSDARG00000023499	zgc:172007	Exon
chr1	59230769	59231132	*	0.547488	0.694044	0.461433	NS	CpG: 33	ENSDARG00000038352	slc27a1b	Exon
chr1	59616262	59617054	*	6.94862e-07	6.17149e-06	-2.96676	NS	CpG: 70	#N/A		Intergenic
chr1	59645343	59645803	*	0.00274099	0.0107653	-0.115952	NS	CpG: 46	#N/A		Intergenic
chr1	59670919	59671144	*	0.177103	0.306676	0.933488	NS	CpG: 22	#N/A	-	Unannotated
chr1	59799422	59799730	*	8.79979e-05	0.000507392	-4.9385	NS	CpG: 26	ENSDARG00000086539	SH2D3A	Exon
chr1	59914445	59914664	*	0.741611	0.849795	-0.594046	NS	CpG: 21	#N/A	-	Unannotated
chr1	59934125	59934413	*	0.206117	0.344668	0.232655	NS	CpG: 40	#N/A		Intergenic
chr1	59961744	59962214	*	0.36563	0.516576	-0.514297	NS	CpG: 50	ENSDARG00000042561	lpar2b	Promoter
chr1	59980680	59981520	*	0.000443182	0.00214708	-1.79857	NS	CpG: 75	#N/A	-	Unannotated
chr1	60021497	60022711	*	0.121359	0.232529	-1.4574	NS	CpG: 101	ENSDARG00000044671	WFIKKN1	Exon
chr1	60045607	60045942	*	1.079e-05	7.74593e-05	-2.42768	NS	CpG: 24	ENSDARG00000040126	CDC37	Intron
chr1	60064774	60065237	*	0.113092	0.220269	-0.669475	NS	CpG: 42	#N/A	-	Unannotated
chr1	60099473	60099675	*	0.0010365	0.00460477	-5.3681	NS	CpG: 17	#N/A		Intergenic
chr1	60231461	60231696	*	0.24554	0.389985	-3.91034	NS	CpG: 18	#N/A	-	Unannotated
chr1	60269695	60269963	*	0.128879	0.243282	-0.44858	NS	CpG: 32	ENSDARG00000013695	rdh8b	Promoter
chr1	60285130	60285473	*	3.90163e-06	3.00488e-05	-3.61886	NS	CpG: 29	#N/A	-	Unannotated
chr1	60289183	60289641	*	0.0215862	0.0598833	-0.121766	NS	CpG: 42	#N/A	-	Unannotated
chr1	60297239	60297557	*	9.45655e-06	6.86828e-05	6.82517	NS	CpG: 23	#N/A	-	Unannotated
chr1	60311874	60312144	*	0.0437842	0.105824	-2.01233	NS	CpG: 27	ENSDARG00000007015	olfm2b	Exon
chr1	60324803	60325348	*	0.717528	0.83322	0.307611	NS	CpG: 42	#N/A	-	Unannotated
chr1	60344123	60344375	*	0.826274	0.916477	-0.345091	NS	CpG: 27	#N/A		Intergenic
chr2	11728	11992	*	3.36046e-09	3.94876e-08	-14.2638	NS	CpG: 23	#N/A		Intergenic
chr2	32229	32438	*	0.00794929	0.0261717	-2.25186	NS	CpG: 21	ENSDARG00000087773	TNS3 (1 of 2)	Promoter
chr2	50851	51123	*	0.00622242	0.0212612	3.48633	NS	CpG: 24	#N/A	-	Unannotated
chr2	84477	84879	*	0.0528099	0.122648	1.71168	NS	CpG: 31	#N/A	-	Unannotated
chr2	95190	95462	*	0.456553	0.610051	0.803442	NS	CpG: 20	ENSDARG00000063518	CPN2	Exon
chr2	170397	170620	*	4.18479e-09	4.86468e-08	-6.16618	NS	CpG: 31	ENSDARG00000038666	igfbp1b	Promoter
chr2	218267	218618	*	0.499428	0.652068	0.532815	NS	CpG: 28	#N/A		Intergenic
chr2	239926	240546	*	0.815286	0.908294	-0.100781	NS	CpG: 50	#N/A	-	Unannotated
chr2	251306	251528	*	0.259613	0.406608	1.2045	NS	CpG: 20	ENSDARG00000038271	zgc:113293	Exon
chr2	267008	267316	*	0.346369	0.496645	-1.46808	NS	CpG: 29	ENSDARG00000077839	DHX30	Exon
chr2	279497	280350	*	0.000218778	0.00115404	2.54884	NS	CpG: 60	#N/A		Intergenic
chr2	299954	300877	*	0.00545441	0.0190728	-2.00275	NS	CpG: 70	#N/A	-	Unannotated
chr2	307239	307598	*	0.350878	0.500628	0.512991	NS	CpG: 26	ENSDARG00000040683	MEP1B (1 of 2)	Exon
chr2	384909	385222	*	0.211492	0.350669	-0.0846742	NS	CpG: 32	ENSDARG00000076995	SHARPIN (2 of 2)	Promoter
chr2	530919	531492	*	3.05589e-15	6.37035e-14	-21.0732	Hypo	CpG: 38	#N/A		Intergenic
chr2	896612	897030	*	2.77454e-06	2.19533e-05	-2.81883	NS	CpG: 41	ENSDARG00000017195	foxf2a	Exon
chr2	1114863	1115415	*	0.974053	1	-0.0212138	NS	CpG: 47	#N/A		Intergenic
chr2	1301072	1301306	*	0.176588	0.306454	-1.41101	NS	CpG: 18	#N/A		Intergenic
chr2	1358841	1359360	*	2.18297e-07	2.10809e-06	-4.83415	NS	CpG: 40	ENSDARG00000045137	HRH4 (2 of 2)	Exon
chr2	1476069	1476388	*	0.000235818	0.00123046	0.501977	NS	CpG: 43	#N/A		Intergenic
chr2	1753259	1753542	*	0.00348319	0.0131675	2.96209	NS	CpG: 24	#N/A	-	Unannotated
chr2	1912443	1912771	*	0.0391731	0.0965083	0.774661	NS	CpG: 29	#N/A		Intergenic
chr2	2351285	2351528	*	0.766602	0.870381	0.098392	NS	CpG: 21	#N/A		Intergenic
chr2	2427822	2428106	*	0.00133519	0.00573207	1.99622	NS	CpG: 28	ENSDARG00000087364	FP102801.2	Promoter
chr2	2787688	2787946	*	0.539528	0.688436	1.00771	NS	CpG: 22	#N/A		Intergenic
chr2	3388836	3389067	*	0.382055	0.534039	0.647955	NS	CpG: 17	ENSDARG00000039322	CABZ01088149.1	Exon
chr2	3409047	3409337	*	0.231551	0.373654	-0.042337	NS	CpG: 30	ENSDARG00000087421	SERBP1 (3 of 3)	Promoter
chr2	3497656	3497888	*	0.115104	0.223207	0.884705	NS	CpG: 26	ENSDARG00000094255	LRRC52 (2 of 2)	Promoter
chr2	3580287	3580585	*	0.0931592	0.189198	1.21183	NS	CpG: 25	#N/A	-	Unannotated
chr2	3764347	3764620	*	0.0054941	0.0191498	-3.4776	NS	CpG: 24	ENSDARG00000063437	wnt9a	Exon
chr2	3990917	3991463	*	2.79458e-10	3.67191e-09	-4.99093	NS	CpG: 39	ENSDARG00000073896	cx47.1	Exon
chr2	4027961	4028216	*	0.0205625	0.0575221	0.60088	NS	CpG: 21	ENSDARG00000019541	gpt2l	Exon
chr2	4139112	4139353	*	0.0566412	0.129376	-4.48513	NS	CpG: 26	ENSDARG00000058876	mmp16b	Exon
chr2	4786588	4786869	*	0.225838	0.367994	0.700034	NS	CpG: 26	#N/A		Intergenic
chr2	5048764	5049225	*	0.795479	0.893075	-0.015115	NS	CpG: 48	ENSDARG00000070284	sft2d3	Exon
chr2	5263722	5264011	*	2.06378e-07	1.99745e-06	-1.55872	NS	CpG: 29	#N/A	-	Unannotated
chr2	5895865	5896163	*	2.1168e-24	6.79886e-23	6.20849	NS	CpG: 29	ENSDARG00000039828	zp3b	Exon
chr2	5904509	5904721	*	0.364879	0.516129	1.55195	NS	CpG: 16	ENSDARG00000063223	arl14	Promoter
chr2	5934115	5935074	*	0.882889	0.956096	-0.0200608	NS	CpG: 77	#N/A	-	Unannotated
chr2	6515484	6515729	*	0.00178542	0.0074153	3.35042	NS	CpG: 22	#N/A		Intergenic
chr2	6828589	6828807	*	0.0714118	0.154666	2.61091	NS	CpG: 17	ENSDARG00000063191	extl2	Exon
chr2	6946640	6946870	*	0.168872	0.29645	-1.52258	NS	CpG: 21	#N/A	-	Unannotated
chr2	7408851	7409113	*	0.194529	0.330258	-2.17339	NS	CpG: 19	ENSDARG00000016485	CCDC39	Intron
chr2	7790211	7790446	*	9.83465e-27	3.30566e-25	8.71244	NS	CpG: 18	ENSDARG00000031548	ephb3a	firstIntron
chr2	7896684	7897266	*	0.227749	0.369442	0.173517	NS	CpG: 50	#N/A	-	Unannotated
chr2	8590540	8590820	*	0.0975003	0.195813	1.63986	NS	CpG: 21	ENSDARG00000077581	ZZZ3	Exon
chr2	9423510	9423873	*	7.98984e-27	2.70656e-25	15.9291	Hyper	CpG: 30	ENSDARG00000038978	dnajb4	Exon
chr2	9491572	9491844	*	0.269414	0.41668	0.930499	NS	CpG: 26	ENSDARG00000015707	dvl3	Exon
chr2	9850576	9850822	*	0.0154877	0.0456524	0.784255	NS	CpG: 23	#N/A		Intergenic
chr2	11439509	11439995	*	0.108734	0.213431	-0.138456	NS	CpG: 36	#N/A	-	Unannotated
chr2	11622678	11622961	*	0.00807462	0.0264637	6.99477	NS	CpG: 23	#N/A	-	Unannotated
chr2	11703197	11703713	*	0.624506	0.760848	0.0516139	NS	CpG: 37	ENSDARG00000018809	abhd3	Promoter
chr2	12033117	12034253	*	0.00237185	0.00949616	0.730514	NS	CpG: 81	#N/A	-	Unannotated
chr2	13499895	13502528	*	0.121313	0.232529	-1.8324	NS	CpG: 198	#N/A		Intergenic
chr2	13665603	13666650	*	0.756442	0.861327	-0.808027	NS	CpG: 81	#N/A		Intergenic
chr2	13843183	13843429	*	0.127694	0.241571	-1.09698	NS	CpG: 17	#N/A		Intergenic
chr2	13849844	13850283	*	0.837429	0.923942	0.18985	NS	CpG: 49	#N/A		Intergenic
chr2	13858780	13861972	*	0.978034	1	0.0172049	NS	CpG: 224	#N/A		Intergenic
chr2	14247934	14248222	*	3.10875e-07	2.97562e-06	-8.02367	NS	CpG: 23	ENSDARG00000039344	tctex1d1	Intron
chr2	14249941	14253615	*	5.25006e-14	9.98433e-13	-9.45937	NS	CpG: 275	ENSDARG00000039344	tctex1d1	Intron
chr2	14367522	14368188	*	0.006729	0.0227235	-1.80286	NS	CpG: 63	ENSDARG00000077269	SGIP1	Intron
chr2	14459811	14460100	*	0.146394	0.26566	-0.191127	NS	CpG: 22	#N/A		Intergenic
chr2	14538626	14539099	*	0.113616	0.221013	-2.95056	NS	CpG: 35	#N/A		Intergenic
chr2	14632568	14633022	*	0.000241153	0.00125377	4.26266	NS	CpG: 32	#N/A		Intergenic
chr2	14654257	14654913	*	0.773091	0.874771	-0.312348	NS	CpG: 46	#N/A		Intergenic
chr2	14669550	14669775	*	0.00766675	0.0254152	-4.03049	NS	CpG: 20	#N/A		Intergenic
chr2	14693511	14693805	*	1.14963e-07	1.15389e-06	7.14027	NS	CpG: 21	#N/A		Intergenic
chr2	15178564	15178825	*	0.445896	0.599692	-1.00901	NS	CpG: 28	#N/A		Intergenic
chr2	16075025	16075287	*	1.47548e-12	2.4991e-11	-14.5207	NS	CpG: 21	#N/A	-	Unannotated
chr2	16797268	16797926	*	1.71493e-07	1.67099e-06	-4.83109	NS	CpG: 47	#N/A	-	Unannotated
chr2	16935236	16935442	*	8.0796e-07	7.04892e-06	6.74531	NS	CpG: 19	ENSDARG00000020289	pif1	Exon
chr2	17465808	17466035	*	0.662053	0.789077	-0.605558	NS	CpG: 17	#N/A	-	Unannotated
chr2	17718359	17718844	*	0.884301	0.956669	0.025594	NS	CpG: 41	#N/A		Intergenic
chr2	18028507	18028763	*	0.0096283	0.0306522	-3.24596	NS	CpG: 21	ENSDARG00000010267	dpydb	Intron
chr2	19558876	19559152	*	4.12451e-05	0.000256216	-11.8401	NS	CpG: 20	#N/A		Intergenic
chr2	20763644	20763878	*	1	1	0	NS	CpG: 20	ENSDARG00000039142	arpc5a	Promoter
chr2	20886141	20886542	*	0.326977	0.477525	-0.0721004	NS	CpG: 35	ENSDARG00000063544	PIP4K2A (1 of 2)	Promoter
chr2	21025902	21026243	*	0.00800885	0.0263078	0.523329	NS	CpG: 32	ENSDARG00000028878	vipr1a	Promoter
chr2	21152147	21152996	*	0.126154	0.239529	-0.2331	NS	CpG: 71	#N/A	-	Unannotated
chr2	21283154	21283738	*	0.176752	0.306558	-1.42812	NS	CpG: 43	#N/A	-	Unannotated
chr2	21298608	21298883	*	0.198213	0.33511	7.51778	NS	CpG: 26	ENSDARG00000024759	inhbab	Exon
chr2	21417140	21417374	*	0.0299942	0.0782049	-2.623	NS	CpG: 20	ENSDARG00000057184	C2H7orf25	Exon
chr2	21557007	21557346	*	4.9088e-05	0.000300629	4.84019	NS	CpG: 37	#N/A		Intergenic
chr2	21616878	21617243	*	0.776052	0.877206	0.0112491	NS	CpG: 35	ENSDARG00000075211	chd7	Promoter
chr2	21644107	21644414	*	0.953353	0.998488	-0.00208027	NS	CpG: 29	ENSDARG00000020261	rab2a	Promoter
chr2	22145973	22146377	*	0.635972	0.770058	-0.101065	NS	CpG: 34	ENSDARG00000018478	agxtb	Promoter
chr2	22680513	22680754	*	0.262069	0.409223	-0.154356	NS	CpG: 22	ENSDARG00000006862	kifap3b	Promoter
chr2	23401699	23402845	*	0.0177332	0.0508673	0.854978	NS	CpG: 94	#N/A	-	Unannotated
chr2	23431450	23431751	*	0.000252482	0.00130484	-2.92247	NS	CpG: 23	ENSDARG00000091306	si:rp71-39b20.3	Exon
chr2	23481974	23482437	*	0.392484	0.545103	1.32402	NS	CpG: 30	ENSDARG00000003607	nr2f6a	Exon
chr2	24162324	24162582	*	0.131416	0.246997	-0.181653	NS	CpG: 24	ENSDARG00000034189	oxsr1a	Promoter
chr2	24452675	24452913	*	0.078741	0.166837	-1.77995	NS	CpG: 19	#N/A	-	Unannotated
chr2	24788884	24789308	*	0.725404	0.839432	0.0619995	NS	CpG: 33	#N/A	-	Unannotated
chr2	25688186	25688761	*	0.0114973	0.0355581	2.6054	NS	CpG: 41	#N/A	-	Unannotated
chr2	26006220	26006568	*	0.170732	0.298868	-2.75814	NS	CpG: 25	#N/A		Intergenic
chr2	26208923	26209173	*	0.00038874	0.00189817	-2.43525	NS	CpG: 19	ENSDARG00000005364	grin3b	Exon
chr2	26451616	26452244	*	1.11097e-05	7.96227e-05	-0.974141	NS	CpG: 43	#N/A	-	Unannotated
chr2	26557326	26557646	*	0.13961	0.257797	-1.13294	NS	CpG: 24	ENSDARG00000031372	efna2	firstIntron
chr2	26627980	26628408	*	0.504747	0.657034	0.0794293	NS	CpG: 30	#N/A	-	Unannotated
chr2	26753150	26753501	*	0.345716	0.496366	-0.0821693	NS	CpG: 27	ENSDARG00000030591	lrrc42	Exon
chr2	27242379	27242686	*	0.0138351	0.0415213	-2.15488	NS	CpG: 28	ENSDARG00000023542	cdh7	Exon
chr2	28101081	28101383	*	0.0647154	0.143093	-2.24183	NS	CpG: 22	ENSDARG00000015515	mc4r	Exon
chr2	28218665	28219007	*	0.71773	0.83322	-0.679232	NS	CpG: 31	ENSDARG00000014522	cdh6	Exon
chr2	28648685	28648982	*	0.15694	0.280038	-1.03108	NS	CpG: 25	ENSDARG00000055843	cdh10	Exon
chr2	29200089	29200367	*	0.0762661	0.163627	-0.46853	NS	CpG: 23	ENSDARG00000011166	cahz	Promoter
chr2	29325506	29325853	*	2.4212e-06	1.94413e-05	-3.90351	NS	CpG: 27	ENSDARG00000014280	dlgap1a	Exon
chr2	29691778	29692003	*	0.00405392	0.0150109	2.84059	NS	CpG: 19	ENSDARG00000038868	eng2b	Exon
chr2	29766040	29766507	*	0.0687103	0.150165	-1.79641	NS	CpG: 31	ENSDARG00000038867	shhb	Exon
chr2	29897632	29897911	*	0.551414	0.696943	0.0412917	NS	CpG: 26	#N/A	-	Unannotated
chr2	30034025	30034517	*	0.446548	0.600382	-1.04336	NS	CpG: 37	ENSDARG00000038826	jph1b	Exon
chr2	30038580	30039093	*	0.0354795	0.0890273	0.322908	NS	CpG: 51	#N/A	-	Unannotated
chr2	30314480	30314722	*	0.0101982	0.0320895	-4.51334	NS	CpG: 28	ENSDARG00000003779	ctnnd2b	Intron
chr2	30408193	30408667	*	0.58472	0.726044	-0.0728297	NS	CpG: 35	ENSDARG00000003779	ctnnd2b	Promoter
chr2	30675138	30675364	*	0.749772	0.857108	0.251464	NS	CpG: 23	ENSDARG00000061214	lipin2	Promoter
chr2	30791554	30792163	*	7.8994e-19	2.06336e-17	8.3426	NS	CpG: 54	#N/A		Intergenic
chr2	31675287	31675894	*	0.547584	0.694044	0.0548051	NS	CpG: 45	#N/A	-	Unannotated
chr2	31734675	31735814	*	0.20198	0.339058	0.106735	NS	CpG: 85	#N/A	-	Unannotated
chr2	32276317	32276768	*	0.0703872	0.152829	-0.510087	NS	CpG: 40	ENSDARG00000038786	smarcd3a	Promoter
chr2	32758792	32759290	*	2.90786e-09	3.46386e-08	-0.788621	NS	CpG: 41	#N/A		Intergenic
chr2	33711012	33711413	*	0.74398	0.852284	0.0374842	NS	CpG: 34	ENSDARG00000055026	ptch2	Promoter
chr2	34837636	34837936	*	0.000459283	0.00221518	0.26453	NS	CpG: 29	#N/A	-	Unannotated
chr2	35324610	35324872	*	0.147023	0.26651	-0.0897966	NS	CpG: 26	#N/A	-	Unannotated
chr2	35336620	35336827	*	0.478121	0.632699	-2.29945	NS	CpG: 15	#N/A	-	Unannotated
chr2	35601599	35602075	*	0.135597	0.252664	-0.172444	NS	CpG: 37	#N/A	-	Unannotated
chr2	35766947	35767219	*	0.551639	0.696943	-0.070276	NS	CpG: 23	ENSDARG00000060767	smg7	Promoter
chr2	36394309	36394850	*	0.051055	0.119597	-0.630859	NS	CpG: 43	#N/A	-	Unannotated
chr2	36764139	36764767	*	0.804593	0.898459	0.0520026	NS	CpG: 46	#N/A	-	Unannotated
chr2	36984616	36984897	*	0.894894	0.963082	0.0766658	NS	CpG: 25	ENSDARG00000019951	sec62	Exon
chr2	37016485	37016871	*	0.115985	0.224613	-0.271003	NS	CpG: 36	ENSDARG00000038700	gpr160	Exon
chr2	37517393	37517672	*	0.00410939	0.0151774	0.300552	NS	CpG: 29	ENSDARG00000054162	NFATC4	Promoter
chr2	37612332	37612901	*	0.0205825	0.0575407	0.169264	NS	CpG: 54	#N/A	-	Unannotated
chr2	37820247	37820539	*	0.250866	0.396412	0.0991534	NS	CpG: 23	#N/A		Intergenic
chr2	38065565	38065783	*	1	1	0	NS	CpG: 16	ENSDARG00000079605	prmt5	Promoter
chr2	38332162	38332475	*	3.8389e-15	7.96434e-14	-9.55976	NS	CpG: 21	ENSDARG00000077996	CDH24 (1 of 2)	Intron
chr2	40954896	40955702	*	0.561368	0.705739	0.0706505	NS	CpG: 56	#N/A	-	Unannotated
chr2	42173618	42173936	*	0.0441635	0.106622	-0.52356	NS	CpG: 27	ENSDARG00000060177	vcpip1	Promoter
chr2	42174891	42175136	*	0.00132526	0.00570636	3.79005	NS	CpG: 20	ENSDARG00000060177	vcpip1	Exon
chr2	42181953	42182395	*	0.663267	0.78952	0.225421	NS	CpG: 33	ENSDARG00000060177	vcpip1	Exon
chr2	42214542	42214916	*	0.0141622	0.0422333	-0.502262	NS	CpG: 43	ENSDARG00000093401	CRH (2 of 2)	Exon
chr2	42274744	42275123	*	0.383661	0.53525	-0.0561263	NS	CpG: 35	ENSDARG00000068143	slc39a6	Promoter
chr2	42278040	42278360	*	0.153766	0.275736	-0.431294	NS	CpG: 34	#N/A	-	Unannotated
chr2	42292901	42293127	*	0.00254925	0.0100946	5.34835	NS	CpG: 23	ENSDARG00000038658	MURC (2 of 2)	Exon
chr2	42456484	42457248	*	0.863042	0.943353	0.0780402	NS	CpG: 61	ENSDARG00000094514	si:dkey-7l6.3	Exon
chr2	42679889	42680503	*	0.000446618	0.0021589	-0.569764	NS	CpG: 68	#N/A	-	Unannotated
chr2	42877352	42877792	*	0.0166129	0.0481831	-3.2747	NS	CpG: 33	ENSDARG00000031783	adcy8	Exon
chr2	43306026	43306427	*	0.360963	0.511817	-0.225923	NS	CpG: 40	#N/A	-	Unannotated
chr2	43717592	43718517	*	0.927671	0.981787	-0.00506714	NS	CpG: 76	#N/A	-	Unannotated
chr2	43800469	43801068	*	0.0507825	0.119152	0.163177	NS	CpG: 47	#N/A	-	Unannotated
chr2	43810695	43810934	*	0.687731	0.809191	0.0380397	NS	CpG: 23	ENSDARG00000008548	arhgap12a	Promoter
chr2	44243391	44244886	*	0.0137757	0.0415213	0.838948	NS	CpG: 115	#N/A	-	Unannotated
chr2	44246636	44247444	*	0.0027955	0.0109497	0.591304	NS	CpG: 72	#N/A		Intergenic
chr2	44459824	44460217	*	0.107352	0.211337	0.243974	NS	CpG: 44	ENSDARG00000038615	TMEM55B (1 of 2)	Promoter
chr2	44484996	44485228	*	0.664023	0.789905	0.687472	NS	CpG: 30	#N/A		Intergenic
chr2	44623860	44624148	*	0.0450623	0.108359	-10.3616	NS	CpG: 22	ENSDARG00000060024	GPR148	Exon
chr2	44635515	44635775	*	0.0501885	0.118078	1.31299	NS	CpG: 22	ENSDARG00000021739	klhl24	Exon
chr2	45346345	45346820	*	0.0817002	0.171302	0.219397	NS	CpG: 34	ENSDARG00000059965	CAMSAP2 (2 of 2)	Promoter
chr2	45603276	45603524	*	7.22406e-08	7.40509e-07	-13.6228	NS	CpG: 29	#N/A		Intergenic
chr2	45718975	45719293	*	1	1	0	NS	CpG: 32	ENSDARG00000053101	prpf38b	Promoter
chr2	45937955	45938370	*	0.768399	0.872193	0.0545977	NS	CpG: 36	#N/A		Intergenic
chr2	46234679	46235027	*	0.679272	0.803416	0.391907	NS	CpG: 28	#N/A		Intergenic
chr2	47579569	47579863	*	0.10697	0.210923	-1.50446	NS	CpG: 28	#N/A	-	Unannotated
chr2	47582168	47582372	*	0.138534	0.256593	-0.893676	NS	CpG: 19	ENSDARG00000010192	pax3a	Exon
chr2	47705495	47706283	*	2.06726e-05	0.000138115	-5.26815	NS	CpG: 54	ENSDARG00000038574	scg2b	Exon
chr2	47803909	47804297	*	0.656283	0.785006	0.0267189	NS	CpG: 32	ENSDARG00000038967	cul3a	Promoter
chr2	48285214	48285478	*	0.909302	0.970037	-0.0161019	NS	CpG: 21	#N/A	-	Unannotated
chr2	48369738	48370075	*	0.580576	0.7229	0.0424877	NS	CpG: 26	ENSDARG00000009735	gigfy2	Promoter
chr2	48420724	48421146	*	1.33579e-57	9.98615e-56	22.4475	Hyper	CpG: 32	ENSDARG00000039650	itm2cb	Promoter
chr2	49104016	49110287	*	0.000321365	0.00159981	4.38388	NS	CpG: 401	#N/A		Intergenic
chr2	49286102	49287123	*	0.267219	0.4144	0.354468	NS	CpG: 87	#N/A	-	Unannotated
chr2	49352688	49352956	*	0.0232146	0.0635871	-5.51646	NS	CpG: 20	ENSDARG00000014651	svilb	Exon
chr2	49489349	49490037	*	0.069699	0.151787	-0.488293	NS	CpG: 67	#N/A		Intergenic
chr2	49655510	49655978	*	0.000291406	0.0014761	-0.747738	NS	CpG: 44	#N/A		Intergenic
chr2	50004867	50005122	*	0.296678	0.444504	1.41729	NS	CpG: 23	#N/A	-	Unannotated
chr2	50179720	50180120	*	0.0316748	0.0818485	2.96081	NS	CpG: 38	ENSDARG00000059866	CACTIN	Exon
chr2	50197104	50197405	*	0.214325	0.35362	0.0338983	NS	CpG: 35	ENSDARG00000059866	CACTIN	Promoter
chr2	50914868	50915306	*	0.0657844	0.14494	0.570451	NS	CpG: 39	ENSDARG00000044501	#N/A	Exon
chr2	51234292	51235156	*	0.759982	0.864222	-0.139159	NS	CpG: 81	#N/A	-	Unannotated
chr2	52218223	52218934	*	0.00479633	0.0172302	-4.27803	NS	CpG: 48	ENSDARG00000078350	lrrc24	Exon
chr2	52789649	52789868	*	0.71017	0.827708	-0.470226	NS	CpG: 17	ENSDARG00000093690	scn12aa	Promoter
chr2	53543269	53543639	*	0.734125	0.845013	0.0632484	NS	CpG: 33	ENSDARG00000078665	CELF5 (1 of 3)	Promoter
chr2	53781555	53782996	*	0.275029	0.421387	-0.480414	NS	CpG: 119	#N/A	-	Unannotated
chr2	54409311	54409769	*	0.514332	0.664129	-1.19048	NS	CpG: 30	#N/A		Intergenic
chr2	54608419	54609103	*	1.33573e-10	1.82705e-09	4.6702	NS	CpG: 58	ENSDARG00000079719	ABHD8 (1 of 2)	Exon
chr2	54981969	54982274	*	0.00887253	0.0285184	-0.358386	NS	CpG: 30	#N/A	-	Unannotated
chr2	55022091	55023278	*	0.490846	0.643858	0.109091	NS	CpG: 114	#N/A	-	Unannotated
chr2	55074627	55075578	*	0.890776	0.961036	0.165896	NS	CpG: 61	ENSDARG00000091408	#N/A	Exon
chr2	55415328	55415594	*	0.75416	0.859833	0.0297897	NS	CpG: 26	ENSDARG00000078306	RNF126 (2 of 2)	Promoter
chr2	55663289	55663584	*	0.0408574	0.0998635	-3.87631	NS	CpG: 23	ENSDARG00000090115	HCN2 (1 of 2)	Exon
chr2	55804413	55804618	*	6.94287e-07	6.17149e-06	-7.47135	NS	CpG: 17	ENSDARG00000001817	CABZ01112877.1	Exon
chr2	56012345	56012648	*	8.50506e-45	5.05177e-43	-7.04892	NS	CpG: 30	ENSDARG00000019128	tpm4b	Promoter
chr2	56051665	56051988	*	3.88588e-111	5.26537e-109	31.3261	Hyper	CpG: 26	#N/A	-	Unannotated
chr2	56343407	56344664	*	0.200817	0.337759	0.125118	NS	CpG: 111	#N/A	-	Unannotated
chr2	56452449	56452756	*	0.896339	0.963189	-0.0198532	NS	CpG: 45	#N/A		Intergenic
chr2	57477274	57477550	*	0.815917	0.908763	-0.221693	NS	CpG: 23	ENSDARG00000052496	HMHA1 (2 of 2)	Exon
chr2	57557530	57557770	*	0.00179745	0.00745102	0.951825	NS	CpG: 22	#N/A		Intergenic
chr2	57619156	57619489	*	0.0611817	0.137168	2.04097	NS	CpG: 28	ENSDARG00000067820	ncana	Exon
chr2	57918813	57919080	*	0.695241	0.815409	-0.0307737	NS	CpG: 28	#N/A		Intergenic
chr2	58038570	58038894	*	0.00792594	0.0261345	4.54115	NS	CpG: 28	#N/A	-	Unannotated
chr2	58084231	58084731	*	0.00604476	0.0207852	5.84458	NS	CpG: 44	ENSDARG00000067815	LINGO3 (1 of 2)	Exon
chr2	58099156	58099503	*	0.0677795	0.14858	-1.57762	NS	CpG: 32	ENSDARG00000067815	LINGO3 (1 of 2)	Promoter
chr2	58525399	58525614	*	0.301164	0.44915	-1.78821	NS	CpG: 21	#N/A		Intergenic
chr2	58599656	58601202	*	0.79164	0.890184	0.516788	NS	CpG: 102	#N/A		Intergenic
chr2	58718934	58719295	*	0.0107703	0.0336941	-1.02042	NS	CpG: 30	ENSDARG00000038476	si:dkeyp-68b7.7	Promoter
chr2	58724036	58724477	*	0.158483	0.282094	-2.05069	NS	CpG: 44	#N/A		Intergenic
chr2	58736804	58737166	*	0.083298	0.173879	0.134771	NS	CpG: 32	ENSDARG00000092766	si:dkeyp-68b7.6	Promoter
chr2	58740953	58741359	*	0.0213768	0.0594546	-2.86573	NS	CpG: 30	ENSDARG00000079930	si:dkeyp-68b7.5	Exon
chr2	58966234	58966582	*	0.0349919	0.0880459	1.36933	NS	CpG: 32	ENSDARG00000089006	TMEM200C (2 of 2)	Exon
chr2	58998270	58998770	*	0.596702	0.736703	0.269689	NS	CpG: 57	ENSDARG00000019917	epb41l3b	Exon
chr2	59037970	59038189	*	0.0324737	0.0833665	-2.28145	NS	CpG: 16	ENSDARG00000019917	epb41l3b	Promoter
chr2	59246403	59246785	*	1	1	0	NS	CpG: 41	#N/A	-	Unannotated
chr2	59313722	59314018	*	0.206554	0.345265	-0.869307	NS	CpG: 30	#N/A		Intergenic
chr2	59431875	59432157	*	6.04403e-10	7.5962e-09	-10.4648	NS	CpG: 23	#N/A		Intergenic
chr2	59477062	59477421	*	0.342806	0.493658	1.82847	NS	CpG: 31	#N/A		Intergenic
chr2	59522099	59523277	*	1.33888e-05	9.36354e-05	-2.72789	NS	CpG: 133	#N/A	-	Unannotated
chr2	59531915	59533059	*	0.103763	0.205536	-0.597658	NS	CpG: 129	#N/A	-	Unannotated
chr2	59557281	59557806	*	0.419972	0.573002	-0.711141	NS	CpG: 47	#N/A	-	Unannotated
chr2	59675938	59676173	*	0.0138423	0.0415213	0.170268	NS	CpG: 21	ENSDARG00000095242	ndufa13	Promoter
chr2	59756010	59756313	*	0.687191	0.809031	-0.346521	NS	CpG: 30	#N/A		Intergenic
chr2	59810247	59810494	*	0.690537	0.811428	0.473796	NS	CpG: 25	ENSDARG00000086541	CABZ01100278.1	Exon
chr2	59839939	59840314	*	9.62717e-39	4.74357e-37	8.42855	NS	CpG: 35	#N/A		Intergenic
chr3	163385	163800	*	0.895895	0.963189	-0.0139082	NS	CpG: 40	#N/A		Intergenic
chr3	531682	533018	*	0.111375	0.217533	1.20535	NS	CpG: 111	#N/A	-	Unannotated
chr3	741008	741604	*	0.0100179	0.03166	-1.86638	NS	CpG: 49	#N/A		Intergenic
chr3	1157020	1157249	*	0.0751211	0.16141	-0.324939	NS	CpG: 33	ENSDARG00000030508	CCDC134 (2 of 2)	Promoter
chr3	1165068	1166010	*	0.117754	0.227127	-1.23944	NS	CpG: 74	#N/A	-	Unannotated
chr3	1254787	1255128	*	0.901759	0.96547	-0.208782	NS	CpG: 27	#N/A		Intergenic
chr3	1560646	1560995	*	0.0359186	0.0897654	0.158143	NS	CpG: 27	ENSDARG00000016674	TRIM35 (38 of 41)	Promoter
chr3	1878136	1878939	*	4.79337e-07	4.46969e-06	2.81561	NS	CpG: 62	ENSDARG00000075173	si:ch1073-322p19.1	Exon
chr3	1895104	1895309	*	1.52233e-10	2.06922e-09	9.01927	NS	CpG: 15	#N/A	-	Unannotated
chr3	1914965	1915318	*	0.36861	0.51977	-0.651287	NS	CpG: 29	#N/A	-	Unannotated
chr3	1915680	1917050	*	0.920513	0.977312	-0.062325	NS	CpG: 113	#N/A	-	Unannotated
chr3	1939959	1940442	*	0.268769	0.41606	-0.0389484	NS	CpG: 40	#N/A	-	Unannotated
chr3	1963019	1963283	*	0.280066	0.426842	-0.102378	NS	CpG: 26	ENSDARG00000095826	C3H22orf32	Promoter
chr3	1982021	1982662	*	0.0293269	0.0768811	0.344626	NS	CpG: 56	#N/A	-	Unannotated
chr3	1984589	1984828	*	0.117818	0.227149	-0.773939	NS	CpG: 21	ENSDARG00000091032	POLDIP3	Exon
chr3	1996882	1997129	*	1	1	0	NS	CpG: 19	ENSDARG00000044852	wbp2	Promoter
chr3	2004275	2004523	*	1	1	0	NS	CpG: 23	ENSDARG00000074266	C3H7orf55	Promoter
chr3	2046265	2046747	*	0.00740619	0.0247025	1.1811	NS	CpG: 64	ENSDARG00000095889	si:zfos-1697h8.2	Promoter
chr3	2070827	2071755	*	0.450181	0.603955	-0.711164	NS	CpG: 75	#N/A	-	Unannotated
chr3	2072612	2072815	*	0.00565741	0.0196096	3.10473	NS	CpG: 18	ENSDARG00000079348	GRIN2B (1 of 2)	Exon
chr3	2081458	2081699	*	0.336678	0.487255	0.0316456	NS	CpG: 24	#N/A		Intergenic
chr3	2554080	2554567	*	0.0012988	0.00561473	0.972164	NS	CpG: 53	#N/A	-	Unannotated
chr3	2558655	2559340	*	0.299113	0.446764	-1.85345	NS	CpG: 63	ENSDARG00000077467	sox10	Exon
chr3	3653072	3653479	*	0.657528	0.785627	-0.318349	NS	CpG: 42	ENSDARG00000090876	TMEM184B (3 of 3)	Promoter
chr3	4053202	4053519	*	0.0840749	0.175011	-1.91961	NS	CpG: 28	ENSDARG00000077792	CDC42EP1 (1 of 2)	Exon
chr3	5362700	5362901	*	0.809458	0.902961	-0.352063	NS	CpG: 20	#N/A		Intergenic
chr3	5665157	5665636	*	0.880293	0.954634	0.109753	NS	CpG: 47	#N/A	-	Unannotated
chr3	5761862	5762077	*	6.03595e-06	4.54373e-05	-6.80236	NS	CpG: 16	ENSDARG00000001014	MYH9 (1 of 2)	Exon
chr3	5791718	5791919	*	0.277657	0.424513	1.77742	NS	CpG: 14	ENSDARG00000001014	MYH9 (1 of 2)	Exon
chr3	5825391	5826637	*	1	1	0	NS	CpG: 113	#N/A	-	Unannotated
chr3	5875044	5875266	*	0.000697668	0.00323193	0.409417	NS	CpG: 27	ENSDARG00000034777	txn2	Promoter
chr3	5883338	5883586	*	0.382754	0.534499	-2.27175	NS	CpG: 19	#N/A		Intergenic
chr3	6078261	6078477	*	0.0203022	0.0569039	1.46317	NS	CpG: 16	#N/A		Intergenic
chr3	6129215	6129477	*	0.004692	0.0169115	3.72486	NS	CpG: 34	ENSDARG00000027360	si:ch211-106h11.3	Exon
chr3	6165622	6165949	*	0.362007	0.512961	0.805956	NS	CpG: 26	ENSDARG00000017720	si:ch211-106h11.1	Exon
chr3	6496465	6497071	*	0.520572	0.669991	0.656866	NS	CpG: 43	#N/A	-	Unannotated
chr3	6951871	6952088	*	0.959973	1	0.0446055	NS	CpG: 24	ENSDARG00000046062	sumo2b	Intron
chr3	6969863	6970080	*	0.000216638	0.00114694	0.58971	NS	CpG: 22	ENSDARG00000029419	hn1b	Promoter
chr3	8220607	8220991	*	0.0184338	0.0524467	3.02809	NS	CpG: 28	ENSDARG00000052315	UBN2 (1 of 2)	Exon
chr3	8237642	8238089	*	0.509642	0.661295	-0.344906	NS	CpG: 33	ENSDARG00000052315	UBN2 (1 of 2)	Exon
chr3	8364804	8365097	*	0.771218	0.873563	0.190761	NS	CpG: 28	#N/A		Intergenic
chr3	8452669	8452973	*	0.153452	0.275286	-1.3336	NS	CpG: 29	ENSDARG00000021936	zgc:109949	Exon
chr3	9022161	9022413	*	0.540816	0.689496	1.00612	NS	CpG: 19	#N/A		Intergenic
chr3	9036847	9037158	*	8.04955e-44	4.36286e-42	-21.6365	Hypo	CpG: 31	#N/A		Intergenic
chr3	9077469	9078033	*	0.328783	0.479282	0.672543	NS	CpG: 45	ENSDARG00000088540	CABZ01064674.1	Exon
chr3	9089977	9090335	*	0.000429346	0.00208471	-2.17318	NS	CpG: 33	#N/A	-	Unannotated
chr3	9204600	9204815	*	0.299831	0.447588	-0.960132	NS	CpG: 17	#N/A		Intergenic
chr3	9965630	9966242	*	0.623169	0.759432	-0.718556	NS	CpG: 50	#N/A		Intergenic
chr3	10258081	10258686	*	0.0227039	0.0625586	1.91265	NS	CpG: 44	ENSDARG00000063156	GPR139	Exon
chr3	10826900	10827194	*	0.0330538	0.0843562	2.45503	NS	CpG: 27	ENSDARG00000087687	TMEM100 (1 of 2)	Exon
chr3	10957842	10958184	*	0.0771754	0.164817	0.109191	NS	CpG: 31	#N/A		Intergenic
chr3	10994746	10994959	*	0.271625	0.418835	0.816901	NS	CpG: 24	#N/A	-	Unannotated
chr3	11065448	11066171	*	0.1207	0.231676	-2.37673	NS	CpG: 50	ENSDARG00000018306	srl	Exon
chr3	11082966	11083243	*	0.576953	0.719645	0.0873632	NS	CpG: 34	#N/A		Intergenic
chr3	11761434	11761668	*	0.503622	0.656556	-0.776319	NS	CpG: 18	#N/A		Intergenic
chr3	11926908	11927830	*	0.230882	0.372989	-0.23851	NS	CpG: 77	#N/A	-	Unannotated
chr3	11971105	11971315	*	0.143403	0.262171	1.5674	NS	CpG: 26	#N/A	-	Unannotated
chr3	12953630	12953877	*	0.123049	0.23535	0.108519	NS	CpG: 27	#N/A	-	Unannotated
chr3	12990420	12990712	*	8.66007e-13	1.50803e-11	4.74262	NS	CpG: 23	ENSDARG00000078452	hmox2b	Exon
chr3	13101320	13101587	*	0.0583963	0.132049	-6.22736	NS	CpG: 21	#N/A		Intergenic
chr3	13640360	13640632	*	0.735087	0.845672	0.0974286	NS	CpG: 27	ENSDARG00000093937	cnn1b	Promoter
chr3	13884127	13884556	*	0.292335	0.440893	-0.25	NS	CpG: 36	#N/A		Intergenic
chr3	14158405	14158736	*	0.224079	0.365678	0.831823	NS	CpG: 29	ENSDARG00000043609	EPOR (1 of 2)	Exon
chr3	14299408	14299757	*	0.349043	0.498995	0.0552985	NS	CpG: 29	ENSDARG00000039338	gadd45gip1	Promoter
chr3	14417320	14417534	*	0.545066	0.692017	-0.759166	NS	CpG: 19	ENSDARG00000061836	nfixb	Intron
chr3	14735673	14735922	*	0.663007	0.78952	-0.0440611	NS	CpG: 23	ENSDARG00000041217	xpo6	Promoter
chr3	14966822	14967209	*	1.93343e-13	3.52241e-12	18.7974	Hyper	CpG: 27	ENSDARG00000057679	sh2b1	Exon
chr3	15380586	15381184	*	0.020295	0.0569039	-1.26848	NS	CpG: 43	#N/A	-	Unannotated
chr3	15413875	15414403	*	0.010559	0.0332008	-1.57614	NS	CpG: 36	ENSDARG00000008403	phospho1	Exon
chr3	15439643	15440110	*	0.0656499	0.14479	1.26939	NS	CpG: 51	ENSDARG00000070866	tmem11	Exon
chr3	15623986	15624238	*	0.116457	0.225327	2.20966	NS	CpG: 20	ENSDARG00000057910	mrps34	Exon
chr3	15641959	15642292	*	2.65249e-06	2.11031e-05	-6.17936	NS	CpG: 27	#N/A	-	Unannotated
chr3	15922481	15923503	*	0.187882	0.321871	-1.4859	NS	CpG: 78	#N/A	-	Unannotated
chr3	15987704	15988505	*	0.256379	0.402921	-0.137687	NS	CpG: 70	#N/A		Intergenic
chr3	16075750	16076345	*	0.0601628	0.135164	-4.27035	NS	CpG: 48	ENSDARG00000062618	KCNJ12 (2 of 2)	Exon
chr3	16257838	16258051	*	0.108515	0.213104	2.63142	NS	CpG: 17	ENSDARG00000016480	slc17a7	Exon
chr3	16496185	16496670	*	0.693304	0.814458	0.761583	NS	CpG: 40	#N/A	-	Unannotated
chr3	17003867	17004543	*	0.0694506	0.151402	-0.0986271	NS	CpG: 68	#N/A	-	Unannotated
chr3	17184922	17185187	*	0.991492	1	-0.00446202	NS	CpG: 31	ENSDARG00000070932	hcrt	Exon
chr3	17297628	17297892	*	0.345301	0.495935	0.124173	NS	CpG: 29	ENSDARG00000006017	kat2a	Promoter
chr3	17378481	17378682	*	0.0324233	0.0832864	-3.85003	NS	CpG: 18	ENSDARG00000070822	CNP (2 of 2)	Exon
chr3	17826502	17827109	*	0.00505579	0.0179101	-1.31266	NS	CpG: 45	ENSDARG00000013460	WFIKKN2 (1 of 2)	Promoter
chr3	18102071	18102638	*	0.640031	0.773461	0.0766154	NS	CpG: 57	ENSDARG00000074531	spag9a	Promoter
chr3	18113288	18113535	*	0.0974257	0.195797	0.117616	NS	CpG: 25	ENSDARG00000005254	kdelr2a	Promoter
chr3	18128153	18128383	*	1.73468e-06	1.44889e-05	-0.52445	NS	CpG: 26	#N/A	-	Unannotated
chr3	18176997	18177313	*	0.430867	0.583278	-0.524667	NS	CpG: 27	ENSDARG00000036994	tbc1d16	Exon
chr3	18741634	18742128	*	0.3403	0.490865	-1.67409	NS	CpG: 33	ENSDARG00000088560	tmem104	Exon
chr3	19002396	19002650	*	0.717653	0.83322	-0.29506	NS	CpG: 22	#N/A	-	Unannotated
chr3	19067635	19068066	*	0.0320674	0.08247	0.150455	NS	CpG: 39	#N/A	-	Unannotated
chr3	19497059	19497470	*	1.65201e-15	3.54609e-14	4.1858	NS	CpG: 42	#N/A	-	Unannotated
chr3	19619231	19619446	*	0.263548	0.410079	-0.222905	NS	CpG: 19	ENSDARG00000078135	MRC2	Promoter
chr3	19786777	19787274	*	0.202126	0.339171	0.284294	NS	CpG: 42	ENSDARG00000070735	rnd2	Promoter
chr3	19952141	19953220	*	0.445467	0.599301	-0.0882223	NS	CpG: 84	#N/A	-	Unannotated
chr3	21333041	21333671	*	0.0814239	0.170857	0.167688	NS	CpG: 56	#N/A		Intergenic
chr3	21397567	21397885	*	1	1	0	NS	CpG: 28	#N/A		Intergenic
chr3	21882717	21883066	*	0.296406	0.44425	-0.168955	NS	CpG: 42	#N/A		Intergenic
chr3	22249072	22249450	*	0.0847041	0.176122	0.314465	NS	CpG: 30	#N/A	-	Unannotated
chr3	22271975	22272964	*	0.586788	0.72757	-0.0395972	NS	CpG: 86	#N/A		Intergenic
chr3	22292330	22292553	*	0.245671	0.39005	-1.32207	NS	CpG: 21	#N/A		Intergenic
chr3	23321539	23321840	*	0.0325504	0.0833931	-0.533956	NS	CpG: 26	#N/A	-	Unannotated
chr3	23697835	23698145	*	0.0333331	0.084919	0.754546	NS	CpG: 32	ENSDARG00000079912	RAPGEFL1	Promoter
chr3	23752847	23753288	*	0.627777	0.763545	0.0153459	NS	CpG: 52	ENSDARG00000029911	casc3	Promoter
chr3	23769473	23769827	*	1	1	0	NS	CpG: 33	#N/A		Intergenic
chr3	23887378	23888068	*	0.0349574	0.0880459	-0.0944882	NS	CpG: 58	#N/A	-	Unannotated
chr3	23960236	23960452	*	0.254491	0.40064	-0.372205	NS	CpG: 17	#N/A	-	Unannotated
chr3	23968559	23969141	*	0.342142	0.493068	-0.213106	NS	CpG: 40	#N/A	-	Unannotated
chr3	23979585	23979944	*	1.86046e-10	2.51307e-09	2.53226	NS	CpG: 31	ENSDARG00000056027	hoxb8a	Exon
chr3	23995128	23995337	*	0.106281	0.209851	-1.37192	NS	CpG: 20	ENSDARG00000010630	hoxb6a	Exon
chr3	23999113	23999553	*	1.37005e-12	2.34804e-11	3.32426	NS	CpG: 34	ENSDARG00000013057	hoxb5a	Exon
chr3	24013148	24013379	*	0.491196	0.643858	-0.204895	NS	CpG: 21	ENSDARG00000013533	hoxb4a	Exon
chr3	24030221	24030454	*	0.0106612	0.0334492	-4.00059	NS	CpG: 25	#N/A	-	Unannotated
chr3	24044818	24045431	*	4.78855e-31	1.92252e-29	21.0983	Hyper	CpG: 43	ENSDARG00000000175	hoxb2a	Exon
chr3	24172087	24172726	*	0.920346	0.977312	0.120449	NS	CpG: 47	#N/A		Intergenic
chr3	24241952	24242251	*	0.00560637	0.0194907	2.3663	NS	CpG: 27	#N/A		Intergenic
chr3	24292427	24292676	*	0.0266967	0.0713208	-4.03685	NS	CpG: 22	#N/A		Intergenic
chr3	24425609	24425896	*	0.0060641	0.0208351	-1.18044	NS	CpG: 27	#N/A		Intergenic
chr3	24471252	24471565	*	0.0280855	0.0744369	-2.81562	NS	CpG: 32	#N/A		Intergenic
chr3	25155073	25155725	*	0.0835772	0.17431	-0.151315	NS	CpG: 55	#N/A	-	Unannotated
chr3	25156703	25157322	*	0.545173	0.692017	0.0557821	NS	CpG: 47	#N/A		Intergenic
chr3	25239470	25240075	*	0.709775	0.827708	0.318887	NS	CpG: 50	ENSDARG00000060991	smcr7a	Exon
chr3	25268102	25268541	*	0.00159151	0.00672591	0.233801	NS	CpG: 37	#N/A	-	Unannotated
chr3	25746546	25747373	*	1.80318e-05	0.00012346	-1.85503	NS	CpG: 67	#N/A	-	Unannotated
chr3	26495956	26496175	*	0.600548	0.739766	-0.69628	NS	CpG: 16	ENSDARG00000061248	xylt1	firstIntron
chr3	26913821	26914816	*	0.995924	1	-0.013327	NS	CpG: 65	ENSDARG00000092362	hsp70.2	Exon
chr3	26925789	26926444	*	3.17611e-05	0.000202524	1.65015	NS	CpG: 49	#N/A	-	Unannotated
chr3	26989749	26990132	*	0.01435	0.0427639	-0.337155	NS	CpG: 40	ENSDARG00000075783	HMGXB4 (1 of 2)	Promoter
chr3	26999001	26999280	*	0.237849	0.38112	-0.0518241	NS	CpG: 33	ENSDARG00000055743	ankrd54	Exon
chr3	27299321	27300228	*	0.618059	0.75469	0.565893	NS	CpG: 97	ENSDARG00000034493	grin2aa	firstIntron
chr3	27752336	27752617	*	0.581321	0.723066	0.0499749	NS	CpG: 22	#N/A	-	Unannotated
chr3	28219189	28219394	*	3.38904e-12	5.54524e-11	-8.22097	NS	CpG: 15	#N/A	-	Unannotated
chr3	28233428	28233706	*	0.00840875	0.0271686	3.59046	NS	CpG: 23	ENSDARG00000014746	rbfox1	Intron
chr3	28359614	28360335	*	1.49358e-20	4.23279e-19	-35.7917	Hypo	CpG: 58	#N/A	-	Unannotated
chr3	28850350	28850959	*	2.75885e-65	2.21525e-63	29.6012	Hyper	CpG: 56	#N/A	-	Unannotated
chr3	29620430	29620818	*	1.26996e-05	8.99684e-05	-7.04766	NS	CpG: 31	ENSDARG00000038012	FAM83F (1 of 2)	Exon
chr3	29720905	29721152	*	0.636707	0.770732	0.0929149	NS	CpG: 25	#N/A		Intergenic
chr3	29994382	29994657	*	0.000258531	0.00132819	-2.28043	NS	CpG: 33	ENSDARG00000032565	cacng2a	Exon
chr3	30061144	30061833	*	0.0432561	0.104781	0.154838	NS	CpG: 56	#N/A	-	Unannotated
chr3	30307067	30307295	*	5.03597e-19	1.33146e-17	15.4412	Hyper	CpG: 26	ENSDARG00000019741	CCND3 (2 of 2)	Exon
chr3	30399856	30400101	*	1	1	0	NS	CpG: 20	ENSDARG00000087732	Metazoa_SRP	Promoter
chr3	31533359	31533758	*	6.42998e-05	0.000383499	-4.90595	NS	CpG: 28	ENSDARG00000028521	c1ql3b	Exon
chr3	32098541	32098972	*	0.717164	0.83322	-0.0867104	NS	CpG: 38	ENSDARG00000055855	kcnc3a	Exon
chr3	32458062	32458781	*	0.179211	0.309339	-0.36896	NS	CpG: 59	#N/A		Intergenic
chr3	32851200	32851404	*	0.273867	0.420226	0.040568	NS	CpG: 19	#N/A	-	Unannotated
chr3	33396098	33396693	*	0.325328	0.475677	0.171086	NS	CpG: 54	ENSDARG00000034893	rarab	Promoter
chr3	33874169	33875516	*	0.628542	0.764262	-0.124553	NS	CpG: 113	#N/A		Intergenic
chr3	34234584	34234950	*	0.0291017	0.0764801	0.159663	NS	CpG: 34	#N/A	-	Unannotated
chr3	35091036	35091291	*	0.50281	0.655694	0.0519891	NS	CpG: 20	#N/A	-	Unannotated
chr3	35458510	35458802	*	0.0483743	0.114431	-4.60492	NS	CpG: 30	ENSDARG00000076401	cacng3b	Exon
chr3	35949758	35950153	*	0.615029	0.751837	0.0371367	NS	CpG: 33	#N/A	-	Unannotated
chr3	36544193	36544930	*	0.555848	0.70083	0.0202327	NS	CpG: 71	#N/A	-	Unannotated
chr3	36573922	36574132	*	1	1	0	NS	CpG: 18	ENSDARG00000007549	pdxdc1	Promoter
chr3	36771325	36771544	*	0.212971	0.352459	-0.0177557	NS	CpG: 21	ENSDARG00000074735	cog1	Promoter
chr3	36966955	36967356	*	0.00122452	0.00534157	0.506433	NS	CpG: 34	#N/A	-	Unannotated
chr3	37299809	37300283	*	3.15722e-07	3.01536e-06	8.37889	NS	CpG: 33	ENSDARG00000059773	SRCIN1 (1 of 2)	Exon
chr3	37570830	37571046	*	0.929678	0.983192	-0.0164703	NS	CpG: 21	#N/A	-	Unannotated
chr3	38788602	38789181	*	0.0202214	0.0568981	0.798713	NS	CpG: 45	ENSDARG00000059747	si:dkey-106c17.3	Exon
chr3	39311201	39311682	*	5.40119e-34	2.34196e-32	-12.6539	NS	CpG: 37	#N/A	-	Unannotated
chr3	39621600	39621930	*	1.13393e-131	1.89105e-129	-29.0351	Hypo	CpG: 28	ENSDARG00000090340	FAM83G (2 of 2)	Promoter
chr3	39873321	39873548	*	0.224619	0.366422	-2.04474	NS	CpG: 19	ENSDARG00000060496	CACNA1H (1 of 2)	Exon
chr3	40571133	40571970	*	0.633222	0.767371	-0.262937	NS	CpG: 62	#N/A	-	Unannotated
chr3	40790846	40791202	*	0.272677	0.419562	0.104384	NS	CpG: 29	#N/A	-	Unannotated
chr3	41348414	41348729	*	0.55718	0.702306	0.717028	NS	CpG: 24	#N/A		Intergenic
chr3	41505951	41506298	*	0.269965	0.416868	-0.53417	NS	CpG: 29	#N/A		Intergenic
chr3	41912408	41912727	*	0.184241	0.316886	0.338851	NS	CpG: 27	ENSDARG00000037879	lfng	Exon
chr3	42774790	42775081	*	0.312173	0.460872	-0.115054	NS	CpG: 25	ENSDARG00000074444	RMI2	Promoter
chr3	42963313	42963992	*	0.00280831	0.0109899	-2.79306	NS	CpG: 47	ENSDARG00000026534	axin1	Exon
chr3	44790882	44792257	*	0.160632	0.284984	-0.423424	NS	CpG: 105	#N/A	-	Unannotated
chr3	45038199	45038625	*	0.0784629	0.166446	3.77646	NS	CpG: 31	ENSDARG00000059616	hs3st2	Exon
chr3	45318866	45319242	*	0.770974	0.873515	-0.0200488	NS	CpG: 33	#N/A	-	Unannotated
chr3	46081999	46082215	*	0.648682	0.779713	-1.41692	NS	CpG: 18	#N/A	-	Unannotated
chr3	46152630	46152958	*	0.189427	0.323751	-0.534035	NS	CpG: 25	ENSDARG00000052642	SHISA9 (1 of 2)	Exon
chr3	46667091	46668681	*	0.0179423	0.0512839	-0.298101	NS	CpG: 112	#N/A	-	Unannotated
chr3	46841193	46841452	*	0.0012808	0.00554799	8.26611	NS	CpG: 20	ENSDARG00000014420	elavl3	Exon
chr3	46975411	46977721	*	0.918308	0.975927	0.0918037	NS	CpG: 151	#N/A		Intergenic
chr3	47587748	47588286	*	0.000266129	0.00135917	1.27169	NS	CpG: 37	#N/A	-	Unannotated
chr3	48111559	48111834	*	0.145059	0.264377	-2.11356	NS	CpG: 22	ENSDARG00000074551	CR392045.1	Exon
chr3	48318936	48319685	*	0.0415641	0.101135	0.371742	NS	CpG: 63	#N/A	-	Unannotated
chr3	48820707	48821021	*	0.242114	0.385949	-1.17172	NS	CpG: 28	ENSDARG00000089292	LPHN1 (1 of 4)	Intron
chr3	50003332	50004213	*	0.0169848	0.0491776	-0.414336	NS	CpG: 65	#N/A	-	Unannotated
chr3	51375815	51376025	*	0.000423216	0.00205725	4.16953	NS	CpG: 21	#N/A		Intergenic
chr3	53266407	53266679	*	0.428584	0.581094	0.111376	NS	CpG: 29	#N/A		Intergenic
chr3	53340937	53341241	*	0.394616	0.546841	0.114036	NS	CpG: 26	#N/A	-	Unannotated
chr3	53670755	53671222	*	0.968911	1	-0.0270292	NS	CpG: 32	ENSDARG00000052150	pbx4	Intron
chr3	53849387	53849643	*	0.776892	0.877698	-0.59322	NS	CpG: 17	ENSDARG00000078904	brd4	Exon
chr3	53990402	53990774	*	0.000144791	0.00079571	0.477407	NS	CpG: 30	ENSDARG00000059475	CAMSAP3 (1 of 2)	Promoter
chr3	55019396	55019655	*	0.0836423	0.174362	-2.25815	NS	CpG: 24	ENSDARG00000077847	olfm2a	Promoter
chr3	55333517	55333721	*	0.908718	0.969776	-0.192136	NS	CpG: 22	ENSDARG00000005679	TRIP10 (1 of 2)	firstIntron
chr3	55744409	55744761	*	8.56242e-05	0.000495683	-3.09004	NS	CpG: 23	#N/A	-	Unannotated
chr3	57590196	57590483	*	0.0847837	0.176122	-1.02508	NS	CpG: 33	ENSDARG00000004322	USH1G (1 of 2)	Promoter
chr3	57599017	57599335	*	0.294922	0.443203	0.798085	NS	CpG: 22	ENSDARG00000004322	USH1G (1 of 2)	Exon
chr3	57854392	57854653	*	2.51611e-06	2.00918e-05	-6.56781	NS	CpG: 28	#N/A		Intergenic
chr3	57857826	57858029	*	1.61219e-31	6.59479e-30	-10.7525	NS	CpG: 20	#N/A		Intergenic
chr3	58343981	58344329	*	0.696987	0.816892	-0.0484799	NS	CpG: 33	ENSDARG00000076742	cyth1a	Promoter
chr3	58661331	58663307	*	9.64028e-11	1.3484e-09	-5.57648	NS	CpG: 143	#N/A		Intergenic
chr3	58663710	58663958	*	0.762154	0.866011	-0.247395	NS	CpG: 20	#N/A		Intergenic
chr3	58805221	58805739	*	0.0544795	0.125469	-1.63096	NS	CpG: 39	ENSDARG00000053953	MYADML2	Exon
chr3	59098651	59099028	*	1	1	0	NS	CpG: 48	#N/A		Intergenic
chr3	59251259	59251515	*	0.14372	0.262608	-1.75726	NS	CpG: 19	ENSDARG00000059914	SDR42E2	Exon
chr3	59679343	59679738	*	0.00677484	0.0227952	4.06175	NS	CpG: 32	#N/A	-	Unannotated
chr3	59687831	59688154	*	1	1	0	NS	CpG: 26	ENSDARG00000014366	LUC7L3	Promoter
chr3	59933951	59934262	*	3.3408e-14	6.43808e-13	2.89208	NS	CpG: 26	#N/A	-	Unannotated
chr3	60232544	60232751	*	0.121194	0.232521	-2.68003	NS	CpG: 21	#N/A		Intergenic
chr3	60358047	60358816	*	0.699592	0.818298	0.265226	NS	CpG: 67	ENSDARG00000026834	cdr2l	Exon
chr3	60642037	60642520	*	1.31795e-06	1.12493e-05	-9.75713	NS	CpG: 40	#N/A		Intergenic
chr3	61215903	61216191	*	0.056941	0.129809	1.30116	NS	CpG: 29	#N/A	-	Unannotated
chr3	61217929	61218329	*	0.347363	0.497577	-0.0596181	NS	CpG: 42	ENSDARG00000010906	srsf2b	Promoter
chr3	61310977	61311638	*	0.143118	0.26184	-1.3404	NS	CpG: 51	#N/A	-	Unannotated
chr3	61450868	61451163	*	0.613648	0.75092	0.0436412	NS	CpG: 30	ENSDARG00000036852	DOM3Z	Promoter
chr3	61536501	61536843	*	0.581072	0.722963	-0.0688367	NS	CpG: 34	#N/A	-	Unannotated
chr3	61543767	61544053	*	0.653781	0.783092	0.318135	NS	CpG: 25	ENSDARG00000018903	AIMP2	Exon
chr3	61553914	61554424	*	0.124148	0.237034	-0.815217	NS	CpG: 46	#N/A	-	Unannotated
chr3	61618599	61618826	*	0.0067572	0.0227832	-2.60961	NS	CpG: 19	ENSDARG00000030560	helz	Exon
chr3	61670185	61670400	*	0.000257128	0.00132569	4.90306	NS	CpG: 18	ENSDARG00000030560	helz	Exon
chr3	61675660	61675983	*	0.000774013	0.00353648	1.84684	NS	CpG: 33	#N/A	-	Unannotated
chr3	62616590	62616810	*	0.137368	0.25511	-2.85327	NS	CpG: 21	#N/A	-	Unannotated
chr3	62658465	62658700	*	0.409233	0.562064	-0.738669	NS	CpG: 22	#N/A		Intergenic
chr3	62729692	62729921	*	2.21055e-12	3.68652e-11	-4.72146	NS	CpG: 20	ENSDARG00000067607	srebf1	Exon
chr3	62802117	62802441	*	0.0289497	0.0762148	0.150437	NS	CpG: 44	ENSDARG00000079482	GID4	Promoter
chr3	62829397	62829735	*	0.107294	0.211337	0.913084	NS	CpG: 33	ENSDARG00000041294	noxo1a	Exon
chr3	63031888	63032845	*	0.457836	0.611388	0.321137	NS	CpG: 86	ENSDARG00000077080	GPRC5B (1 of 2)	Exon
chr3	63048687	63049006	*	0.495393	0.648166	-0.472458	NS	CpG: 25	#N/A	-	Unannotated
chr3	63061482	63061722	*	0.0698174	0.15182	3.60011	NS	CpG: 19	#N/A	-	Unannotated
chr3	63065351	63065819	*	0.789986	0.888835	0.141183	NS	CpG: 43	ENSDARG00000037782	sox8	Promoter
chr3	63179902	63180375	*	0.550546	0.696373	-0.567975	NS	CpG: 37	ENSDARG00000043923	sox9b	Exon
chr4	2775	3470	*	0.000487514	0.0023307	-0.400641	NS	CpG: 56	#N/A		Intergenic
chr4	16313	17043	*	4.07883e-71	3.60935e-69	8.14302	NS	CpG: 68	#N/A	-	Unannotated
chr4	334728	334942	*	2.94224e-06	2.31535e-05	-6.38982	NS	CpG: 15	ENSDARG00000031737	pthlh	Exon
chr4	356373	356859	*	0.545217	0.692017	0.0691633	NS	CpG: 53	#N/A	-	Unannotated
chr4	456441	456685	*	0.307521	0.456492	-0.692094	NS	CpG: 19	ENSDARG00000045900	agbl5	Exon
chr4	698176	698496	*	0.227533	0.369231	-1.57071	NS	CpG: 29	#N/A	-	Unannotated
chr4	872382	872678	*	2.29951e-14	4.53212e-13	-16.0988	Hypo	CpG: 24	ENSDARG00000074658	upf2	Exon
chr4	932948	933150	*	1	1	0	NS	CpG: 18	ENSDARG00000055562	mtpn	Promoter
chr4	959967	960209	*	0.363492	0.514393	-1.36995	NS	CpG: 21	#N/A		Intergenic
chr4	1491421	1491749	*	0.19805	0.335054	-1.80621	NS	CpG: 30	ENSDARG00000045885	scaf11	Exon
chr4	1516581	1517362	*	0.567192	0.711204	0.333502	NS	CpG: 60	ENSDARG00000007413	arid2	Exon
chr4	1526079	1526283	*	0.0813855	0.170857	-2.24224	NS	CpG: 16	ENSDARG00000007413	arid2	Exon
chr4	2023687	2024430	*	0.488947	0.642447	-0.711138	NS	CpG: 52	ENSDARG00000057468	kcnc2	Exon
chr4	2141975	2142284	*	6.75406e-25	2.18549e-23	-20.0652	Hypo	CpG: 23	ENSDARG00000053709	CU694453.2	Exon
chr4	2546100	2546369	*	0.602234	0.741001	0.812502	NS	CpG: 21	#N/A	-	Unannotated
chr4	2658807	2659212	*	2.07642e-06	1.69874e-05	-11.9172	NS	CpG: 29	#N/A	-	Unannotated
chr4	2852554	2852954	*	6.49399e-11	9.23211e-10	6.85508	NS	CpG: 37	ENSDARG00000045870	plekha5	Exon
chr4	2860078	2860835	*	0.0925549	0.188059	2.271	NS	CpG: 51	ENSDARG00000045870	plekha5	Exon
chr4	3016135	3016733	*	0.905501	0.967666	-0.0255865	NS	CpG: 53	ENSDARG00000045870	plekha5	Promoter
chr4	3133673	3133975	*	0.00451444	0.0163804	4.17448	NS	CpG: 26	#N/A		Intergenic
chr4	3275752	3276010	*	0.105274	0.208053	-0.267023	NS	CpG: 29	#N/A		Intergenic
chr4	3297204	3297632	*	0.0401151	0.0984375	0.241352	NS	CpG: 44	#N/A		Intergenic
chr4	3852210	3852935	*	0.0212005	0.0590022	0.393871	NS	CpG: 63	#N/A	-	Unannotated
chr4	3929563	3930288	*	0.258474	0.405333	-0.0505561	NS	CpG: 59	#N/A		Intergenic
chr4	4228407	4228775	*	0.000349559	0.00172912	6.73641	NS	CpG: 27	#N/A	-	Unannotated
chr4	4471728	4472179	*	0.487824	0.64136	-0.372208	NS	CpG: 55	#N/A		Intergenic
chr4	4775391	4775610	*	0.000183232	0.000989409	3.42402	NS	CpG: 18	ENSDARG00000020871	ptprz1b	Exon
chr4	4964842	4965516	*	0.227395	0.369184	0.0408163	NS	CpG: 67	#N/A	-	Unannotated
chr4	5053053	5053619	*	0.00247756	0.00985569	-0.645598	NS	CpG: 47	#N/A		Intergenic
chr4	5195567	5195857	*	0.0163903	0.047761	2.63304	NS	CpG: 23	ENSDARG00000045847	si:ch211-214j24.10	Exon
chr4	5211553	5212026	*	0.491077	0.643858	1.12326	NS	CpG: 33	#N/A	-	Unannotated
chr4	5637069	5637545	*	0.0194152	0.0548789	-1.34228	NS	CpG: 53	ENSDARG00000075956	FAXC (2 of 2)	Promoter
chr4	5649533	5649883	*	0.566966	0.711127	-0.289341	NS	CpG: 29	#N/A	-	Unannotated
chr4	5943115	5943572	*	0.642288	0.774153	-0.528604	NS	CpG: 36	#N/A	-	Unannotated
chr4	6034041	6034605	*	0.193096	0.328082	1.31401	NS	CpG: 43	ENSDARG00000068701	gpr85	Exon
chr4	6991640	6992054	*	0.450098	0.603955	0.0857903	NS	CpG: 45	#N/A		Intergenic
chr4	7412664	7413127	*	0.171845	0.300125	1.3011	NS	CpG: 33	ENSDARG00000076014	ERC1 (2 of 3)	Exon
chr4	7497235	7497498	*	0.618562	0.755092	-0.446201	NS	CpG: 23	ENSDARG00000034894	wnt5b	Exon
chr4	7513509	7513741	*	0.703864	0.822186	-0.35205	NS	CpG: 26	ENSDARG00000034894	wnt5b	Exon
chr4	7609786	7610122	*	1.51369e-08	1.6786e-07	-12.4003	NS	CpG: 24	#N/A	-	Unannotated
chr4	7867310	7867580	*	0.909665	0.970071	0.138786	NS	CpG: 23	ENSDARG00000031930	erc1b	Intron
chr4	8175779	8175995	*	0.0127158	0.0387734	-9.29412	NS	CpG: 18	ENSDARG00000034375	chst11	Exon
chr4	8248669	8248887	*	0.139123	0.257134	0.346021	NS	CpG: 22	ENSDARG00000039185	nfyba	Promoter
chr4	8402750	8403086	*	0.0631597	0.140225	-1.38555	NS	CpG: 26	ENSDARG00000045789	srgap2b	Exon
chr4	8410884	8411402	*	0.0646668	0.143059	1.28661	NS	CpG: 40	ENSDARG00000045790	C4H12orf66	Exon
chr4	8465981	8466263	*	0.255999	0.40247	-0.0939233	NS	CpG: 31	#N/A	-	Unannotated
chr4	8608733	8608940	*	0.275268	0.421604	-0.0739098	NS	CpG: 21	ENSDARG00000091656	lsm8	Promoter
chr4	8852521	8852750	*	2.95645e-06	2.32231e-05	-5.97262	NS	CpG: 17	ENSDARG00000063008	si:dkeyp-27e10.3	Exon
chr4	9430981	9432162	*	0.28	0.426842	1.35647	NS	CpG: 118	#N/A	-	Unannotated
chr4	9662102	9662313	*	0.0214159	0.0595252	0.524575	NS	CpG: 19	#N/A	-	Unannotated
chr4	9776929	9777397	*	0.00497286	0.0177031	-6.6215	NS	CpG: 38	#N/A	-	Unannotated
chr4	10430751	10430971	*	0.988776	1	0.0138863	NS	CpG: 19	ENSDARG00000019235	sema3aa	Exon
chr4	11599155	11599408	*	3.40843e-06	2.64856e-05	-5.39337	NS	CpG: 18	#N/A		Intergenic
chr4	11677984	11678247	*	6.42352e-05	0.000383499	-0.901794	NS	CpG: 30	#N/A	-	Unannotated
chr4	11797788	11798076	*	0.00490918	0.0175256	1.93378	NS	CpG: 23	#N/A		Intergenic
chr4	11925988	11926350	*	0.731954	0.843635	0.036637	NS	CpG: 33	#N/A	-	Unannotated
chr4	11978580	11978798	*	0.0138073	0.0415213	-0.276549	NS	CpG: 16	ENSDARG00000045658	msrb3	Promoter
chr4	12251940	12252420	*	0.00377655	0.0141253	-0.877781	NS	CpG: 44	ENSDARG00000015053	grip1	firstIntron
chr4	12457097	12457509	*	0.0050455	0.0178882	0.32523	NS	CpG: 31	#N/A		Intergenic
chr4	13272029	13272327	*	0.0630987	0.140225	0.579151	NS	CpG: 24	ENSDARG00000011661	twf1b	Promoter
chr4	13782817	13783230	*	6.82625e-09	7.7281e-08	0.963126	NS	CpG: 37	#N/A	-	Unannotated
chr4	14088752	14088974	*	0.904844	0.967547	0.0848896	NS	CpG: 15	ENSDARG00000000019	ube2h	firstIntron
chr4	14168567	14169176	*	0.115383	0.223647	0.214898	NS	CpG: 48	ENSDARG00000000018	nrf1	Promoter
chr4	14380251	14380569	*	1.19188e-11	1.85898e-10	5.38975	NS	CpG: 23	ENSDARG00000019328	plxna4	Intron
chr4	14506423	14507258	*	0.134685	0.251613	-0.161117	NS	CpG: 67	#N/A		Intergenic
chr4	15684021	15684267	*	1.82331e-11	2.7168e-10	-5.72846	NS	CpG: 19	ENSDARG00000020749	caprin2	Exon
chr4	15748459	15748750	*	0.707654	0.825723	0.334158	NS	CpG: 22	ENSDARG00000003789	dennd5b	Exon
chr4	15778296	15778631	*	5.36244e-07	4.93861e-06	0.831563	NS	CpG: 30	ENSDARG00000023026	pkp2	Promoter
chr4	15926465	15926740	*	1.46047e-05	0.000101647	15.519	Hyper	CpG: 20	ENSDARG00000007315	tmpoa	Exon
chr4	15953858	15954373	*	0.0202933	0.0569039	0.447224	NS	CpG: 38	#N/A	-	Unannotated
chr4	16709839	16710092	*	0.657212	0.785466	-0.0251414	NS	CpG: 26	#N/A	-	Unannotated
chr4	16792810	16793300	*	0.0129952	0.0394203	0.454069	NS	CpG: 39	ENSDARG00000014572	chpt1	Promoter
chr4	17269555	17269994	*	0.693847	0.814876	-0.0525827	NS	CpG: 44	ENSDARG00000003512	anks1b	Promoter
chr4	17501103	17501449	*	0.185054	0.318157	0.637389	NS	CpG: 28	ENSDARG00000045557	socs2	Exon
chr4	18207833	18208355	*	7.01567e-06	5.20889e-05	5.19969	NS	CpG: 39	#N/A		Intergenic
chr4	19408646	19408946	*	0.953724	0.998635	0.100518	NS	CpG: 25	ENSDARG00000008398	cacna1c	Exon
chr4	19558327	19558577	*	0.340785	0.491402	0.105844	NS	CpG: 24	#N/A		Intergenic
chr4	20653627	20653851	*	6.32914e-06	4.73975e-05	-5.95972	NS	CpG: 21	ENSDARG00000029830	myf6	Exon
chr4	21368511	21368727	*	0.0150236	0.044496	2.36848	NS	CpG: 17	ENSDARG00000007523	mll5	Exon
chr4	21387194	21387431	*	0.0230583	0.0633591	-8.03704	NS	CpG: 17	ENSDARG00000007523	mll5	firstIntron
chr4	21408120	21408581	*	0.665965	0.791563	-0.0381568	NS	CpG: 31	ENSDARG00000007523	mll5	Promoter
chr4	22159338	22160210	*	0.65036	0.780937	-0.183758	NS	CpG: 73	#N/A	-	Unannotated
chr4	22990089	22990337	*	0.240959	0.385108	0.880778	NS	CpG: 18	ENSDARG00000002131	celf2	Intron
chr4	23013826	23014059	*	0.0971789	0.195606	-1.26288	NS	CpG: 21	ENSDARG00000002131	celf2	firstIntron
chr4	23129949	23130203	*	2.01471e-11	2.99171e-10	-12.5279	NS	CpG: 18	#N/A		Intergenic
chr4	24846330	24846664	*	2.16403e-19	5.75659e-18	7.96169	NS	CpG: 25	ENSDARG00000045525	tmcc3	Exon
chr4	24883766	24883980	*	0.284436	0.431531	-0.316456	NS	CpG: 25	#N/A	-	Unannotated
chr4	25288179	25288694	*	0.366434	0.517251	-2.28864	NS	CpG: 37	#N/A		Intergenic
chr4	26646980	26647338	*	4.52371e-08	4.73788e-07	1.98258	NS	CpG: 33	ENSDARG00000069160	fam19a5	firstIntron
chr4	26694647	26694884	*	0.00273778	0.0107625	-2.42609	NS	CpG: 26	ENSDARG00000069160	fam19a5	Promoter
chr4	28528850	28530077	*	0.0241595	0.0657601	-1.89102	NS	CpG: 86	#N/A		Intergenic
chr4	28627839	28628467	*	0.451301	0.604523	0.823259	NS	CpG: 45	#N/A	-	Unannotated
chr4	29711366	29711665	*	0.632764	0.767216	-1.84609	NS	CpG: 24	ENSDARG00000082790	U1	Promoter
chr4	30260090	30260300	*	0.0808591	0.170032	-6.92265	NS	CpG: 19	#N/A		Intergenic
chr4	31197611	31202634	*	0.0922983	0.187841	3.27563	NS	CpG: 381	#N/A		Intergenic
chr4	31310583	31310860	*	0.172464	0.300684	2.48377	NS	CpG: 22	ENSDARG00000088378	si:dkeyp-4f2.4	firstIntron
chr4	31543854	31544391	*	0.000222921	0.00116878	23.0345	Hyper	CpG: 40	#N/A		Intergenic
chr4	33355936	33357791	*	0.000303973	0.00152726	-9.7702	NS	CpG: 141	#N/A		Intergenic
chr4	33798793	33799094	*	8.11398e-12	1.27472e-10	-18.4547	Hypo	CpG: 25	ENSDARG00000091706	U1	Promoter
chr4	36732079	36732294	*	0.0589578	0.133008	-1.90747	NS	CpG: 19	ENSDARG00000086791	si:ch211-209n20.57	firstIntron
chr4	36732537	36734205	*	3.65616e-10	4.69027e-09	-4.69411	NS	CpG: 105	ENSDARG00000086791	si:ch211-209n20.57	firstIntron
chr4	37452629	37452872	*	0.0942553	0.190621	-3.20447	NS	CpG: 22	ENSDARG00000094430	si:dkey-238o14.5	firstIntron
chr4	37944993	37945220	*	0.967648	1	0.133091	NS	CpG: 20	ENSDARG00000091186	U1	Promoter
chr4	41630258	41630559	*	6.77774e-07	6.05944e-06	-13.1248	NS	CpG: 27	#N/A		Intergenic
chr4	42635240	42640439	*	0.0186912	0.0530881	-3.77445	NS	CpG: 388	#N/A		Intergenic
chr4	42806667	42806967	*	0.802279	0.896568	0.53714	NS	CpG: 23	#N/A		Intergenic
chr4	43892198	43893003	*	0.123582	0.236057	1.78133	NS	CpG: 82	#N/A	-	Unannotated
chr4	46108982	46109277	*	0.0601151	0.135127	-3.97632	NS	CpG: 24	ENSDARG00000074821	si:dkey-72l17.5	Intron
chr4	46968865	46969184	*	0.26757	0.414647	5.4179	NS	CpG: 28	#N/A		Intergenic
chr4	47158596	47158895	*	0.12018	0.230882	-3.60243	NS	CpG: 23	ENSDARG00000082748	U1	Promoter
chr4	48682750	48683034	*	0.818213	0.910852	0.578049	NS	CpG: 23	ENSDARG00000083140	U1	Promoter
chr4	49030444	49031926	*	0.00040603	0.00197814	-2.81934	NS	CpG: 108	#N/A		Intergenic
chr4	49033234	49034740	*	0.360772	0.511817	-0.965973	NS	CpG: 107	#N/A		Intergenic
chr4	49780176	49780511	*	0.00287125	0.0111757	-5.39491	NS	CpG: 25	#N/A		Intergenic
chr4	49781307	49781636	*	0.399372	0.551489	-0.990067	NS	CpG: 24	#N/A		Intergenic
chr4	50130671	50132407	*	1.27901e-11	1.98774e-10	-11.312	NS	CpG: 110	#N/A		Intergenic
chr4	54317597	54318055	*	0.355149	0.505225	-1.63782	NS	CpG: 38	#N/A		Intergenic
chr4	54514524	54515216	*	1.12578e-08	1.26461e-07	-27.9472	Hypo	CpG: 49	#N/A		Intergenic
chr4	56038158	56038456	*	0.354707	0.504928	-3.05537	NS	CpG: 26	ENSDARG00000091354	U1	Promoter
chr4	56043426	56043768	*	3.04143e-07	2.91762e-06	-11.6718	NS	CpG: 31	#N/A		Intergenic
chr4	58316085	58316327	*	0.000468181	0.00225059	3.70419	NS	CpG: 17	ENSDARG00000075417	zgc:175107	Exon
chr4	58342042	58342645	*	0.179372	0.309493	-3.71466	NS	CpG: 41	ENSDARG00000089598	CABZ01054396.1	Exon
chr4	58387210	58387437	*	3.74979e-07	3.54229e-06	3.3821	NS	CpG: 16	#N/A		Intergenic
chr4	58402162	58402644	*	0.0114751	0.0355399	2.39917	NS	CpG: 35	ENSDARG00000089715	CABZ01054394.2	Exon
chr4	58779992	58780285	*	0.0804618	0.16936	1.03725	NS	CpG: 23	#N/A		Intergenic
chr4	59276355	59276593	*	0.189141	0.32339	1.80525	NS	CpG: 18	#N/A		Intergenic
chr4	59407485	59407712	*	0.0339871	0.0862812	-2.88314	NS	CpG: 20	#N/A		Intergenic
chr4	59850909	59851306	*	0.385661	0.537347	-3.7209	NS	CpG: 29	ENSDARG00000061753	KCNA5	Exon
chr4	59852168	59852378	*	0.310449	0.459265	-4.53805	NS	CpG: 16	ENSDARG00000061753	KCNA5	Promoter
chr4	59971946	59973300	*	0.56786	0.711837	-0.438882	NS	CpG: 93	ENSDARG00000017108	KCNA1 (1 of 2)	Exon
chr4	60255322	60255683	*	0.00764112	0.0253496	-1.16331	NS	CpG: 33	ENSDARG00000017454	nup50	Exon
chr4	60301200	60301654	*	0.274124	0.420446	0.762247	NS	CpG: 47	ENSDARG00000068830	si:ch73-347c12.3	Promoter
chr4	61111113	61111411	*	0.293245	0.441803	0.63567	NS	CpG: 28	#N/A		Intergenic
chr4	61305340	61305659	*	0.00379844	0.0141861	-4.7089	NS	CpG: 26	#N/A		Intergenic
chr4	62017194	62017639	*	0.694728	0.815409	-0.0328688	NS	CpG: 57	#N/A	-	Unannotated
chr4	62050136	62050525	*	0.720714	0.835566	0.0252295	NS	CpG: 43	ENSDARG00000092735	IKBIP	Promoter
chr4	62060066	62060956	*	0.594721	0.735304	0.271093	NS	CpG: 66	ENSDARG00000032405	CKAP4	Exon
chr4	62063269	62063578	*	1.40985e-11	2.16492e-10	1.18008	NS	CpG: 40	ENSDARG00000032405	CKAP4	Promoter
chr5	146698	147010	*	3.21769e-05	0.000204874	3.87098	NS	CpG: 27	ENSDARG00000089672	CABZ01114082.1	Promoter
chr5	177547	177781	*	0.805606	0.899127	0.262618	NS	CpG: 21	#N/A	-	Unannotated
chr5	192973	193967	*	0.373175	0.525353	-0.478243	NS	CpG: 74	#N/A	-	Unannotated
chr5	250527	250986	*	0.501231	0.653832	0.0409306	NS	CpG: 44	#N/A		Intergenic
chr5	303255	305614	*	0.134957	0.251885	3.17826	NS	CpG: 332	ENSDARG00000089701	TRABD2A	Intron
chr5	324349	324575	*	0.164226	0.289698	-2.64918	NS	CpG: 20	ENSDARG00000089701	TRABD2A	Intron
chr5	341886	342366	*	0.5612	0.705731	-0.570196	NS	CpG: 39	ENSDARG00000089701	TRABD2A	Exon
chr5	396131	396453	*	1.64917e-16	3.70508e-15	-4.82344	NS	CpG: 31	#N/A		Intergenic
chr5	445216	445848	*	2.51737e-05	0.000163648	-10.2581	NS	CpG: 49	#N/A	-	Unannotated
chr5	448273	448493	*	0.0456073	0.109135	1.16459	NS	CpG: 24	ENSDARG00000059134	CABZ01087549.1	Exon
chr5	452958	453182	*	1.23435e-06	1.05983e-05	-4.45711	NS	CpG: 20	ENSDARG00000059134	CABZ01087549.1	Exon
chr5	454437	454829	*	0.294193	0.442924	1.14028	NS	CpG: 41	ENSDARG00000059134	CABZ01087549.1	Promoter
chr5	740757	741061	*	0.00812747	0.0265567	-0.223939	NS	CpG: 31	#N/A		Intergenic
chr5	858539	858852	*	0.00543765	0.019043	2.17371	NS	CpG: 26	#N/A	-	Unannotated
chr5	1327407	1327845	*	0.00868646	0.0279825	-1.19189	NS	CpG: 48	#N/A	-	Unannotated
chr5	1436541	1437090	*	0.949716	0.996248	0.0048228	NS	CpG: 59	#N/A	-	Unannotated
chr5	1597183	1597590	*	0.0971175	0.195588	0.333619	NS	CpG: 41	#N/A	-	Unannotated
chr5	1806186	1806492	*	0.294315	0.442954	0.211626	NS	CpG: 29	ENSDARG00000063197	golga2	Promoter
chr5	2074604	2074953	*	0.0140195	0.041923	-0.330016	NS	CpG: 32	ENSDARG00000051785	DHX33	Promoter
chr5	2098594	2098870	*	3.53453e-14	6.78129e-13	-9.19694	NS	CpG: 25	ENSDARG00000051785	DHX33	Exon
chr5	2112058	2112479	*	0.290055	0.438063	0.0921668	NS	CpG: 40	#N/A	-	Unannotated
chr5	2305062	2305352	*	0.00970206	0.0308191	0.151218	NS	CpG: 32	ENSDARG00000063126	GUSB (2 of 2)	Promoter
chr5	2475319	2475672	*	0.886564	0.957922	-0.00700752	NS	CpG: 35	ENSDARG00000063142	RAB35 (2 of 2)	Promoter
chr5	2871714	2872030	*	0.587645	0.728075	-0.841857	NS	CpG: 26	#N/A		Intergenic
chr5	3077019	3077256	*	7.38496e-22	2.17831e-20	-8.46553	NS	CpG: 23	#N/A		Intergenic
chr5	3441944	3442256	*	3.02488e-05	0.000194022	-8.06296	NS	CpG: 32	#N/A		Intergenic
chr5	3495404	3495698	*	0.398735	0.551137	-0.668087	NS	CpG: 24	ENSDARG00000060592	#N/A	Exon
chr5	3902624	3902918	*	5.9409e-12	9.50545e-11	13.4949	NS	CpG: 24	ENSDARG00000089107	MLXIPL	Promoter
chr5	3944710	3944960	*	0.886991	0.958145	0.00951959	NS	CpG: 23	ENSDARG00000039887	C1QBP	Promoter
chr5	4894016	4894662	*	0.61196	0.749832	0.38955	NS	CpG: 55	ENSDARG00000045983	ZBTB43	Exon
chr5	5211298	5211627	*	0.353538	0.503595	-0.0808407	NS	CpG: 27	#N/A		Intergenic
chr5	5370413	5370651	*	0.511736	0.662097	-0.679464	NS	CpG: 24	#N/A	-	Unannotated
chr5	5761856	5762066	*	1.90193e-05	0.000129667	-5.72518	NS	CpG: 15	ENSDARG00000078362	TNC (2 of 2)	Exon
chr5	5762462	5763419	*	4.43617e-06	3.38054e-05	3.12993	NS	CpG: 72	ENSDARG00000078362	TNC (2 of 2)	Exon
chr5	6512253	6512918	*	0.92762	0.981787	0.00953473	NS	CpG: 50	#N/A	-	Unannotated
chr5	7171872	7172147	*	0.175578	0.305133	1.03093	NS	CpG: 23	#N/A		Intergenic
chr5	7628384	7628603	*	0.203411	0.340801	3.81147	NS	CpG: 17	ENSDARG00000041301	crybb3	Promoter
chr5	7746760	7747497	*	0.571524	0.714982	-0.921214	NS	CpG: 54	ENSDARG00000059414	rictora	Exon
chr5	7820092	7820314	*	0.0614527	0.137563	-0.107817	NS	CpG: 19	ENSDARG00000042909	lifra	Promoter
chr5	8681781	8682110	*	0.0278535	0.074003	-0.568124	NS	CpG: 27	#N/A		Intergenic
chr5	9804332	9804615	*	0.0155324	0.0457221	4.17849	NS	CpG: 22	ENSDARG00000042041	tal2	Exon
chr5	10090427	10090912	*	0.731514	0.843576	0.0962786	NS	CpG: 42	#N/A	-	Unannotated
chr5	10231680	10232088	*	0.509505	0.661295	0.529403	NS	CpG: 29	ENSDARG00000069958	sh2b3	firstIntron
chr5	10302521	10303040	*	0.00166277	0.00697271	-1.87331	NS	CpG: 36	ENSDARG00000069958	sh2b3	Exon
chr5	10909478	10909924	*	0.00672158	0.0227161	1.34023	NS	CpG: 36	ENSDARG00000073808	WDR31	Promoter
chr5	12663469	12664049	*	0.0846476	0.176119	1.18631	NS	CpG: 54	#N/A		Intergenic
chr5	12993860	12994380	*	0.110955	0.217005	0.304934	NS	CpG: 40	ENSDARG00000079089	fbxw8	Promoter
chr5	12998684	12999062	*	0.0656925	0.144811	-0.116856	NS	CpG: 37	#N/A		Intergenic
chr5	13002676	13002933	*	0.0159925	0.0469171	7.83875	NS	CpG: 19	#N/A		Intergenic
chr5	14517807	14518148	*	1	1	0	NS	CpG: 26	ENSDARG00000035631	sdf2l1	Promoter
chr5	14674457	14674766	*	0.00391047	0.0145543	0.711744	NS	CpG: 25	ENSDARG00000074309	cnnm4	Promoter
chr5	16921005	16921228	*	0.00371348	0.0139047	1.96879	NS	CpG: 19	#N/A		Intergenic
chr5	17580968	17581202	*	0.0630602	0.14022	2.73225	NS	CpG: 18	#N/A	-	Unannotated
chr5	17766427	17766774	*	0.344877	0.495633	-0.0523834	NS	CpG: 29	#N/A		Intergenic
chr5	18760954	18761708	*	5.33008e-05	0.000322332	5.15916	NS	CpG: 57	#N/A	-	Unannotated
chr5	19660891	19661266	*	0.37733	0.529691	-0.0299668	NS	CpG: 36	ENSDARG00000013434	hira	Promoter
chr5	19701142	19701447	*	0.000374158	0.00183827	0.656934	NS	CpG: 34	#N/A	-	Unannotated
chr5	19822373	19823092	*	7.91931e-05	0.000463402	-3.39198	NS	CpG: 54	ENSDARG00000018508	zdhhc8b	Exon
chr5	20369309	20369540	*	0.0129068	0.0392179	-5.56214	NS	CpG: 22	#N/A		Intergenic
chr5	20681040	20681399	*	0.00168997	0.00706626	0.209086	NS	CpG: 34	ENSDARG00000012468	aacs	Promoter
chr5	20709242	20709550	*	0.470216	0.624458	-0.0498008	NS	CpG: 31	#N/A	-	Unannotated
chr5	21079274	21079566	*	2.86593e-09	3.42332e-08	-3.61659	NS	CpG: 29	ENSDARG00000062040	atp8b5a	Exon
chr5	21925868	21926271	*	0.120666	0.231676	-0.197492	NS	CpG: 36	ENSDARG00000056833	svopa	Promoter
chr5	22269859	22270710	*	3.04348e-08	3.28272e-07	-5.18437	NS	CpG: 64	ENSDARG00000035595	ficd	Exon
chr5	22461299	22461601	*	0.158118	0.281587	1.32341	NS	CpG: 23	ENSDARG00000061819	wscd2	Promoter
chr5	23114657	23115163	*	0.279379	0.426245	3.4896	NS	CpG: 39	ENSDARG00000003403	TENM1	Exon
chr5	23783396	23784362	*	0.00728485	0.0243715	-0.163185	NS	CpG: 94	#N/A	-	Unannotated
chr5	23881626	23881843	*	0.0133021	0.0401938	5.37121	NS	CpG: 18	ENSDARG00000062463	zc3h12b	Promoter
chr5	23887072	23887314	*	0.0130007	0.0394203	-5.43237	NS	CpG: 18	#N/A	-	Unannotated
chr5	23889198	23889552	*	1.59348e-16	3.59862e-15	-6.95621	NS	CpG: 26	ENSDARG00000062463	zc3h12b	Exon
chr5	23916435	23917141	*	0.720491	0.835566	0.0182795	NS	CpG: 57	#N/A	-	Unannotated
chr5	24548382	24549155	*	5.30044e-108	6.56648e-106	16.2934	Hyper	CpG: 63	#N/A		Intergenic
chr5	24734838	24735473	*	0.534737	0.683756	0.374655	NS	CpG: 60	ENSDARG00000075491	si:ch211-26b3.4	Promoter
chr5	24757259	24757514	*	0.991294	1	-0.00263664	NS	CpG: 30	ENSDARG00000035540	BRWD3	Promoter
chr5	24786641	24787732	*	0.543393	0.691359	0.0467902	NS	CpG: 94	#N/A	-	Unannotated
chr5	25097926	25098460	*	3.70443e-10	4.73817e-09	2.21087	NS	CpG: 65	#N/A	-	Unannotated
chr5	25866718	25866942	*	0.522773	0.672425	0.123225	NS	CpG: 22	#N/A		Intergenic
chr5	25869499	25870357	*	0.0852108	0.176655	0.364637	NS	CpG: 63	#N/A	-	Unannotated
chr5	25948367	25948626	*	0.0184218	0.0524467	5.37191	NS	CpG: 24	#N/A		Intergenic
chr5	26380907	26381454	*	0.860652	0.94237	0.0246358	NS	CpG: 39	ENSDARG00000022772	OSBP2 (1 of 2)	Promoter
chr5	26985554	26986163	*	4.56742e-05	0.000281312	7.43286	NS	CpG: 54	#N/A		Intergenic
chr5	27720113	27720670	*	0.486218	0.640025	0.047538	NS	CpG: 46	#N/A	-	Unannotated
chr5	29077227	29077962	*	0.303512	0.451933	-0.0347464	NS	CpG: 52	#N/A	-	Unannotated
chr5	29904708	29904914	*	3.99116e-05	0.000249361	1.79364	NS	CpG: 17	#N/A	-	Unannotated
chr5	30759994	30761158	*	0.318766	0.46869	-0.345456	NS	CpG: 90	#N/A	-	Unannotated
chr5	31126624	31127236	*	0.12708	0.24062	1.38959	NS	CpG: 47	#N/A	-	Unannotated
chr5	31385450	31385658	*	5.29291e-06	4.00525e-05	2.46253	NS	CpG: 21	#N/A	-	Unannotated
chr5	31776733	31776934	*	0.608002	0.745981	0.435072	NS	CpG: 17	#N/A	-	Unannotated
chr5	31818267	31818982	*	0.143114	0.26184	0.363989	NS	CpG: 53	#N/A	-	Unannotated
chr5	32173973	32174272	*	0.623099	0.759432	-0.0281776	NS	CpG: 33	ENSDARG00000029406	h2afx	Promoter
chr5	32263115	32263562	*	0.910214	0.970417	-0.0245283	NS	CpG: 37	#N/A	-	Unannotated
chr5	32675807	32676513	*	0.915008	0.973375	0.016931	NS	CpG: 59	#N/A	-	Unannotated
chr5	33565879	33566578	*	0.239755	0.383891	0.167707	NS	CpG: 65	#N/A	-	Unannotated
chr5	33770173	33770782	*	3.23291e-10	4.18444e-09	13.9098	NS	CpG: 55	#N/A		Intergenic
chr5	33799898	33800258	*	0.092142	0.18766	0.674953	NS	CpG: 32	ENSDARG00000094052	taok3b	Promoter
chr5	37016569	37017507	*	0.92463	0.979177	-0.00755899	NS	CpG: 72	#N/A	-	Unannotated
chr5	37178894	37181180	*	0.905256	0.967666	-0.0121352	NS	CpG: 180	#N/A	-	Unannotated
chr5	38294471	38294685	*	3.62699e-06	2.80332e-05	4.5213	NS	CpG: 18	#N/A	-	Unannotated
chr5	38381202	38382488	*	0.585263	0.726099	0.0513444	NS	CpG: 105	#N/A	-	Unannotated
chr5	38596821	38597430	*	2.99509e-09	3.54828e-08	-4.8029	NS	CpG: 43	#N/A	-	Unannotated
chr5	38847447	38847873	*	0.823688	0.914366	-0.013696	NS	CpG: 39	ENSDARG00000075580	lrch2	Promoter
chr5	38941129	38941676	*	0.00398331	0.0147747	0.113858	NS	CpG: 51	#N/A	-	Unannotated
chr5	38980795	38981419	*	0.595681	0.735861	0.135147	NS	CpG: 49	#N/A	-	Unannotated
chr5	39104856	39105424	*	4.09587e-06	3.13775e-05	0.969363	NS	CpG: 48	#N/A		Intergenic
chr5	39108357	39108766	*	0.000189217	0.00101107	-2.76721	NS	CpG: 33	#N/A		Intergenic
chr5	39117732	39118600	*	0.893378	0.962646	0.140868	NS	CpG: 64	#N/A	-	Unannotated
chr5	39218866	39219740	*	0.937664	0.987542	0.00784003	NS	CpG: 74	#N/A		Intergenic
chr5	39481040	39481592	*	0.705522	0.823457	0.200606	NS	CpG: 42	#N/A		Intergenic
chr5	39563876	39564081	*	0.854975	0.938762	0.00987516	NS	CpG: 21	ENSDARG00000027345	mpzl2	Promoter
chr5	39721765	39722129	*	0.751555	0.858016	0.0431439	NS	CpG: 42	#N/A	-	Unannotated
chr5	39985200	39985535	*	0.00628744	0.0214495	0.341144	NS	CpG: 28	#N/A	-	Unannotated
chr5	40132703	40132968	*	0.000355399	0.00175115	10.8225	NS	CpG: 20	#N/A		Intergenic
chr5	40375133	40375742	*	7.61743e-12	1.20106e-10	8.68789	NS	CpG: 54	#N/A	-	Unannotated
chr5	40437665	40437905	*	1	1	0	NS	CpG: 22	#N/A		Intergenic
chr5	40751403	40751733	*	0.669873	0.794901	-0.307954	NS	CpG: 24	#N/A	-	Unannotated
chr5	41917203	41917858	*	0.175831	0.305328	0.115541	NS	CpG: 45	#N/A	-	Unannotated
chr5	42490307	42490630	*	1.41419e-07	1.3968e-06	4.3321	NS	CpG: 28	ENSDARG00000059789	PARP8	Exon
chr5	42535690	42536157	*	0.432548	0.585188	-0.162338	NS	CpG: 38	ENSDARG00000059789	PARP8	Promoter
chr5	42943090	42943706	*	9.16825e-112	1.28237e-109	18.3719	Hyper	CpG: 55	#N/A	-	Unannotated
chr5	43327241	43327562	*	0.167456	0.29444	-0.160772	NS	CpG: 30	#N/A	-	Unannotated
chr5	43411467	43412264	*	0.641532	0.774153	0.0559184	NS	CpG: 61	#N/A	-	Unannotated
chr5	43741781	43742279	*	0.104854	0.207349	0.169646	NS	CpG: 44	#N/A	-	Unannotated
chr5	43863885	43864305	*	0.0942252	0.190621	-0.701754	NS	CpG: 32	#N/A		Intergenic
chr5	44723723	44724017	*	4.70479e-17	1.12707e-15	-28.4661	Hypo	CpG: 21	#N/A		Intergenic
chr5	45301130	45301559	*	0.000153066	0.00084012	-5.77521	NS	CpG: 31	ENSDARG00000031345	RTKN (1 of 2)	Promoter
chr5	45378689	45378923	*	0.466017	0.620462	0.275061	NS	CpG: 23	#N/A		Intergenic
chr5	45437855	45438092	*	0.107061	0.211008	-0.133869	NS	CpG: 17	ENSDARG00000017571	mccc2	Promoter
chr5	45880779	45881049	*	0.0688758	0.150375	3.61204	NS	CpG: 24	ENSDARG00000075126	#N/A	Exon
chr5	46114465	46115616	*	0.95932	1	0.00301905	NS	CpG: 93	#N/A	-	Unannotated
chr5	46586305	46586551	*	0.711538	0.828472	0.376229	NS	CpG: 23	ENSDARG00000007349	dmrt1	Intron
chr5	46619393	46619771	*	0.42509	0.578295	-0.17426	NS	CpG: 30	#N/A	-	Unannotated
chr5	46627011	46627388	*	0.413038	0.565856	-0.225441	NS	CpG: 35	#N/A	-	Unannotated
chr5	46628477	46628739	*	0.541704	0.690223	0.557241	NS	CpG: 20	ENSDARG00000015072	dmrt2a	Exon
chr5	47808143	47808812	*	4.75256e-36	2.16917e-34	12.3474	NS	CpG: 47	ENSDARG00000060012	f2r	Exon
chr5	47940589	47941002	*	1	1	0	NS	CpG: 34	#N/A		Intergenic
chr5	49645957	49646213	*	0.866221	0.945841	-0.0306927	NS	CpG: 28	ENSDARG00000035535	rasa1a	Exon
chr5	49853408	49853651	*	0.331093	0.480784	0.21692	NS	CpG: 18	ENSDARG00000055989	tmem161b	Promoter
chr5	49952054	49952385	*	3.7928e-07	3.57513e-06	10.8435	NS	CpG: 27	#N/A	-	Unannotated
chr5	49966114	49966369	*	8.719e-18	2.17274e-16	-6.51754	NS	CpG: 28	#N/A	-	Unannotated
chr5	50068244	50068548	*	0.82857	0.917905	0.0418754	NS	CpG: 27	#N/A		Intergenic
chr5	50466275	50466671	*	0.626644	0.762493	0.238118	NS	CpG: 29	#N/A	-	Unannotated
chr5	50915102	50915352	*	7.81654e-05	0.000458007	-7.27313	NS	CpG: 20	#N/A		Intergenic
chr5	50945637	50945847	*	0.820344	0.912054	-0.414578	NS	CpG: 19	#N/A		Intergenic
chr5	50980000	50980207	*	6.16408e-07	5.57985e-06	-5.72242	NS	CpG: 18	#N/A		Intergenic
chr5	51759176	51759403	*	0.695709	0.815736	0.662867	NS	CpG: 19	ENSDARG00000052697	fam172a	Intron
chr5	51765446	51765670	*	0.784143	0.884047	0.523908	NS	CpG: 19	ENSDARG00000052697	fam172a	Intron
chr5	52039623	52039871	*	0.805482	0.899127	-0.196772	NS	CpG: 21	#N/A		Intergenic
chr5	52145840	52146640	*	0.701878	0.820087	0.383532	NS	CpG: 52	ENSDARG00000076404	MCTP1 (1 of 2)	Intron
chr5	52238633	52239000	*	0.0561682	0.128656	-1.95117	NS	CpG: 33	ENSDARG00000076404	MCTP1 (1 of 2)	Intron
chr5	52467263	52467874	*	0.0612972	0.137285	-0.294227	NS	CpG: 52	#N/A	-	Unannotated
chr5	52912917	52913364	*	0.656166	0.785006	0.0204305	NS	CpG: 46	#N/A	-	Unannotated
chr5	56006857	56013629	*	0.145115	0.264377	-0.82756	NS	CpG: 458	#N/A	-	Unannotated
chr5	57160876	57161392	*	0.0565094	0.129232	-0.214938	NS	CpG: 41	ENSDARG00000067656	kcmf1	Promoter
chr5	57922388	57922616	*	0.811111	0.904572	-0.0515333	NS	CpG: 22	ENSDARG00000018025	tbx2a	Exon
chr5	58968695	58968931	*	0.0164085	0.0477819	-3.89741	NS	CpG: 22	#N/A	-	Unannotated
chr5	59075427	59075629	*	0.224026	0.365678	0.375624	NS	CpG: 15	ENSDARG00000095750	FDXACB1	Promoter
chr5	60695176	60695377	*	0.0199243	0.0561349	-0.151286	NS	CpG: 15	ENSDARG00000042401	derl2	Promoter
chr5	60728280	60728538	*	0.84875	0.934293	0.0157745	NS	CpG: 22	ENSDARG00000059600	rabep1	Promoter
chr5	60814235	60814504	*	0.732644	0.843981	0.0255079	NS	CpG: 27	ENSDARG00000093632	VPS37D	Promoter
chr5	61118190	61118552	*	0.928116	0.98195	-0.144767	NS	CpG: 26	ENSDARG00000059596	clip2	Exon
chr5	62720896	62721147	*	0.0244446	0.0661484	-3.07013	NS	CpG: 18	#N/A	-	Unannotated
chr5	63052354	63052624	*	0.179139	0.309339	0.13307	NS	CpG: 21	#N/A	-	Unannotated
chr5	64203806	64204014	*	0.219263	0.359987	-1.3021	NS	CpG: 16	ENSDARG00000017209	CABZ01041105.1	Exon
chr5	64646520	64646809	*	0.00438588	0.0160212	-3.87734	NS	CpG: 22	ENSDARG00000035149	pex12	Exon
chr5	64862090	64862401	*	0.100516	0.200144	0.782428	NS	CpG: 25	ENSDARG00000079780	HNRNPUL1 (1 of 2)	Promoter
chr5	65114108	65114736	*	0.14987	0.27054	-0.570498	NS	CpG: 48	#N/A	-	Unannotated
chr5	65435603	65436016	*	0.856856	0.939638	0.0197142	NS	CpG: 39	#N/A		Intergenic
chr5	68031263	68031823	*	0.677931	0.802049	0.112999	NS	CpG: 41	ENSDARG00000035126	brd3b	Promoter
chr5	68316923	68317265	*	0.967327	1	0.0347928	NS	CpG: 28	ENSDARG00000018270	olfm1a	firstIntron
chr5	69069671	69069877	*	0.240196	0.384274	0.96463	NS	CpG: 16	ENSDARG00000018882	jak2b	Exon
chr5	69252251	69252485	*	0.35068	0.50051	-0.923061	NS	CpG: 20	ENSDARG00000073892	SECISBP2	Intron
chr5	70530881	70531281	*	0.381354	0.533404	-0.934484	NS	CpG: 36	ENSDARG00000005586	zbtb20	Exon
chr5	70813680	70813885	*	0.00186738	0.00768212	-5.26626	NS	CpG: 22	ENSDARG00000040346	ephb4a	Exon
chr5	70878510	70878893	*	0.0237351	0.0647675	1.68558	NS	CpG: 32	#N/A	-	Unannotated
chr5	71057656	71057939	*	0.0155264	0.0457221	-1.14349	NS	CpG: 21	ENSDARG00000035735	gsx1	Exon
chr5	71202626	71203093	*	0.0882243	0.181471	1.5088	NS	CpG: 33	ENSDARG00000013649	CASR	Exon
chr5	71228283	71229005	*	0.00739352	0.0246792	-0.825246	NS	CpG: 73	#N/A	-	Unannotated
chr5	71288793	71289077	*	0.750101	0.857259	-0.413541	NS	CpG: 21	#N/A		Intergenic
chr5	71686839	71687214	*	0.0342072	0.0866368	-0.19595	NS	CpG: 32	#N/A	-	Unannotated
chr5	72348920	72349214	*	0.854088	0.938026	0.0909495	NS	CpG: 24	#N/A		Intergenic
chr5	72973307	72973671	*	0.0982871	0.196938	0.184626	NS	CpG: 32	ENSDARG00000051940	ugt2a4	Exon
chr5	73146701	73146952	*	0.822196	0.913177	0.423222	NS	CpG: 19	#N/A	-	Unannotated
chr5	73405907	73406626	*	0.0125714	0.0384413	-0.851319	NS	CpG: 54	#N/A	-	Unannotated
chr5	73421247	73421842	*	0.00282699	0.0110481	2.99048	NS	CpG: 41	ENSDARG00000059544	PAPPA (1 of 2)	Exon
chr5	73685923	73686134	*	0.00504066	0.0178857	-3.29609	NS	CpG: 16	ENSDARG00000086640	ASTN2 (2 of 3)	Promoter
chr5	74793983	74794217	*	0.000868171	0.00391716	-4.82914	NS	CpG: 22	#N/A		Intergenic
chr5	74932470	74932766	*	0.640238	0.773494	-0.245261	NS	CpG: 27	ENSDARG00000003803	LHX3	Exon
chr5	74949587	74949815	*	0.00557161	0.0194044	-2.99664	NS	CpG: 22	#N/A		Intergenic
chr5	75025004	75025308	*	0.00462963	0.0167145	-1.84377	NS	CpG: 26	ENSDARG00000016212	nup214	Intron
chr5	75060568	75060777	*	0.921372	0.977503	0.19728	NS	CpG: 14	#N/A	-	Unannotated
chr5	75075341	75075586	*	0.0518667	0.120862	-1.83158	NS	CpG: 20	ENSDARG00000016212	nup214	Exon
chr5	75097908	75098356	*	0.181729	0.313062	-0.858589	NS	CpG: 40	ENSDARG00000088222	fam78a	Exon
chr5	75109034	75109357	*	0.377478	0.529691	-0.0474158	NS	CpG: 32	ENSDARG00000088222	fam78a	Promoter
chr5	75109698	75110349	*	0.346539	0.496725	0.134409	NS	CpG: 59	#N/A		Intergenic
chr5	75114250	75114643	*	0.264147	0.410811	-0.620118	NS	CpG: 33	ENSDARG00000052033	PPAPDC3 (2 of 2)	Exon
chr5	75145871	75146108	*	0.0251168	0.0675597	-1.23617	NS	CpG: 23	#N/A		Intergenic
chr5	75148921	75149169	*	0.000328054	0.00163124	3.53342	NS	CpG: 25	#N/A		Intergenic
chr5	75152736	75153810	*	0.000247906	0.00128425	4.29683	NS	CpG: 104	#N/A		Intergenic
chr5	75176054	75176578	*	0.088786	0.182344	0.370484	NS	CpG: 44	#N/A		Intergenic
chr5	75248569	75248785	*	0.0190922	0.0540363	-1.52279	NS	CpG: 23	ENSDARG00000004406	spra	Exon
chr5	75282679	75283103	*	0.070144	0.152453	-2.33274	NS	CpG: 33	#N/A	-	Unannotated
chr5	75292889	75293151	*	0.117359	0.226667	-0.0985498	NS	CpG: 27	#N/A		Intergenic
chr5	75319790	75320016	*	0.0286045	0.0754893	-2.61281	NS	CpG: 20	ENSDARG00000016015	ddx54	Exon
chr5	75406578	75406844	*	0.232554	0.374993	-0.252855	NS	CpG: 25	#N/A		Intergenic
chr5	75420676	75421026	*	0.0669223	0.146999	-1.59313	NS	CpG: 29	ENSDARG00000002216	tbx3	Exon
chr5	75422541	75422981	*	1.09756e-15	2.39146e-14	-5.65002	NS	CpG: 44	#N/A	-	Unannotated
chr5	75435827	75436278	*	8.21912e-11	1.15334e-09	-5.99729	NS	CpG: 43	#N/A		Intergenic
chr5	75476340	75476693	*	0.108074	0.212424	-3.55514	NS	CpG: 36	ENSDARG00000024894	tbx5a	Exon
chr5	75542262	75542494	*	0.00268679	0.0105812	2.84008	NS	CpG: 25	#N/A		Intergenic
chr5	75546807	75547066	*	0.275861	0.422363	-3.87368	NS	CpG: 24	ENSDARG00000015879	pax8	Intron
chr5	75548429	75548772	*	0.0242664	0.0659338	-4.24326	NS	CpG: 27	#N/A	-	Unannotated
chr5	75559570	75560432	*	0.43719	0.590547	-0.302454	NS	CpG: 66	#N/A		Intergenic
chr5	75586125	75586360	*	0.0194709	0.0550006	-4.45674	NS	CpG: 17	#N/A	-	Unannotated
chr5	75597181	75597483	*	0.384339	0.535851	-1.39009	NS	CpG: 23	#N/A		Intergenic
chr6	17455	17934	*	0.295913	0.443819	0.477873	NS	CpG: 47	#N/A		Intergenic
chr6	21867	23127	*	1.34757e-08	1.49822e-07	-1.69114	NS	CpG: 134	#N/A	-	Unannotated
chr6	26470	26673	*	5.84353e-17	1.38457e-15	11.751	NS	CpG: 19	ENSDARG00000008219	crygm4	Exon
chr6	47485	47712	*	1.74925e-33	7.43604e-32	14.9775	NS	CpG: 23	ENSDARG00000096454	ap1m2	Promoter
chr6	56010	56251	*	2.05044e-05	0.000137342	-2.59347	NS	CpG: 28	ENSDARG00000094176	cdkn2d	Exon
chr6	61821	62296	*	0.800726	0.895416	-0.526978	NS	CpG: 33	ENSDARG00000078283	LRRC8E	Exon
chr6	62847	63896	*	0.234803	0.377215	-0.595589	NS	CpG: 73	ENSDARG00000078283	LRRC8E	Exon
chr6	66024	66321	*	0.124967	0.237891	-0.526685	NS	CpG: 28	ENSDARG00000078283	LRRC8E	Promoter
chr6	69038	69710	*	0.862037	0.943069	0.0680653	NS	CpG: 72	#N/A	-	Unannotated
chr6	72894	73139	*	0.674031	0.798088	-0.131888	NS	CpG: 27	#N/A	-	Unannotated
chr6	75423	76382	*	0.856338	0.939418	0.135839	NS	CpG: 86	ENSDARG00000052192	s1pr5b	Exon
chr6	89533	90160	*	0.551536	0.696943	-0.244448	NS	CpG: 45	ENSDARG00000067669	zglp1	Exon
chr6	104747	104952	*	0.0025982	0.0102603	1.91992	NS	CpG: 24	ENSDARG00000091603	TAL1	Exon
chr6	137196	137397	*	1	1	0	NS	CpG: 29	#N/A		Intergenic
chr6	152266	153718	*	0.0256497	0.068865	-1.01764	NS	CpG: 115	#N/A	-	Unannotated
chr6	184860	185303	*	0.0566216	0.129376	4.13053	NS	CpG: 34	#N/A		Intergenic
chr6	220361	220676	*	0.688397	0.809571	-0.23567	NS	CpG: 25	#N/A	-	Unannotated
chr6	223496	223917	*	0.896992	0.963189	-0.0637113	NS	CpG: 36	#N/A		Intergenic
chr6	310721	311211	*	0.870333	0.948182	-0.120615	NS	CpG: 55	#N/A	-	Unannotated
chr6	508695	509030	*	0.00436464	0.0159571	-0.791352	NS	CpG: 41	#N/A		Intergenic
chr6	575471	575787	*	0.893777	0.962837	-0.0372313	NS	CpG: 30	ENSDARG00000023624	fam83fb	Promoter
chr6	576192	576465	*	0.968133	1	0.0204002	NS	CpG: 22	ENSDARG00000023624	fam83fb	Exon
chr6	652254	652888	*	0.439671	0.59316	0.933352	NS	CpG: 57	#N/A		Intergenic
chr6	656979	657339	*	0.0257962	0.0691632	6.73493	NS	CpG: 26	#N/A		Intergenic
chr6	733297	733701	*	0.0171406	0.0495479	-1.68937	NS	CpG: 37	#N/A		Intergenic
chr6	782109	782592	*	0.570691	0.714146	-0.0838764	NS	CpG: 44	#N/A		Intergenic
chr6	877734	878138	*	6.76276e-67	5.74967e-65	35.2432	Hyper	CpG: 28	#N/A		Intergenic
chr6	912337	912939	*	0.00245134	0.00976932	-6.93411	NS	CpG: 49	#N/A	-	Unannotated
chr6	1027278	1027509	*	0.00504058	0.0178857	-2.10303	NS	CpG: 19	#N/A		Intergenic
chr6	1750850	1751254	*	0.227204	0.369111	0.750907	NS	CpG: 35	ENSDARG00000012823	DLGAP4 (1 of 2)	Exon
chr6	1786917	1787170	*	3.40026e-24	1.08408e-22	-13.8533	NS	CpG: 18	ENSDARG00000012823	DLGAP4 (1 of 2)	Exon
chr6	2112132	2112377	*	4.70113e-06	3.56989e-05	8.15461	NS	CpG: 19	ENSDARG00000089550	PBX1 (1 of 2)	Intron
chr6	2187428	2187761	*	0.00187855	0.00772076	-2.33732	NS	CpG: 30	ENSDARG00000089550	PBX1 (1 of 2)	Intron
chr6	2313004	2313316	*	0.270568	0.417502	2.59411	NS	CpG: 27	#N/A	-	Unannotated
chr6	2410243	2410563	*	0.000431288	0.0020918	-2.14869	NS	CpG: 26	#N/A	-	Unannotated
chr6	2630482	2630746	*	0.232833	0.375024	-2.32571	NS	CpG: 23	#N/A		Intergenic
chr6	3522937	3523350	*	0.977966	1	-0.00177294	NS	CpG: 41	ENSDARG00000058675	phospho2	Exon
chr6	3627646	3627889	*	0.648176	0.779713	0.79641	NS	CpG: 22	ENSDARG00000005846	CR384078.1	Exon
chr6	4030958	4031398	*	0.0690619	0.150706	2.10047	NS	CpG: 37	ENSDARG00000020863	trim25l	Exon
chr6	4173468	4173718	*	0.127802	0.241671	-0.983182	NS	CpG: 23	ENSDARG00000012524	NBEAL1	Exon
chr6	4462417	4462671	*	1.3438e-16	3.08291e-15	16.3502	Hyper	CpG: 19	#N/A		Intergenic
chr6	4520474	4520818	*	0.0851197	0.176593	0.967283	NS	CpG: 34	#N/A		Intergenic
chr6	4767614	4767935	*	1.37659e-14	2.73803e-13	-23.5156	Hypo	CpG: 22	ENSDARG00000063264	PCDH9	Promoter
chr6	5229495	5230212	*	0.0329982	0.084264	2.65299	NS	CpG: 53	#N/A		Intergenic
chr6	5556573	5556810	*	0.000296019	0.00149459	-3.17494	NS	CpG: 18	#N/A	-	Unannotated
chr6	6691940	6692189	*	0.0298515	0.0779736	0.564567	NS	CpG: 17	#N/A	-	Unannotated
chr6	6692328	6692653	*	0.879703	0.954553	-0.0203092	NS	CpG: 28	ENSDARG00000005343	ccdc85al	Promoter
chr6	6998345	6999407	*	3.05884e-05	0.000195622	-0.849231	NS	CpG: 86	#N/A	-	Unannotated
chr6	7074494	7074993	*	0.00548832	0.0191451	5.58258	NS	CpG: 39	ENSDARG00000071217	HS6ST3 (2 of 2)	Exon
chr6	7124407	7125045	*	0.0828841	0.173281	-0.412714	NS	CpG: 55	#N/A	-	Unannotated
chr6	7331359	7331911	*	0.00014213	0.000785063	1.1315	NS	CpG: 48	ENSDARG00000031664	sox21a	Exon
chr6	7450397	7450859	*	0.555069	0.700255	0.0741125	NS	CpG: 41	#N/A	-	Unannotated
chr6	8144923	8145198	*	0.118953	0.228723	0.486306	NS	CpG: 25	ENSDARG00000002402	ercc3	Intron
chr6	8931149	8931557	*	0.153924	0.275791	0.301074	NS	CpG: 38	#N/A	-	Unannotated
chr6	9198614	9198928	*	3.91328e-09	4.57358e-08	7.35165	NS	CpG: 25	#N/A	-	Unannotated
chr6	9750486	9750774	*	0.720672	0.835566	0.763657	NS	CpG: 26	ENSDARG00000071215	PALM3	firstIntron
chr6	9998367	9998903	*	0.274483	0.420848	-4.51191	NS	CpG: 40	ENSDARG00000058165	HTR2A (1 of 2)	Exon
chr6	10180834	10181064	*	0.0116543	0.036018	-5.58233	NS	CpG: 17	ENSDARG00000062744	scn1lab	Exon
chr6	10216338	10216555	*	0.13327	0.249615	-4.21272	NS	CpG: 20	ENSDARG00000062744	scn1lab	Exon
chr6	10232183	10232401	*	6.51155e-07	5.8821e-06	-3.51877	NS	CpG: 22	#N/A		Intergenic
chr6	10360515	10361016	*	0.210993	0.350121	0.72989	NS	CpG: 47	ENSDARG00000062687	KCNH7 (1 of 2)	Promoter
chr6	10423802	10424020	*	0.243613	0.387493	-1.73519	NS	CpG: 16	ENSDARG00000062687	KCNH7 (1 of 2)	Exon
chr6	10638186	10639148	*	0.285735	0.433199	0.130266	NS	CpG: 69	#N/A	-	Unannotated
chr6	11018003	11018206	*	0.054264	0.125087	-1.54372	NS	CpG: 17	ENSDARG00000074723	si:dkey-176g1.7	Exon
chr6	11137928	11138192	*	0.00793423	0.026142	-0.296689	NS	CpG: 28	ENSDARG00000074723	si:dkey-176g1.7	Promoter
chr6	12331676	12331936	*	0.820712	0.91223	-0.36845	NS	CpG: 25	ENSDARG00000062430	gpd2	Intron
chr6	12415707	12416148	*	1	1	0	NS	CpG: 36	ENSDARG00000023878	stk24b	firstIntron
chr6	12765525	12766032	*	0.135005	0.251885	0.427307	NS	CpG: 37	#N/A	-	Unannotated
chr6	12834525	12835173	*	0.397378	0.549611	-0.137931	NS	CpG: 55	ENSDARG00000057633	cxcr4a	Exon
chr6	13516180	13516384	*	0.0538672	0.124282	-6.98071	NS	CpG: 17	ENSDARG00000004243	asic4b	Exon
chr6	13653508	13654305	*	0.382389	0.534162	0.463288	NS	CpG: 63	#N/A	-	Unannotated
chr6	13874005	13874297	*	0.179019	0.309339	-1.48993	NS	CpG: 30	#N/A		Intergenic
chr6	14233288	14233608	*	0.000129457	0.000722428	-11.9017	NS	CpG: 31	#N/A		Intergenic
chr6	14685396	14685597	*	0.000113923	0.000640687	-10.0142	NS	CpG: 15	#N/A		Intergenic
chr6	14850814	14851656	*	4.64747e-05	0.000285431	-1.87595	NS	CpG: 61	ENSDARG00000095896	pou3f3b	Exon
chr6	15503807	15504071	*	0.000521976	0.00247624	-0.940563	NS	CpG: 20	ENSDARG00000095170	lrrfip1b	Promoter
chr6	15951004	15951394	*	1.35731e-05	9.47711e-05	1.92508	NS	CpG: 31	ENSDARG00000002933	gbx2	Exon
chr6	16311769	16312375	*	1	1	0	NS	CpG: 46	#N/A		Intergenic
chr6	17593666	17594154	*	5.29315e-05	0.000320546	4.33619	NS	CpG: 38	ENSDARG00000059879	RPTOR	Intron
chr6	17604103	17604384	*	0.901588	0.96547	0.109017	NS	CpG: 22	ENSDARG00000059879	RPTOR	Intron
chr6	17999389	18000421	*	0.998033	1	0.000843381	NS	CpG: 78	#N/A	-	Unannotated
chr6	18260503	18260982	*	2.70266e-05	0.000174386	-0.992791	NS	CpG: 41	#N/A	-	Unannotated
chr6	19430289	19430582	*	0.00288919	0.0112355	-10.0239	NS	CpG: 26	#N/A		Intergenic
chr6	20570499	20571120	*	0.68358	0.806532	-0.149469	NS	CpG: 54	#N/A	-	Unannotated
chr6	21033534	21033754	*	0.0144789	0.043089	1.35632	NS	CpG: 20	ENSDARG00000070129	barhl2	Exon
chr6	21944380	21944665	*	0.000277509	0.00141396	-4.03974	NS	CpG: 27	#N/A		Intergenic
chr6	22269882	22270449	*	3.86634e-12	6.23213e-11	-1.49852	NS	CpG: 47	#N/A	-	Unannotated
chr6	22595225	22595458	*	0.259391	0.406476	0.547951	NS	CpG: 21	ENSDARG00000039264	igfbp5a	Exon
chr6	22636038	22636349	*	0.000317012	0.00157996	0.841561	NS	CpG: 31	ENSDARG00000052470	igfbp2a	Promoter
chr6	24489122	24489528	*	0.0531187	0.12297	1.05953	NS	CpG: 30	#N/A		Intergenic
chr6	26068326	26068542	*	0.0703468	0.152818	2.3962	NS	CpG: 21	#N/A		Intergenic
chr6	28680361	28680906	*	0.0038859	0.0144865	-3.02985	NS	CpG: 43	#N/A		Intergenic
chr6	28873268	28873598	*	0.163964	0.289356	0.0759878	NS	CpG: 31	ENSDARG00000017886	ZBTB11	Promoter
chr6	29987401	29987717	*	0.333313	0.483683	-0.785528	NS	CpG: 27	#N/A		Intergenic
chr6	30183522	30183878	*	5.15149e-09	5.9249e-08	-1.91	NS	CpG: 26	#N/A	-	Unannotated
chr6	30396048	30396306	*	0.00150814	0.0064048	-2.35456	NS	CpG: 25	ENSDARG00000070966	insl5a	Promoter
chr6	31268222	31268487	*	8.17482e-05	0.000476425	-0.444984	NS	CpG: 25	ENSDARG00000075034	raver2	Promoter
chr6	32393301	32393581	*	7.9899e-20	2.20664e-18	7.42975	NS	CpG: 30	#N/A		Intergenic
chr6	32399293	32399841	*	0.157678	0.281123	-0.550948	NS	CpG: 51	ENSDARG00000044155	mafa	Exon
chr6	32399973	32400273	*	0.443372	0.597409	-0.968402	NS	CpG: 21	#N/A	-	Unannotated
chr6	35600245	35600519	*	0.108919	0.213699	-0.455927	NS	CpG: 29	ENSDARG00000070013	dmrt2b	Exon
chr6	36331058	36331540	*	0.170991	0.2992	-0.424973	NS	CpG: 42	#N/A	-	Unannotated
chr6	36891043	36891664	*	1.13823e-05	8.13076e-05	-2.78779	NS	CpG: 43	#N/A	-	Unannotated
chr6	37427775	37428289	*	0.059811	0.134513	1.18536	NS	CpG: 38	ENSDARG00000019614	phf16	Exon
chr6	37473914	37474121	*	0.133374	0.249702	0.270779	NS	CpG: 19	ENSDARG00000044339	rp2	Promoter
chr6	37569323	37570075	*	0.0913917	0.186219	0.216253	NS	CpG: 49	ENSDARG00000044341	CHST7	Exon
chr6	38357800	38358306	*	0.262023	0.409223	-0.484999	NS	CpG: 37	ENSDARG00000023771	gabrb3	Intron
chr6	39589024	39590064	*	0.121338	0.232529	0.110122	NS	CpG: 84	#N/A		Intergenic
chr6	40726720	40727145	*	0.127576	0.241453	0.331408	NS	CpG: 38	ENSDARG00000009094	gata2b	Exon
chr6	40882841	40884026	*	1.35773e-52	9.05714e-51	9.65679	NS	CpG: 104	#N/A	-	Unannotated
chr6	41888075	41888327	*	0.786509	0.885793	-0.552263	NS	CpG: 18	ENSDARG00000033956	oxtr	Promoter
chr6	42426044	42426251	*	0.145769	0.265127	-3.28116	NS	CpG: 19	ENSDARG00000060235	mst1ra	Intron
chr6	43023329	43023694	*	1	1	0	NS	CpG: 42	ENSDARG00000060115	lrrn1	Promoter
chr6	43318936	43319183	*	0.537524	0.686511	-0.0607491	NS	CpG: 19	#N/A		Intergenic
chr6	43581476	43581694	*	8.87233e-06	6.46561e-05	-5.85896	NS	CpG: 20	ENSDARG00000014181	foxp1b	Intron
chr6	43834367	43835993	*	8.57105e-06	6.28834e-05	2.10836	NS	CpG: 137	#N/A	-	Unannotated
chr6	45413602	45413816	*	0.0405148	0.0992499	1.78915	NS	CpG: 20	#N/A		Intergenic
chr6	46411292	46411558	*	1.1614e-21	3.40259e-20	-6.80509	NS	CpG: 26	ENSDARG00000028862	BX546446.1	Promoter
chr6	46497114	46497352	*	0.503872	0.656684	-1.31161	NS	CpG: 19	ENSDARG00000060095	KCNB1	Promoter
chr6	47499103	47499347	*	3.38278e-06	2.63334e-05	-4.64076	NS	CpG: 18	ENSDARG00000025974	MAGI3 (2 of 2)	Exon
chr6	48413636	48414053	*	0.0348464	0.0879476	0.444939	NS	CpG: 39	ENSDARG00000074690	PPM1J	Promoter
chr6	48429367	48429707	*	0.193064	0.328082	0.467372	NS	CpG: 30	#N/A		Intergenic
chr6	49674609	49675098	*	1	1	0	NS	CpG: 38	ENSDARG00000003307	stx16	Promoter
chr6	49910936	49911165	*	0.930346	0.983443	-0.125652	NS	CpG: 16	ENSDARG00000005191	ahcy	Intron
chr6	50403856	50404627	*	0.000764959	0.0034988	0.170685	NS	CpG: 57	#N/A	-	Unannotated
chr6	50404924	50405334	*	1	1	0	NS	CpG: 31	ENSDARG00000077473	mych	Exon
chr6	51298656	51298897	*	5.8238e-07	5.31621e-06	-8.58994	NS	CpG: 19	ENSDARG00000074781	ptprt	Intron
chr6	51427507	51427866	*	0.799425	0.894974	-0.0548063	NS	CpG: 36	#N/A	-	Unannotated
chr6	51524582	51524842	*	0.0258086	0.0691632	-0.113507	NS	CpG: 22	ENSDARG00000008141	rbl1	Promoter
chr6	51616132	51616920	*	0.216694	0.356443	0.089262	NS	CpG: 68	#N/A		Intergenic
chr6	51650763	51651006	*	4.99065e-05	0.000305211	6.50557	NS	CpG: 18	#N/A	-	Unannotated
chr6	52163237	52164439	*	0.27906	0.426188	-0.135135	NS	CpG: 97	#N/A	-	Unannotated
chr6	52198779	52199305	*	0.00208802	0.00845446	1.73102	NS	CpG: 37	#N/A	-	Unannotated
chr6	52347951	52348182	*	0.0296282	0.0774837	2.66622	NS	CpG: 21	ENSDARG00000018896	mmp24	Exon
chr6	52596105	52596445	*	1.37508e-36	6.55203e-35	4.44103	NS	CpG: 41	ENSDARG00000002760	gdf5	Exon
chr6	52668895	52669110	*	0.0256857	0.068919	-1.56851	NS	CpG: 16	ENSDARG00000024669	C6H20orf111	Exon
chr6	53177564	53178314	*	0.246462	0.39102	-0.293255	NS	CpG: 52	#N/A	-	Unannotated
chr6	53409300	53409673	*	0.086827	0.179362	-0.252101	NS	CpG: 32	ENSDARG00000060360	#N/A	Promoter
chr6	54414834	54415108	*	0.00132291	0.00570636	-2.28474	NS	CpG: 22	ENSDARG00000059899	#N/A	Exon
chr6	54580032	54580238	*	0.0584414	0.132049	-3.23514	NS	CpG: 15	#N/A	-	Unannotated
chr6	54944176	54944504	*	0.0399469	0.0980804	-3.20751	NS	CpG: 25	ENSDARG00000089438	NAV1 (2 of 3)	Exon
chr6	54944973	54945218	*	0.263082	0.410037	-1.59442	NS	CpG: 21	#N/A		Intergenic
chr6	55741699	55742007	*	0	0	-19.3307	Hypo	CpG: 31	#N/A		Intergenic
chr6	55936084	55936294	*	0.656595	0.785162	0.635562	NS	CpG: 19	#N/A	-	Unannotated
chr6	56663157	56663382	*	0.00616878	0.0211112	-2.94906	NS	CpG: 21	#N/A		Intergenic
chr6	57683291	57683670	*	0.933859	0.984731	-0.00894588	NS	CpG: 36	ENSDARG00000090781	SNTA1	Promoter
chr6	57852437	57852723	*	6.61178e-06	4.94288e-05	3.26879	NS	CpG: 23	#N/A		Intergenic
chr6	58190618	58190875	*	0.154692	0.27671	-0.473934	NS	CpG: 21	#N/A		Intergenic
chr6	58397843	58398465	*	9.01444e-05	0.000517018	-4.59948	NS	CpG: 51	ENSDARG00000091130	KCNQ2 (2 of 3)	Exon
chr6	58572262	58572693	*	1.49357e-07	1.46519e-06	-4.04782	NS	CpG: 36	ENSDARG00000019516	sp7	Exon
chr6	58596654	58596935	*	2.10083e-105	2.46195e-103	55.583	Hyper	CpG: 21	#N/A		Intergenic
chr6	58610816	58611017	*	0.852655	0.937401	-0.131516	NS	CpG: 20	ENSDARG00000038467	IGSF8	Exon
chr6	58625755	58626115	*	0.962086	1	-0.0335601	NS	CpG: 32	#N/A	-	Unannotated
chr6	58628404	58628823	*	0.256978	0.403569	-1.09338	NS	CpG: 41	ENSDARG00000038467	IGSF8	Exon
chr6	58776628	58776840	*	0.0241113	0.0656701	-1.65529	NS	CpG: 26	ENSDARG00000086980	mbd6	Exon
chr6	58791675	58792001	*	0.422639	0.575735	0.6185	NS	CpG: 23	#N/A	-	Unannotated
chr6	58820299	58821289	*	6.8389e-05	0.000405102	3.25497	NS	CpG: 77	#N/A	-	Unannotated
chr6	58877405	58877797	*	0.140705	0.259064	-0.0792005	NS	CpG: 31	ENSDARG00000034396	mars	Promoter
chr6	59081939	59082548	*	0.280407	0.427212	0.719652	NS	CpG: 45	ENSDARG00000086716	NXPH4	Exon
chr6	59360270	59360736	*	0.0780524	0.165818	-0.0704788	NS	CpG: 49	ENSDARG00000052638	FAM210B	Promoter
chr6	59425085	59425414	*	0.0004174	0.00203125	-0.381486	NS	CpG: 31	ENSDARG00000034086	TSC22D1 (2 of 2)	Promoter
chr6	59428550	59428774	*	0.0350483	0.0880982	0.890408	NS	CpG: 20	#N/A	-	Unannotated
chr6	59509130	59509659	*	0.118526	0.22821	-0.921859	NS	CpG: 43	#N/A		Intergenic
chr6	59551879	59552243	*	0.0771085	0.164782	-1.01208	NS	CpG: 45	#N/A		Intergenic
chr6	59563648	59564021	*	0.738756	0.84807	0.822315	NS	CpG: 29	#N/A	-	Unannotated
chr6	59609383	59609587	*	0.574645	0.718227	1.62144	NS	CpG: 18	ENSDARG00000059794	kdm6al	Exon
chr6	59650103	59650896	*	0.00531452	0.0186873	-2.99816	NS	CpG: 62	#N/A	-	Unannotated
chr6	59685125	59685628	*	0.358657	0.50938	0.397927	NS	CpG: 52	ENSDARG00000021882	fbxl3b	firstIntron
chr6	59693531	59693966	*	0.000901344	0.00405418	0.727543	NS	CpG: 52	ENSDARG00000077888	slain1b	Intron
chr6	59722265	59722700	*	0.000521051	0.00247516	-3.11227	NS	CpG: 32	#N/A	-	Unannotated
chr6	59725011	59725298	*	2.02072e-27	7.00946e-26	-10.129	NS	CpG: 25	ENSDARG00000013522	pck1	Exon
chr6	59740184	59740666	*	0.0141366	0.042186	2.18841	NS	CpG: 52	#N/A	-	Unannotated
chr6	59808420	59809589	*	9.14994e-34	3.92813e-32	21.4573	Hyper	CpG: 104	#N/A	-	Unannotated
chr6	59813300	59813586	*	0.000110364	0.000623095	0.406691	NS	CpG: 29	#N/A		Intergenic
chr6	59860533	59861062	*	0.0981669	0.196788	-0.0735879	NS	CpG: 58	#N/A		Intergenic
chr6	59879011	59879377	*	0.0186959	0.0530881	1.86556	NS	CpG: 30	#N/A		Intergenic
chr7	101262	101517	*	2.95803e-10	3.86614e-09	-9.67069	NS	CpG: 26	ENSDARG00000076051	CABZ01062994.1	Exon
chr7	471211	471424	*	0.0215369	0.0598212	-1.90657	NS	CpG: 24	#N/A		Intergenic
chr7	473089	473507	*	4.09984e-07	3.83123e-06	6.9417	NS	CpG: 36	#N/A	-	Unannotated
chr7	489009	489297	*	0.030995	0.0804275	-1.19782	NS	CpG: 27	#N/A	-	Unannotated
chr7	490568	490772	*	0.152041	0.273662	-5.02587	NS	CpG: 15	ENSDARG00000063606	#N/A	Exon
chr7	540738	541020	*	0.737963	0.847406	-0.261863	NS	CpG: 24	#N/A	-	Unannotated
chr7	634273	634952	*	0.666785	0.792185	-0.425193	NS	CpG: 50	ENSDARG00000063150	nrxn2b	Exon
chr7	649364	649959	*	0.92182	0.977503	0.111545	NS	CpG: 47	#N/A		Intergenic
chr7	720830	721327	*	0.00824427	0.0267769	-1.44567	NS	CpG: 45	#N/A	-	Unannotated
chr7	729226	729572	*	0.205115	0.343257	0.110709	NS	CpG: 44	#N/A	-	Unannotated
chr7	745203	745654	*	0.93229	0.984273	-0.00444537	NS	CpG: 56	#N/A		Intergenic
chr7	747304	747578	*	0.130456	0.24551	4.9335	NS	CpG: 23	ENSDARG00000091521	MAP3K11	Promoter
chr7	750568	751033	*	0.422137	0.575231	0.747346	NS	CpG: 39	#N/A	-	Unannotated
chr7	855575	855956	*	0.094598	0.191046	-2.64936	NS	CpG: 34	#N/A		Intergenic
chr7	1071297	1071522	*	0.629585	0.765101	0.350724	NS	CpG: 21	ENSDARG00000019743	dctn1a	Promoter
chr7	1523326	1523593	*	4.1075e-05	0.000255885	-8.9084	NS	CpG: 22	#N/A	-	Unannotated
chr7	1524706	1525003	*	1.10143e-14	2.22131e-13	7.681	NS	CpG: 25	ENSDARG00000092488	NYNRIN	Exon
chr7	1602308	1602581	*	0.896951	0.963189	0.0494384	NS	CpG: 31	#N/A		Intergenic
chr7	1605949	1606219	*	3.81592e-07	3.58912e-06	3.39181	NS	CpG: 28	#N/A		Intergenic
chr7	1661743	1662053	*	2.05314e-11	3.03837e-10	-6.66267	NS	CpG: 31	ENSDARG00000035028	lpcat4	Exon
chr7	1792374	1792641	*	0.062922	0.139985	3.57075	NS	CpG: 31	#N/A		Intergenic
chr7	2705406	2705651	*	0.379804	0.531579	0.509932	NS	CpG: 22	ENSDARG00000068030	#N/A	Exon
chr7	2706067	2706342	*	0.00524629	0.0184942	-3.40421	NS	CpG: 22	ENSDARG00000068030	#N/A	Exon
chr7	3515650	3516037	*	9.34782e-05	0.000533318	-5.38716	NS	CpG: 29	#N/A		Intergenic
chr7	3516601	3517246	*	0.542282	0.69073	-1.04105	NS	CpG: 55	#N/A		Intergenic
chr7	4110329	4110551	*	0.943058	0.990917	0.0400205	NS	CpG: 20	#N/A	-	Unannotated
chr7	4152852	4153053	*	0.186034	0.319605	-1.76679	NS	CpG: 17	#N/A	-	Unannotated
chr7	6331822	6332202	*	0.0219109	0.0606677	-0.169205	NS	CpG: 42	#N/A		Intergenic
chr7	6748107	6748447	*	0.598834	0.738284	0.200344	NS	CpG: 29	ENSDARG00000088686	HIST2H2AB (9 of 30)	Exon
chr7	6749222	6749550	*	0.27233	0.419236	2.47884	NS	CpG: 24	#N/A		Intergenic
chr7	6808376	6808764	*	0.297146	0.444908	-0.740823	NS	CpG: 30	#N/A		Intergenic
chr7	6809685	6810071	*	0.225614	0.367768	-0.532349	NS	CpG: 29	#N/A		Intergenic
chr7	6820568	6821080	*	0.0177379	0.0508673	-1.14663	NS	CpG: 36	#N/A		Intergenic
chr7	7179663	7180036	*	1.92966e-07	1.87601e-06	1.78877	NS	CpG: 28	#N/A	-	Unannotated
chr7	7180966	7181352	*	0.00648461	0.0220182	0.270688	NS	CpG: 31	#N/A		Intergenic
chr7	7229514	7230034	*	0.242237	0.385949	-0.127235	NS	CpG: 36	#N/A		Intergenic
chr7	7250143	7250531	*	0.00316694	0.0121306	-1.50908	NS	CpG: 33	#N/A		Intergenic
chr7	7251486	7251872	*	0.0563122	0.1289	-0.720601	NS	CpG: 29	#N/A		Intergenic
chr7	7265067	7265425	*	3.73478e-05	0.000235378	4.94218	NS	CpG: 28	ENSDARG00000091051	HIST2H2AB (24 of 30)	Promoter
chr7	7271096	7271434	*	0.00214204	0.00863988	-1.91932	NS	CpG: 29	ENSDARG00000074012	FP325123.1	Promoter
chr7	7289243	7289461	*	0.22742	0.369184	0.217839	NS	CpG: 20	ENSDARG00000091265	FP325123.3	Promoter
chr7	7290792	7291187	*	2.02008e-05	0.00013601	1.81772	NS	CpG: 30	#N/A		Intergenic
chr7	7293454	7293823	*	1.31548e-05	9.24459e-05	3.99056	NS	CpG: 29	ENSDARG00000058479	zgc:110425	Promoter
chr7	7629838	7630527	*	0.0244548	0.0661484	2.72109	NS	CpG: 58	#N/A		Intergenic
chr7	7846187	7846401	*	0.00151133	0.00641206	7.89474	NS	CpG: 20	ENSDARG00000001285	RBM14 (1 of 2)	Exon
chr7	7984903	7985225	*	0.00143757	0.0061291	-0.713312	NS	CpG: 33	#N/A		Intergenic
chr7	8069029	8069836	*	0.839267	0.925447	0.284782	NS	CpG: 49	ENSDARG00000073728	GAL3ST3	Exon
chr7	8452065	8452336	*	0.00428242	0.0157628	3.11863	NS	CpG: 24	#N/A	-	Unannotated
chr7	9518485	9518776	*	0.410658	0.563663	0.164567	NS	CpG: 22	ENSDARG00000044584	tex261	Promoter
chr7	10124753	10125064	*	0.0551589	0.126679	1.62696	NS	CpG: 26	ENSDARG00000079027	chsy1	Exon
chr7	10359643	10359893	*	0.135298	0.252261	2.08898	NS	CpG: 26	ENSDARG00000089483	LRRK1 (1 of 2)	Exon
chr7	10655499	10655757	*	0.00668097	0.0225965	-3.41575	NS	CpG: 23	#N/A		Intergenic
chr7	12432157	12432559	*	0.0664904	0.146198	-2.28992	NS	CpG: 37	ENSDARG00000090696	CABZ01068272.1	Exon
chr7	12437290	12437523	*	0.509725	0.661295	-1.17829	NS	CpG: 21	#N/A		Intergenic
chr7	12882088	12882681	*	6.97583e-06	5.19711e-05	-4.90526	NS	CpG: 47	ENSDARG00000058369	mex3b	Exon
chr7	12882787	12883031	*	0.487227	0.641141	-1.08413	NS	CpG: 18	ENSDARG00000058369	mex3b	Exon
chr7	12884123	12884778	*	0.00454699	0.0164572	-1.11393	NS	CpG: 55	ENSDARG00000058369	mex3b	Promoter
chr7	13659059	13659938	*	0.00866057	0.0279199	-3.98905	NS	CpG: 65	#N/A	-	Unannotated
chr7	13867739	13868130	*	0.251592	0.397125	0.613464	NS	CpG: 39	#N/A	-	Unannotated
chr7	14210133	14210895	*	0.0362442	0.0903189	0.708537	NS	CpG: 72	#N/A		Intergenic
chr7	14312147	14312455	*	0.551856	0.697013	0.584164	NS	CpG: 22	ENSDARG00000062956	DAGLA	Exon
chr7	15349815	15350086	*	0.637964	0.771392	-0.271176	NS	CpG: 26	#N/A		Intergenic
chr7	16237614	16237933	*	0.00707829	0.023755	2.72078	NS	CpG: 27	ENSDARG00000034434	igf1rb	Intron
chr7	16312621	16312830	*	0.931062	0.983478	0.106751	NS	CpG: 17	ENSDARG00000034434	igf1rb	Exon
chr7	16371481	16371696	*	5.36026e-05	0.000323706	-7.91812	NS	CpG: 19	#N/A	-	Unannotated
chr7	16918756	16919023	*	2.62556e-13	4.68495e-12	16.4489	Hyper	CpG: 22	#N/A		Intergenic
chr7	17114151	17114863	*	0.0424831	0.103024	-0.234457	NS	CpG: 55	#N/A	-	Unannotated
chr7	19215705	19216002	*	0.741197	0.849795	0.454297	NS	CpG: 26	ENSDARG00000079684	taf6l	Exon
chr7	19397452	19397954	*	0.047397	0.112487	-2.51991	NS	CpG: 37	ENSDARG00000087452	PELI3	Exon
chr7	19684939	19685631	*	0.0138054	0.0415213	0.137288	NS	CpG: 69	#N/A	-	Unannotated
chr7	19784042	19784284	*	0.129529	0.244362	2.2707	NS	CpG: 16	ENSDARG00000076302	DTX4 (1 of 2)	Intron
chr7	19809528	19809767	*	0.0108604	0.0339027	-2.57555	NS	CpG: 21	ENSDARG00000076302	DTX4 (1 of 2)	Exon
chr7	19813193	19813415	*	1.71766e-36	8.00837e-35	18.744	Hyper	CpG: 26	#N/A	-	Unannotated
chr7	19944192	19944689	*	0.0331722	0.0845588	-0.473699	NS	CpG: 37	#N/A		Intergenic
chr7	20091601	20091947	*	0.734592	0.845327	-0.0441883	NS	CpG: 31	#N/A	-	Unannotated
chr7	20288114	20288614	*	0.780563	0.880697	-0.170645	NS	CpG: 39	ENSDARG00000001634	kirrela	Exon
chr7	20793087	20793329	*	0.999502	1	0.000269527	NS	CpG: 24	#N/A		Intergenic
chr7	21039639	21040212	*	0.514059	0.663974	-0.092794	NS	CpG: 50	#N/A	-	Unannotated
chr7	21267442	21268091	*	0.856439	0.939418	-0.0109326	NS	CpG: 56	#N/A	-	Unannotated
chr7	21305137	21305409	*	0.880014	0.954634	0.0195828	NS	CpG: 31	ENSDARG00000036414	CU019646.1	Exon
chr7	21398678	21398911	*	0.0793952	0.167603	0.143579	NS	CpG: 23	ENSDARG00000091234	CU019646.2	Promoter
chr7	21450326	21450702	*	0.0908507	0.185553	-2.3909	NS	CpG: 32	ENSDARG00000056184	dvl2	Exon
chr7	21606531	21606750	*	7.7193e-17	1.79951e-15	12.7608	NS	CpG: 19	#N/A		Intergenic
chr7	22136350	22136889	*	0.918272	0.975927	-0.0328262	NS	CpG: 40	ENSDARG00000042277	efnb3b	firstIntron
chr7	22257190	22257483	*	0.000217073	0.00114784	6.87984	NS	CpG: 27	ENSDARG00000042277	efnb3b	Exon
chr7	22800609	22801160	*	1	1	0	NS	CpG: 38	#N/A		Intergenic
chr7	23056393	23056696	*	9.53884e-15	1.9418e-13	7.6517	NS	CpG: 24	ENSDARG00000036394	pop7	Exon
chr7	23113384	23113841	*	0.16844	0.295931	-1.69752	NS	CpG: 37	ENSDARG00000077329	nlgn2a	Exon
chr7	23885468	23885922	*	0.643081	0.77477	0.0691456	NS	CpG: 40	#N/A	-	Unannotated
chr7	23966747	23967037	*	0.972871	1	-0.0269646	NS	CpG: 32	#N/A	-	Unannotated
chr7	23972313	23973135	*	0.0659484	0.145227	-2.25248	NS	CpG: 73	ENSDARG00000036386	rbm4.1	Exon
chr7	23976940	23977397	*	0.136494	0.253898	0.203858	NS	CpG: 39	#N/A	-	Unannotated
chr7	23990997	23991497	*	0.637873	0.771392	0.0471252	NS	CpG: 40	#N/A	-	Unannotated
chr7	25016029	25016433	*	0.313302	0.462224	-0.0726216	NS	CpG: 38	#N/A		Intergenic
chr7	25067359	25067968	*	1.29408e-07	1.28401e-06	4.216	NS	CpG: 53	#N/A		Intergenic
chr7	25174411	25174738	*	0.544252	0.692017	-0.0465856	NS	CpG: 31	#N/A	-	Unannotated
chr7	25226534	25226803	*	0.00403992	0.0149719	-4.12147	NS	CpG: 20	ENSDARG00000088835	EFS	Exon
chr7	25277740	25278024	*	0.262218	0.40928	1.30273	NS	CpG: 25	ENSDARG00000077842	ajuba	Exon
chr7	25279174	25279487	*	0.089616	0.18381	-0.122324	NS	CpG: 26	#N/A		Intergenic
chr7	25281052	25281583	*	0.360879	0.511817	0.0800979	NS	CpG: 44	#N/A		Intergenic
chr7	25661308	25661622	*	0.923871	0.978961	-0.00516879	NS	CpG: 29	#N/A	-	Unannotated
chr7	25696005	25696348	*	0.0106379	0.0334002	-0.725405	NS	CpG: 30	#N/A	-	Unannotated
chr7	26055827	26056310	*	0.207883	0.346471	0.0364431	NS	CpG: 53	#N/A		Intergenic
chr7	26491846	26492426	*	0.780814	0.880752	-0.0559951	NS	CpG: 47	ENSDARG00000077121	cyp26b1	firstIntron
chr7	26904625	26904944	*	0.0326107	0.083471	0.210704	NS	CpG: 31	#N/A		Intergenic
chr7	27432094	27432442	*	0.000310072	0.00155146	3.27387	NS	CpG: 29	#N/A	-	Unannotated
chr7	27622957	27623649	*	1.14303e-05	8.15163e-05	-1.9973	NS	CpG: 57	#N/A	-	Unannotated
chr7	28517171	28517374	*	0.000216118	0.00114694	-21.7284	Hypo	CpG: 17	ENSDARG00000015536	sox6	Intron
chr7	29241387	29241696	*	0.551138	0.696918	-0.450529	NS	CpG: 26	#N/A		Intergenic
chr7	29302273	29302514	*	0.215763	0.355139	-0.745735	NS	CpG: 20	ENSDARG00000086124	AP3B1 (2 of 2)	Intron
chr7	29317617	29317824	*	0.314814	0.46414	-0.967225	NS	CpG: 18	ENSDARG00000086124	AP3B1 (2 of 2)	Intron
chr7	29322978	29323816	*	0.86569	0.945516	0.144252	NS	CpG: 72	ENSDARG00000086124	AP3B1 (2 of 2)	Intron
chr7	29611130	29611393	*	0.00560986	0.0194907	-2.58119	NS	CpG: 25	#N/A		Intergenic
chr7	29948798	29949404	*	0.749455	0.857108	-0.0604022	NS	CpG: 47	#N/A	-	Unannotated
chr7	30110332	30110779	*	4.11329e-05	0.000255885	-4.273	NS	CpG: 34	ENSDARG00000003872	ccdc102a	Exon
chr7	30469771	30470630	*	0.665762	0.79154	-0.101422	NS	CpG: 66	#N/A	-	Unannotated
chr7	30513902	30514146	*	0.0170256	0.0492481	-0.275227	NS	CpG: 24	#N/A	-	Unannotated
chr7	30528819	30529071	*	0.519092	0.669279	0.412635	NS	CpG: 22	ENSDARG00000077901	HERC1	Exon
chr7	30567810	30568158	*	0.819189	0.911237	-0.283208	NS	CpG: 26	ENSDARG00000077901	HERC1	Exon
chr7	30961760	30962058	*	0.0454458	0.108869	0.274389	NS	CpG: 25	#N/A		Intergenic
chr7	31199980	31200288	*	0.911511	0.970999	0.01287	NS	CpG: 22	ENSDARG00000017901	tln2	Promoter
chr7	31332834	31333108	*	1.23956e-07	1.23557e-06	1.6772	NS	CpG: 25	#N/A	-	Unannotated
chr7	32479676	32480521	*	0.337242	0.487741	-0.223406	NS	CpG: 78	#N/A	-	Unannotated
chr7	32708744	32709482	*	0.0231027	0.0633649	0.265747	NS	CpG: 56	#N/A	-	Unannotated
chr7	34056816	34057332	*	0.0774546	0.165115	0.766622	NS	CpG: 53	#N/A	-	Unannotated
chr7	34314098	34314575	*	0.00431617	0.0158467	-0.293417	NS	CpG: 33	#N/A		Intergenic
chr7	34652667	34652887	*	1.21825e-07	1.21713e-06	7.75912	NS	CpG: 23	#N/A	-	Unannotated
chr7	35018057	35018515	*	0.933371	0.984695	-0.00989139	NS	CpG: 38	#N/A	-	Unannotated
chr7	35534662	35535461	*	0.00575759	0.0199082	-0.560343	NS	CpG: 69	#N/A	-	Unannotated
chr7	35633317	35633879	*	0.95162	0.997392	0.0151466	NS	CpG: 44	ENSDARG00000087196	fibinb	Exon
chr7	36003879	36004189	*	0.287944	0.435481	0.0648668	NS	CpG: 25	ENSDARG00000051768	FHOD1	Promoter
chr7	36381988	36382600	*	0.163394	0.288703	0.125786	NS	CpG: 47	#N/A	-	Unannotated
chr7	36418506	36418720	*	0.261426	0.408778	0.396825	NS	CpG: 24	#N/A	-	Unannotated
chr7	36491026	36491327	*	0.437459	0.590727	-0.218631	NS	CpG: 23	#N/A		Intergenic
chr7	36697557	36698098	*	0.0382991	0.0947318	-0.422042	NS	CpG: 40	#N/A		Intergenic
chr7	37162030	37162326	*	6.43896e-108	7.75537e-106	45.4213	Hyper	CpG: 25	ENSDARG00000034043	irx5a	Exon
chr7	37255623	37255888	*	8.60306e-06	6.30116e-05	6.49384	NS	CpG: 19	#N/A		Intergenic
chr7	37520156	37520357	*	0.980618	1	-0.0617856	NS	CpG: 18	ENSDARG00000044216	fto	Intron
chr7	38783851	38784113	*	0.0120894	0.0371245	0.285069	NS	CpG: 24	#N/A		Intergenic
chr7	38893128	38893374	*	0.00384755	0.0143571	-9.53176	NS	CpG: 20	#N/A		Intergenic
chr7	39287142	39288034	*	0.485761	0.639812	-0.0194455	NS	CpG: 78	#N/A	-	Unannotated
chr7	39478817	39479661	*	0.000651318	0.00305351	-0.320128	NS	CpG: 67	#N/A	-	Unannotated
chr7	39732665	39732902	*	0.301663	0.449642	-0.0471921	NS	CpG: 22	ENSDARG00000008100	slc7a10	Promoter
chr7	39921338	39921884	*	0.663755	0.789803	-0.046497	NS	CpG: 43	#N/A	-	Unannotated
chr7	39994961	39995358	*	1.67154e-05	0.000115044	8.86039	NS	CpG: 29	ENSDARG00000024299	c1qtnf4	Exon
chr7	40354365	40354711	*	0.988621	1	-0.00367046	NS	CpG: 34	#N/A	-	Unannotated
chr7	41017342	41017739	*	0.442868	0.597286	0.521714	NS	CpG: 45	#N/A		Intergenic
chr7	41151440	41151742	*	0.044902	0.108044	0.187162	NS	CpG: 27	#N/A	-	Unannotated
chr7	41620963	41621479	*	0.366128	0.517111	0.821179	NS	CpG: 51	#N/A	-	Unannotated
chr7	41947333	41947677	*	0.754169	0.859833	0.924624	NS	CpG: 31	ENSDARG00000020953	dnajb6b	Intron
chr7	42031035	42031390	*	2.15029e-142	3.88486e-140	28.1892	Hyper	CpG: 30	ENSDARG00000035984	mnx1	Exon
chr7	43613727	43614643	*	1.22854e-08	1.37292e-07	-0.649857	NS	CpG: 73	#N/A	-	Unannotated
chr7	43619294	43619768	*	0.00491088	0.0175256	5.08901	NS	CpG: 40	ENSDARG00000068567	shha	Exon
chr7	44478322	44478774	*	0.94987	0.996248	0.022685	NS	CpG: 47	ENSDARG00000035942	hrh3	Promoter
chr7	44616939	44617499	*	0.654503	0.78374	0.0196887	NS	CpG: 42	#N/A	-	Unannotated
chr7	44734954	44735317	*	0.00212803	0.00859938	-7.41492	NS	CpG: 26	ENSDARG00000021442	cdh11	Exon
chr7	44814205	44814424	*	0.137396	0.25511	-0.373037	NS	CpG: 22	#N/A		Intergenic
chr7	45950495	45950745	*	0.0874795	0.180281	0.344988	NS	CpG: 26	ENSDARG00000052011	rrad	Exon
chr7	46455485	46455880	*	1	1	0	NS	CpG: 34	#N/A	-	Unannotated
chr7	47629287	47629617	*	0.43336	0.585738	-0.0392927	NS	CpG: 30	#N/A	-	Unannotated
chr7	47874470	47874727	*	0.489945	0.643173	-1.30778	NS	CpG: 22	#N/A		Intergenic
chr7	48355975	48356673	*	0.219167	0.359965	-4.14516	NS	CpG: 53	#N/A		Intergenic
chr7	48552114	48552587	*	1.17448e-06	1.01244e-05	-3.12521	NS	CpG: 44	#N/A		Intergenic
chr7	49309010	49310238	*	2.23267e-05	0.000147574	-0.747411	NS	CpG: 111	#N/A		Intergenic
chr7	49533787	49534346	*	0.0769701	0.164567	-0.296725	NS	CpG: 41	ENSDARG00000087260	MTSS1L (1 of 2)	Promoter
chr7	49825603	49825875	*	0.906792	0.968197	-0.129139	NS	CpG: 19	ENSDARG00000059812	sin3ab	Exon
chr7	50121689	50122203	*	0.492639	0.645271	-0.262082	NS	CpG: 35	#N/A	-	Unannotated
chr7	50805366	50805580	*	0.00178943	0.00742484	-3.07365	NS	CpG: 16	ENSDARG00000077791	#N/A	Intron
chr7	51806078	51806319	*	0.347298	0.497577	0.136054	NS	CpG: 21	ENSDARG00000044812	TTC17	Promoter
chr7	52338033	52338598	*	0.428886	0.581322	-1.26152	NS	CpG: 43	ENSDARG00000052059	PAQR9	Promoter
chr7	53081550	53081906	*	0.54378	0.691648	-0.0831944	NS	CpG: 31	#N/A		Intergenic
chr7	53789541	53789830	*	0.143943	0.262904	0.242586	NS	CpG: 27	#N/A		Intergenic
chr7	54008840	54009116	*	0.168636	0.296155	-1.64512	NS	CpG: 19	ENSDARG00000004714	tcf12	Intron
chr7	54028649	54028860	*	0.0284229	0.0750737	-6.83274	NS	CpG: 16	ENSDARG00000004714	tcf12	Intron
chr7	54050792	54051000	*	0.581627	0.723239	1.24717	NS	CpG: 18	ENSDARG00000004714	tcf12	Intron
chr7	58029332	58029575	*	0.0901983	0.184394	-0.180668	NS	CpG: 22	#N/A	-	Unannotated
chr7	58153161	58153650	*	0.554348	0.699753	1.22788	NS	CpG: 37	ENSDARG00000076729	myo9al1	Exon
chr7	62165509	62165964	*	0.000307717	0.00154311	17.9088	Hyper	CpG: 33	#N/A		Intergenic
chr7	62183747	62184202	*	5.498e-12	8.82938e-11	10.2238	NS	CpG: 34	#N/A		Intergenic
chr7	62963129	62963625	*	0.686918	0.809031	0.0514577	NS	CpG: 36	#N/A		Intergenic
chr7	64101302	64101991	*	0	0	-45.5866	Hypo	CpG: 53	ENSDARG00000060610	pcdh7b	Exon
chr7	65291596	65291863	*	0.311592	0.460454	0.250988	NS	CpG: 26	ENSDARG00000041345	sox17	Promoter
chr7	66549665	66550013	*	0.958509	1	-0.0704069	NS	CpG: 25	#N/A		Intergenic
chr7	66721878	66722462	*	0.0584088	0.132049	-0.608273	NS	CpG: 49	#N/A		Intergenic
chr7	67325693	67325998	*	6.92775e-24	2.14562e-22	5.56854	NS	CpG: 30	ENSDARG00000009170	ctr9	Exon
chr7	67937874	67938184	*	2.36568e-08	2.5903e-07	-11.7839	NS	CpG: 23	#N/A	-	Unannotated
chr7	68111540	68111873	*	0.109898	0.215326	0.670038	NS	CpG: 28	ENSDARG00000074159	CT573494.2	Promoter
chr7	68874221	68874431	*	0.426697	0.579298	-2.53012	NS	CpG: 18	ENSDARG00000059460	cmt4b2	Intron
chr7	69217623	69218248	*	0.727639	0.840919	-0.0856433	NS	CpG: 55	#N/A		Intergenic
chr7	70298543	70298784	*	1.17311e-15	2.54329e-14	-8.2887	NS	CpG: 18	ENSDARG00000026011	zgc:66450	Exon
chr7	71592560	71594197	*	2.08084e-05	0.000138595	-10.9442	NS	CpG: 116	#N/A		Intergenic
chr7	71770446	71770734	*	0.246038	0.390491	-2.37635	NS	CpG: 21	#N/A		Intergenic
chr7	71772636	71775718	*	0.0992625	0.198186	1.7444	NS	CpG: 219	#N/A		Intergenic
chr7	71894314	71895053	*	8.91652e-05	0.00051344	-4.52673	NS	CpG: 53	#N/A		Intergenic
chr7	72068759	72069669	*	0.0242153	0.0658704	0.162996	NS	CpG: 72	#N/A		Intergenic
chr7	72100751	72101139	*	1.9264e-27	6.7362e-26	8.16973	NS	CpG: 39	ENSDARG00000079268	ZNF821	Exon
chr7	72166735	72167327	*	0.301787	0.449673	-0.0524659	NS	CpG: 49	#N/A	-	Unannotated
chr7	72462753	72463368	*	0.0119058	0.03665	3.76327	NS	CpG: 42	#N/A		Intergenic
chr7	72819162	72820258	*	0.0329469	0.0842323	-3.86961	NS	CpG: 78	#N/A	-	Unannotated
chr7	74024242	74024480	*	1.49501e-05	0.000103718	-4.72969	NS	CpG: 19	#N/A		Intergenic
chr7	74360027	74360234	*	9.22564e-28	3.33353e-26	-9.84073	NS	CpG: 16	#N/A	-	Unannotated
chr7	74692031	74692275	*	0.524822	0.673462	0.0779629	NS	CpG: 24	#N/A		Intergenic
chr7	74952460	74952819	*	0.694214	0.815086	-0.0425821	NS	CpG: 48	#N/A		Intergenic
chr7	74992666	74993228	*	0.683385	0.806521	0.19561	NS	CpG: 50	#N/A		Intergenic
chr7	75001575	75001779	*	0.00677434	0.0227952	1.00836	NS	CpG: 20	#N/A		Intergenic
chr7	75006180	75006458	*	0.577077	0.719645	-0.933132	NS	CpG: 28	ENSDARG00000044635	ptprda	Exon
chr7	75435083	75435367	*	0.00547714	0.0191215	-1.77749	NS	CpG: 29	#N/A		Intergenic
chr7	75471920	75472232	*	0.701212	0.81953	-0.0487683	NS	CpG: 24	ENSDARG00000017014	ywhae2	Promoter
chr7	75615227	75616259	*	0.239961	0.384079	1.86027	NS	CpG: 69	ENSDARG00000076697	SIPA1	Exon
chr7	75690243	75690886	*	0.0910193	0.185635	-1.38444	NS	CpG: 43	ENSDARG00000003682	#N/A	Exon
chr7	76057137	76057861	*	0.00367055	0.0137796	3.68532	NS	CpG: 52	ENSDARG00000090624	LPHN3 (1 of 2)	Exon
chr7	76252247	76252527	*	0.00608574	0.0208599	2.24173	NS	CpG: 23	#N/A		Intergenic
chr7	76262947	76263217	*	0.141389	0.259772	-1.04119	NS	CpG: 33	#N/A		Intergenic
chr7	76686676	76687169	*	0.000109729	0.000621128	3.18071	NS	CpG: 34	#N/A	-	Unannotated
chr7	76699025	76699243	*	7.83092e-30	3.03168e-28	-10.7021	NS	CpG: 20	ENSDARG00000090371	BX664721.5	Exon
chr7	76818830	76819477	*	0.0477439	0.113186	2.95477	NS	CpG: 47	ENSDARG00000074491	#N/A	firstIntron
chr7	76822949	76823579	*	0.01798	0.0513239	1.25557	NS	CpG: 48	#N/A	-	Unannotated
chr7	76825993	76826404	*	4.43341e-53	3.05131e-51	25.7282	Hyper	CpG: 34	#N/A	-	Unannotated
chr7	76835272	76835720	*	0.128868	0.243282	-0.859307	NS	CpG: 41	ENSDARG00000089517	zgc:92594	Exon
chr7	76846335	76846917	*	0.150163	0.270955	-1.7111	NS	CpG: 45	ENSDARG00000086709	zgc:173552	Promoter
chr7	76849004	76849509	*	1.60226e-05	0.000110451	2.33056	NS	CpG: 39	ENSDARG00000075538	zgc:163061	Promoter
chr7	76851962	76852365	*	0.263368	0.410079	0.431034	NS	CpG: 32	ENSDARG00000086751	#N/A	Promoter
chr7	76855073	76855619	*	0.000547807	0.00259311	-0.977157	NS	CpG: 43	ENSDARG00000091525	zgc:173552	Promoter
chr7	76981614	76982099	*	0.455016	0.608184	1.10792	NS	CpG: 42	ENSDARG00000059452	PTPRD (2 of 2)	Intron
chr7	76982995	76983247	*	0.199188	0.335837	-1.01609	NS	CpG: 23	#N/A	-	Unannotated
chr7	77002328	77002911	*	2.62765e-06	2.09439e-05	-5.44241	NS	CpG: 44	ENSDARG00000059452	PTPRD (2 of 2)	Intron
chr7	77022655	77022868	*	0.396411	0.549149	0.483985	NS	CpG: 19	#N/A	-	Unannotated
chr7	77069478	77069980	*	0.919686	0.976913	0.130385	NS	CpG: 48	#N/A		Intergenic
chr7	77114063	77114426	*	4.43442e-05	0.000273898	-3.19147	NS	CpG: 32	#N/A		Intergenic
chr7	77175574	77175826	*	1.81839e-11	2.7168e-10	6.1294	NS	CpG: 20	#N/A		Intergenic
chr8	253574	254058	*	7.16415e-07	6.33954e-06	-5.6337	NS	CpG: 43	ENSDARG00000043028	sema6a	Intron
chr8	289395	290401	*	0.00935614	0.0298735	-1.39058	NS	CpG: 80	ENSDARG00000043028	sema6a	Exon
chr8	336120	336371	*	0.32813	0.478725	3.14607	NS	CpG: 18	#N/A		Intergenic
chr8	442302	442564	*	0.141891	0.260357	-0.0620347	NS	CpG: 28	ENSDARG00000046022	tmed7	Promoter
chr8	455709	455933	*	0.574395	0.71816	-0.455583	NS	CpG: 23	ENSDARG00000013375	fem1c	Intron
chr8	478927	480476	*	0.0488005	0.115376	-1.13605	NS	CpG: 107	#N/A	-	Unannotated
chr8	494020	494464	*	0.671403	0.796247	-0.315346	NS	CpG: 42	#N/A	-	Unannotated
chr8	697687	698005	*	0.583329	0.72494	-0.807773	NS	CpG: 23	ENSDARG00000035697	zgc:110697	Exon
chr8	725094	725376	*	0.330244	0.480046	2.35463	NS	CpG: 21	#N/A	-	Unannotated
chr8	949231	949503	*	1.63523e-08	1.80877e-07	-5.89312	NS	CpG: 21	ENSDARG00000040116	znf366	Exon
chr8	1007323	1008250	*	0.912981	0.971695	-0.0348345	NS	CpG: 82	#N/A	-	Unannotated
chr8	1150671	1151137	*	0.626039	0.762074	0.174776	NS	CpG: 50	#N/A	-	Unannotated
chr8	1168750	1169154	*	0.983276	1	0.0201631	NS	CpG: 29	ENSDARG00000058558	prosapip1b	Exon
chr8	1335614	1335939	*	0.162666	0.287771	-0.0759013	NS	CpG: 32	ENSDARG00000021483	cdc14b	Promoter
chr8	1360087	1360408	*	0.000249273	0.00128979	2.09148	NS	CpG: 27	ENSDARG00000042072	FBXL17	Exon
chr8	1366863	1367079	*	0.520458	0.669991	1.1359	NS	CpG: 21	ENSDARG00000042072	FBXL17	Exon
chr8	1817120	1817364	*	0.938237	0.987906	-0.113184	NS	CpG: 19	#N/A		Intergenic
chr8	2001712	2001980	*	0.00769596	0.0254536	3.44828	NS	CpG: 21	#N/A	-	Unannotated
chr8	2817239	2817939	*	0.0076062	0.0252724	0.397582	NS	CpG: 68	#N/A	-	Unannotated
chr8	2824611	2824924	*	0.158575	0.282143	2.55765	NS	CpG: 23	ENSDARG00000062753	naif1	Exon
chr8	2983834	2984183	*	0.663182	0.78952	0.417895	NS	CpG: 24	#N/A		Intergenic
chr8	3153777	3154383	*	5.1925e-05	0.000315774	6.63676	NS	CpG: 46	#N/A		Intergenic
chr8	3266281	3266531	*	0.156347	0.279095	-1.65134	NS	CpG: 21	ENSDARG00000031222	lhx2b	Exon
chr8	3604580	3604937	*	0.469037	0.623274	-0.506006	NS	CpG: 30	ENSDARG00000020986	CTU1	Exon
chr8	4267435	4267802	*	0.145828	0.265127	1.58079	NS	CpG: 29	ENSDARG00000086345	cux2	Exon
chr8	4568733	4569457	*	0.221471	0.362787	0.0215889	NS	CpG: 62	#N/A	-	Unannotated
chr8	4708327	4708550	*	0.268548	0.415865	-0.139013	NS	CpG: 17	ENSDARG00000079745	si:ch211-166a6.5	Promoter
chr8	4778023	4778339	*	2.23062e-109	2.93091e-107	-30.6087	Hypo	CpG: 26	#N/A	-	Unannotated
chr8	4906607	4907252	*	6.31094e-06	4.73429e-05	0.835836	NS	CpG: 60	#N/A	-	Unannotated
chr8	5295734	5296176	*	0.0124551	0.0381393	-4.21436	NS	CpG: 32	#N/A	-	Unannotated
chr8	5575338	5575613	*	0.0047735	0.0171624	-4.49835	NS	CpG: 22	#N/A		Intergenic
chr8	5624674	5624879	*	0.0270251	0.0720227	2.70562	NS	CpG: 18	#N/A		Intergenic
chr8	5638080	5638374	*	0.0901233	0.184328	-5.46409	NS	CpG: 27	#N/A		Intergenic
chr8	6095542	6095747	*	0.00245485	0.0097743	6.65916	NS	CpG: 16	#N/A		Intergenic
chr8	6375034	6375404	*	0.724726	0.839098	-0.0569306	NS	CpG: 33	#N/A		Intergenic
chr8	7432943	7434123	*	9.02297e-09	1.0162e-07	-2.50645	NS	CpG: 100	#N/A	-	Unannotated
chr8	7852343	7852639	*	0.00367407	0.013781	0.13752	NS	CpG: 28	#N/A	-	Unannotated
chr8	7853374	7853705	*	1	1	0	NS	CpG: 26	#N/A	-	Unannotated
chr8	8102371	8102930	*	0.888389	0.959177	-0.00551195	NS	CpG: 45	#N/A	-	Unannotated
chr8	8153224	8153559	*	0.620855	0.757251	-0.872302	NS	CpG: 27	#N/A	-	Unannotated
chr8	8660541	8660751	*	0.93037	0.983443	-0.157233	NS	CpG: 16	#N/A		Intergenic
chr8	9168602	9168826	*	0.0150423	0.044521	-2.38932	NS	CpG: 19	ENSDARG00000017742	GRM6 (1 of 2)	Exon
chr8	9188598	9188875	*	0.405006	0.557848	-0.0606826	NS	CpG: 24	ENSDARG00000076303	usp11	Promoter
chr8	9501905	9502369	*	6.74988e-07	6.05828e-06	-4.10224	NS	CpG: 35	ENSDARG00000058990	SLC35A2	Exon
chr8	9663428	9663756	*	0.0801138	0.168792	0.745688	NS	CpG: 27	ENSDARG00000043646	slc6a8	Promoter
chr8	9886779	9887044	*	4.28989e-25	1.39857e-23	-21.1934	Hypo	CpG: 25	ENSDARG00000007172	plxna3	Intron
chr8	10412804	10413564	*	7.27003e-06	5.37932e-05	3.71171	NS	CpG: 58	ENSDARG00000074746	kcnd1	Exon
chr8	10828449	10828687	*	0.231422	0.373647	3.63984	NS	CpG: 22	ENSDARG00000026988	tbc1d22b	Intron
chr8	11075837	11076065	*	0.00461867	0.0166888	-0.458918	NS	CpG: 21	#N/A	-	Unannotated
chr8	11208136	11208469	*	0.0549503	0.126266	1.40108	NS	CpG: 29	#N/A	-	Unannotated
chr8	11536578	11536876	*	0.318615	0.468627	-0.446429	NS	CpG: 28	ENSDARG00000078221	PLEKHA2	Promoter
chr8	11843790	11844045	*	0.344303	0.495322	-0.107759	NS	CpG: 25	#N/A	-	Unannotated
chr8	11975899	11976219	*	0.0157976	0.0464081	-3.38152	NS	CpG: 26	#N/A	-	Unannotated
chr8	11994823	11995127	*	3.16084e-09	3.73444e-08	-17.0056	Hypo	CpG: 24	#N/A	-	Unannotated
chr8	12000386	12000880	*	0.0243431	0.0660111	-1.38265	NS	CpG: 44	ENSDARG00000023443	tjp2b	Exon
chr8	12049108	12049311	*	0.0985099	0.197075	1.045	NS	CpG: 24	ENSDARG00000023443	tjp2b	Exon
chr8	12726745	12726985	*	0.06975	0.151787	0.431487	NS	CpG: 18	ENSDARG00000069484	dab2ipa	Intron
chr8	13243097	13243388	*	0.602433	0.741036	0.643532	NS	CpG: 25	#N/A		Intergenic
chr8	13441174	13441494	*	1	1	0	NS	CpG: 28	#N/A	-	Unannotated
chr8	14520323	14520659	*	0.0397525	0.0977135	-1.36424	NS	CpG: 36	ENSDARG00000043474	atp2b3a	Exon
chr8	14892594	14892890	*	0.0127043	0.0387654	-0.750469	NS	CpG: 28	ENSDARG00000062449	xpr1	Promoter
chr8	14898342	14898561	*	0.912202	0.971227	0.0111354	NS	CpG: 18	ENSDARG00000039456	acbd6	Exon
chr8	15001297	15001544	*	0.0209065	0.0583336	0.524434	NS	CpG: 26	ENSDARG00000039458	lhx4	Promoter
chr8	15071349	15071604	*	0.254366	0.40064	0.505727	NS	CpG: 23	ENSDARG00000039459	qsox1	Promoter
chr8	15431765	15432418	*	0.393058	0.545376	-0.0671019	NS	CpG: 57	#N/A		Intergenic
chr8	16777987	16778513	*	0.950295	0.996248	-0.0356824	NS	CpG: 48	ENSDARG00000039412	dmrta2	Promoter
chr8	16781364	16781642	*	0.017625	0.0506121	-2.19097	NS	CpG: 24	#N/A		Intergenic
chr8	17338093	17338478	*	0.00148121	0.00629658	0.642615	NS	CpG: 26	ENSDARG00000032761	pde4d	Intron
chr8	18034926	18035850	*	0.0242845	0.0659338	0.187381	NS	CpG: 83	#N/A	-	Unannotated
chr8	18246732	18247114	*	0.577864	0.72042	-0.862222	NS	CpG: 30	ENSDARG00000043332	prkcz	Intron
chr8	18291298	18291762	*	0.00528172	0.0185929	0.19551	NS	CpG: 39	#N/A		Intergenic
chr8	18620310	18620747	*	0.051371	0.120078	-2.66285	NS	CpG: 36	ENSDARG00000027933	glis1b	Exon
chr8	19101939	19102338	*	0.969961	1	0.00532803	NS	CpG: 38	ENSDARG00000057322	TMEM47	Promoter
chr8	19722151	19722766	*	0.221235	0.362584	-0.0846024	NS	CpG: 43	#N/A		Intergenic
chr8	19919792	19920066	*	0.132877	0.24931	-1.53688	NS	CpG: 21	ENSDARG00000014670	glt25d2	Promoter
chr8	20213140	20213526	*	2.40851e-22	7.20227e-21	11.8547	NS	CpG: 25	ENSDARG00000058133	foxd2	Exon
chr8	20441797	20442080	*	0.00486063	0.0174052	-0.499482	NS	CpG: 24	ENSDARG00000088816	si:ch211-120j21.1	Promoter
chr8	20676121	20676327	*	0.110096	0.21552	-1.60852	NS	CpG: 21	ENSDARG00000013575	rfx2	Promoter
chr8	20768277	20768803	*	0.142566	0.261049	0.167037	NS	CpG: 34	ENSDARG00000043185	mllt1	Promoter
chr8	20929367	20929655	*	6.52997e-21	1.8751e-19	3.41483	NS	CpG: 33	#N/A		Intergenic
chr8	21700080	21700355	*	0.00289908	0.0112537	4.97536	NS	CpG: 20	ENSDARG00000023309	spryd4	Exon
chr8	21722546	21722968	*	0.40356	0.55621	-0.251381	NS	CpG: 31	ENSDARG00000069095	gls2	Promoter
chr8	23696475	23697680	*	0.03569	0.0894002	-1.66004	NS	CpG: 81	#N/A	-	Unannotated
chr8	23933569	23934644	*	0.0218161	0.060444	-0.74746	NS	CpG: 84	#N/A	-	Unannotated
chr8	23958061	23958631	*	0.0534367	0.123639	0.523138	NS	CpG: 43	#N/A	-	Unannotated
chr8	23962808	23963274	*	0.214657	0.354033	-0.889538	NS	CpG: 35	ENSDARG00000016447	ythdf1	Exon
chr8	24018657	24018929	*	0.150497	0.271258	-0.184275	NS	CpG: 28	ENSDARG00000042948	dnajc5aa	Promoter
chr8	24047067	24047321	*	0.00208827	0.00845446	0.328437	NS	CpG: 25	ENSDARG00000027154	tpd52l2a	Promoter
chr8	24092769	24093051	*	0.161932	0.286937	0.274321	NS	CpG: 22	ENSDARG00000017947	ptk6a	Promoter
chr8	24113743	24113978	*	6.8487e-17	1.60519e-15	-9.54911	NS	CpG: 19	ENSDARG00000074902	NOL4 (2 of 2)	Exon
chr8	24179071	24181034	*	0.637409	0.771366	-0.0586624	NS	CpG: 137	#N/A	-	Unannotated
chr8	25642037	25642443	*	0.630274	0.765724	0.947237	NS	CpG: 37	ENSDARG00000073847	rbm15	Exon
chr8	25643373	25644221	*	7.86033e-07	6.89927e-06	0.824263	NS	CpG: 73	#N/A	-	Unannotated
chr8	25792674	25793050	*	0.296181	0.444067	1.26777	NS	CpG: 29	ENSDARG00000061288	kcnc4	Exon
chr8	25944274	25944682	*	0.43934	0.592897	0.0792443	NS	CpG: 38	#N/A	-	Unannotated
chr8	26745482	26745829	*	0.426079	0.578965	-0.140104	NS	CpG: 25	#N/A	-	Unannotated
chr8	26746937	26747244	*	0.207186	0.346187	0.740301	NS	CpG: 21	ENSDARG00000055763	tmem115	Exon
chr8	26856471	26857086	*	6.56142e-08	6.75779e-07	-0.879808	NS	CpG: 51	#N/A		Intergenic
chr8	26887489	26888387	*	0.42316	0.576263	0.131215	NS	CpG: 67	#N/A	-	Unannotated
chr8	27146543	27147084	*	0.428266	0.580967	-0.130898	NS	CpG: 47	#N/A	-	Unannotated
chr8	27182292	27182972	*	0.378604	0.530756	-0.0667419	NS	CpG: 57	#N/A		Intergenic
chr8	27183633	27183848	*	0.764819	0.868584	0.206033	NS	CpG: 20	ENSDARG00000033184	prkar2aa	Exon
chr8	27425768	27426179	*	0.000503598	0.00240179	-5.92559	NS	CpG: 33	ENSDARG00000007560	sema3bl	Exon
chr8	27559628	27559843	*	0.00823359	0.0267769	2.67744	NS	CpG: 16	ENSDARG00000068575	tmem51a	Exon
chr8	27645424	27645628	*	0.356529	0.50669	-0.0842049	NS	CpG: 23	ENSDARG00000076923	KAZN (3 of 3)	Promoter
chr8	27720533	27722204	*	0.00513884	0.0181746	-0.159337	NS	CpG: 139	#N/A	-	Unannotated
chr8	28367983	28368341	*	0.893181	0.962646	0.0505567	NS	CpG: 30	ENSDARG00000020292	si:ch211-254n4.3	Promoter
chr8	28660821	28661557	*	0.12174	0.233156	0.15943	NS	CpG: 57	#N/A	-	Unannotated
chr8	28920804	28921131	*	0.0165049	0.047966	-2.12105	NS	CpG: 24	ENSDARG00000056101	kcnd3	Exon
chr8	29109602	29109810	*	0.219358	0.360006	0.0757002	NS	CpG: 18	#N/A	-	Unannotated
chr8	29157218	29157468	*	0.894558	0.963082	-0.0264229	NS	CpG: 25	ENSDARG00000056111	lmod1	Promoter
chr8	29173044	29173284	*	0.504137	0.656694	-1.13513	NS	CpG: 18	ENSDARG00000003098	kdm5bb	Exon
chr8	29306495	29307006	*	0.397077	0.549554	0.0490866	NS	CpG: 46	#N/A	-	Unannotated
chr8	29380110	29380724	*	0.000258346	0.00132819	-25.1032	Hypo	CpG: 49	ENSDARG00000056175	scrt2	Exon
chr8	29442003	29442409	*	0.36197	0.512961	-0.396515	NS	CpG: 39	ENSDARG00000067544	par1	Exon
chr8	29716199	29716550	*	0.614625	0.751555	0.92687	NS	CpG: 27	#N/A		Intergenic
chr8	30435198	30435432	*	4.47411e-09	5.17326e-08	4.39498	NS	CpG: 18	ENSDARG00000055302	grid2	Exon
chr8	30590307	30590797	*	0.505028	0.65713	0.12718	NS	CpG: 34	#N/A	-	Unannotated
chr8	31299279	31299537	*	1.70448e-11	2.55731e-10	-5.68642	NS	CpG: 22	#N/A		Intergenic
chr8	31303895	31304128	*	0.366466	0.517251	-1.18619	NS	CpG: 19	ENSDARG00000060745	pgm5	Promoter
chr8	31529226	31529441	*	0.0298761	0.0779907	0.936993	NS	CpG: 20	ENSDARG00000033706	adora2aa	Exon
chr8	31856297	31856616	*	0.575045	0.718351	0.0234477	NS	CpG: 30	#N/A	-	Unannotated
chr8	31968112	31968469	*	0.362294	0.513032	-0.427705	NS	CpG: 36	#N/A	-	Unannotated
chr8	32235659	32235881	*	0.0892391	0.183124	-3.74191	NS	CpG: 16	ENSDARG00000074087	AL929453.1	Exon
chr8	32235975	32236265	*	0.00119541	0.00523565	-3.08905	NS	CpG: 24	ENSDARG00000074087	AL929453.1	Exon
chr8	32669168	32669655	*	3.713e-24	1.17515e-22	-2.88016	NS	CpG: 46	ENSDARG00000054794	plcxd3	Promoter
chr8	32767112	32767408	*	0.712458	0.829321	-0.0836786	NS	CpG: 24	#N/A	-	Unannotated
chr8	32789618	32790722	*	0.386474	0.538307	0.242362	NS	CpG: 89	#N/A	-	Unannotated
chr8	34002420	34002818	*	0.018081	0.0515783	-0.22007	NS	CpG: 33	ENSDARG00000013492	zbtb34	Promoter
chr8	34906197	34906527	*	0.0797732	0.168238	-0.583431	NS	CpG: 27	ENSDARG00000013615	pbx3b	Promoter
chr8	35902680	35903080	*	0.00431363	0.0158467	-3.76152	NS	CpG: 31	#N/A		Intergenic
chr8	37378993	37379213	*	1.61354e-55	1.18582e-53	-7.92607	NS	CpG: 19	ENSDARG00000091241	GLT1D1	Promoter
chr8	37733851	37734085	*	0.885876	0.957656	0.0912095	NS	CpG: 20	#N/A		Intergenic
chr8	39879302	39880847	*	0.599018	0.738301	-0.543776	NS	CpG: 99	#N/A		Intergenic
chr8	41185888	41186187	*	0.000488072	0.0023307	2.44997	NS	CpG: 22	#N/A		Intergenic
chr8	41316462	41316827	*	0.726371	0.840326	0.0581527	NS	CpG: 24	ENSDARG00000074659	PCSK5 (2 of 2)	Promoter
chr8	41386112	41386583	*	7.78943e-11	1.09659e-09	-12.28	NS	CpG: 36	#N/A		Intergenic
chr8	41951253	41951534	*	0.568664	0.712638	0.689103	NS	CpG: 23	#N/A	-	Unannotated
chr8	42034017	42034536	*	2.02658e-10	2.72896e-09	-2.33872	NS	CpG: 42	#N/A	-	Unannotated
chr8	42526395	42526951	*	1	1	0	NS	CpG: 47	#N/A	-	Unannotated
chr8	43571878	43572663	*	0.519789	0.669978	0.106404	NS	CpG: 59	#N/A	-	Unannotated
chr8	45198696	45199004	*	4.62945e-05	0.000284728	0.713012	NS	CpG: 24	ENSDARG00000041750	CCDC92	Promoter
chr8	46145517	46146064	*	6.76247e-07	6.05828e-06	-13.6108	NS	CpG: 38	ENSDARG00000001154	rimbp2	Exon
chr8	48697730	48698110	*	0.273883	0.420226	-2.11202	NS	CpG: 31	#N/A		Intergenic
chr8	48775164	48775664	*	0.247101	0.391696	0.917923	NS	CpG: 43	ENSDARG00000087601	GPR153 (1 of 2)	Exon
chr8	49095769	49095995	*	0.000775167	0.00353803	1.8763	NS	CpG: 26	ENSDARG00000076414	espn	Exon
chr8	49303334	49303592	*	0.409419	0.56214	-0.675622	NS	CpG: 21	ENSDARG00000004757	ybx1	Exon
chr8	49708459	49708667	*	0.54958	0.695558	-0.741756	NS	CpG: 15	ENSDARG00000059960	plch2a	Intron
chr8	49974804	49975374	*	0.0791566	0.167344	-0.489856	NS	CpG: 47	#N/A	-	Unannotated
chr8	50270459	50270773	*	0.103747	0.205536	-4.06265	NS	CpG: 23	ENSDARG00000078324	prdm16	firstIntron
chr8	50270459	50270773	*	0.103747	0.205536	-4.06265	NS	CpG: 23	ENSDARG00000092738	si:ch211-263k4.2	firstIntron
chr8	50314549	50315018	*	0.00557934	0.0194158	-3.10658	NS	CpG: 37	ENSDARG00000078324	prdm16	firstIntron
chr8	50314549	50315018	*	0.00557934	0.0194158	-3.10658	NS	CpG: 37	ENSDARG00000092738	si:ch211-263k4.2	firstIntron
chr8	50519691	50520128	*	0.59041	0.730807	0.758063	NS	CpG: 34	ENSDARG00000078324	prdm16	Intron
chr8	51033186	51033552	*	0.00646806	0.0219965	-1.35276	NS	CpG: 31	#N/A		Intergenic
chr8	51061596	51061807	*	0.213353	0.352688	-0.112539	NS	CpG: 21	ENSDARG00000068149	tprg1l	Promoter
chr8	51226272	51226502	*	0.0833305	0.173879	-0.18018	NS	CpG: 27	#N/A	-	Unannotated
chr8	51403999	51404275	*	0.000100797	0.000572062	0.910747	NS	CpG: 24	#N/A		Intergenic
chr8	51883873	51884352	*	0.0411149	0.100267	1.90364	NS	CpG: 37	ENSDARG00000059885	frmd3	Exon
chr8	51962254	51962804	*	5.79826e-05	0.000347904	-0.493952	NS	CpG: 48	ENSDARG00000059885	frmd3	Promoter
chr8	52448915	52449277	*	0.554581	0.699844	-0.0857287	NS	CpG: 33	#N/A	-	Unannotated
chr8	52604138	52604574	*	0.000130762	0.000728771	0.274853	NS	CpG: 44	ENSDARG00000073743	slc25a37	Promoter
chr8	52894109	52894376	*	0.761617	0.865766	0.408963	NS	CpG: 20	ENSDARG00000089900	PEBP4	Intron
chr8	52991294	52991522	*	0.47768	0.632434	-0.354492	NS	CpG: 20	#N/A		Intergenic
chr8	52996791	52997013	*	0.310386	0.459265	0.967631	NS	CpG: 26	ENSDARG00000089156	EGR3	Exon
chr8	53276855	53277109	*	0.00767446	0.0254213	2.1227	NS	CpG: 20	ENSDARG00000063159	si:dkey-32e23.4	Exon
chr8	53400697	53400907	*	0.0113644	0.0352222	-5.11541	NS	CpG: 19	ENSDARG00000036999	PTCHD2	Intron
chr8	53617168	53617372	*	0.111569	0.217617	-0.993041	NS	CpG: 17	ENSDARG00000029556	kansl3	Exon
chr8	53649183	53649653	*	0.0509552	0.119493	2.34696	NS	CpG: 34	#N/A		Intergenic
chr8	54320208	54320466	*	1.36521e-11	2.10661e-10	-22.6828	Hypo	CpG: 20	ENSDARG00000039225	vps13a	Exon
chr8	54369670	54369968	*	1	1	0	NS	CpG: 25	ENSDARG00000039225	vps13a	Promoter
chr8	54723354	54724038	*	0.251198	0.396648	-1.63473	NS	CpG: 70	ENSDARG00000015657	zgc:77112	Exon
chr8	54828957	54829212	*	0.068818	0.150325	-1.45015	NS	CpG: 19	#N/A	-	Unannotated
chr8	54897286	54897620	*	6.03752e-12	9.62451e-11	-24.2181	Hypo	CpG: 38	ENSDARG00000077310	gpr144	Exon
chr8	54977650	54978094	*	0.639543	0.773085	-0.366938	NS	CpG: 34	ENSDARG00000035423	#N/A	Exon
chr8	55102212	55102553	*	0.0152921	0.0451681	-3.3939	NS	CpG: 26	#N/A	-	Unannotated
chr8	55236313	55236719	*	0.0297291	0.0777007	0.144459	NS	CpG: 42	#N/A		Intergenic
chr8	55348815	55349057	*	0.862907	0.943353	0.33299	NS	CpG: 19	ENSDARG00000078215	ZFYVE20	Exon
chr8	55353172	55353388	*	0.134808	0.251735	3.65948	NS	CpG: 19	ENSDARG00000078215	ZFYVE20	Intron
chr8	55366174	55366465	*	0.873928	0.950189	0.387349	NS	CpG: 22	#N/A	-	Unannotated
chr8	55477282	55477616	*	0.390055	0.542424	-0.173032	NS	CpG: 24	#N/A		Intergenic
chr8	55543707	55543910	*	0.273722	0.420226	-0.703441	NS	CpG: 21	ENSDARG00000075162	CHDH	Exon
chr8	55554522	55554825	*	0.129564	0.244362	2.00773	NS	CpG: 27	ENSDARG00000075162	CHDH	Exon
chr8	55586125	55586526	*	0.74154	0.849795	-0.147325	NS	CpG: 29	#N/A		Intergenic
chr8	55637077	55637350	*	0.317365	0.466947	0.065409	NS	CpG: 35	#N/A		Intergenic
chr8	55692663	55692902	*	0.166059	0.292458	1.28635	NS	CpG: 23	ENSDARG00000070145	magi1a	Exon
chr8	55697497	55698103	*	0.327248	0.47776	1.08345	NS	CpG: 44	#N/A	-	Unannotated
chr8	55698334	55698537	*	0.0305291	0.079361	-4.32772	NS	CpG: 18	ENSDARG00000070145	magi1a	Exon
chr8	55703663	55704221	*	0.0685898	0.150027	-1.67086	NS	CpG: 42	#N/A	-	Unannotated
chr8	55707179	55708463	*	0.297358	0.444908	0.908913	NS	CpG: 89	#N/A	-	Unannotated
chr8	55848013	55848431	*	0.0106833	0.0334704	1.2511	NS	CpG: 37	#N/A		Intergenic
chr8	56044500	56045153	*	0.000219379	0.00115528	-2.32849	NS	CpG: 48	#N/A	-	Unannotated
chr8	56068838	56069258	*	9.90721e-20	2.71884e-18	-6.83015	NS	CpG: 40	#N/A	-	Unannotated
chr8	56147181	56148031	*	0.166836	0.293589	-3.06571	NS	CpG: 78	#N/A	-	Unannotated
chr9	128761	128992	*	0.00188218	0.00772835	-4.35271	NS	CpG: 18	ENSDARG00000070312	zgc:158320	Exon
chr9	258542	258830	*	0.175128	0.304595	-1.10905	NS	CpG: 25	ENSDARG00000042565	map3k12	Exon
chr9	264496	265096	*	0.00729268	0.0243715	-1.10056	NS	CpG: 67	#N/A	-	Unannotated
chr9	313392	314010	*	0.00661821	0.0224209	3.40735	NS	CpG: 44	ENSDARG00000060912	SLC5A7 (2 of 2)	Exon
chr9	375872	376773	*	0.517712	0.667698	0.788187	NS	CpG: 93	#N/A		Intergenic
chr9	387637	387908	*	0.263488	0.410079	-0.796581	NS	CpG: 26	ENSDARG00000059324	FAM126B (3 of 3)	Exon
chr9	411682	411936	*	0.850458	0.935539	0.206554	NS	CpG: 20	ENSDARG00000093125	si:ch1073-55a19.2	Exon
chr9	422732	422972	*	0.42493	0.578295	-0.645995	NS	CpG: 26	ENSDARG00000093125	si:ch1073-55a19.2	Exon
chr9	459800	460180	*	0.160232	0.28484	-0.712367	NS	CpG: 36	#N/A	-	Unannotated
chr9	462091	462311	*	0.149535	0.270047	-4.90975	NS	CpG: 18	#N/A	-	Unannotated
chr9	697527	697789	*	0.14342	0.262171	0.119194	NS	CpG: 26	ENSDARG00000075709	NDUFB3	Promoter
chr9	731470	731856	*	0.724728	0.839098	0.0234152	NS	CpG: 34	ENSDARG00000040990	usp37	Promoter
chr9	770622	771267	*	0.493517	0.646102	0.178558	NS	CpG: 45	#N/A	-	Unannotated
chr9	875574	875822	*	0.542561	0.69073	-0.0707019	NS	CpG: 22	#N/A		Intergenic
chr9	906375	906817	*	0.000514749	0.00245	-4.06492	NS	CpG: 32	ENSDARG00000059305	tmem37	Exon
chr9	947735	947948	*	0.259663	0.406608	0.326507	NS	CpG: 22	#N/A		Intergenic
chr9	979726	980147	*	1	1	0	NS	CpG: 43	ENSDARG00000088472	dock9a	Promoter
chr9	1393358	1393605	*	0.482014	0.636229	-0.795484	NS	CpG: 18	#N/A	-	Unannotated
chr9	1493602	1494615	*	0.00882248	0.0283785	-0.389232	NS	CpG: 94	#N/A	-	Unannotated
chr9	1658103	1658311	*	0.000189343	0.00101107	-3.26769	NS	CpG: 16	ENSDARG00000042824	nfe2l2a	Exon
chr9	1669363	1669840	*	0.839434	0.925447	0.322581	NS	CpG: 42	ENSDARG00000042824	nfe2l2a	Exon
chr9	1705955	1706204	*	0.00761302	0.0252757	1.92814	NS	CpG: 22	#N/A		Intergenic
chr9	1736088	1736371	*	0.878795	0.954033	-0.458534	NS	CpG: 21	#N/A		Intergenic
chr9	1928574	1928975	*	0.0433279	0.104897	-1.69463	NS	CpG: 34	ENSDARG00000059280	hoxd3a	Exon
chr9	1952072	1952327	*	0.606587	0.744666	0.592766	NS	CpG: 28	#N/A		Intergenic
chr9	1959844	1960265	*	0.00789908	0.0260658	-0.747164	NS	CpG: 31	#N/A	-	Unannotated
chr9	1993947	1994227	*	0.00172757	0.00720262	1.21282	NS	CpG: 22	ENSDARG00000059255	evx2	Exon
chr9	1995610	1996198	*	0.090311	0.184538	0.719663	NS	CpG: 42	ENSDARG00000059255	evx2	Exon
chr9	2067729	2067956	*	0.39136	0.54389	0.827949	NS	CpG: 17	#N/A		Intergenic
chr9	2362559	2363185	*	0.0291521	0.0765619	-5.4337	NS	CpG: 54	ENSDARG00000023903	atf2	Intron
chr9	2369689	2369967	*	0.0108561	0.0339027	-6.67648	NS	CpG: 22	ENSDARG00000023903	atf2	Intron
chr9	2371056	2371628	*	0.00277963	0.0109035	-2.84193	NS	CpG: 41	ENSDARG00000023903	atf2	Intron
chr9	2706632	2707101	*	0.0968311	0.195193	-3.90836	NS	CpG: 41	#N/A		Intergenic
chr9	2714224	2714590	*	0.0165632	0.0480709	-1.14302	NS	CpG: 36	#N/A		Intergenic
chr9	2760724	2761457	*	1	1	0	NS	CpG: 51	#N/A	-	Unannotated
chr9	2774930	2775281	*	0.0126612	0.0386612	1.23951	NS	CpG: 31	#N/A	-	Unannotated
chr9	2840487	2840758	*	0.00123936	0.00539543	-3.6031	NS	CpG: 22	#N/A		Intergenic
chr9	2965808	2966038	*	0.879004	0.954033	-0.3551	NS	CpG: 16	ENSDARG00000079872	rapgef4	Intron
chr9	3649488	3649705	*	0.199823	0.336494	-0.445187	NS	CpG: 19	ENSDARG00000093411	gad1a	Promoter
chr9	3664835	3665116	*	0.00824045	0.0267769	-2.63444	NS	CpG: 22	ENSDARG00000076571	sp5	Exon
chr9	5050337	5050539	*	0.331592	0.481346	0.163934	NS	CpG: 16	ENSDARG00000017007	nr4a2a	Exon
chr9	5357002	5357863	*	8.48979e-06	6.23928e-05	-3.36184	NS	CpG: 57	ENSDARG00000059209	abhd13	Exon
chr9	6440800	6441113	*	0.215492	0.354871	-3.32956	NS	CpG: 25	ENSDARG00000018206	nck2a	Exon
chr9	6700844	6701440	*	2.33087e-85	2.35038e-83	29.8446	Hyper	CpG: 42	#N/A	-	Unannotated
chr9	7530970	7531175	*	5.01741e-05	0.000306415	-5.50753	NS	CpG: 15	ENSDARG00000042115	tmem198a	Intron
chr9	7580330	7580755	*	3.70139e-79	3.5665e-77	-53.5943	Hypo	CpG: 33	ENSDARG00000058656	desma	Exon
chr9	7765706	7766114	*	4.25552e-14	8.12861e-13	-2.44534	NS	CpG: 29	ENSDARG00000042106	mnx2a	Exon
chr9	8494664	8495813	*	6.6586e-13	1.16418e-11	-1.48525	NS	CpG: 100	#N/A	-	Unannotated
chr9	9030383	9030714	*	0.000457789	0.00221044	3.7132	NS	CpG: 25	ENSDARG00000019116	ing1	Exon
chr9	9168151	9168478	*	0.099276	0.198186	-0.073692	NS	CpG: 32	#N/A		Intergenic
chr9	9891756	9893004	*	0.144709	0.264081	-0.110471	NS	CpG: 101	#N/A	-	Unannotated
chr9	11617178	11617448	*	0.00447151	0.0162792	-1.64142	NS	CpG: 26	ENSDARG00000073935	wnt6b	Exon
chr9	11808408	11808900	*	0.215468	0.354871	-0.274651	NS	CpG: 46	#N/A	-	Unannotated
chr9	12302096	12302346	*	0.203333	0.3408	-1.37483	NS	CpG: 22	ENSDARG00000027079	#N/A	firstIntron
chr9	12851225	12851869	*	0.756862	0.861452	0.0230044	NS	CpG: 58	#N/A	-	Unannotated
chr9	13235990	13236347	*	0.192107	0.327596	0.148588	NS	CpG: 36	#N/A	-	Unannotated
chr9	13396609	13397116	*	2.62593e-05	0.000169941	-0.379965	NS	CpG: 40	#N/A	-	Unannotated
chr9	15172682	15172927	*	0.0119618	0.0367847	4.91665	NS	CpG: 19	#N/A	-	Unannotated
chr9	18303780	18304185	*	0.192669	0.327741	0.0864261	NS	CpG: 38	#N/A	-	Unannotated
chr9	18539635	18539880	*	0.476795	0.631648	-0.0892584	NS	CpG: 26	ENSDARG00000068141	tnfsf11	Promoter
chr9	19186620	19187074	*	0.0072143	0.024174	0.665835	NS	CpG: 40	ENSDARG00000060243	enox1	Promoter
chr9	19433283	19433889	*	1	1	0	NS	CpG: 43	#N/A		Intergenic
chr9	19751091	19751349	*	0.00583652	0.020149	-3.48715	NS	CpG: 19	#N/A	-	Unannotated
chr9	20357228	20358045	*	0.17543	0.304999	-0.286939	NS	CpG: 55	#N/A	-	Unannotated
chr9	20465936	20466302	*	0.0190251	0.0538817	0.710413	NS	CpG: 36	#N/A	-	Unannotated
chr9	21224461	21224773	*	0.000942306	0.00421655	-3.49625	NS	CpG: 23	ENSDARG00000077002	IGSF3	Exon
chr9	22100807	22101134	*	0.0123059	0.0377092	0.873375	NS	CpG: 30	#N/A	-	Unannotated
chr9	22301858	22302205	*	0.0106826	0.0334704	-0.218983	NS	CpG: 32	ENSDARG00000076893	BX511129.1	Promoter
chr9	22492370	22492762	*	2.00876e-44	1.17703e-42	3.89402	NS	CpG: 32	#N/A	-	Unannotated
chr9	22493220	22493610	*	0.00422003	0.0155728	0.367199	NS	CpG: 39	ENSDARG00000027353	zmym2	Promoter
chr9	22669742	22670080	*	0.402689	0.555362	0.428072	NS	CpG: 32	#N/A	-	Unannotated
chr9	22826806	22827076	*	0.350199	0.500152	-0.137363	NS	CpG: 21	ENSDARG00000018296	REV1	Promoter
chr9	22877278	22878138	*	0.215489	0.354871	-0.106292	NS	CpG: 67	#N/A	-	Unannotated
chr9	23986355	23986597	*	0.000347287	0.00172293	-3.22511	NS	CpG: 26	#N/A	-	Unannotated
chr9	24884071	24884354	*	0.779982	0.880271	-0.0617251	NS	CpG: 26	ENSDARG00000057108	serpine3	Promoter
chr9	25192977	25193201	*	0.000221639	0.00116488	-3.31626	NS	CpG: 25	ENSDARG00000062447	hecw2a	Promoter
chr9	25242079	25242636	*	0.721106	0.835797	0.0322603	NS	CpG: 44	ENSDARG00000062425	C9H2orf69	Promoter
chr9	25445643	25446858	*	0.179185	0.309339	0.844687	NS	CpG: 85	#N/A	-	Unannotated
chr9	26399063	26399954	*	0.262347	0.409333	0.0492368	NS	CpG: 85	#N/A	-	Unannotated
chr9	27119493	27119985	*	0.530051	0.678365	-0.0436586	NS	CpG: 35	#N/A	-	Unannotated
chr9	27996784	27996987	*	0.951846	0.997392	0.136817	NS	CpG: 16	#N/A		Intergenic
chr9	28612850	28613084	*	0.321094	0.470837	-1.23295	NS	CpG: 17	ENSDARG00000006383	stxbp5l	Intron
chr9	29289169	29289400	*	0.135323	0.252261	0.0615953	NS	CpG: 18	#N/A		Intergenic
chr9	29308184	29308433	*	1	1	0	NS	CpG: 30	ENSDARG00000093420	creb1b	Promoter
chr9	30062877	30063164	*	0.182422	0.313882	-0.0727616	NS	CpG: 24	ENSDARG00000000631	ptpn4a	Promoter
chr9	30460377	30460759	*	1.19242e-09	1.46885e-08	-0.931384	NS	CpG: 32	ENSDARG00000069500	hs6st3	Exon
chr9	30680540	30681656	*	0.000354889	0.00175062	2.23186	NS	CpG: 93	ENSDARG00000010010	trim13	Exon
chr9	30694790	30695035	*	0.262847	0.409818	0.0863558	NS	CpG: 18	#N/A		Intergenic
chr9	30751361	30752059	*	2.62035e-14	5.11795e-13	-5.67573	NS	CpG: 52	#N/A	-	Unannotated
chr9	30861821	30862102	*	0.339724	0.490198	-0.726028	NS	CpG: 21	ENSDARG00000062045	il1rapl1a	Intron
chr9	31087211	31087562	*	0.130211	0.24537	-1.0274	NS	CpG: 33	ENSDARG00000062177	dcbld2	Promoter
chr9	31923910	31924556	*	0.066871	0.14696	-0.225852	NS	CpG: 45	#N/A	-	Unannotated
chr9	32315980	32316240	*	0.346195	0.496645	0.210939	NS	CpG: 30	ENSDARG00000015554	zic2a	Exon
chr9	33191744	33192188	*	0.641892	0.774153	0.0266387	NS	CpG: 34	#N/A		Intergenic
chr9	33211681	33212140	*	0.211647	0.350669	-0.0928505	NS	CpG: 36	ENSDARG00000056141	coq10b	Promoter
chr9	33227031	33227500	*	3.61762e-05	0.000228993	15.9141	Hyper	CpG: 34	#N/A		Intergenic
chr9	33391196	33391997	*	4.02651e-06	3.09008e-05	2.23695	NS	CpG: 59	#N/A	-	Unannotated
chr9	33890125	33890482	*	0.028229	0.0747664	0.938743	NS	CpG: 30	ENSDARG00000012609	hpx	Promoter
chr9	33965787	33966403	*	3.49811e-12	5.68083e-11	29.3998	Hyper	CpG: 43	ENSDARG00000069383	cnga4	Exon
chr9	34011377	34011949	*	0.324105	0.474289	0.344765	NS	CpG: 41	#N/A	-	Unannotated
chr9	35369232	35369490	*	0.869021	0.947562	-0.0287836	NS	CpG: 23	#N/A	-	Unannotated
chr9	35678583	35678837	*	0.000108444	0.000614659	-4.32435	NS	CpG: 23	#N/A		Intergenic
chr9	38025305	38025548	*	0.0980156	0.196575	-1.44469	NS	CpG: 18	ENSDARG00000040777	inhbb	Exon
chr9	39073358	39074245	*	0.587213	0.727888	0.105005	NS	CpG: 66	#N/A	-	Unannotated
chr9	39126326	39126552	*	7.33079e-07	6.47379e-06	1.23655	NS	CpG: 27	ENSDARG00000009738	cacnb4a	Promoter
chr9	42013617	42013942	*	0.352095	0.502199	-0.413504	NS	CpG: 31	ENSDARG00000069133	mstnb	Exon
chr9	42482732	42483288	*	0.0583585	0.132049	0.157226	NS	CpG: 48	#N/A		Intergenic
chr9	42894522	42894767	*	0.0608519	0.13657	-0.456698	NS	CpG: 19	ENSDARG00000036558	col18a1	Promoter
chr9	44717072	44717341	*	6.33145e-05	0.000379187	0.492209	NS	CpG: 23	ENSDARG00000014008	cwc22	Promoter
chr9	44792591	44792866	*	1.29755e-06	1.1097e-05	-3.48466	NS	CpG: 28	#N/A		Intergenic
chr9	45270256	45270688	*	0.0176255	0.0506121	-5.25912	NS	CpG: 43	ENSDARG00000079397	CERKL	Intron
chr9	45355120	45355626	*	0.0682009	0.149353	0.362216	NS	CpG: 47	ENSDARG00000079397	CERKL	Promoter
chr9	45358692	45359477	*	0.0537983	0.124212	-1.77872	NS	CpG: 70	#N/A	-	Unannotated
chr9	45360816	45361155	*	0.454765	0.608037	0.304475	NS	CpG: 28	ENSDARG00000019566	neurod	Promoter
chr9	45899687	45900086	*	0.595645	0.735861	-0.414911	NS	CpG: 34	ENSDARG00000018383	frzb	Exon
chr9	47794319	47794570	*	0.125462	0.238598	-0.757576	NS	CpG: 29	ENSDARG00000031422	igfbp2b	Exon
chr9	47890455	47890719	*	0.672551	0.796988	0.0542356	NS	CpG: 28	ENSDARG00000025348	igfbp5b	Exon
chr9	49514761	49515047	*	0.192281	0.327596	-1.77576	NS	CpG: 27	ENSDARG00000060649	lrp2a	Exon
chr9	49656143	49656521	*	1.55739e-06	1.31123e-05	-6.14493	NS	CpG: 29	ENSDARG00000060649	lrp2a	Exon
chr9	49736277	49736481	*	0.00979964	0.0310608	-3.18666	NS	CpG: 19	ENSDARG00000017882	rdh1	Exon
chr9	50469551	50469806	*	0.00268539	0.0105812	5.02243	NS	CpG: 20	#N/A		Intergenic
chr9	50722245	50722467	*	0.0814487	0.170857	-0.302003	NS	CpG: 21	#N/A		Intergenic
chr9	50823995	50824215	*	1.57259e-10	2.13086e-09	-9.96929	NS	CpG: 18	ENSDARG00000079741	CSRNP3	Exon
chr9	51707919	51708188	*	0.00467049	0.016848	-2.48146	NS	CpG: 21	#N/A		Intergenic
chr9	51799644	51799940	*	0.840058	0.9259	-0.483707	NS	CpG: 23	#N/A		Intergenic
chr9	52143803	52144040	*	0.00110919	0.00488766	-3.89947	NS	CpG: 20	#N/A		Intergenic
chr9	52314479	52314891	*	0.210439	0.349335	0.228554	NS	CpG: 45	#N/A		Intergenic
chr9	52475223	52475479	*	0.289166	0.436872	2.18386	NS	CpG: 22	#N/A		Intergenic
chr9	53533288	53534307	*	0.000247671	0.00128425	-6.0324	NS	CpG: 67	ENSDARG00000089190	TANC1 (1 of 2)	Exon
chr9	53941459	53941696	*	0.870317	0.948182	0.0352407	NS	CpG: 24	#N/A		Intergenic
chr9	54295388	54295662	*	0.101141	0.20126	-0.495868	NS	CpG: 36	ENSDARG00000060504	PFKL (1 of 2)	Promoter
chr9	54473926	54474142	*	0.000133989	0.000744844	-5.55014	NS	CpG: 17	ENSDARG00000060567	TRPM2	Intron
chr9	54517055	54517273	*	0.798633	0.894337	-0.295672	NS	CpG: 21	ENSDARG00000060567	TRPM2	Intron
chr9	54517055	54517273	*	0.798633	0.894337	-0.295672	NS	CpG: 21	ENSDARG00000086479	KHDRBS3	Intron
chr9	55031783	55032001	*	0.269081	0.416393	1.714	NS	CpG: 17	#N/A		Intergenic
chr9	55101843	55103192	*	3.50987e-11	5.12417e-10	1.49492	NS	CpG: 103	#N/A	-	Unannotated
chr9	55207302	55207697	*	0.00834526	0.0270038	-0.875675	NS	CpG: 41	#N/A		Intergenic
chr9	55292383	55292756	*	0.6478	0.779713	0.063366	NS	CpG: 32	#N/A		Intergenic
chr9	55311231	55311577	*	1.12394e-16	2.6061e-15	-13.128	NS	CpG: 25	#N/A	-	Unannotated
chr9	55941498	55941843	*	0.917615	0.97567	-0.00308217	NS	CpG: 30	ENSDARG00000053504	cog3	Promoter
chr9	55941498	55941843	*	0.917615	0.97567	-0.00308217	NS	CpG: 30	ENSDARG00000095874	cog3	Promoter
chr9	56183290	56183546	*	0.00488428	0.0174594	-6.60568	NS	CpG: 20	ENSDARG00000090119	#N/A	Exon
chr9	56377793	56378587	*	0.0138667	0.0415522	0.472681	NS	CpG: 65	ENSDARG00000006206	pou4f3	Exon
chr9	56382775	56383006	*	0.931267	0.983478	0.0234993	NS	CpG: 16	#N/A		Intergenic
chr9	57134175	57134420	*	0.511655	0.662097	0.0794904	NS	CpG: 17	#N/A	-	Unannotated
chr9	57423455	57424174	*	0.00300608	0.0116067	-1.78902	NS	CpG: 66	ENSDARG00000077761	nlgn4b	Exon
chr9	57517665	57517915	*	1	1	0	NS	CpG: 22	ENSDARG00000089336	sept10	Promoter
chr9	57556517	57556761	*	0.0468875	0.111583	1.74831	NS	CpG: 22	ENSDARG00000060401	SH3RF3	Exon
chr9	57570813	57571032	*	0.0438767	0.105989	-4.57103	NS	CpG: 21	ENSDARG00000060401	SH3RF3	Exon
chr9	57631405	57631732	*	0.000696604	0.00323045	-2.7957	NS	CpG: 31	ENSDARG00000077322	SOWAHC (2 of 3)	Promoter
chr9	57772177	57772625	*	0.0923448	0.187841	-3.39365	NS	CpG: 36	ENSDARG00000076309	MXRA5 (2 of 2)	Exon
chr9	57803904	57804140	*	0.000119719	0.000670676	-8.63804	NS	CpG: 19	ENSDARG00000002299	arsh	Exon
chr9	58007149	58007600	*	0.229124	0.371256	0.950703	NS	CpG: 33	ENSDARG00000086726	rab3gap1	Intron
chr9	58114706	58115725	*	0.0463558	0.11056	1.60049	NS	CpG: 72	#N/A	-	Unannotated
chr9	58141893	58142128	*	0.0235596	0.0643289	-7.23108	NS	CpG: 18	#N/A	-	Unannotated
chr9	58143057	58143276	*	3.22215e-06	2.51734e-05	3.95609	NS	CpG: 19	ENSDARG00000075426	CU639413.2	Exon
chr9	58147873	58148118	*	0.737152	0.846924	-0.300688	NS	CpG: 27	ENSDARG00000075426	CU639413.2	Exon
chr9	58171785	58172057	*	0	0	-79.1638	Hypo	CpG: 22	#N/A		Intergenic
chr10	48360	48587	*	0.865705	0.945516	0.167983	NS	CpG: 21	ENSDARG00000079995	OVOL3	Exon
chr10	103377	103663	*	0.316123	0.465585	-0.737919	NS	CpG: 30	ENSDARG00000036359	minal	Exon
chr10	124533	125362	*	0.036299	0.0904034	1.52487	NS	CpG: 57	ENSDARG00000058988	KCNJ15	Exon
chr10	134783	135302	*	0.511802	0.662097	0.31624	NS	CpG: 46	#N/A		Intergenic
chr10	147996	148781	*	0.343961	0.494993	1.5202	NS	CpG: 69	ENSDARG00000058985	KCNJ6	Exon
chr10	168440	168661	*	0.304788	0.453501	-0.919384	NS	CpG: 18	#N/A	-	Unannotated
chr10	196058	196412	*	2.23979e-10	3.00673e-09	-5.99375	NS	CpG: 28	ENSDARG00000086075	ttc3	Exon
chr10	220512	222377	*	0.57478	0.718227	0.22335	NS	CpG: 132	#N/A	-	Unannotated
chr10	258808	259081	*	0.125854	0.239135	1.86377	NS	CpG: 25	#N/A	-	Unannotated
chr10	259330	259580	*	0.0238515	0.0650441	-2.88792	NS	CpG: 24	#N/A	-	Unannotated
chr10	260989	261223	*	0.186383	0.319682	-1.12212	NS	CpG: 24	#N/A	-	Unannotated
chr10	306824	307318	*	2.55751e-08	2.78628e-07	-4.37628	NS	CpG: 37	#N/A	-	Unannotated
chr10	320294	320615	*	0.85229	0.937238	-0.117301	NS	CpG: 26	ENSDARG00000040621	lrrc32	Exon
chr10	400945	401765	*	1.3207e-09	1.62225e-08	4.56323	NS	CpG: 53	ENSDARG00000087585	FAM222A (2 of 2)	Exon
chr10	418223	418552	*	0.0457854	0.109501	2.6696	NS	CpG: 29	ENSDARG00000087910	DACT3 (1 of 2)	Exon
chr10	455721	456165	*	0.223446	0.364919	-0.936741	NS	CpG: 45	ENSDARG00000042872	zdhhc8a	Exon
chr10	637544	637818	*	0.109982	0.215393	-3.4151	NS	CpG: 22	ENSDARG00000069726	glis3	Intron
chr10	662741	663031	*	3.70677e-05	0.000233953	-7.45091	NS	CpG: 22	ENSDARG00000069726	glis3	Exon
chr10	927045	927471	*	0.0280728	0.0744369	-4.14702	NS	CpG: 32	#N/A		Intergenic
chr10	982147	982428	*	0.050663	0.119	2.48998	NS	CpG: 23	#N/A		Intergenic
chr10	1454349	1454864	*	0.0548944	0.126205	-1.36606	NS	CpG: 43	#N/A	-	Unannotated
chr10	1617633	1618030	*	0.00102907	0.00457644	-1.88392	NS	CpG: 30	#N/A	-	Unannotated
chr10	1744893	1745179	*	0.407146	0.559907	0.125468	NS	CpG: 25	ENSDARG00000092467	si:ch73-46j18.5	Promoter
chr10	1908946	1909198	*	0.190916	0.326167	0.804448	NS	CpG: 22	ENSDARG00000058868	apc	Exon
chr10	2315290	2315497	*	0.0712379	0.154444	-2.7293	NS	CpG: 16	ENSDARG00000067824	si:ch211-122m3.1	Exon
chr10	2707343	2707627	*	0.837711	0.924018	0.140665	NS	CpG: 28	ENSDARG00000038315	PDXP	Exon
chr10	2724659	2725134	*	0.641508	0.774153	0.839948	NS	CpG: 39	#N/A	-	Unannotated
chr10	2859283	2859601	*	2.04086e-05	0.000136984	2.44127	NS	CpG: 36	ENSDARG00000091726	AEBP1 (1 of 2)	Exon
chr10	2909441	2909662	*	0.644095	0.775777	-1.22768	NS	CpG: 17	#N/A	-	Unannotated
chr10	3022187	3022447	*	0.163828	0.289234	-1.86517	NS	CpG: 20	ENSDARG00000075747	zfyve16	Intron
chr10	3217358	3217620	*	1.29676e-06	1.1097e-05	3.33385	NS	CpG: 21	ENSDARG00000076724	pi4kaa	Intron
chr10	3366377	3366661	*	2.27564e-06	1.83404e-05	2.8692	NS	CpG: 23	ENSDARG00000008560	brap	Exon
chr10	3401512	3401848	*	0.800836	0.895416	0.016722	NS	CpG: 24	ENSDARG00000075446	naa25	Promoter
chr10	3435628	3435898	*	0.632918	0.767216	0.0292	NS	CpG: 30	ENSDARG00000020334	ptpn11a	Promoter
chr10	3736788	3737355	*	0.0188255	0.0533513	0.417014	NS	CpG: 50	#N/A		Intergenic
chr10	3747007	3747235	*	0.10685	0.210783	-3.90796	NS	CpG: 17	ENSDARG00000089527	TTC28 (2 of 2)	firstIntron
chr10	3754133	3754386	*	0.34636	0.496645	-1.27923	NS	CpG: 18	ENSDARG00000089527	TTC28 (2 of 2)	firstIntron
chr10	3816572	3816788	*	0.298461	0.446097	-1.73203	NS	CpG: 17	ENSDARG00000089527	TTC28 (2 of 2)	firstIntron
chr10	3834561	3834813	*	0.00394901	0.01466	4.55548	NS	CpG: 20	ENSDARG00000089527	TTC28 (2 of 2)	firstIntron
chr10	3837385	3837679	*	1.25834e-05	8.92987e-05	4.38808	NS	CpG: 20	ENSDARG00000089527	TTC28 (2 of 2)	firstIntron
chr10	4054068	4054441	*	0.58097	0.722963	0.1229	NS	CpG: 31	#N/A	-	Unannotated
chr10	4511318	4511740	*	0.921479	0.977503	0.0208324	NS	CpG: 32	ENSDARG00000075802	GRIN3A	Promoter
chr10	4811338	4811581	*	0.0942172	0.190621	-1.84495	NS	CpG: 23	ENSDARG00000069608	AKAP2	Exon
chr10	4836963	4837262	*	0.524113	0.673227	0.56439	NS	CpG: 36	ENSDARG00000069608	AKAP2	Intron
chr10	5139053	5139262	*	0.871578	0.949177	-0.016963	NS	CpG: 16	ENSDARG00000021082	sec31a	Promoter
chr10	5139053	5139262	*	0.871578	0.949177	-0.016963	NS	CpG: 16	ENSDARG00000059235	zgc:113274	Promoter
chr10	5162759	5163070	*	2.21584e-07	2.13508e-06	-0.789519	NS	CpG: 23	ENSDARG00000094577	CDC42SE2	Promoter
chr10	5404162	5404450	*	0.00342162	0.01298	-2.81895	NS	CpG: 26	#N/A	-	Unannotated
chr10	5571502	5571714	*	0.325382	0.475677	-2.23523	NS	CpG: 17	ENSDARG00000008186	syk	Exon
chr10	5659723	5660106	*	0.00305754	0.0117768	-2.32461	NS	CpG: 35	ENSDARG00000053210	psd3l	Intron
chr10	5780395	5780662	*	0.0147368	0.0437064	-2.55106	NS	CpG: 25	ENSDARG00000053210	psd3l	Intron
chr10	5945217	5945517	*	0.00249017	0.00989678	4.10831	NS	CpG: 25	#N/A	-	Unannotated
chr10	6161772	6163146	*	0.682823	0.806311	-0.0357202	NS	CpG: 136	#N/A	-	Unannotated
chr10	6191305	6191569	*	0.172756	0.301073	0.178627	NS	CpG: 31	#N/A	-	Unannotated
chr10	6800622	6800868	*	0.597952	0.737826	0.0317395	NS	CpG: 25	#N/A		Intergenic
chr10	6860161	6860373	*	0.0418575	0.101791	4.42624	NS	CpG: 17	ENSDARG00000078542	inpp5ja	Exon
chr10	6937584	6938476	*	0.00486109	0.0174052	-0.470711	NS	CpG: 71	#N/A	-	Unannotated
chr10	7002423	7002768	*	0.339295	0.489905	0.533406	NS	CpG: 32	ENSDARG00000053487	osbp2	Promoter
chr10	7061272	7061510	*	2.69036e-05	0.000173851	1.82508	NS	CpG: 20	#N/A	-	Unannotated
chr10	7065921	7066393	*	0.563159	0.70758	-0.631031	NS	CpG: 32	ENSDARG00000003157	NFKBIL1	Exon
chr10	7318153	7318483	*	0.249868	0.39498	0.134623	NS	CpG: 27	ENSDARG00000053381	PPAP2A (2 of 2)	Promoter
chr10	7412639	7412877	*	7.53487e-05	0.000442699	-0.888889	NS	CpG: 23	#N/A		Intergenic
chr10	7783988	7784472	*	0.525824	0.674349	-0.511547	NS	CpG: 41	ENSDARG00000030498	il6st	Exon
chr10	7894112	7894589	*	0.247533	0.392002	-0.179051	NS	CpG: 43	#N/A	-	Unannotated
chr10	7914921	7915220	*	8.39243e-08	8.54216e-07	-10.0587	NS	CpG: 22	ENSDARG00000088180	MAP3K1	firstIntron
chr10	8521817	8522110	*	0.108518	0.213104	-0.106101	NS	CpG: 26	#N/A		Intergenic
chr10	9479118	9479350	*	0.0015947	0.00673285	-6.37804	NS	CpG: 18	#N/A	-	Unannotated
chr10	10269274	10270810	*	0.00337897	0.012852	3.82639	NS	CpG: 104	#N/A		Intergenic
chr10	10666253	10666480	*	0.105908	0.209211	-7.07939	NS	CpG: 19	ENSDARG00000073914	fam163b	Exon
chr10	10829255	10829647	*	0.00978403	0.0310341	0.37417	NS	CpG: 40	#N/A	-	Unannotated
chr10	10831459	10831790	*	0.22233	0.363285	0.0946216	NS	CpG: 33	#N/A		Intergenic
chr10	11861567	11862565	*	0.0578239	0.131338	-1.44216	NS	CpG: 66	#N/A		Intergenic
chr10	12072115	12072378	*	0.0014147	0.00604349	-2.81495	NS	CpG: 20	ENSDARG00000044213	lpar1	Exon
chr10	12722228	12722502	*	2.58089e-05	0.000167526	-3.71111	NS	CpG: 22	#N/A		Intergenic
chr10	13153985	13158424	*	0.23317	0.375288	0.900769	NS	CpG: 318	#N/A		Intergenic
chr10	14586449	14586834	*	0.0517434	0.120714	1.00204	NS	CpG: 28	ENSDARG00000063614	SKOR2	Promoter
chr10	15081415	15081977	*	0.116063	0.224664	-3.19752	NS	CpG: 44	#N/A		Intergenic
chr10	15283614	15283877	*	0.034356	0.086963	-0.0993707	NS	CpG: 24	ENSDARG00000006257	vldlr	Promoter
chr10	16065150	16065454	*	0.90584	0.967666	-0.00727191	NS	CpG: 34	ENSDARG00000044299	lmnb1	Exon
chr10	16980778	16981360	*	0.378558	0.530756	-0.0337827	NS	CpG: 51	#N/A	-	Unannotated
chr10	17621945	17622862	*	0.0110856	0.0345558	0.424912	NS	CpG: 65	#N/A	-	Unannotated
chr10	17778069	17778291	*	0.218451	0.358925	-0.0579374	NS	CpG: 18	ENSDARG00000011743	pigo	Promoter
chr10	17881131	17881479	*	0.0726574	0.156816	0.447602	NS	CpG: 26	ENSDARG00000077596	si:ch211-269m17.1	Promoter
chr10	20390420	20390957	*	0.375816	0.52852	-0.239808	NS	CpG: 40	#N/A	-	Unannotated
chr10	21082704	21082917	*	0.20368	0.340986	1.7198	NS	CpG: 17	ENSDARG00000062720	pcdh1a	Intron
chr10	21462738	21463122	*	0.0517036	0.120714	-0.403599	NS	CpG: 37	#N/A		Intergenic
chr10	21604036	21604326	*	0.0219549	0.0607121	-1.34098	NS	CpG: 25	ENSDARG00000089562	BX957322.2	Promoter
chr10	21696414	21696855	*	7.11723e-10	8.91916e-09	-17.5985	Hypo	CpG: 40	ENSDARG00000092081	PCDHAC2 (1 of 2)	Exon
chr10	22256660	22256947	*	0.00191548	0.00784281	-0.761974	NS	CpG: 28	ENSDARG00000017615	tlx3b	Exon
chr10	22334938	22335197	*	2.8113e-43	1.50491e-41	-12.9955	NS	CpG: 25	#N/A		Intergenic
chr10	22582216	22582586	*	7.52347e-07	6.63044e-06	-6.6916	NS	CpG: 32	#N/A	-	Unannotated
chr10	22677702	22677957	*	0.168281	0.29577	-2.03618	NS	CpG: 21	ENSDARG00000079251	nlgn2b	Exon
chr10	22703750	22704062	*	0.0118417	0.036493	-3.49147	NS	CpG: 24	ENSDARG00000069190	zgc:172339	Exon
chr10	22705914	22706179	*	8.78495e-36	3.96787e-34	29.9746	Hyper	CpG: 20	ENSDARG00000069190	zgc:172339	Promoter
chr10	22976156	22976484	*	5.09813e-05	0.000310907	14.3943	NS	CpG: 27	ENSDARG00000056920	tmem88a	Exon
chr10	23319639	23320140	*	0.233268	0.375306	0.122791	NS	CpG: 48	#N/A	-	Unannotated
chr10	24221155	24221357	*	0.699459	0.818298	1.93548	NS	CpG: 15	#N/A		Intergenic
chr10	24499826	24500142	*	1.28865e-52	8.73058e-51	44.767	Hyper	CpG: 21	ENSDARG00000029051	GBE1 (2 of 2)	firstIntron
chr10	25155313	25155610	*	0.592219	0.732837	-0.111197	NS	CpG: 27	ENSDARG00000076121	smpd1	Promoter
chr10	25887420	25887764	*	0.100025	0.199497	5.38764	NS	CpG: 24	ENSDARG00000004445	GRM5 (1 of 2)	Exon
chr10	25893315	25893958	*	0.245211	0.389607	2.86459	NS	CpG: 43	ENSDARG00000004445	GRM5 (1 of 2)	Exon
chr10	26616780	26617234	*	0.509589	0.661295	-0.836401	NS	CpG: 32	#N/A	-	Unannotated
chr10	26752450	26752690	*	0.210071	0.348991	-0.284117	NS	CpG: 19	ENSDARG00000056678	trim47	Promoter
chr10	27064209	27064505	*	0.136897	0.25454	0.311259	NS	CpG: 21	#N/A		Intergenic
chr10	27324775	27325117	*	3.15959e-10	4.10179e-09	-1.96639	NS	CpG: 29	#N/A	-	Unannotated
chr10	27470334	27470539	*	0.348895	0.498947	-0.174825	NS	CpG: 18	ENSDARG00000069106	fam89b	Promoter
chr10	27470912	27471118	*	0.235463	0.377996	0.222112	NS	CpG: 18	ENSDARG00000069106	fam89b	Exon
chr10	27819482	27820000	*	1.15867e-05	8.24954e-05	-4.44189	NS	CpG: 39	ENSDARG00000056427	auts2	Exon
chr10	27858864	27859300	*	0.00785934	0.0259544	-0.27392	NS	CpG: 44	#N/A		Intergenic
chr10	28079201	28079404	*	0.555314	0.700361	0.64278	NS	CpG: 17	#N/A		Intergenic
chr10	28843399	28843718	*	1.0923e-224	3.15746e-222	30.2876	Hyper	CpG: 33	ENSDARG00000015917	rnft1	Exon
chr10	29200579	29201279	*	0.470489	0.62463	-0.2053	NS	CpG: 52	#N/A	-	Unannotated
chr10	29879275	29879584	*	0.221674	0.362983	-0.125786	NS	CpG: 26	#N/A	-	Unannotated
chr10	30800186	30800641	*	0.601194	0.740152	-0.385484	NS	CpG: 32	#N/A	-	Unannotated
chr10	30839919	30840250	*	1.03327e-05	7.46709e-05	-2.54799	NS	CpG: 27	#N/A		Intergenic
chr10	32435745	32435949	*	0.000842655	0.00382592	6.97574	NS	CpG: 19	ENSDARG00000005645	robo3	Exon
chr10	32564036	32564355	*	0.974666	1	-0.040404	NS	CpG: 23	#N/A		Intergenic
chr10	32764080	32764538	*	1.25507e-08	1.39897e-07	2.44666	NS	CpG: 40	ENSDARG00000061549	foxo1b	Exon
chr10	33448793	33449294	*	0.443713	0.597682	0.111483	NS	CpG: 34	ENSDARG00000023815	uvrag	Promoter
chr10	33516041	33516729	*	0.00534001	0.0187339	3.28436	NS	CpG: 50	#N/A	-	Unannotated
chr10	33844955	33845545	*	0.15422	0.276093	0.157969	NS	CpG: 46	ENSDARG00000061580	kctd7	Promoter
chr10	33858110	33858572	*	0.961248	1	0.035628	NS	CpG: 35	#N/A	-	Unannotated
chr10	33918334	33918551	*	0.000231473	0.00120924	-5.87522	NS	CpG: 20	ENSDARG00000078459	cux1a	Exon
chr10	34118926	34119160	*	5.41741e-09	6.17595e-08	10.3885	NS	CpG: 27	#N/A		Intergenic
chr10	34209023	34209284	*	0.00215145	0.00866174	-2.23222	NS	CpG: 27	ENSDARG00000074603	tbl2	Exon
chr10	34283091	34283352	*	0.343402	0.494352	1.47088	NS	CpG: 29	ENSDARG00000043357	TBL2 (2 of 2)	Exon
chr10	34622579	34622934	*	0.584286	0.725713	-0.576058	NS	CpG: 28	#N/A		Intergenic
chr10	35025035	35025319	*	0.604604	0.742652	-1.18921	NS	CpG: 22	#N/A	-	Unannotated
chr10	35029853	35030343	*	0.0002999	0.00150854	-5.38874	NS	CpG: 46	ENSDARG00000055973	zar1l	Exon
chr10	35454052	35454720	*	0.199675	0.33649	-0.165268	NS	CpG: 62	#N/A	-	Unannotated
chr10	35786623	35786936	*	0.00133127	0.00572658	-1.38326	NS	CpG: 36	ENSDARG00000018856	dclk1a	Intron
chr10	35893769	35894144	*	1.27127e-07	1.26427e-06	-4.50998	NS	CpG: 34	#N/A	-	Unannotated
chr10	35930505	35930881	*	0.714075	0.830311	-0.115489	NS	CpG: 31	ENSDARG00000068782	spg20a	Promoter
chr10	36209195	36209811	*	0.20735	0.346328	0.131359	NS	CpG: 54	#N/A	-	Unannotated
chr10	36271327	36271757	*	0.0358694	0.0897235	-0.299215	NS	CpG: 38	ENSDARG00000061378	smg8	Exon
chr10	36515957	36516209	*	1.46644e-11	2.23105e-10	-11.1461	NS	CpG: 21	ENSDARG00000079889	PHLDB2 (2 of 2)	Exon
chr10	36815768	36816061	*	0.205552	0.343855	-1.64091	NS	CpG: 23	ENSDARG00000076077	ovca2	Intron
chr10	37857147	37857633	*	0.242375	0.385949	-1.68587	NS	CpG: 38	ENSDARG00000068640	RSF1 (1 of 3)	Exon
chr10	37877652	37878014	*	0.00741367	0.0247084	0.193845	NS	CpG: 35	ENSDARG00000068640	RSF1 (1 of 3)	Promoter
chr10	37877652	37878014	*	0.00741367	0.0247084	0.193845	NS	CpG: 35	ENSDARG00000093503	RSF1 (2 of 3)	Promoter
chr10	38440480	38440993	*	0.0140352	0.0419411	-3.40204	NS	CpG: 38	ENSDARG00000008247	vezf1a	Exon
chr10	38560676	38560903	*	4.05234e-05	0.000252819	-11.1826	NS	CpG: 17	ENSDARG00000068714	KSR1 (1 of 2)	Exon
chr10	38601800	38602150	*	0.0317381	0.0819147	0.245694	NS	CpG: 35	ENSDARG00000004184	nf1b	Promoter
chr10	38833287	38834068	*	0.00188872	0.00774788	-0.140067	NS	CpG: 65	#N/A	-	Unannotated
chr10	39291074	39291409	*	0.462868	0.616968	0.771916	NS	CpG: 27	#N/A		Intergenic
chr10	39345552	39345822	*	6.99061e-32	2.91455e-30	-4.39383	NS	CpG: 26	#N/A		Intergenic
chr10	39515964	39516279	*	0.00295168	0.0114374	-0.260444	NS	CpG: 23	#N/A		Intergenic
chr10	39567788	39568009	*	0.127031	0.24062	0.929611	NS	CpG: 16	ENSDARG00000012314	usp25	Exon
chr10	39635972	39636213	*	8.35682e-10	1.03529e-08	-9.56594	NS	CpG: 17	#N/A	-	Unannotated
chr10	40133432	40133742	*	0.64176	0.774153	0.723177	NS	CpG: 23	ENSDARG00000024865	dscama	firstIntron
chr10	40228630	40228858	*	0.000349537	0.00172912	-8.08718	NS	CpG: 19	ENSDARG00000024865	dscama	Exon
chr10	40291044	40291286	*	0.378924	0.531032	1.30279	NS	CpG: 19	ENSDARG00000024865	dscama	Exon
chr10	40298182	40298383	*	2.2079e-05	0.000146383	-7.54978	NS	CpG: 19	ENSDARG00000024865	dscama	Exon
chr10	40670412	40670657	*	0.294813	0.443203	2.66425	NS	CpG: 18	ENSDARG00000002666	KCNJ1 (2 of 7)	Exon
chr10	40776970	40777192	*	0.00285518	0.0111332	3.27788	NS	CpG: 20	#N/A		Intergenic
chr10	41009717	41009928	*	1.89546e-06	1.56846e-05	-10.6028	NS	CpG: 16	ENSDARG00000075806	kirrel3a	firstIntron
chr10	41317947	41318224	*	0.0016441	0.00691446	0.727455	NS	CpG: 21	#N/A		Intergenic
chr10	41533534	41533748	*	0.211759	0.35072	4.15885	NS	CpG: 17	ENSDARG00000075383	#N/A	Exon
chr10	42305205	42305500	*	5.37678e-10	6.77724e-09	-4.99549	NS	CpG: 25	ENSDARG00000028053	bmp1b	Promoter
chr10	42634840	42635277	*	0.0318421	0.082061	-4.30455	NS	CpG: 30	#N/A	-	Unannotated
chr10	42716768	42717288	*	0.0302386	0.0787287	0.401199	NS	CpG: 43	ENSDARG00000036462	rab11fip1b	Promoter
chr10	43385071	43385314	*	0.348746	0.498899	-0.89541	NS	CpG: 17	#N/A	-	Unannotated
chr10	43828321	43828894	*	0.916773	0.975012	-0.0981057	NS	CpG: 42	ENSDARG00000017234	npy8ar	Exon
chr10	44055267	44055537	*	0.853748	0.93789	0.049139	NS	CpG: 25	ENSDARG00000089340	rhobtb2b	Promoter
chr10	44672747	44673078	*	0.450798	0.60441	0.460133	NS	CpG: 27	ENSDARG00000009401	vcanb	Exon
chr10	44686015	44686220	*	0.00811505	0.0265567	2.39635	NS	CpG: 22	ENSDARG00000009401	vcanb	Exon
chr10	45070023	45070275	*	0.576283	0.719482	-0.314471	NS	CpG: 34	ENSDARG00000029764	mef2ca	Exon
chr10	45301863	45302277	*	0.000143566	0.000789975	8.10618	NS	CpG: 41	#N/A	-	Unannotated
chr10	45668207	45668459	*	0.284037	0.431412	-0.707851	NS	CpG: 23	ENSDARG00000079958	hcar1-2	Exon
chr10	45710425	45710742	*	1.17245e-07	1.17408e-06	-2.63364	NS	CpG: 28	ENSDARG00000079483	CABZ01072096.1	Exon
chr10	45925625	45925829	*	0.0318602	0.082061	6.22505	NS	CpG: 20	#N/A	-	Unannotated
chr10	46451788	46452077	*	0.00993642	0.0314484	-2.07593	NS	CpG: 28	ENSDARG00000041100	PITPNM2	Exon
chr10	46489939	46490253	*	6.67669e-07	6.00625e-06	-6.61347	NS	CpG: 27	ENSDARG00000044426	snrnp35	Exon
chr10	46530446	46531265	*	0.107564	0.211519	-1.16974	NS	CpG: 88	#N/A	-	Unannotated
chr10	46571242	46571461	*	0.226817	0.368902	0.316499	NS	CpG: 17	#N/A		Intergenic
chr11	44974	45208	*	1	1	0	NS	CpG: 30	ENSDARG00000067809	ARFGAP1	Intron
chr11	85661	85865	*	5.12267e-11	7.40397e-10	5.77802	NS	CpG: 21	#N/A		Intergenic
chr11	138976	139210	*	0.141946	0.260357	-2.52038	NS	CpG: 19	#N/A	-	Unannotated
chr11	236064	236440	*	0.000504066	0.00240179	-2.88081	NS	CpG: 28	#N/A		Intergenic
chr11	295899	296124	*	0.448915	0.603004	-0.0636866	NS	CpG: 24	ENSDARG00000076518	mettl1	Intron
chr11	431994	432244	*	0.975438	1	0.048662	NS	CpG: 22	#N/A	-	Unannotated
chr11	444293	444603	*	0.449937	0.603955	1.02638	NS	CpG: 30	ENSDARG00000004282	zgc:77375	Exon
chr11	717837	718165	*	0.0582337	0.131992	1.06407	NS	CpG: 31	ENSDARG00000078971	CABZ01061873.1	Promoter
chr11	1202210	1202702	*	1.99778e-06	1.64323e-05	4.06236	NS	CpG: 40	#N/A	-	Unannotated
chr11	1255940	1256763	*	0.00121279	0.00529575	2.64163	NS	CpG: 56	#N/A		Intergenic
chr11	2134859	2135260	*	0.00901635	0.028895	-3.53478	NS	CpG: 31	ENSDARG00000063611	SMUG1	Exon
chr11	2436596	2436800	*	0.0566615	0.129376	0.144006	NS	CpG: 15	ENSDARG00000090821	tp53rk	Exon
chr11	2466295	2466502	*	7.40533e-14	1.40216e-12	23.1346	Hyper	CpG: 16	ENSDARG00000002898	DGKA (2 of 2)	Intron
[truncated: 2,388 more rows]
