# Supplementary material for: Depletion of tet2 results in age-dependent changes in DNA methylation and gene expression in a zebrafish model of myelodysplastic syndrome
Source: Front Hematol. Author manuscript; Available in PMC 2023 Nov 7. (PMC10629367; doi:10.3389/frhem.2023.1235170)
Supplement: Supplementary Table 4 [file NIHMS1938866-supplement-Supplementary_Table_4.xlsx]

## Sheet: SupplementaryTable4
Supplementary Table 4: Comparison of differentially methylated promoters identified in HSPCs of 4-month-old tet2 mut fish compared to 4-month-old tet2 mut and HSPCs of 15-month-old tet2 mut compared to 4-month-old tet2 mut
Promoter Location	4-month-old tet2mut compared to 4-month-old tet2wt (Values indicate %methylation difference)	15-month-old tet2mut compared to 15-month-old tet2mut (Values indicate %methylation difference)	Gene id(Zv9)	Gene symbol(Zv9)	gene_biotype	HumanGene
chr1:1468426-1469176		20.8631526082172	ENSDARG00000002791	atp1a1	protein_coding	ATP1A3
chr1:20123737-20124487	21.5604395604396		ENSDARG00000088676	CT573191.1	miRNA	#N/A
chr1:35076412-35077162	74.2587176602925	-55.15627303553	ENSDARG00000058255	KCTD15	protein_coding	KCTD15
chr1:37213938-37214688		-20.3402526625941	ENSDARG00000082897	5S_rRNA	rRNA	#N/A
chr1:46746720-46747470	16.7793846101232		ENSDARG00000095834	si:dkey-251i8.2	processed_transcript	#N/A
chr1:5034745-5035495	17.6033934252386	-16.7741935483871	ENSDARG00000017537	prkag3	protein_coding	PRKAG3
chr1:60031124-60031874		-17.4695212607791	ENSDARG00000052134	zgc:111991	protein_coding	ERI2
chr1:60304960-60305710		-37.0312095312095	ENSDARG00000007015	olfm2b	protein_coding	OLFM2
chr1:8728280-8729030		17.4871754606365	ENSDARG00000057612	ugt5b4	protein_coding	#N/A
chr1:8728309-8729059		17.4871754606365	ENSDARG00000091916	ugt5b2	protein_coding	#N/A
chr1:8728309-8729059		17.4871754606365	ENSDARG00000094549	ugt5b3	protein_coding	#N/A
chr10:16928467-16929217		51.3264237072514	ENSDARG00000078105	depdc5	protein_coding	DEPDC5
chr10:21869252-21870002	31.9870176703931		ENSDARG00000075978	pcdh1g30	protein_coding	PCDHGC4;PCDHGC3
chr10:22705754-22706504		30.4813679471214	ENSDARG00000069190	zgc:172339	protein_coding	#N/A
chr10:23228818-23229568		-19.592039933978	ENSDARG00000069333	FP102052.1	protein_coding	FMO2
chr10:2613596-2614346	34.0786343080674		ENSDARG00000089361	wu:fb59d01	protein_coding	#N/A
chr10:2975905-2976655		16.9800583311597	ENSDARG00000085009	5S_rRNA	rRNA	#N/A
chr10:37358310-37359060		-26.1375661375661	ENSDARG00000043142	or108-3	protein_coding	OR51D1
chr10:45496111-45496861	40.2037617554859		ENSDARG00000014059	cldn5b	protein_coding	CLDN5
chr10:45544174-45544924	31.4332200656569		ENSDARG00000024548	cryba4	protein_coding	CRYBA4
chr10:45966586-45967336		16.7778704475952	ENSDARG00000091350	MYO18B	protein_coding	MYO18B
chr11:11562336-11563086		-35.042735042735	ENSDARG00000086676	Metazoa_SRP	misc_RNA	#N/A
chr11:12241570-12242320	27.9310344827586		ENSDARG00000087060	Metazoa_SRP	misc_RNA	#N/A
chr11:12566248-12566998	26.0195035460993		ENSDARG00000088806	Metazoa_SRP	misc_RNA	#N/A
chr11:12723707-12724457	16.6508759001712		ENSDARG00000091091	Metazoa_SRP	misc_RNA	#N/A
chr11:147754-148504		75.681472724202	ENSDARG00000089083	itga7	protein_coding	ITGA6
chr11:16511843-16512593	41.2946428571429	-42.8762095428762	ENSDARG00000091685	Metazoa_SRP	misc_RNA	#N/A
chr11:21636115-21636865	-16.8123945390397	-16.8641470888662	ENSDARG00000084613	5S_rRNA	rRNA	#N/A
chr11:724565-725315	19.0837000082114		ENSDARG00000040113	TAMM41	protein_coding	TAMM41
chr12:18940192-18940942	15.7337098230753		ENSDARG00000029121	#N/A	protein_coding	FAM13A
chr12:25206214-25206964	16.4664782860074		ENSDARG00000089871	#N/A	protein_coding	KIAA1462
chr12:27505376-27506126	19.1000571858		ENSDARG00000073711	mmrn2b	protein_coding	MMRN1
chr12:28607129-28607879	15.5279780704368	17.9637820405308	ENSDARG00000074688	FBRS	protein_coding	FBRS
chr12:291311-292061		-23.2674532411352	ENSDARG00000078835	ICT1	protein_coding	ICT1
chr12:39177732-39178482	31.234335839599		ENSDARG00000084343	5S_rRNA	rRNA	#N/A
chr12:49845114-49845864	15.6033940917662		ENSDARG00000053520	C12H7orf62	protein_coding	C7orf62
chr13:12475478-12476228	27.106450432874		ENSDARG00000033440	metap1	protein_coding	METAP1
chr13:17751167-17751917	29.0555893811508	-19.4203148098683	ENSDARG00000003146	si:dkey-27m7.4	protein_coding	#N/A
chr13:22616477-22617227	48.0834055254874		ENSDARG00000056322	ldb3a	protein_coding	LDB3
chr13:24502411-24503161		18.3709114004446	ENSDARG00000055618	acta1b	protein_coding	ACTA1
chr13:25678664-25679414	19.3721250059278		ENSDARG00000022503	pkd2l1	protein_coding	PKD2L1
chr13:2941681-2942431		-29.066985645933	ENSDARG00000014840	prph2b	protein_coding	PRPH2
chr13:39959476-39960226	24.7766267744206		ENSDARG00000059850	slc35f3b	protein_coding	SLC35F3
chr13:53051-53801		20.3538298605351	ENSDARG00000063681	#N/A	protein_coding	CCDC88A
chr14:23116247-23116997		18.5432185890901	ENSDARG00000079122	tmx2a	protein_coding	TMX2
chr14:23299722-23300472		-15.4172015404365	ENSDARG00000076230	ATP10B	protein_coding	ATP10B
chr14:23459695-23460445	24.8455052123942	-28.6712881913317	ENSDARG00000003229	gdf9	protein_coding	GDF9
chr14:2509983-2510733	21.5839243498818		ENSDARG00000091043	pcdh2ab6	protein_coding	PCDHA2
chr14:25240405-25241155	43.7046004842615	-42.9433962264151	ENSDARG00000018004	nkx2.5	protein_coding	NKX2-5
chr14:29101903-29102653	23.5445371460223	-48.1629948959121	ENSDARG00000033501	zgc:64189	protein_coding	TSC22D3
chr14:2919375-2920125		43.8009167402582	ENSDARG00000078190	#N/A	protein_coding	PCDHB1;PCDHGB2
chr14:29587774-29588524	35.3814602132896		ENSDARG00000034610	insb	protein_coding	INS-IGF2
chr14:30810459-30811209		22.0394928854728	ENSDARG00000073709	FAM149A	protein_coding	FAM149A
chr14:3374595-3375345		-16.1798440291475	ENSDARG00000075157	bicc2	protein_coding	BICC1
chr14:33819742-33820492		20.2748828107223	ENSDARG00000036292	cdx4	protein_coding	CDX4
chr14:39037178-39037928		-23.5947446837329	ENSDARG00000085407	5S_rRNA	rRNA	#N/A
chr14:48346047-48346797	19.5721490157801		ENSDARG00000075727	CR847510.1	protein_coding	MAP1LC3C
chr14:48494502-48495252	37.6933274414494		ENSDARG00000093006	CR383676.4	protein_coding	HRASLS5;RARRES3;PLA2G16
chr14:667498-668248	20.5207348281933	38.3271984254571	ENSDARG00000011029	CHRNA9 (1 of 2)	protein_coding	CHRNA9
chr15:12960796-12961546	17.2042278820882		ENSDARG00000062416	scn4ba	protein_coding	SCN4B
chr15:15848277-15849027	-20.9781931464174	50.5026455026455	ENSDARG00000083680	5S_rRNA	rRNA	#N/A
chr15:24222273-24223023	-22.283533260423		ENSDARG00000090481	TUSC5 (1 of 2)	protein_coding	TUSC5
chr15:26917469-26918219		-26.8434649486509	ENSDARG00000091520	5S_rRNA	rRNA	#N/A
chr15:30340235-30340985		-39.4986345416905	ENSDARG00000025903	lgals9l1	protein_coding	LGALS9C
chr15:33995340-33996090	23.2465429176529		ENSDARG00000013598	tnfb	protein_coding	LTA
chr15:34568682-34569432		40.3703703703704	ENSDARG00000091118	5S_rRNA	rRNA	#N/A
chr15:36548880-36549630	18.4516142223313	-23.3626933097497	ENSDARG00000012381	zgc:63663	protein_coding	HSPA8
chr15:36652596-36653346	-19.3146605902953	23.9929667519182	ENSDARG00000086025	CR944667.2	protein_coding	CD33
chr15:37058077-37058827		27.4463082983861	ENSDARG00000039065	BX571707.1	protein_coding	TRPC2
chr15:3818827-3819577	18.3152884693212	-20.3916440442296	ENSDARG00000042863	clrn1	protein_coding	CLRN1
chr15:45459946-45460696	17.8070175438597		ENSDARG00000027602	LRFN1	protein_coding	LRFN1
chr16:1388745-1389495		-15.6816324801463	ENSDARG00000058992	cers2b	protein_coding	CERS2
chr16:30749692-30750442	-31.4285714285714	35.6923076923077	ENSDARG00000079788	fam171a1	protein_coding	FAM171A1
chr16:44486273-44487023		-15.2352394383094	ENSDARG00000004939	mtdhb	protein_coding	MTDH
chr16:49404412-49405162		16.0326438267615	ENSDARG00000091588	5S_rRNA	rRNA	#N/A
chr17:15742164-15742914		33.9726270885176	ENSDARG00000083936	5S_rRNA	rRNA	#N/A
chr17:16026879-16027629		-21.8324875836752	ENSDARG00000084885	5S_rRNA	rRNA	#N/A
chr17:22589641-22590391	-57.6923076923077	49.5538778311599	ENSDARG00000007918	ttc27	protein_coding	TTC27
chr17:284339-285089	53.6467974824139		ENSDARG00000078852	KLHDC2	protein_coding	KLHDC2
chr17:30263868-30264618	24.6125976209972	-23.3910709824159	ENSDARG00000054414	spata17	protein_coding	SPATA17
chr17:30605095-30605845	31.7418142780462	-34.2031564514717	ENSDARG00000054537	NHSL1 (1 of 2)	protein_coding	NHSL1
chr17:30653565-30654315	19.246569127298	23.3981322122845	ENSDARG00000091222	SLC22A14	protein_coding	SLC22A14
chr17:320977-321727		-15.1353568498769	ENSDARG00000083803	5S_rRNA	rRNA	#N/A
chr17:4346095-4346845		-25.6497175141243	ENSDARG00000043799	KLHL29 (2 of 2)	protein_coding	KLHL29
chr17:47669224-47669974	22.5419664268585		ENSDARG00000085114	5S_rRNA	rRNA	#N/A
chr17:50777637-50778387	55.0525986446637	-33.770785592573	ENSDARG00000060126	acyp1	protein_coding	ACYP1
chr17:53415405-53416155		-26.7412975449237	ENSDARG00000090922	ANGEL1 (2 of 2)	protein_coding	#N/A
chr17:6145726-6146476	15.6583767110083		ENSDARG00000076241	txlnbb	protein_coding	TXLNB
chr17:9801199-9801949	-25.3057316142196		ENSDARG00000032553	egln3	protein_coding	EGLN3
chr17:9801568-9802318	-29.0422991642504		ENSDARG00000090663	5S_rRNA	rRNA	#N/A
chr18:10373733-10374483	18.9284662937886		ENSDARG00000042188	TTC38	protein_coding	TTC38
chr18:18481975-18482725	35.2688611735841	-30.5079825834543	ENSDARG00000094021	si:ch211-223o1.4p	pseudogene	#N/A
chr18:23806208-23806958	19.8610866889397		ENSDARG00000040926	nr2f2	protein_coding	NR2F2
chr18:25688793-25689543	-18.9081939081939		ENSDARG00000074414	sema4ba	protein_coding	SEMA4B
chr18:28318130-28318880	26.13752124572		ENSDARG00000093015	si:ch211-174j14.2	protein_coding	#N/A
chr18:34804802-34805552		50.5512341021479	ENSDARG00000093973	si:dkey-284g18.1	processed_transcript	#N/A
chr18:35003991-35004741	38.6164021164021	-57.1681760638816	ENSDARG00000010758	capn12	protein_coding	#N/A
chr18:38086449-38087199		-15.7781575610563	ENSDARG00000061576	colm	protein_coding	GLDN
chr18:39266172-39266922	59.8578520551324		ENSDARG00000094126	si:ch211-202c21.7	protein_coding	#N/A
chr18:49621997-49622747	-17.4076495586793		ENSDARG00000076845	P2RY1	protein_coding	P2RY1
chr18:737217-737967	29.9116053607072	-41.3057324840764	ENSDARG00000042703	parp6a	protein_coding	PARP6
chr19:50239489-50240239	-24.0646993455982	31.239453903973	ENSDARG00000077730	#N/A	protein_coding	TRAK1
chr19:9772050-9772800	24.7640656341455		ENSDARG00000062954	clk2a	protein_coding	CLK2
chr2:24539524-24540274	26.02023796286		ENSDARG00000056367	mpv17l2	protein_coding	MPV17L2
chr2:37015421-37016171	30.2194357366771		ENSDARG00000038700	gpr160	protein_coding	GPR160
chr2:37702532-37703282		-15.5320243505102	ENSDARG00000023181	pcp4l1	protein_coding	PCP4L1
chr2:3921757-3922507	21.0497835497835		ENSDARG00000086314	CU633991.1	protein_coding	#N/A
chr2:42213121-42213871		29.195020746888	ENSDARG00000093401	CRH (2 of 2)	protein_coding	CRH
chr2:47302841-47303591	32.7324973876698		ENSDARG00000085686	5S_rRNA	rRNA	#N/A
chr2:48420460-48421210		22.3948411442296	ENSDARG00000039650	itm2cb	protein_coding	ITM2C
chr2:49309176-49309926		22.1285563751317	ENSDARG00000084045	5S_rRNA	rRNA	#N/A
chr2:54608670-54609420	27.454904769695		ENSDARG00000079719	ABHD8 (1 of 2)	protein_coding	ABHD8
chr20:2153034-2153784		-50.4571450972876	ENSDARG00000043847	tmem244	protein_coding	TMEM244
chr20:2160524-2161274		-22.3330079486822	ENSDARG00000025983	l3mbtl3	protein_coding	RP11-73O6.4;L3MBTL3;NA
chr20:22444979-22445729	27.0201643017177		ENSDARG00000043317	kita	protein_coding	KIT
chr20:2300442-2301192	20.5248447204969		ENSDARG00000094978	si:ch73-18b11.2	protein_coding	RP3-324N14.2
chr20:23413352-23414102		30.1239953341962	ENSDARG00000019706	zar1	protein_coding	ZAR1
chr20:2890398-2891148		15.0943396226415	ENSDARG00000011468	HTR1E	protein_coding	HTR1E
chr20:32227278-32228028		-17.1694599627561	ENSDARG00000094668	si:ch211-51a19.5	protein_coding	#N/A
chr20:46076008-46076758	20.5106048703849		ENSDARG00000069214	taar10	protein_coding	#N/A
chr20:47157495-47158245	16.3796156911361		ENSDARG00000083952	5S_rRNA	rRNA	#N/A
chr20:54547963-54548713		-24.5774647887324	ENSDARG00000091737	zp2.2	protein_coding	ZP4;ZP1;NA
chr20:7502041-7502791		17.8245371967345	ENSDARG00000076945	dsg2	processed_transcript	#N/A
chr21:160281-161031	-59.8214285714286		ENSDARG00000090443	RALGDS (2 of 2)	protein_coding	RGL1
chr21:2680374-2681124	22.0782485438122	-25.1795946531656	ENSDARG00000093414	si:dkey-50i6.5	protein_coding	#N/A
chr21:41932476-41933226		-25.861059127432	ENSDARG00000086551	IRS4 (2 of 2)	protein_coding	IRS4
chr21:43818806-43819556		-18.9227439227439	ENSDARG00000087356	CABZ01050100.1	protein_coding	SLC22A5
chr21:761455-762205		27.1276871276871	ENSDARG00000089654	UHRF2 (2 of 3)	protein_coding	UHRF2
chr22:15927384-15928134		21.3194444444444	ENSDARG00000084226	5S_rRNA	rRNA	#N/A
chr22:1645212-1645962		-30.5555555555556	ENSDARG00000071741	zgc:112977	protein_coding	#N/A
chr22:16489844-16490594		67.6539145743353	ENSDARG00000057016	cdc14ab	protein_coding	CDC14A
chr22:22076798-22077548	23.6176405308408		ENSDARG00000008767	si:dkey-42p8.3	protein_coding	TLE4
chr22:372920-373670	36.205194035746	-37.2689969278364	ENSDARG00000078223	ora4	protein_coding	#N/A
chr22:38617165-38617915	-20.3861003861004		ENSDARG00000086824	5S_rRNA	rRNA	#N/A
chr22:991171-991921		-16.5305584826133	ENSDARG00000080791	5S_rRNA	rRNA	#N/A
chr23:28934973-28935723	-31.3802648422829	22.4192343848071	ENSDARG00000055739	ribc1	protein_coding	RIBC1
chr23:32171662-32172412	17.7677419354839	-19.9519230769231	ENSDARG00000093702	C23H1orf115 (2 of 2)	protein_coding	C1orf115;PAPD4;NA
chr23:41168910-41169660	48.6594835369891		ENSDARG00000041644	TMEM27	protein_coding	TMEM27
chr23:43183759-43184509		21.8534798534799	ENSDARG00000038123	myl9a	protein_coding	MYL9
chr23:569112-569862		24.7601112007892	ENSDARG00000025386	lsm14b	protein_coding	LSM14B
chr24:19837695-19838445		-26.8181818181818	ENSDARG00000086713	5S_rRNA	rRNA	#N/A
chr24:22599218-22599968	17.6121681935635		ENSDARG00000092476	si:rp71-1f1.4	protein_coding	#N/A
chr24:25677057-25677807	20.8079268292683		ENSDARG00000075222	fam123a	protein_coding	AMER2;FAM123A;FAM123B
chr24:31212228-31212978	25.9687680740312		ENSDARG00000015167	abcd3a	protein_coding	ABCD3
chr24:33401368-33402118	-29.4032786885246		ENSDARG00000034518	trdmt1	protein_coding	TRDMT1
chr24:37835754-37836504	22.0329024676851	50.9088581669227	ENSDARG00000025081	grnb	protein_coding	GRN
chr24:41589348-41590098		-17.3513165656674	ENSDARG00000067859	scospondin	protein_coding	MUC19;SSPO;NA
chr24:42397-43147	28.512841058872	-17.8106214689266	ENSDARG00000017649	CDH7 (2 of 2)	protein_coding	CDH7
chr25:20490593-20491343	21.9395583087639		ENSDARG00000004577	#N/A	protein_coding	TMEM178B
chr25:23612254-23613004		17.1091571575757	ENSDARG00000023214	MOB2 (1 of 2)	protein_coding	MOB2
chr25:27761890-27762640	47.4062968515742	-45.9373294962182	ENSDARG00000092825	EFCAB10	protein_coding	EFCAB10
chr25:36122627-36123377		18.0333333333333	ENSDARG00000068941	zgc:113983	protein_coding	HIST2H3A;HIST1H3B
chr25:36752277-36753027		-24.8027722480277	ENSDARG00000006169	lrrk2	protein_coding	LRRK2
chr25:38153835-38154585	23.6416902699693		ENSDARG00000090108	DBNDD1	protein_coding	DBNDD1
chr25:6659541-6660291	-19.2738791423002	31.8621134020619	ENSDARG00000045926	crabp1a	protein_coding	CRABP1
chr3:18954401-18955151	15.6255508587348		ENSDARG00000078149	grin2ca	protein_coding	GRIN2C
chr3:37818550-37819300	58.3506493506494		ENSDARG00000006849	asic2	protein_coding	ASIC2
chr3:39621474-39622224	19.914629063442	-28.952604946948	ENSDARG00000090340	FAM83G (2 of 2)	protein_coding	FAM83G
chr3:5621094-5621844		-22.0746048332255	ENSDARG00000079628	CU681842.2	protein_coding	UMOD
chr3:6825159-6825909		21.6827180310326	ENSDARG00000038260	cygb1	protein_coding	CYGB
chr4:11676747-11677497	-19.1965012678252		ENSDARG00000008720	lmo3	protein_coding	LMO3
chr4:13243759-13244509		20.6498521628418	ENSDARG00000062808	si:dkey-234l24.4p	pseudogene	#N/A
chr4:15862102-15862852		-30.5009931582432	ENSDARG00000056859	C4H12orf39	protein_coding	C12orf39
chr4:33798786-33799536		-18.780413825845	ENSDARG00000091706	U1	snRNA	#N/A
chr4:58666827-58667577		-52.5655496134656	ENSDARG00000054957	si:ch73-266f23.2	protein_coding	#N/A
chr4:59851972-59852722		22.0422803029643	ENSDARG00000061753	KCNA5	protein_coding	KCNA5
chr4:61419550-61420300		15.9968875522106	ENSDARG00000068857	gbp4	protein_coding	GBP6
chr4:6303102-6303852	15.3726708074534		ENSDARG00000084778	5S_rRNA	rRNA	#N/A
chr5:21895129-21895879	16.4718194449122		ENSDARG00000086374	isg15	protein_coding	ISG15
chr5:27288905-27289655	15.8084914182475		ENSDARG00000030311	TMC2 (1 of 2)	protein_coding	TMC2
chr5:32353742-32354492	25.0541125541125		ENSDARG00000055647	ftr82	protein_coding	TRIM47
chr5:34904056-34904806	17.1435972641773		ENSDARG00000082793	SNORD24	snoRNA	#N/A
chr5:37119673-37120423	30.363605471073	-31.070604975222	ENSDARG00000093818	#N/A	protein_coding	CH25H
chr5:37572841-37573591	-16.3797801798528		ENSDARG00000067981	C5HXorf56	protein_coding	CXorf56
chr5:38105136-38105886		-56.831412061363	ENSDARG00000094666	si:ch73-223d24.4	processed_transcript	#N/A
chr5:43678260-43679010	23.7870824827347	-36.5847053145278	ENSDARG00000092285	cenpv	protein_coding	CENPV
chr5:43941298-43942048		58.841879823817	ENSDARG00000093054	si:ch211-207c6.5	processed_transcript	#N/A
chr5:45809056-45809806		-25.7480526457158	ENSDARG00000075126	#N/A	protein_coding	TMEM8B
chr5:72977451-72978201	47.681015026128		ENSDARG00000051940	ugt2a4	protein_coding	UGT2A1
chr5:9918552-9919302	17.7460859999607		ENSDARG00000076932	CT025934.1	protein_coding	#N/A
chr6:24929314-24930064	18.8016229531952		ENSDARG00000089065	BX537296.3	miRNA	#N/A
chr6:37351292-37352042		40.2354214328432	ENSDARG00000032206	cthl	protein_coding	CTH
chr6:38826522-38827272		-48.3141229464759	ENSDARG00000026109	slc48a1b	protein_coding	SLC48A1
chr6:4767324-4768074	15.6908943785996	-16.6591274328909	ENSDARG00000063264	PCDH9	protein_coding	PCDH9
chr7:14245539-14246289	25.4277322348469		ENSDARG00000062956	DAGLA	protein_coding	DAGLA
chr7:31423050-31423800		-46.28542382988	ENSDARG00000077167	NMB (1 of 2)	protein_coding	NMB
chr7:37793737-37794487		-48.9477608848751	ENSDARG00000026862	aktip	protein_coding	AKTIP
chr7:51904966-51905716	47.8990277480761	-45.9550856917723	ENSDARG00000044815	SERINC4	protein_coding	RP11-296A16.1;SERINC4;SERINC5
chr7:6030407-6031157		35.8123773854111	ENSDARG00000087434	FP236789.2	protein_coding	#N/A
chr7:64100716-64101466	19.3214682744056	-39.1518116542968	ENSDARG00000060610	pcdh7b	protein_coding	PCDH7
chr7:6749867-6750617		29.0191833276054	ENSDARG00000078724	wu:fe11b02	protein_coding	HIST1H2BD
chr7:68666173-68666923		19.8232323232323	ENSDARG00000074602	MRVI1	protein_coding	MRVI1
chr7:76825474-76826224		19.4132654897561	ENSDARG00000078294	zgc:173552	protein_coding	#N/A
chr8:11975437-11976187	19.2168250762181		ENSDARG00000023443	tjp2b	protein_coding	TJP2
chr8:19194187-19194937	-23.2451667006641		ENSDARG00000082252	5S_rRNA	rRNA	#N/A
chr8:21025840-21026590	42.7698412698413		ENSDARG00000021959	zgc:101100	protein_coding	DMBX1
chr8:27770959-27771709		-16.4396673120929	ENSDARG00000017055	zymnd12	protein_coding	ZMYND12
chr8:44664385-44665135		21.4434452454234	ENSDARG00000053509	kazald3	protein_coding	KAZALD1
chr8:498654-499404	41.4174403183024	-37.5585253625181	ENSDARG00000046024	wibg	protein_coding	WIBG
chr8:54742145-54742895		-18.2116513623363	ENSDARG00000078176	CABZ01070468.1	protein_coding	PHYHIP
chr8:56172370-56173120	-17.2267189927234		ENSDARG00000087726	APEH (2 of 3)	protein_coding	APEH
chr8:7927853-7928603	29.640092879257		ENSDARG00000076943	lhfpl4b	protein_coding	#N/A
chr9:19985841-19986591	29.3108898372056		ENSDARG00000086103	slc37a1	protein_coding	SLC37A1
chr9:28901325-28902075	35.1503759398496	-42.3529411764706	ENSDARG00000056923	dbr1	protein_coding	DBR1
chr9:32779914-32780664	15.7036307345905		ENSDARG00000001835	nalcn	protein_coding	NALCN
chr9:45496795-45497545		-68.4209962564067	ENSDARG00000038941	ppp1r1c	protein_coding	PPP1R1C
chr9:52824177-52824927		18.8220838794233	ENSDARG00000090402	TANK (2 of 2)	protein_coding	TANK
chr9:7580342-7581092		-53.6047652510574	ENSDARG00000058656	desma	protein_coding	DES
