# Supplementary material for: Depletion of tet2 results in age-dependent changes in DNA methylation and gene expression in a zebrafish model of myelodysplastic syndrome
Source: Front Hematol. Author manuscript; Available in PMC 2023 Nov 7. (PMC10629367; doi:10.3389/frhem.2023.1235170)
Supplement: Supplementary Table 5 [file NIHMS1938866-supplement-Supplementary_Table_5.xlsx]

## Sheet: SupplementaryTable5A
Supplementary Table 5A List of all the promoter analyzed for differential methylation analysis in 15-month-old tet2 wt compared to 4-month-old tet2 wt
chr	Promoter start	Promoter end	strand	pvalue	qvalue	methylation difference	methylation Group ( Hyper : Hypermethylated ; Hypo : Hypomethylated ; NS : Not significant	Gene id(Zv9)	Gene Symbol(Zv9)	HumanGene	gene_biotype
chr1	65987	66737	-	0.658459	0.818323	0.0609668	NS	ENSDARG00000029936	grtp1a	GRTP1	protein_coding
chr1	92796	93546	+	0.0954893	0.232234	2.95165	NS	ENSDARG00000075108	tmco3	TMCO3	protein_coding
chr1	101432	102182	+	0.0579879	0.167013	-0.390117	NS	ENSDARG00000016304	tfdp1b	TFDP3;TFDP1	protein_coding
chr1	212636	213386	-	0.313389	0.497284	0.263217	NS	ENSDARG00000007804	gas6	GAS6	protein_coding
chr1	293148	293898	+	0.0229905	0.0843589	-0.16319	NS	ENSDARG00000078751	TPP2	TPP2	protein_coding
chr1	368422	369172	+	0.894756	0.993082	0.0231631	NS	ENSDARG00000011299	blzf1	BLZF1	protein_coding
chr1	368477	369227	-	0.894756	0.993082	0.0231631	NS	ENSDARG00000023678	ercc5	ERCC5	protein_coding
chr1	565649	566399	+	1.87069e-05	0.000215514	3.85587	NS	ENSDARG00000090704	ildr1a	ILDR1	protein_coding
chr1	570955	571705	+	1	1	0	NS	ENSDARG00000070643	tmem39a	TMEM39A	protein_coding
chr1	578746	579496	-	0.706121	0.854203	0.0402815	NS	ENSDARG00000040546	C1H11orf73	C11orf73	protein_coding
chr1	603750	604500	-	0.728318	0.871784	0.0343613	NS	ENSDARG00000027857	cep97	CEP97	protein_coding
chr1	603853	604603	+	0.738473	0.880251	0.0362339	NS	ENSDARG00000015490	rpl24	RPL24	protein_coding
chr1	705741	706491	-	0.514019	0.692404	-1.3659	NS	ENSDARG00000079732	SON	SON	protein_coding
chr1	1015330	1016080	-	0.789876	0.920063	-0.353913	NS	ENSDARG00000051855	gart	GART	protein_coding
chr1	1092675	1093425	-	0.0087087	0.0392498	1.84317	NS	ENSDARG00000087646	NA	RUNX1	protein_coding
chr1	1468426	1469176	+	2.46147e-50	2.40709e-48	25.1576	Hyper	ENSDARG00000002791	atp1a1	ATP1A3	protein_coding
chr1	2806065	2806815	+	0.14279	0.300216	-4.90637	NS	ENSDARG00000082292	dre-mir-20a	NA	miRNA
chr1	2806250	2807000	+	0.134637	0.29198	-4.90637	NS	ENSDARG00000081789	dre-mir-19b	NA	miRNA
chr1	2806369	2807119	+	0.134637	0.29198	-4.90637	NS	ENSDARG00000083147	dre-mir-92a-1	NA	miRNA
chr1	2950331	2951081	+	0.151216	0.31231	-11.234	NS	ENSDARG00000088916	5S_rRNA	NA	rRNA
chr1	4170521	4171271	+	0.242702	0.422651	0.0656599	NS	ENSDARG00000078308	spry2	SPRY2	protein_coding
chr1	4344156	4344906	-	0.00284754	0.0163802	0.755284	NS	ENSDARG00000030350	mnx2b	MNX1	protein_coding
chr1	4948910	4949660	-	0.699543	0.848451	0.107134	NS	ENSDARG00000092671	si:ch1073-345a8.1	NA	processed_transcript
chr1	5053109	5053859	+	1	1	0	NS	ENSDARG00000063270	fam134a	FAM134A	protein_coding
chr1	6753981	6754731	-	0.698372	0.847275	-0.125198	NS	ENSDARG00000015073	eng1b	EN1	protein_coding
chr1	6996950	6997700	+	0.958332	1	-0.0139819	NS	ENSDARG00000089090	mmd2b	MMD2	protein_coding
chr1	7167243	7167993	-	0.178654	0.34974	-0.0878686	NS	ENSDARG00000062929	FAM83G (1 of 2)	FAM83G	protein_coding
chr1	7504345	7505095	-	0.000140635	0.00135635	-1.15955	NS	ENSDARG00000025034	SYNGR3 (2 of 2)	SYNGR3	protein_coding
chr1	7610282	7611032	+	0.0188215	0.072015	-0.49756	NS	ENSDARG00000015803	smcr8b	SMCR8	protein_coding
chr1	7628882	7629632	-	0.871309	0.97781	-0.18073	NS	ENSDARG00000037739	zgc:112980	NA	protein_coding
chr1	7722525	7723275	-	0.141202	0.299591	-0.319368	NS	ENSDARG00000007443	fbxl18	FBXL18	protein_coding
chr1	7738105	7738855	+	0.0374977	0.120826	-0.260748	NS	ENSDARG00000037747	FSCN1 (2 of 2)	FSCN1	protein_coding
chr1	7769780	7770530	+	0.546672	0.721744	0.0590052	NS	ENSDARG00000012458	zgc:77849	C16orf72	protein_coding
chr1	8053547	8054297	-	3.74067e-17	1.47005e-15	5.29146	NS	ENSDARG00000093438	si:ch73-191k20.4	NA	processed_transcript
chr1	8056249	8056999	-	0.240302	0.421205	-1.46552	NS	ENSDARG00000094206	si:ch73-191k20.3	NA	protein_coding
chr1	8180215	8180965	-	0.363362	0.545692	-1.12077	NS	ENSDARG00000092972	si:ch211-14k19.8	NA	protein_coding
chr1	8199049	8199799	-	0.171587	0.340501	0.155638	NS	ENSDARG00000058463	ndufab1a	NDUFAB1	protein_coding
chr1	8220542	8221292	+	0.0847748	0.215786	-1.22509	NS	ENSDARG00000058464	zgc:152698	NA	protein_coding
chr1	8353430	8354180	+	0.98829	1	0.019013	NS	ENSDARG00000092791	si:ch211-57e21.4	NA	processed_transcript
chr1	8353621	8354371	-	0.98829	1	0.019013	NS	ENSDARG00000063169	NA	UBN1	protein_coding
chr1	8365687	8366437	+	0.00443723	0.022699	-3.40279	NS	ENSDARG00000037760	uncx4.1	UNCX	protein_coding
chr1	8561798	8562548	-	0.86207	0.971072	-0.0441496	NS	ENSDARG00000017834	micall2b	MICALL2	protein_coding
chr1	8728280	8729030	-	2.83793e-15	8.97255e-14	-12.9283	NS	ENSDARG00000057612	ugt5b4	NA	protein_coding
chr1	8728309	8729059	-	2.83793e-15	8.97255e-14	-12.9283	NS	ENSDARG00000091916	ugt5b2	NA	protein_coding
chr1	8728309	8729059	-	2.83793e-15	8.97255e-14	-12.9283	NS	ENSDARG00000094549	ugt5b3	NA	protein_coding
chr1	9124098	9124848	-	0.281568	0.464774	0.326797	NS	ENSDARG00000037647	rnf175	RNF175	protein_coding
chr1	9539323	9540073	+	0.438745	0.625163	-1.42549	NS	ENSDARG00000084766	5S_rRNA	NA	rRNA
chr1	9554309	9555059	+	0.546295	0.721473	0.213455	NS	ENSDARG00000034785	dachb	DACH2	protein_coding
chr1	9649233	9649983	-	0.571239	0.743212	-0.31969	NS	ENSDARG00000070512	tnrc5	CNPY3	protein_coding
chr1	9895814	9896564	+	0.627332	0.791933	0.228592	NS	ENSDARG00000076833	atp1b1b	ATP1B1	protein_coding
chr1	10870914	10871664	+	0.763324	0.901117	-0.652225	NS	ENSDARG00000074213	eif3bb	EIF3B	protein_coding
chr1	10917010	10917760	+	0.0678735	0.187153	2.33026	NS	ENSDARG00000077198	si:dkey-26i13.10	CHST12	protein_coding
chr1	11180388	11181138	+	0.115856	0.264482	3.54959	NS	ENSDARG00000076271	mtp	MTTP	protein_coding
chr1	11422339	11423089	-	0.128135	0.283135	-0.994754	NS	ENSDARG00000008637	MTTP	MTTP	protein_coding
chr1	11527349	11528099	+	0.219319	0.400449	-4.57381	NS	ENSDARG00000078318	tmod1	TMOD1	protein_coding
chr1	11574452	11575202	-	0.676831	0.832672	-0.365804	NS	ENSDARG00000018997	cplx2l	CPLX1	protein_coding
chr1	11631492	11632242	+	0.0808087	0.209624	0.081367	NS	ENSDARG00000045620	nans	NANS	protein_coding
chr1	12913787	12914537	+	0.328715	0.513656	0.151546	NS	ENSDARG00000009026	ANK2 (1 of 2)	ANK2	protein_coding
chr1	13227701	13228451	+	0.253092	0.434034	0.488559	NS	ENSDARG00000056742	crmp1	CRMP1	protein_coding
chr1	13267064	13267814	+	0.0189647	0.072431	0.803213	NS	ENSDARG00000070431	fip1l1b	FIP1L1	protein_coding
chr1	13290343	13291093	+	0.118995	0.269794	-0.218341	NS	ENSDARG00000022690	chic2	CHIC2	protein_coding
chr1	13865040	13865790	+	0.316994	0.501113	0.677942	NS	ENSDARG00000078898	pcdh7a	PCDH1	protein_coding
chr1	15510078	15510828	+	0.0303151	0.104061	3.40864	NS	ENSDARG00000084051	5S_rRNA	NA	rRNA
chr1	16334787	16335537	+	0.122774	0.274884	0.563886	NS	ENSDARG00000056400	helt	HELT	protein_coding
chr1	16416214	16416964	-	0.695159	0.844839	-0.353023	NS	ENSDARG00000042937	si:ch211-197n1.2	EFCAB6	protein_coding
chr1	16416432	16417182	-	0.695159	0.844839	-0.353023	NS	ENSDARG00000092600	si:dkey-256e7.5	NA	protein_coding
chr1	16418140	16418890	+	1.77818e-13	5.01829e-12	22.5206	Hyper	ENSDARG00000027355	slc25a4	SLC25A4	protein_coding
chr1	17356458	17357208	-	0.514103	0.692404	-0.0531315	NS	ENSDARG00000015495	klf3	KLF3	protein_coding
chr1	17821352	17822102	-	0.685122	0.83904	0.199972	NS	ENSDARG00000075330	phox2ba	PHOX2B	protein_coding
chr1	17979007	17979757	-	0.89617	0.993082	-0.0407165	NS	ENSDARG00000019945	ptprdb	PTPRD	protein_coding
chr1	18044636	18045386	+	0.0203307	0.0760649	3.81829	NS	ENSDARG00000086957	si:dkeyp-118a3.2	NA	processed_transcript
chr1	18256623	18257373	+	0.000103728	0.00104099	4.64794	NS	ENSDARG00000070321	CLRN2	CLRN2	protein_coding
chr1	18340637	18341387	-	0.964546	1	0.0178938	NS	ENSDARG00000061952	NA	KIAA0368	protein_coding
chr1	18390940	18391690	+	0.112224	0.259144	-0.627052	NS	ENSDARG00000037484	tmem192	TMEM192	protein_coding
chr1	18436115	18436865	-	0.045436	0.139698	4.84784	NS	ENSDARG00000095388	si:ch211-42i9.5	NA	processed_transcript
chr1	18449903	18450653	+	0.121188	0.273184	1.86073	NS	ENSDARG00000037487	2023-03-01	2023-03-01	protein_coding
chr1	18505433	18506183	-	1	1	0	NS	ENSDARG00000008068	tma16	TMA16	protein_coding
chr1	18586934	18587684	-	1.32402e-12	3.39482e-11	-9.15833	NS	ENSDARG00000019986	grhprb	GRHPR	protein_coding
chr1	18812843	18813593	+	0.535141	0.710985	0.226928	NS	ENSDARG00000061830	prss12	PRSS12	protein_coding
chr1	19054031	19054781	-	0.125171	0.277394	0.10917	NS	ENSDARG00000041776	ndst3	NDST4	protein_coding
chr1	19374457	19375207	+	0.259413	0.440223	1.41202	NS	ENSDARG00000093816	si:ch211-142c4.1	NA	protein_coding
chr1	19374582	19375332	-	0.241879	0.422082	1.36383	NS	ENSDARG00000037455	UGT8	UGT8	protein_coding
chr1	19415994	19416744	+	0.718255	0.864212	0.529693	NS	ENSDARG00000070266	spock3	SPOCK3	protein_coding
chr1	19751070	19751820	-	0.0360507	0.11697	-0.206543	NS	ENSDARG00000061786	KLHL2	KLHL2	protein_coding
chr1	20091532	20092282	+	1	1	0	NS	ENSDARG00000037410	med28	MED28	protein_coding
chr1	20123737	20124487	-	0.00508176	0.0252333	17.1828	Hyper	ENSDARG00000088676	CT573191.1	NA	miRNA
chr1	20265984	20266734	-	0.767827	0.904909	-0.143573	NS	ENSDARG00000052782	glrba	GLRB	protein_coding
chr1	20548492	20549242	-	0.00974081	0.0427558	0.281532	NS	ENSDARG00000055443	zcchc7	ZCCHC7	protein_coding
chr1	21425618	21426368	-	0.0457061	0.139981	0.519931	NS	ENSDARG00000026871	uchl1	UCHL1	protein_coding
chr1	21530739	21531489	-	6.11415e-16	2.23565e-14	3.83399	NS	ENSDARG00000034007	prom1b	PROM1	protein_coding
chr1	21608418	21609168	-	0.364305	0.546133	-0.143967	NS	ENSDARG00000034896	ldb2b	LDB2	protein_coding
chr1	22068347	22069097	-	0.0574539	0.166387	0.766284	NS	ENSDARG00000019838	ugdh	UGDH	protein_coding
chr1	22081902	22082652	-	0.519746	0.697088	-0.119074	NS	ENSDARG00000005799	C1H4orf34	SMIM14;C4orf34;AC006466.5	protein_coding
chr1	23124146	23124896	-	0.626282	0.791083	0.101948	NS	ENSDARG00000031108	LRBA	LRBA	protein_coding
chr1	23140467	23141217	+	0.00050534	0.00404753	9.79862	NS	ENSDARG00000094885	si:dkey-40h17.6	NA	protein_coding
chr1	23881221	23881971	-	0.148411	0.308754	1.29293	NS	ENSDARG00000092173	si:ch211-208n2.2	NA	processed_transcript
chr1	23881380	23882130	-	0.148411	0.308754	1.29293	NS	ENSDARG00000060994	fbxw7	FBXW7	protein_coding
chr1	24343471	24344221	-	0.0152954	0.0603071	0.505749	NS	ENSDARG00000070055	arfip1	ARFIP1	protein_coding
chr1	24353033	24353783	-	0.820875	0.941822	0.0595593	NS	ENSDARG00000070050	sfrp2	SFRP2	protein_coding
chr1	24505539	24506289	-	0.136298	0.293764	0.840998	NS	ENSDARG00000037286	NA	DCHS1	protein_coding
chr1	24658548	24659298	+	0.0707019	0.192678	0.726569	NS	ENSDARG00000086790	gucy1b3	GUCY1B3	protein_coding
chr1	24981362	24982112	+	0.266782	0.44694	0.107707	NS	ENSDARG00000037259	ndufb6	NDUFB6	protein_coding
chr1	25175291	25176041	-	0.569024	0.741477	-0.991454	NS	ENSDARG00000077817	cxxc4	CXXC4	protein_coding
chr1	25517243	25517993	+	0.651517	0.813154	-0.513287	NS	ENSDARG00000079925	AL954695.2	NA	protein_coding
chr1	25540160	25540910	-	0.978692	1	-0.048947	NS	ENSDARG00000053731	AL954695.1	NA	protein_coding
chr1	25668499	25669249	-	1.68808e-11	3.94354e-10	6.91837	NS	ENSDARG00000079266	foxe1	FOXE3;FOXE1	protein_coding
chr1	25989637	25990387	+	0.112319	0.259222	0.265744	NS	ENSDARG00000069989	bnc2	BNC2	protein_coding
chr1	28026991	28027741	+	0.111148	0.257225	16.572	NS	ENSDARG00000053502	cryaa	CRYAA	protein_coding
chr1	28071091	28071841	+	0.0192136	0.0731159	-0.791439	NS	ENSDARG00000037100	ankrd10a	ANKRD10	protein_coding
chr1	28108259	28109009	+	0.811804	0.935243	-0.424729	NS	ENSDARG00000069804	si:ch211-198k9.6	RBBP6	protein_coding
chr1	28742880	28743630	+	1	1	0	NS	ENSDARG00000003866	tm9sf2	TM9SF2	protein_coding
chr1	29353778	29354528	-	0.193723	0.369435	-0.12167	NS	ENSDARG00000091513	C1H3orf70 (1 of 2)	C3orf70	protein_coding
chr1	29817961	29818711	-	1	1	0	NS	ENSDARG00000060559	dis3	DIS3	protein_coding
chr1	30035464	30036214	-	0.143844	0.301678	0.845793	NS	ENSDARG00000017174	dlx2b	DLX2	protein_coding
chr1	30161133	30161883	-	0.00576213	0.0278503	0.882585	NS	ENSDARG00000074575	si:ch211-269i23.2	PPP1R9A	protein_coding
chr1	30958878	30959628	-	0.284732	0.467812	-1.26582	NS	ENSDARG00000078902	si:dkey-179o14.1	RIMS1	protein_coding
chr1	31317963	31318713	+	0.957914	1	0.0131026	NS	ENSDARG00000053248	inab	INA	protein_coding
chr1	31396489	31397239	+	0.351075	0.533751	0.362775	NS	ENSDARG00000012896	kal1a	KAL1	protein_coding
chr1	32080923	32081673	+	0.865705	0.973143	1.43763	NS	ENSDARG00000085065	5S_rRNA	NA	rRNA
chr1	33048723	33049473	+	0.122935	0.274884	-0.439126	NS	ENSDARG00000079280	dhrsx	DHRSX	protein_coding
chr1	33601218	33601968	+	0.603679	0.772276	-0.13768	NS	ENSDARG00000022971	epha6	EPHA6	protein_coding
chr1	33742204	33742954	-	5.25557e-13	1.41665e-11	7.64559	NS	ENSDARG00000085440	5S_rRNA	NA	rRNA
chr1	34345981	34346731	-	0.352519	0.53489	-0.835921	NS	ENSDARG00000092693	tpt1	TPT1;RP1;83M4.2;RP11;30P6.3	protein_coding
chr1	35076412	35077162	+	4.04763e-33	2.83671e-31	41.154	Hyper	ENSDARG00000058255	KCTD15	KCTD15	protein_coding
chr1	36479569	36480319	+	0.68136	0.835623	0.0266173	NS	ENSDARG00000078326	arhgap10	ARHGAP10	protein_coding
chr1	36479762	36480512	-	0.68136	0.835623	0.0266173	NS	ENSDARG00000036755	prmt10	PRMT10	protein_coding
chr1	37213938	37214688	-	1.15584e-07	1.89117e-06	13.3052	NS	ENSDARG00000082897	5S_rRNA	NA	rRNA
chr1	39019688	39020438	+	0.262182	0.44294	-1.8701	NS	ENSDARG00000095811	si:ch211-103d13.3	NA	processed_transcript
chr1	39971861	39972611	+	0.0111726	0.0473118	6.34399	NS	ENSDARG00000085080	5S_rRNA	NA	rRNA
chr1	40199684	40200434	+	0.243865	0.424091	2.28282	NS	ENSDARG00000085746	5S_rRNA	NA	rRNA
chr1	40407829	40408579	-	0.145189	0.30359	-0.091617	NS	ENSDARG00000069700	cdk2ap2	CDK2AP2	protein_coding
chr1	40490021	40490771	+	0.0670686	0.185786	11.7543	NS	ENSDARG00000084980	5S_rRNA	NA	rRNA
chr1	40619184	40619934	-	0.459024	0.642655	0.263697	NS	ENSDARG00000078251	TESK1 (2 of 2)	TESK1	protein_coding
chr1	40629294	40630044	+	1	1	0	NS	ENSDARG00000008457	faah2a	FAAH2	protein_coding
chr1	40954558	40955308	+	0.150404	0.310938	4.65266	NS	ENSDARG00000087333	scoca	SCOC	protein_coding
chr1	41005310	41006060	+	0.00262283	0.0152545	0.203473	NS	ENSDARG00000030368	naa15b	NAA15	protein_coding
chr1	41295224	41295974	-	0.00420493	0.0217783	1.0047	NS	ENSDARG00000095651	hmx1	HMX1	protein_coding
chr1	41650245	41650995	+	0.511681	0.690507	-2.41875	NS	ENSDARG00000085185	5S_rRNA	NA	rRNA
chr1	41754589	41755339	-	0.105304	0.24807	-0.422514	NS	ENSDARG00000052866	htt	HTT	protein_coding
chr1	41878662	41879412	+	1.54951e-14	4.65405e-13	-7.68036	NS	ENSDARG00000078016	DTX4 (2 of 2)	DTX4	protein_coding
chr1	42607080	42607830	+	0.00381056	0.0203672	-1.34142	NS	ENSDARG00000024785	ctnna2	CTNNA2	protein_coding
chr1	42659670	42660420	-	0.009575	0.0422486	7.84606	NS	ENSDARG00000084202	5S_rRNA	NA	rRNA
chr1	43606497	43607247	+	0.0494893	0.148327	3.58561	NS	ENSDARG00000083846	5S_rRNA	NA	rRNA
chr1	44066604	44067354	-	1	1	0	NS	ENSDARG00000052712	suclg1	SUCLG1	protein_coding
chr1	44435724	44436474	+	0.292209	0.47515	-0.111967	NS	ENSDARG00000089345	CU915778.2	NA	protein_coding
chr1	44946055	44946805	+	0.00117041	0.00805498	2.02703	NS	ENSDARG00000052012	rtn4rl2a	RTN4RL2	protein_coding
chr1	45159239	45159989	-	0.016528	0.0643521	-0.198996	NS	ENSDARG00000002840	si:dkey-28b4.8	ATP2A3	protein_coding
chr1	45269300	45270050	+	0.385379	0.568604	-0.0817031	NS	ENSDARG00000051986	ndufs8a	NDUFS8	protein_coding
chr1	45793335	45794085	+	0.00202236	0.012451	1.86567	NS	ENSDARG00000069632	emp1	EMP1	protein_coding
chr1	45812044	45812794	-	0.0291444	0.101534	-0.630992	NS	ENSDARG00000025518	F8A2	F8A3	protein_coding
chr1	46104148	46104898	-	1.71457e-08	3.06798e-07	2.81626	NS	ENSDARG00000030656	2023-09-03	2023-09-03	protein_coding
chr1	46141880	46142630	+	0.158483	0.321167	-0.106641	NS	ENSDARG00000002285	mcoln1	MCOLN1	protein_coding
chr1	46177412	46178162	+	1	1	0	NS	ENSDARG00000069595	TCOF1 (2 of 2)	NA	protein_coding
chr1	46390825	46391575	-	3.9233e-08	6.81715e-07	-0.905246	NS	ENSDARG00000010773	pnpla6	PNPLA6	protein_coding
chr1	46746720	46747470	+	1.20443e-23	5.88908e-22	6.89623	NS	ENSDARG00000095834	si:dkey-251i8.2	NA	processed_transcript
chr1	46897219	46897969	+	0.220748	0.402011	-0.149284	NS	ENSDARG00000095860	si:dkey-263l8.2	NA	processed_transcript
chr1	47203246	47203996	-	0.00064443	0.00495398	0.323467	NS	ENSDARG00000052641	kpna3	KPNA3	protein_coding
chr1	47421408	47422158	-	0.15189	0.313394	0.273973	NS	ENSDARG00000036546	pdxkb	PDXK	protein_coding
chr1	47442507	47443257	+	0.312484	0.49628	-5.30371	NS	ENSDARG00000036545	TMPRSS3 (3 of 3)	TMPRSS3	protein_coding
chr1	47610926	47611676	-	0.0944593	0.2305	-0.241428	NS	ENSDARG00000036592	setd4	SETD4	protein_coding
chr1	47828251	47829001	+	0.0275915	0.0976619	0.686359	NS	ENSDARG00000036687	bcl9	BCL9	protein_coding
chr1	48410702	48411452	+	0.848254	0.961431	-0.316914	NS	ENSDARG00000085355	5S_rRNA	NA	rRNA
chr1	48606136	48606886	+	0.00181023	0.0114985	-0.76408	NS	ENSDARG00000075865	SORCS3 (1 of 2)	SORCS3	protein_coding
chr1	49940791	49941541	-	0.00027694	0.00240606	0.999001	NS	ENSDARG00000096003	USMG5	USMG5	protein_coding
chr1	49940916	49941666	+	0.00027694	0.00240606	0.999001	NS	ENSDARG00000052480	pdcd11	PDCD11	protein_coding
chr1	50027310	50028060	-	0.878889	0.983429	0.0188043	NS	ENSDARG00000092919	zp3c	NA	protein_coding
chr1	50155021	50155771	-	0.230729	0.411981	0.146843	NS	ENSDARG00000012574	slkb	SLK	protein_coding
chr1	50205802	50206552	+	0.355068	0.537459	-0.414508	NS	ENSDARG00000094063	si:ch211-149l1.1	NA	lincRNA
chr1	50312401	50313151	-	0.807741	0.933119	-0.68852	NS	ENSDARG00000095982	si:dkey-252l8.1	NA	pseudogene
chr1	50592023	50592773	+	0.521948	0.699098	-0.192439	NS	ENSDARG00000018721	npnt	NPNT	protein_coding
chr1	51120451	51121201	+	0.37287	0.555606	0.107066	NS	ENSDARG00000075785	si:ch73-190m4.1	HERC3	protein_coding
chr1	52099704	52100454	-	0.426457	0.613078	-0.0851257	NS	ENSDARG00000069360	ppp3r1b	PPP3R2	protein_coding
chr1	52114856	52115606	-	0.00545148	0.0266552	-1.76436	NS	ENSDARG00000091683	cnrip1a	CNRIP1	protein_coding
chr1	52178393	52179143	-	0.562004	0.735749	-0.922896	NS	ENSDARG00000074182	prokr1a	PROKR2	protein_coding
chr1	52320498	52321248	+	0.607408	0.77563	-1.02836	NS	ENSDARG00000036471	dand5	CER1	protein_coding
chr1	52622851	52623601	-	1.30291e-07	2.11535e-06	12.0727	NS	ENSDARG00000020001	rad23aa	RAD23A	protein_coding
chr1	52941527	52942277	-	0.336008	0.52095	3.76125	NS	ENSDARG00000079345	si:ch211-217k17.10	NA	protein_coding
chr1	53239451	53240201	+	0.389338	0.572636	-1.06146	NS	ENSDARG00000086315	CABZ01021532.1	NA	protein_coding
chr1	53287630	53288380	+	0.0850324	0.21618	-0.241984	NS	ENSDARG00000052348	smarca5	SMARCA5	protein_coding
chr1	53775052	53775802	+	0.0114975	0.048541	-1.06378	NS	ENSDARG00000024827	rnf150a	RNF150	protein_coding
chr1	54325034	54325784	-	0.770002	0.905948	0.567987	NS	ENSDARG00000085110	5S_rRNA	NA	rRNA
chr1	54473346	54474096	-	0.0433865	0.134941	-3.12246	NS	ENSDARG00000012341	capn9	CAPN9	protein_coding
chr1	54485364	54486114	+	0.0434635	0.135081	0.414938	NS	ENSDARG00000010078	nup133	NUP133	protein_coding
chr1	54512188	54512938	+	3.6138e-46	3.16584e-44	9.73877	NS	ENSDARG00000036371	acta1a	ACTA1	protein_coding
chr1	55012185	55012935	+	0.00505081	0.0251643	-4.62498	NS	ENSDARG00000088096	CABZ01043829.1	NA	protein_coding
chr1	55145264	55146014	+	0.0037387	0.0200526	-6.32848	NS	ENSDARG00000087290	si:ch211-202h22.10	NA	protein_coding
chr1	55161137	55161887	-	0.153685	0.315858	0.295374	NS	ENSDARG00000028899	TEKT4	AL354822.1;TEKT4	protein_coding
chr1	55257773	55258523	-	0.0148112	0.0586453	0.494585	NS	ENSDARG00000014068	pgam1b	PGAM1	protein_coding
chr1	55447805	55448555	+	0.121227	0.273184	0.233746	NS	ENSDARG00000036295	golga7ba	GOLGA7B	protein_coding
chr1	55536213	55536963	-	0.00544237	0.0266416	-0.180586	NS	ENSDARG00000005690	AL929150.1	SLC25A23	protein_coding
chr1	55619625	55620375	+	0.439109	0.625163	-0.0735275	NS	ENSDARG00000059060	lgalsla	LGALSL	protein_coding
chr1	55667293	55668043	+	0.0448416	0.138341	4.29484	NS	ENSDARG00000084383	5S_rRNA	NA	rRNA
chr1	55670267	55671017	-	0.621361	0.787469	0.133451	NS	ENSDARG00000052263	si:ch73-131e21.5	RAB1B	protein_coding
chr1	55787801	55788551	-	0.148466	0.308754	-0.401312	NS	ENSDARG00000068255	nanos3	NANOS3	protein_coding
chr1	56465529	56466279	+	0.0555988	0.162019	0.1938	NS	ENSDARG00000016809	prkacab	PRKACA	protein_coding
chr1	56638720	56639470	-	0.844817	0.959863	-0.595439	NS	ENSDARG00000086938	CABZ01036821.1	C4B	protein_coding
chr1	56726687	56727437	+	0.319044	0.502465	0.714982	NS	ENSDARG00000068182	crb3b	NA	protein_coding
chr1	56764587	56765337	+	0.227766	0.409651	-1.53049	NS	ENSDARG00000081157	CU280887.1	NA	miRNA
chr1	56980722	56981472	-	0.0430174	0.134389	-0.669643	NS	ENSDARG00000025074	CABZ01059390.1	SLC25A10	protein_coding
chr1	56992813	56993563	+	0.0275726	0.0976619	-7.04805	NS	ENSDARG00000063108	CABZ01059392.1	GIMAP4	protein_coding
chr1	57101881	57102631	-	0.0350619	0.114825	4.18086	NS	ENSDARG00000059786	CABZ01059408.1	NA	protein_coding
chr1	57737282	57738032	+	1.20275e-05	0.000144502	-2.80811	NS	ENSDARG00000026383	BX908759.3	RASD2	protein_coding
chr1	57829348	57830098	-	0.00719905	0.0333392	-21.1623	Hypo	ENSDARG00000069197	NA	CD22	protein_coding
chr1	58998057	58998807	+	0.165819	0.332032	7.58687	NS	ENSDARG00000094246	si:dkey-222h21.4	NA	protein_coding
chr1	59184215	59184965	-	0.316483	0.500607	-7.45573	NS	ENSDARG00000052086	zgc:174928	NA	protein_coding
chr1	59489443	59490193	+	0.045779	0.140048	-2.0021	NS	ENSDARG00000090020	CABZ01084613.2	NA	protein_coding
chr1	59722198	59722948	-	0.293515	0.47617	0.234192	NS	ENSDARG00000020270	DNM2 (2 of 2)	DNM2	protein_coding
chr1	59915257	59916007	-	1.09037e-19	4.67859e-18	9.32031	NS	ENSDARG00000069046	NA	KRT40	protein_coding
chr1	59926449	59927199	-	0.0176796	0.0680795	-4.96745	NS	ENSDARG00000091359	CAMSAP3 (2 of 2)	CAMSAP3	protein_coding
chr1	59961520	59962270	-	0.0149741	0.0592342	-1.47623	NS	ENSDARG00000042561	lpar2b	LPAR2	protein_coding
chr1	59980101	59980851	+	0.0324275	0.108903	-6.25962	NS	ENSDARG00000090586	SP6	SP6	protein_coding
chr1	60022267	60023017	-	3.08608e-17	1.22424e-15	15.3059	Hyper	ENSDARG00000044671	WFIKKN1	WFIKKN2	protein_coding
chr1	60067755	60068505	-	0.280819	0.46435	0.0941582	NS	ENSDARG00000043471	EARS2	EARS2	protein_coding
chr1	60269231	60269981	+	0.0622875	0.176376	-0.574448	NS	ENSDARG00000013695	rdh8b	RDH8	protein_coding
chr1	60288776	60289526	-	0.207805	0.386989	-0.0749484	NS	ENSDARG00000076938	TXNDC11	TXNDC11	protein_coding
chr1	60304960	60305710	+	8.77128e-12	2.13198e-10	-20.9239	Hypo	ENSDARG00000007015	olfm2b	OLFM2	protein_coding
chr2	31832	32582	-	0.351595	0.534318	0.718492	NS	ENSDARG00000087773	TNS3 (1 of 2)	TNS3	protein_coding
chr2	53308	54058	-	0.0668042	0.18542	-2.37985	NS	ENSDARG00000045403	CABZ01090951.1	NA	protein_coding
chr2	91285	92035	-	0.426932	0.613551	0.645437	NS	ENSDARG00000040045	cldn1	CLDN1	protein_coding
chr2	115439	116189	+	4.60721e-05	0.00049296	-5.81395	NS	ENSDARG00000088857	TADA1	TADA1	protein_coding
chr2	170270	171020	-	0.234581	0.416384	-1.63139	NS	ENSDARG00000038666	igfbp1b	IGFBP1	protein_coding
chr2	245982	246732	-	0.0573692	0.166361	1.44585	NS	ENSDARG00000015482	zgc:171570	NA	protein_coding
chr2	255980	256730	+	1	1	0	NS	ENSDARG00000077839	DHX30	DHX30	protein_coding
chr2	318990	319740	+	4.07783e-15	1.27965e-13	4.94018	NS	ENSDARG00000089940	CU928013.2	NA	protein_coding
chr2	384599	385349	-	0.00643349	0.0305363	0.144325	NS	ENSDARG00000076995	SHARPIN (2 of 2)	SHARPIN	protein_coding
chr2	426511	427261	+	0.230887	0.412089	0.865727	NS	ENSDARG00000091260	MYLK4 (1 of 2)	MYLK4	protein_coding
chr2	869889	870639	-	1.17068e-28	7.03245e-27	-11.8959	NS	ENSDARG00000091481	foxc1a	FOXC1	protein_coding
chr2	897268	898018	-	0.000884157	0.00640216	-1.609	NS	ENSDARG00000017195	foxf2a	FOXF2	protein_coding
chr2	1747179	1747929	+	0.648687	0.811583	-0.076143	NS	ENSDARG00000077130	BCL10	BCL10	protein_coding
chr2	1791549	1792299	+	0.596967	0.765882	-0.481759	NS	ENSDARG00000039521	ssx2ip	SSX2IP	protein_coding
chr2	1970155	1970905	+	0.149641	0.309971	-0.255428	NS	ENSDARG00000022303	hig1	HIGD1A	protein_coding
chr2	2427546	2428296	+	0.043112	0.134584	0.729878	NS	ENSDARG00000087364	FP102801.2	NA	protein_coding
chr2	2680630	2681380	+	1.02502e-10	2.22176e-09	-2.81077	NS	ENSDARG00000062377	CRHR2	CRHR2	protein_coding
chr2	3054667	3055417	+	0.980458	1	-0.00313417	NS	ENSDARG00000074995	eif2b5	EIF2B5	protein_coding
chr2	3408694	3409444	-	0.979483	1	0.00288661	NS	ENSDARG00000087421	SERBP1 (3 of 3)	SERBP1	protein_coding
chr2	3497199	3497949	+	0.000643095	0.00495277	2.10045	NS	ENSDARG00000094255	LRRC52 (2 of 2)	LRRC52;LRRC38	protein_coding
chr2	3579812	3580562	+	0.0904091	0.224289	-1.2842	NS	ENSDARG00000088271	ipp	IPP	protein_coding
chr2	3921757	3922507	+	0.00022374	0.00202329	16.0369	Hyper	ENSDARG00000086314	CU633991.1	NA	protein_coding
chr2	4026900	4027650	+	0.482764	0.664492	0.192551	NS	ENSDARG00000019541	gpt2l	GPT	protein_coding
chr2	4089128	4089878	+	0.00559059	0.0271774	1.46168	NS	ENSDARG00000036483	c1ql3b	C1QL3	protein_coding
chr2	4429454	4430204	-	0.224632	0.405747	-0.383142	NS	ENSDARG00000045297	phb2	PHB2	protein_coding
chr2	5048145	5048895	+	0.334283	0.519269	-0.0527034	NS	ENSDARG00000070284	sft2d3	SFT2D3;FANCI;NA	protein_coding
chr2	5205171	5205921	+	1.89827e-10	4.07257e-09	1.72416	NS	ENSDARG00000077690	mb21d2	MB21D2	protein_coding
chr2	5400250	5401000	-	0.757021	0.896533	0.498916	NS	ENSDARG00000093357	NYAP2 (2 of 2)	NYAP2	protein_coding
chr2	5529774	5530524	+	0.856772	0.967473	-0.0519732	NS	ENSDARG00000056478	ACAP2 (2 of 2)	ACAP2	protein_coding
chr2	5707306	5708056	-	0.000606781	0.00474259	-0.240385	NS	ENSDARG00000022213	uck2b	UCK2	protein_coding
chr2	5904331	5905081	-	0.539002	0.714535	-0.600221	NS	ENSDARG00000063223	arl14	ARL14	protein_coding
chr2	5934400	5935150	-	0.132622	0.289702	-0.273026	NS	ENSDARG00000063218	ppm1la	PPM1L	protein_coding
chr2	6470431	6471181	-	0.241409	0.421739	-2.79335	NS	ENSDARG00000085722	5S_rRNA	NA	rRNA
chr2	7495364	7496114	-	1	1	0	NS	ENSDARG00000037371	dcun1d1	DCUN1D1	protein_coding
chr2	7896290	7897040	+	0.125116	0.277394	0.241394	NS	ENSDARG00000075007	CHST2 (2 of 2)	CHST2	protein_coding
chr2	8395516	8396266	-	0.00972163	0.0427162	-0.721965	NS	ENSDARG00000058638	si:ch211-71m22.1	PLSCR1	protein_coding
chr2	8845726	8846476	+	1	1	0	NS	ENSDARG00000024479	pigk	PIGK	protein_coding
chr2	9361012	9361762	+	0.691891	0.84306	-0.744879	NS	ENSDARG00000038980	TXNDC12	TXNDC12	protein_coding
chr2	9484668	9485418	-	0.845249	0.959921	0.0070619	NS	ENSDARG00000058354	selt1a	SELT	protein_coding
chr2	9532478	9533228	-	0.02562	0.0918433	-0.467432	NS	ENSDARG00000015707	dvl3	DVL3	protein_coding
chr2	9663926	9664676	+	0.000849282	0.00622166	-6.54594	NS	ENSDARG00000085775	5S_rRNA	NA	rRNA
chr2	9849967	9850717	-	0.972707	1	-0.01359	NS	ENSDARG00000063018	FAM78B (2 of 2)	FAM78B	protein_coding
chr2	9886588	9887338	-	0.871547	0.977817	0.0275231	NS	ENSDARG00000069295	bcl6ab	BCL6	protein_coding
chr2	10423236	10423986	-	0.540309	0.71559	-0.288414	NS	ENSDARG00000005590	mtf2	MTF2	protein_coding
chr2	10910204	10910954	-	1	1	0	NS	ENSDARG00000016074	cryz	CRYZ	protein_coding
chr2	11122121	11122871	-	0.44474	0.629502	1.78781	NS	ENSDARG00000095190	si:dkey-189n19.4	NA	processed_transcript
chr2	11439536	11440286	-	0.277624	0.460335	-0.0412031	NS	ENSDARG00000058114	impad1	IMPAD1	protein_coding
chr2	11558009	11558759	-	0.606449	0.774876	2.05526	NS	ENSDARG00000093083	si:dkey-203o21.2	NA	processed_transcript
chr2	12033500	12034250	-	0.940311	1	0.0223342	NS	ENSDARG00000079665	GPR158 (2 of 2)	GPR158	protein_coding
chr2	12424250	12425000	-	0.000716994	0.00539349	1.81419	NS	ENSDARG00000024744	dpp6b	DPP6	protein_coding
chr2	13353699	13354449	-	0.149438	0.309702	6.80946	NS	ENSDARG00000085037	5S_rRNA	NA	rRNA
chr2	15610227	15610977	+	0.574777	0.746202	-0.945821	NS	ENSDARG00000073713	ntng1b	NTNG1	protein_coding
chr2	16280404	16281154	+	0.259688	0.440495	-0.440529	NS	ENSDARG00000019526	agfg1b	AGFG1	protein_coding
chr2	16385773	16386523	-	0.612585	0.780047	-0.106654	NS	ENSDARG00000015790	atp1b3a	ATP1B3	protein_coding
chr2	16417094	16417844	+	0.0352511	0.115355	-1.05263	NS	ENSDARG00000091652	xrn1	XRN1	protein_coding
chr2	16472399	16473149	+	1	1	0	NS	ENSDARG00000062864	gk5	GK5	protein_coding
chr2	16574421	16575171	-	0.225362	0.406715	-0.168278	NS	ENSDARG00000006200	EIF4G1 (1 of 3)	EIF4G1	protein_coding
chr2	17002572	17003322	+	7.77736e-10	1.56477e-08	-3.1155	NS	ENSDARG00000079907	si:ch211-234e14.2	PTGER4	protein_coding
chr2	18836698	18837448	-	0.62308	0.788697	0.234523	NS	ENSDARG00000057209	lppr5a	LPPR5	protein_coding
chr2	19618209	19618959	-	0.429012	0.615069	-0.277778	NS	ENSDARG00000086991	CU467620.1	PBX1	protein_coding
chr2	20368185	20368935	-	0.43987	0.625163	-0.254959	NS	ENSDARG00000075487	si:ch211-267e7.3	ADAMTSL2	protein_coding
chr2	20763173	20763923	+	0.282282	0.465294	0.17452	NS	ENSDARG00000039142	arpc5a	ARPC5	protein_coding
chr2	20885817	20886567	+	0.384218	0.567687	-0.0917537	NS	ENSDARG00000063544	PIP4K2A (1 of 2)	PIP4K2A	protein_coding
chr2	21025766	21026516	+	0.00818786	0.0373065	-0.567027	NS	ENSDARG00000028878	vipr1a	VIPR1	protein_coding
chr2	21147601	21148351	-	0.726659	0.870831	0.203139	NS	ENSDARG00000039051	hhatla	HHATL	protein_coding
chr2	21151742	21152492	+	0.194897	0.370834	-0.106724	NS	ENSDARG00000062116	ctdsplb	CTDSPL	protein_coding
chr2	21282552	21283302	+	0.085734	0.217438	-1.50556	NS	ENSDARG00000024759	inhbab	INHBA	protein_coding
chr2	21401570	21402320	+	0.055462	0.161874	0.261399	NS	ENSDARG00000078986	MPLKIP	MPLKIP	protein_coding
chr2	21421516	21422266	-	0.0165838	0.06445	-0.385728	NS	ENSDARG00000057184	C2H7orf25	C7orf25	protein_coding
chr2	21616720	21617470	-	0.349492	0.533387	0.066793	NS	ENSDARG00000075211	chd7	CHD7	protein_coding
chr2	22145795	22146545	-	0.460329	0.643769	-0.150418	NS	ENSDARG00000018478	agxtb	AGXT	protein_coding
chr2	22423241	22423991	-	0.388384	0.571633	0.134353	NS	ENSDARG00000079352	sap130b	SAP130	protein_coding
chr2	22443426	22444176	+	0.467995	0.651629	-3.64346	NS	ENSDARG00000093442	zgc:136639os	NA	processed_transcript
chr2	22450777	22451527	-	0.242711	0.422651	-0.200602	NS	ENSDARG00000031709	MLLT1 (2 of 2)	MLLT1	protein_coding
chr2	22538391	22539141	+	0.133099	0.290441	-1.06403	NS	ENSDARG00000061908	mfsd12a	MFSD12	protein_coding
chr2	22680083	22680833	+	0.658551	0.818323	-0.0343679	NS	ENSDARG00000006862	kifap3b	KIFAP3	protein_coding
chr2	23298124	23298874	+	0.034249	0.112806	0.167224	NS	ENSDARG00000009793	crsp7	MED26	protein_coding
chr2	23326884	23327634	-	7.1642e-14	2.10668e-12	-9.42392	NS	ENSDARG00000035859	angptl4	ANGPTL4	protein_coding
chr2	23401445	23402195	+	0.0869778	0.21927	-0.372114	NS	ENSDARG00000091306	si:rp71-39b20.3	KCNN2	protein_coding
chr2	24162033	24162783	-	0.47471	0.657519	-0.098866	NS	ENSDARG00000034189	oxsr1a	OXSR1	protein_coding
chr2	24186798	24187548	+	1	1	0	NS	ENSDARG00000038985	cdyl	CDY1B;CDYL	protein_coding
chr2	24469904	24470654	+	0.704969	0.853448	0.625709	NS	ENSDARG00000018060	pik3r2	PIK3R2	protein_coding
chr2	24539524	24540274	+	9.85577e-05	0.00099385	9.3204	NS	ENSDARG00000056367	mpv17l2	MPV17L2	protein_coding
chr2	24894444	24895194	+	0.0469762	0.142934	0.226626	NS	ENSDARG00000038909	msl2s	MSL2	protein_coding
chr2	25463328	25464078	+	0.227827	0.409651	-0.552486	NS	ENSDARG00000078179	fndc3ba	FNDC3B	protein_coding
chr2	25701302	25702052	-	0.3743	0.557144	-0.335023	NS	ENSDARG00000056230	ghsra	NA	protein_coding
chr2	26208310	26209060	+	0.52379	0.700553	-0.355684	NS	ENSDARG00000005364	grin3b	GRIN3B	protein_coding
chr2	26451297	26452047	+	0.244125	0.424275	0.658927	NS	ENSDARG00000031372	efna2	EFNA2	protein_coding
chr2	26627346	26628096	+	0.0236185	0.0862864	0.423131	NS	ENSDARG00000038905	hectd3	HECTD3	protein_coding
chr2	27638736	27639486	+	0.112748	0.259927	-0.0799007	NS	ENSDARG00000055900	zswim5	ZSWIM5;ZSWIM6	protein_coding
chr2	28710108	28710858	+	0.285188	0.46826	2.24982	NS	ENSDARG00000078226	CDH12 (1 of 2)	CDH12	protein_coding
chr2	28963893	28964643	+	0.906652	0.999312	0.0283246	NS	ENSDARG00000061371	cdh18	CDH18	protein_coding
chr2	29199740	29200490	-	0.79781	0.925971	0.0541279	NS	ENSDARG00000011166	cahz	CA13	protein_coding
chr2	29324446	29325196	+	0.00807666	0.0369339	4.88648	NS	ENSDARG00000014280	dlgap1a	DLGAP1	protein_coding
chr2	29637735	29638485	-	0.193115	0.368838	0.600088	NS	ENSDARG00000005606	paxip1	PAXIP1	protein_coding
chr2	29640009	29640759	+	0.178362	0.34933	0.863264	NS	ENSDARG00000038869	htr5a	HTR5A	protein_coding
chr2	29709922	29710672	+	0.0280809	0.0990604	-0.698937	NS	ENSDARG00000094896	RBM33	NA	protein_coding
chr2	29710368	29711118	-	0.0322255	0.108407	-0.66783	NS	ENSDARG00000003757	cnpy1	CNPY1;CNPY2	protein_coding
chr2	29827967	29828717	+	0.00948495	0.0420276	-16	Hypo	ENSDARG00000085804	5S_rRNA	NA	rRNA
chr2	29859311	29860061	+	0.00977829	0.0428756	1.56783	NS	ENSDARG00000038862	kcnb2	KCNB1	protein_coding
chr2	30408074	30408824	-	0.198472	0.37509	-0.212195	NS	ENSDARG00000003779	ctnnd2b	CTNND2	protein_coding
chr2	30498834	30499584	-	3.19803e-10	6.6904e-09	-5.48893	NS	ENSDARG00000038859	rgs20	RGS20	protein_coding
chr2	30674683	30675433	+	1	1	0	NS	ENSDARG00000061214	lipin2	LPIN2	protein_coding
chr2	31017841	31018591	-	0.154108	0.316034	-2.35635	NS	ENSDARG00000027740	adcyap1b	ADCYAP1	protein_coding
chr2	32070419	32071169	-	0.2965	0.478611	0.901018	NS	ENSDARG00000029463	ASAP1 (1 of 2)	ASAP1	protein_coding
chr2	32203455	32204205	-	0.0457052	0.139981	-0.379075	NS	ENSDARG00000074435	TTC19	TTC19	protein_coding
chr2	32230913	32231663	-	0.421954	0.608267	0.385028	NS	ENSDARG00000038785	abcf2a	ABCF2	protein_coding
chr2	32276170	32276920	-	0.00788414	0.0362722	-0.475741	NS	ENSDARG00000038786	smarcd3a	SMARCD3	protein_coding
chr2	32998957	32999707	-	0.0574055	0.166361	3.29152	NS	ENSDARG00000093516	si:ch211-236l6.2	NA	processed_transcript
chr2	33393869	33394619	-	0.123733	0.275289	1.38612	NS	ENSDARG00000077994	b4galt2	B4GALT2	protein_coding
chr2	34836960	34837710	+	0.00366614	0.0197137	-0.306937	NS	ENSDARG00000079329	rfwd2	RFWD2	protein_coding
chr2	35335880	35336630	+	0.242735	0.422651	6.59341	NS	ENSDARG00000011326	ankrd45	ANKRD45	protein_coding
chr2	35574575	35575325	+	0.639848	0.802913	-0.0322643	NS	ENSDARG00000079725	dhx9	DHX9	protein_coding
chr2	35766600	35767350	+	0.072322	0.19507	-0.085034	NS	ENSDARG00000060767	smg7	SMG7	protein_coding
chr2	36394338	36395088	-	0.294418	0.476532	0.107527	NS	ENSDARG00000012140	ccnl1b	CCNL1	protein_coding
chr2	36473982	36474732	+	0.694639	0.844839	0.877545	NS	ENSDARG00000083762	dre-mir-2198	NA	miRNA
chr2	37015421	37016171	+	1.82126e-05	0.000211558	19.445	Hyper	ENSDARG00000038700	gpr160	GPR160	protein_coding
chr2	37121933	37122683	-	0.00675312	0.031693	-0.295607	NS	ENSDARG00000021225	prkci	PRKCI	protein_coding
chr2	37129490	37130240	-	4.25452e-13	1.15421e-11	6.38638	NS	ENSDARG00000094449	si:dkey-31b10.2	NA	processed_transcript
chr2	37517005	37517755	-	0.872714	0.978864	0.0171531	NS	ENSDARG00000054162	NFATC4	NFATC4	protein_coding
chr2	37575383	37576133	-	0.00343357	0.0188738	0.54407	NS	ENSDARG00000079134	mettl17	METTL17	protein_coding
chr2	37612558	37613308	-	0.0255831	0.0918433	-0.195236	NS	ENSDARG00000023303	zgc:66427	NA	protein_coding
chr2	37612682	37613432	+	0.0431878	0.134584	-0.435161	NS	ENSDARG00000026904	cbln13	NA	protein_coding
chr2	37631821	37632571	-	0.544325	0.719549	-1.97479	NS	ENSDARG00000094681	hbl2	MBL2	protein_coding
chr2	37702532	37703282	-	0.279988	0.463342	5.10709	NS	ENSDARG00000023181	pcp4l1	PCP4L1	protein_coding
chr2	37973650	37974400	+	0.204254	0.382626	-0.191942	NS	ENSDARG00000054304	homez	HOMEZ	protein_coding
chr2	37990282	37991032	-	0.0919866	0.226406	0.419287	NS	ENSDARG00000054313	si:ch211-14a17.6	NA	protein_coding
chr2	38065275	38066025	-	1	1	0	NS	ENSDARG00000079605	prmt5	PRMT5	protein_coding
chr2	38075530	38076280	+	0.664395	0.822911	-0.0783733	NS	ENSDARG00000075445	psmb5	PSMB5	protein_coding
chr2	38257244	38257994	+	0.976174	1	-0.168067	NS	ENSDARG00000077996	CDH24 (1 of 2)	CDH24	protein_coding
chr2	39903476	39904226	-	0.000295675	0.00253221	-22.8568	Hypo	ENSDARG00000087004	FP236331.1	NA	protein_coding
chr2	39984881	39985631	-	0.149432	0.309702	-3.26435	NS	ENSDARG00000090873	si:ch211-122l24.4	NA	processed_transcript
chr2	40955092	40955842	-	0.067494	0.186749	-0.248128	NS	ENSDARG00000054754	hs6st1a	HS6ST1	protein_coding
chr2	42027325	42028075	+	0.307075	0.490411	7.17101	NS	ENSDARG00000014209	ODF3L2 (1 of 2)	ODF3L2	protein_coding
chr2	42173298	42174048	+	0.356885	0.539626	-0.365628	NS	ENSDARG00000060177	vcpip1	VCPIP1	protein_coding
chr2	42213121	42213871	+	0.00102645	0.00722983	9.53258	NS	ENSDARG00000093401	CRH (2 of 2)	CRH	protein_coding
chr2	42292210	42292960	+	0.137613	0.295689	2.9394	NS	ENSDARG00000038658	MURC (2 of 2)	MURC	protein_coding
chr2	42360594	42361344	+	0.00104686	0.00736129	-12.3633	NS	ENSDARG00000093932	ftr04	NA	protein_coding
chr2	42593063	42593813	-	0.427804	0.614384	-0.0976536	NS	ENSDARG00000030824	esyt2a	ESYT2	protein_coding
chr2	42679596	42680346	-	0.100445	0.240724	0.262037	NS	ENSDARG00000025513	si:dkey-7l6.7	DIP2C	protein_coding
chr2	42805551	42806301	-	0.732445	0.875477	-0.0209215	NS	ENSDARG00000017004	myo10	MYO10	protein_coding
chr2	43251976	43252726	-	0.00670936	0.031558	11.3636	NS	ENSDARG00000074118	ftr15	TRIM16	protein_coding
chr2	43323177	43323927	-	0.0875504	0.220449	4.1114	NS	ENSDARG00000084673	5S_rRNA	NA	rRNA
chr2	43810222	43810972	+	0.653665	0.814418	0.0527486	NS	ENSDARG00000008548	arhgap12a	ARHGAP12	protein_coding
chr2	43912916	43913666	-	0.00909184	0.0407148	-0.917431	NS	ENSDARG00000016788	zeb1a	ZEB1	protein_coding
chr2	44099777	44100527	-	0.578403	0.749518	0.156566	NS	ENSDARG00000056998	kirrelb	KIRREL	protein_coding
chr2	44244614	44245364	-	0.196716	0.373618	-0.86394	NS	ENSDARG00000057013	cadm3	CADM3	protein_coding
chr2	44459612	44460362	-	0.090064	0.224227	-0.0934579	NS	ENSDARG00000038615	TMEM55B (1 of 2)	TMEM55B	protein_coding
chr2	44487699	44488449	+	0.00381855	0.0203672	4.44292	NS	ENSDARG00000040741	KCNAB1 (3 of 3)	KCNAB1	protein_coding
chr2	44807724	44808474	-	0.0646659	0.181151	-1.74826	NS	ENSDARG00000004880	acsm3	ACSM3	protein_coding
chr2	45134911	45135661	-	0.740009	0.881534	-2.38095	NS	ENSDARG00000085975	5S_rRNA	NA	rRNA
chr2	45196619	45197369	-	0.254857	0.435459	-0.307692	NS	ENSDARG00000038585	eif4e2	EIF4E2	protein_coding
chr2	45215623	45216373	-	9.60691e-15	2.92732e-13	2.44456	NS	ENSDARG00000076634	CAPN10	CAPN10	protein_coding
chr2	45346299	45347049	+	0.222315	0.403439	0.106069	NS	ENSDARG00000059965	CAMSAP2 (2 of 2)	CAMSAP2	protein_coding
chr2	45718785	45719535	-	0.615566	0.782957	-0.0661326	NS	ENSDARG00000053101	prpf38b	PRPF38B	protein_coding
chr2	47038802	47039552	+	0.71031	0.857552	-1.54589	NS	ENSDARG00000089899	5S_rRNA	NA	rRNA
chr2	47302841	47303591	-	0.104559	0.247006	13.7807	NS	ENSDARG00000085686	5S_rRNA	NA	rRNA
chr2	47704225	47704975	+	0.589329	0.759695	0.170196	NS	ENSDARG00000038574	scg2b	SCG2	protein_coding
chr2	48017762	48018512	-	1	1	0	NS	ENSDARG00000076969	ftr22	NA	protein_coding
chr2	48071345	48072095	-	7.60431e-05	0.000783729	-2.31481	NS	ENSDARG00000038569	fzd8b	FZD5	protein_coding
chr2	48369515	48370265	-	0.00949954	0.042048	0.196568	NS	ENSDARG00000009735	gigfy2	GIGYF2	protein_coding
chr2	48420460	48421210	-	1.59637e-54	1.86465e-52	23.9262	Hyper	ENSDARG00000039650	itm2cb	ITM2C	protein_coding
chr2	49286220	49286970	-	0.000156948	0.00149129	0.821685	NS	ENSDARG00000088323	zgc:123035	XKR6	protein_coding
chr2	49309176	49309926	-	0.667417	0.824953	2.50847	NS	ENSDARG00000084045	5S_rRNA	NA	rRNA
chr2	49601023	49601773	+	0.0738962	0.198172	0.250941	NS	ENSDARG00000091433	FAM108A1 (2 of 2)	FAM108A1;FAM108A3P	protein_coding
chr2	50091916	50092666	+	2.65809e-12	6.73329e-11	1.96521	NS	ENSDARG00000092810	stap2a	STAP2	protein_coding
chr2	50196841	50197591	-	0.122146	0.274228	-0.0990532	NS	ENSDARG00000059866	CACTIN	CACTIN	protein_coding
chr2	51313731	51314481	-	1.15653e-05	0.00014015	15.3782	Hyper	ENSDARG00000058774	CABZ01053221.1	NA	protein_coding
chr2	51626568	51627318	+	0.0202213	0.0759202	-7.56354	NS	ENSDARG00000086335	CABZ01040054.1	NA	protein_coding
chr2	51760436	51761186	-	0.0494581	0.148327	-4.33906	NS	ENSDARG00000025122	abhd4	ABHD4	protein_coding
chr2	52320934	52321684	+	0.953388	1	-0.0111747	NS	ENSDARG00000037345	THEM6 (1 of 2)	THEM6	protein_coding
chr2	52759938	52760688	-	0.963892	1	-0.00757944	NS	ENSDARG00000026185	ccdc94	CCDC94	protein_coding
chr2	52789128	52789878	+	0.0242479	0.0879796	-3.2306	NS	ENSDARG00000093690	scn12aa	NA	protein_coding
chr2	53178064	53178814	-	0.00160716	0.0106259	-0.353011	NS	ENSDARG00000053326	gna11b	GNA11	protein_coding
chr2	53376240	53376990	-	0.0253655	0.0913201	-7.39502	NS	ENSDARG00000079556	C2CD4C (2 of 2)	C2CD4C	protein_coding
chr2	53543019	53543769	-	0.000658691	0.00501775	1.08961	NS	ENSDARG00000078665	CELF5 (1 of 3)	CELF4	protein_coding
chr2	53782319	53783069	-	2.30475e-09	4.52872e-08	-3.75351	NS	ENSDARG00000022739	CABZ01064155.1	RXFP3	protein_coding
chr2	54002541	54003291	+	0.0338708	0.111995	-2.04912	NS	ENSDARG00000086155	NA	CELF5	protein_coding
chr2	54130393	54131143	+	0.423103	0.609506	0.795746	NS	ENSDARG00000079988	CU694222.2	NIM1	protein_coding
chr2	54608670	54609420	-	1.04711e-99	2.75195e-97	23.44	Hyper	ENSDARG00000079719	ABHD8 (1 of 2)	ABHD8	protein_coding
chr2	54979000	54979750	-	0.0117684	0.049486	4.4481	NS	ENSDARG00000043012	napg	NAPG	protein_coding
chr2	54979158	54979908	+	0.0117684	0.049486	4.4481	NS	ENSDARG00000089428	rab12	RAB12	protein_coding
chr2	55022080	55022830	+	0.0619051	0.175649	0.314904	NS	ENSDARG00000091408	NA	SOGA2	protein_coding
chr2	55414986	55415736	-	0.958478	1	0.00237746	NS	ENSDARG00000078306	RNF126 (2 of 2)	RNF126	protein_coding
chr2	55839731	55840481	+	0.262547	0.443377	0.0784929	NS	ENSDARG00000020103	calrl	CALR3;CALR	protein_coding
chr2	55993132	55993882	-	0.224246	0.405397	-0.210919	NS	ENSDARG00000067920	rab8a	RAB8A	protein_coding
chr2	56073938	56074688	-	0.428354	0.614754	1.41288	NS	ENSDARG00000040321	rx2	RAX2	protein_coding
chr2	56224603	56225353	+	0.679859	0.835176	0.16118	NS	ENSDARG00000076904	loxl5b	LOX	protein_coding
chr2	56343899	56344649	-	0.0124153	0.0514854	-0.185414	NS	ENSDARG00000067850	jund	JUND	protein_coding
chr2	56352559	56353309	+	0.0886086	0.221521	-0.181108	NS	ENSDARG00000054666	pgpep1	PGPEP1	protein_coding
chr2	56950387	56951137	+	0.229837	0.411087	0.730335	NS	ENSDARG00000003016	eef2b	EEF2	protein_coding
chr2	58099051	58099801	-	0.572039	0.743648	-0.429888	NS	ENSDARG00000067815	LINGO3 (1 of 2)	LINGO3;LINGO1	protein_coding
chr2	58338636	58339386	-	1.9383e-14	5.73983e-13	27.828	Hyper	ENSDARG00000069285	CR774186.1	NA	protein_coding
chr2	58622947	58623697	-	0.516639	0.694308	1.24753	NS	ENSDARG00000089815	5S_rRNA	NA	rRNA
chr2	58718762	58719512	-	0.122916	0.274884	0.488701	NS	ENSDARG00000038476	si:dkeyp-68b7.7	NA	protein_coding
chr2	58736639	58737389	-	0.260728	0.441653	-0.0459137	NS	ENSDARG00000092766	si:dkeyp-68b7.6	NA	protein_coding
chr2	59037558	59038308	-	0.954894	1	-0.0669893	NS	ENSDARG00000019917	epb41l3b	EPB41L3	protein_coding
chr2	59245938	59246688	+	1	1	0	NS	ENSDARG00000046048	vapal	VAPA	protein_coding
chr2	59397861	59398611	-	0.382175	0.566061	3.46266	NS	ENSDARG00000089523	LRRC30 (2 of 2)	LRRC30	protein_coding
chr2	59494940	59495690	-	0.18994	0.365203	0.0543774	NS	ENSDARG00000042049	zgc:112425	RBM3;CIRBP;NA	protein_coding
chr2	59618946	59619696	+	0.92183	1	-0.231169	NS	ENSDARG00000067817	PRKAB2	PRKAB2	protein_coding
chr2	59809652	59810402	+	0.294347	0.476532	1.05697	NS	ENSDARG00000086541	CABZ01100278.1	PTPRM	protein_coding
chr3	37499	38249	+	0.696637	0.845902	0.102323	NS	ENSDARG00000088993	JMJD8	JMJD8	protein_coding
chr3	71629	72379	-	0.000229157	0.0020634	-0.749693	NS	ENSDARG00000021293	amdhd2	AMDHD2	protein_coding
chr3	82757	83507	+	0.651683	0.813154	-0.084743	NS	ENSDARG00000059182	nog5	NA	protein_coding
chr3	356225	356975	+	0.241083	0.421708	-6.88312	NS	ENSDARG00000077061	ptger1b	PTGER1	protein_coding
chr3	1145666	1146416	+	1.02874e-67	1.60216e-65	21.8337	Hyper	ENSDARG00000095061	si:dkey-167k11.1	NA	processed_transcript
chr3	1156574	1157324	+	0.0333583	0.110961	0.287751	NS	ENSDARG00000030508	CCDC134 (2 of 2)	CCDC134	protein_coding
chr3	1560263	1561013	+	0.775307	0.909898	-0.0154592	NS	ENSDARG00000016674	TRIM35 (38 of 41)	TRIM35;TRIM39	protein_coding
chr3	1936197	1936947	+	0.159011	0.321926	0.991805	NS	ENSDARG00000090027	NA	NA	protein_coding
chr3	1996596	1997346	+	0.192289	0.368539	-0.189036	NS	ENSDARG00000044852	wbp2	WBP2NL;WBP2	protein_coding
chr3	2003936	2004686	-	0.599979	0.768244	-0.0574731	NS	ENSDARG00000074266	C3H7orf55	C7orf55	protein_coding
chr3	2031733	2032483	-	0.905601	0.998526	-0.140313	NS	ENSDARG00000078348	TCF20	TCF20	protein_coding
chr3	2046124	2046874	-	0.110328	0.255609	0.845364	NS	ENSDARG00000095889	si:zfos-1697h8.2	NA	processed_transcript
chr3	2579619	2580369	-	0.394443	0.577318	-0.0935454	NS	ENSDARG00000036625	polr2f	POLR2F	protein_coding
chr3	3904956	3905706	-	0.0287712	0.100819	-0.261643	NS	ENSDARG00000079723	TNRC6B (2 of 3)	TNRC6B	protein_coding
chr3	4254722	4255472	-	0.00442491	0.0226635	11.3355	NS	ENSDARG00000044937	si:ch211-163m16.6	NA	protein_coding
chr3	5260077	5260827	-	0.43137	0.616767	-0.656896	NS	ENSDARG00000059805	slc25a38a	SLC25A38	protein_coding
chr3	5621094	5621844	-	0.768441	0.904957	1.38267	NS	ENSDARG00000079628	CU681842.2	UMOD	protein_coding
chr3	5825825	5826575	-	0.213054	0.393798	-0.0610128	NS	ENSDARG00000001014	MYH9 (1 of 2)	MYH9;MYH10	protein_coding
chr3	5874729	5875479	-	0.250234	0.430932	-0.0382263	NS	ENSDARG00000034777	txn2	TXN2	protein_coding
chr3	6306824	6307574	-	0.0294801	0.102377	12.4709	NS	ENSDARG00000088795	TGFBR3L	ENG;TGFBR3;NA	protein_coding
chr3	6825159	6825909	-	0.0440542	0.136513	-3.75041	NS	ENSDARG00000038260	cygb1	CYGB	protein_coding
chr3	6891399	6892149	+	1	1	0	NS	ENSDARG00000058987	GGA3 (1 of 2)	GGA3	protein_coding
chr3	6969460	6970210	+	0.0773805	0.204003	-0.0518403	NS	ENSDARG00000029419	hn1b	HN1	protein_coding
chr3	7415941	7416691	-	0.0125446	0.0518837	-3.99791	NS	ENSDARG00000090740	CR548626.3	NA	protein_coding
chr3	7450108	7450858	-	0.342299	0.524551	-7.25689	NS	ENSDARG00000094216	BX000701.3	NA	protein_coding
chr3	8267598	8268348	-	1	1	0	NS	ENSDARG00000087146	C3H19orf43	C19orf43	protein_coding
chr3	8539705	8540455	+	0.762979	0.901117	0.609179	NS	ENSDARG00000067501	zgc:174623	NA	protein_coding
chr3	8984116	8984866	-	0.318987	0.502465	-1.18856	NS	ENSDARG00000074310	rbfox3l	RBFOX3	protein_coding
chr3	9079049	9079799	-	0.0199181	0.075117	3.716	NS	ENSDARG00000088540	CABZ01064674.1	CDKL5	protein_coding
chr3	10826339	10827089	+	0.430818	0.616188	0.808692	NS	ENSDARG00000087687	TMEM100 (1 of 2)	TMEM100	protein_coding
chr3	11538410	11539160	+	0.0623895	0.176546	-0.360577	NS	ENSDARG00000088981	TMEM220	TMEM220	protein_coding
chr3	11800027	11800777	+	0.0655431	0.18276	0.716846	NS	ENSDARG00000040387	mmd	MMD	protein_coding
chr3	12296186	12296936	+	6.33568e-07	9.31522e-06	1.30401	NS	ENSDARG00000058424	pdgfab	PDGFA	protein_coding
chr3	12375819	12376569	+	0.6852	0.83904	0.8686	NS	ENSDARG00000077868	BTBD17 (1 of 2)	BTBD17	protein_coding
chr3	12511063	12511813	-	0.00757353	0.0349964	-10.9216	NS	ENSDARG00000038369	cyp2k17	CYP2W1	protein_coding
chr3	12722696	12723446	-	7.43496e-13	1.96629e-11	-5.63757	NS	ENSDARG00000016293	vasnb	VASN	protein_coding
chr3	12780237	12780987	+	1.40794e-06	1.9934e-05	4.55075	NS	ENSDARG00000028513	CT033841.1	CORO7	protein_coding
chr3	12810002	12810752	+	0.00161263	0.0106454	0.22684	NS	ENSDARG00000037356	pam16	PAM16	protein_coding
chr3	12953105	12953855	+	0.20543	0.383756	-0.220619	NS	ENSDARG00000058494	dnaja3a	DNAJA3	protein_coding
chr3	13591254	13592004	-	0.000569696	0.00446935	0.48216	NS	ENSDARG00000043607	rab3db	RAB3D	protein_coding
chr3	13639983	13640733	-	0.0712184	0.193567	-0.393708	NS	ENSDARG00000093937	cnn1b	CNN1;CNN3	protein_coding
chr3	13704699	13705449	-	0.808303	0.933511	-0.360782	NS	ENSDARG00000093066	si:ch73-346m18.6	NA	processed_transcript
chr3	13895097	13895847	-	1	1	0	NS	ENSDARG00000087188	nfil3-6	AC092566.1	protein_coding
chr3	14735532	14736282	-	0.114845	0.262745	-0.111812	NS	ENSDARG00000041217	xpo6	XPO6	protein_coding
chr3	15048490	15049240	-	4.4945e-05	0.00048336	-3.87956	NS	ENSDARG00000070845	si:dkey-56d12.4	NA	protein_coding
chr3	15922969	15923719	-	0.00948293	0.0420276	-5.20147	NS	ENSDARG00000077563	GJC1	GJC1	protein_coding
chr3	16232055	16232805	+	0.141006	0.299591	-1.25895	NS	ENSDARG00000016480	slc17a7	SLC17A7	protein_coding
chr3	16461423	16462173	+	0.352496	0.53489	-0.52356	NS	ENSDARG00000015922	zgc:153952	STK17A	protein_coding
chr3	17297213	17297963	+	0.275898	0.458195	0.0842297	NS	ENSDARG00000006017	kat2a	KAT2A	protein_coding
chr3	17759235	17759985	-	0.00186906	0.0117129	0.69544	NS	ENSDARG00000009040	zgc:73324	COQ10B	protein_coding
chr3	17791618	17792368	+	0.00619529	0.0296036	0.485765	NS	ENSDARG00000076490	ANKRD40	ANKRD40	protein_coding
chr3	17826380	17827130	+	0.00427524	0.0220041	-1.50389	NS	ENSDARG00000013460	WFIKKN2 (1 of 2)	WFIKKN2	protein_coding
chr3	18529687	18530437	-	0.031357	0.106766	-5.97265	NS	ENSDARG00000076103	grid2ipa	GRID2IP	protein_coding
chr3	18954401	18955151	-	4.897e-23	2.3137e-21	19.1784	Hyper	ENSDARG00000078149	grin2ca	GRIN2C	protein_coding
chr3	19028574	19029324	+	0.973408	1	-0.057299	NS	ENSDARG00000070780	rln3a	RLN3	protein_coding
chr3	19552044	19552794	+	0.876415	0.981968	-0.0321993	NS	ENSDARG00000008105	mettl2a	METTL2A	protein_coding
chr3	19618898	19619648	+	0.0796307	0.207336	0.370581	NS	ENSDARG00000078135	MRC2	MRC2	protein_coding
chr3	19786639	19787389	-	0.710307	0.857552	-0.0638371	NS	ENSDARG00000070735	rnd2	RND2	protein_coding
chr3	19883262	19884012	-	0.00628744	0.0299758	-1.01703	NS	ENSDARG00000056469	si:busm1-163l24.3	NA	protein_coding
chr3	19888331	19889081	+	0.0302626	0.103966	-1.4864	NS	ENSDARG00000056468	asb16	ASB16	protein_coding
chr3	19952567	19953317	-	0.0552655	0.161495	0.299212	NS	ENSDARG00000035066	ubtf	UBTF	protein_coding
chr3	20294024	20294774	+	0.177083	0.347655	0.588235	NS	ENSDARG00000070694	NXPH3	NXPH3	protein_coding
chr3	21127753	21128503	-	0.397151	0.581079	0.388877	NS	ENSDARG00000007245	RUNDC3A (2 of 2)	RUNDC3A	protein_coding
chr3	21184491	21185241	-	0.256812	0.437205	0.18673	NS	ENSDARG00000006566	nlk1	NLK	protein_coding
chr3	21332144	21332894	-	0.857162	0.967473	-0.0230709	NS	ENSDARG00000087330	MAZ (2 of 2)	MAZ	protein_coding
chr3	21492934	21493684	-	0.00390679	0.0206642	-0.944761	NS	ENSDARG00000002564	syngr1a	SYNGR1	protein_coding
chr3	21507214	21507964	-	0.131076	0.287819	-5.30959	NS	ENSDARG00000084418	5S_rRNA	NA	rRNA
chr3	22248674	22249424	+	1	1	0	NS	ENSDARG00000056258	cdc27	CDC27	protein_coding
chr3	23511788	23512538	+	1.47336e-06	2.07207e-05	3.49409	NS	ENSDARG00000012405	col1a1a	COL1A1	protein_coding
chr3	23541319	23542069	+	0.218708	0.399681	1.00907	NS	ENSDARG00000079366	AL929222.1	PPP1R9B	protein_coding
chr3	23697705	23698455	-	0.0577904	0.166673	0.417133	NS	ENSDARG00000079912	RAPGEFL1	RAPGEFL1	protein_coding
chr3	23887273	23888023	-	0.000737773	0.00552936	0.228376	NS	ENSDARG00000029215	NA	UBE2Z	protein_coding
chr3	23959567	23960317	+	0.352607	0.53489	-0.132342	NS	ENSDARG00000011579	hoxb10a	NA	protein_coding
chr3	23968092	23968842	+	0.407097	0.592538	-0.3861	NS	ENSDARG00000056023	hoxb9a	HOXB9	protein_coding
chr3	23994445	23995195	+	0.000918379	0.00660134	4.15423	NS	ENSDARG00000010630	hoxb6a	HOXB6	protein_coding
chr3	23998432	23999182	+	0.179991	0.350697	1.48352	NS	ENSDARG00000013057	hoxb5a	HOXB5	protein_coding
chr3	24042891	24043641	+	0.0213913	0.0793215	9.05452	NS	ENSDARG00000000175	hoxb2a	HOXB2	protein_coding
chr3	24488675	24489425	+	0.339641	0.522331	-0.112359	NS	ENSDARG00000038141	atf4b2	ATF4	protein_coding
chr3	24497984	24498734	+	0.263232	0.443579	-0.212766	NS	ENSDARG00000017049	adsl	ADSL	protein_coding
chr3	24651837	24652587	+	0.0877189	0.220741	-5.87121	NS	ENSDARG00000009311	pvalb6	PVALB	protein_coding
chr3	24972709	24973459	+	1	1	0	NS	ENSDARG00000061684	SLC25A17	SLC25A17	protein_coding
chr3	25154769	25155519	-	0.0311653	0.106545	-0.188371	NS	ENSDARG00000061108	ep300b	EP300	protein_coding
chr3	25267572	25268322	+	0.0150416	0.0594456	-0.201792	NS	ENSDARG00000093235	TST	MPST	protein_coding
chr3	25746594	25747344	-	0.0011262	0.00784054	1.22256	NS	ENSDARG00000088072	USP43 (1 of 2)	USP43	protein_coding
chr3	25914193	25914943	-	0.846413	0.96012	0.027599	NS	ENSDARG00000022531	ntn1b	NTN1	protein_coding
chr3	26671611	26672361	-	0.0153026	0.0603071	0.383436	NS	ENSDARG00000010160	rps15a	RPS15A	protein_coding
chr3	26790254	26791004	-	1	1	0	NS	ENSDARG00000070568	atad5a	ATAD5	protein_coding
chr3	26790351	26791101	+	1	1	0	NS	ENSDARG00000070570	ppp4ca	PPP4C	protein_coding
chr3	26850787	26851537	+	1	1	0	NS	ENSDARG00000087869	si:ch211-11k18.4	NA	protein_coding
chr3	26862939	26863689	+	0.0138883	0.0558854	-0.765697	NS	ENSDARG00000061213	RABEP2	RABEP2	protein_coding
chr3	26989638	26990388	-	0.948332	1	-0.00665792	NS	ENSDARG00000075783	HMGXB4 (1 of 2)	HMGXB4	protein_coding
chr3	26999057	26999807	-	0.128706	0.283866	-0.0841462	NS	ENSDARG00000055743	ankrd54	ANKRD54	protein_coding
chr3	27092673	27093423	-	0.029935	0.103252	3.61514	NS	ENSDARG00000088896	5S_rRNA	NA	rRNA
chr3	27557715	27558465	+	0.0571984	0.166003	-10.9896	NS	ENSDARG00000084168	5S_rRNA	NA	rRNA
chr3	27752431	27753181	-	0.275403	0.457554	0.151321	NS	ENSDARG00000055383	C3H16orf72	C16orf72	protein_coding
chr3	27937220	27937970	+	0.204279	0.382626	-0.0409165	NS	ENSDARG00000061185	nat15	NAA60	protein_coding
chr3	28030848	28031598	-	0.672785	0.828695	0.168218	NS	ENSDARG00000006031	abat	ABAT	protein_coding
chr3	29317639	29318389	+	0.844002	0.959715	0.416774	NS	ENSDARG00000083676	5S_rRNA	NA	rRNA
chr3	29619902	29620652	+	0.00183265	0.0115619	3.78705	NS	ENSDARG00000038012	FAM83F (1 of 2)	FAM83F	protein_coding
chr3	30061166	30061916	-	0.917833	1	-0.00647499	NS	ENSDARG00000091962	RUNDC1	RUNDC1	protein_coding
chr3	30128114	30128864	-	0.503712	0.683892	-0.226968	NS	ENSDARG00000054842	hsd17b14	HSD17B14	protein_coding
chr3	30303861	30304611	-	1	1	0	NS	ENSDARG00000054833	nucb1	NUCB1	protein_coding
chr3	30399358	30400108	+	0.260791	0.441653	0.52356	NS	ENSDARG00000087732	Metazoa_SRP	NA	misc_RNA
chr3	31060106	31060856	-	1	1	0	NS	ENSDARG00000003486	ppp1caa	PPP1CA	protein_coding
chr3	31532625	31533375	+	0.0592288	0.169658	-6.97615	NS	ENSDARG00000028521	c1ql3b	C1QL1	protein_coding
chr3	31852190	31852940	-	0.979247	1	-0.0037541	NS	ENSDARG00000054362	ccdc47	CCDC47	protein_coding
chr3	32499497	32500247	-	0.463755	0.647553	0.0705023	NS	ENSDARG00000010246	prmt1	PRMT1	protein_coding
chr3	32502928	32503678	+	0.121391	0.273259	0.297324	NS	ENSDARG00000054320	AP2A2	AP2A1	protein_coding
chr3	32570472	32571222	+	0.000174673	0.00162861	7.06396	NS	ENSDARG00000075849	PRR12 (2 of 2)	PRR12	protein_coding
chr3	32767846	32768596	+	1	1	0	NS	ENSDARG00000037965	srrm2	SRRM2	protein_coding
chr3	32850633	32851383	+	0.0855751	0.217165	-0.178706	NS	ENSDARG00000060030	setd1a	SETD1A	protein_coding
chr3	32968447	32969197	-	0.215196	0.39668	0.334727	NS	ENSDARG00000053257	zgc:153733	FAM109A	protein_coding
chr3	32968518	32969268	+	0.215196	0.39668	0.334727	NS	ENSDARG00000027357	cd2bp2	CD2BP2	protein_coding
chr3	33396097	33396847	-	0.000311106	0.00265318	0.774898	NS	ENSDARG00000034893	rarab	RARA	protein_coding
chr3	33478719	33479469	+	0.0229278	0.0842757	-6.92484	NS	ENSDARG00000053449	pyya	PYY	protein_coding
chr3	33986279	33987029	-	0.0010571	0.00740853	-3.44303	NS	ENSDARG00000037905	cacna1aa	CACNA1A	protein_coding
chr3	34198634	34199384	-	0.501258	0.681559	1.65545	NS	ENSDARG00000096275	ighv4-2	NA	protein_coding
chr3	34204987	34205737	+	0.671646	0.828475	0.212572	NS	ENSDARG00000013839	aldh3b1	ALDH3B2	protein_coding
chr3	34234133	34234883	+	0.00754845	0.0349189	0.12207	NS	ENSDARG00000018698	carm1	CARM1	protein_coding
chr3	34754872	34755622	+	0.191567	0.36749	0.95562	NS	ENSDARG00000011956	dlx4a	DLX4;DLX6	protein_coding
chr3	34901689	34902439	-	1	1	0	NS	ENSDARG00000060150	psmd11a	PSMD11	protein_coding
chr3	35090526	35091276	+	0.00476356	0.0239603	0.191916	NS	ENSDARG00000022254	prkcbb	PRKCB;PRKCG	protein_coding
chr3	35687029	35687779	-	0.000488852	0.00393798	0.841332	NS	ENSDARG00000037921	gng13b	GNG13	protein_coding
chr3	35949836	35950586	-	0.167104	0.33397	-0.0981817	NS	ENSDARG00000070256	suz12a	SUZ12	protein_coding
chr3	36208962	36209712	-	0.132556	0.289702	-0.1373	NS	ENSDARG00000008370	csnk1da	CSNK1D	protein_coding
chr3	36271331	36272081	-	0.35345	0.535588	0.10537	NS	ENSDARG00000076128	prkar1aa	PRKAR1A	protein_coding
chr3	36476980	36477730	-	0.140274	0.299591	0.180424	NS	ENSDARG00000059874	ABCC1	ABCC1	protein_coding
chr3	36573749	36574499	-	0.799174	0.926731	-0.06053	NS	ENSDARG00000007549	pdxdc1	PDXDC1	protein_coding
chr3	36578067	36578817	+	0.430505	0.615949	-0.40579	NS	ENSDARG00000074211	si:dkeyp-72e1.7	NA	lincRNA
chr3	36766405	36767155	-	0.107689	0.251853	2.66389	NS	ENSDARG00000096427	si:ch1073-443f11.2	RP11-127I20.4	protein_coding
chr3	36966580	36967330	+	0.0263231	0.0941231	-0.57586	NS	ENSDARG00000070174	MYO10 (2 of 2)	NA	protein_coding
chr3	37070095	37070845	-	0.066931	0.185527	-2.61045	NS	ENSDARG00000083696	5S_rRNA	NA	rRNA
chr3	37470757	37471507	-	0.504541	0.684164	0.307152	NS	ENSDARG00000059773	SRCIN1 (1 of 2)	SRCIN1	protein_coding
chr3	37818550	37819300	+	1.65522e-102	4.97158e-100	55.5519	Hyper	ENSDARG00000006849	asic2	ASIC2	protein_coding
chr3	38771835	38772585	-	0.585001	0.756203	-3.7037	NS	ENSDARG00000000567	ZNF281 (2 of 2)	ZNF281	protein_coding
chr3	39621474	39622224	-	2.19429e-16	8.31261e-15	10.1108	NS	ENSDARG00000090340	FAM83G (2 of 2)	FAM83G	protein_coding
chr3	39642303	39643053	-	1	1	0	NS	ENSDARG00000005414	grapa	GRAP	protein_coding
chr3	39643844	39644594	-	0.00327056	0.0181914	-5.36771	NS	ENSDARG00000081971	5S_rRNA	NA	rRNA
chr3	39879101	39879851	+	0.755776	0.895726	0.510781	NS	ENSDARG00000083829	5S_rRNA	NA	rRNA
chr3	40157149	40157899	-	0.158473	0.321167	0.160463	NS	ENSDARG00000006642	drg2	DRG2	protein_coding
chr3	40164498	40165248	+	0.0281512	0.0992254	6.1848	NS	ENSDARG00000014871	syngr3	SYNGR3	protein_coding
chr3	40226810	40227560	-	0.0867584	0.219192	0.201397	NS	ENSDARG00000059701	flii	FLII	protein_coding
chr3	40403382	40404132	+	0.0474967	0.143997	-0.58309	NS	ENSDARG00000077052	TNRC18	TNRC18	protein_coding
chr3	40524086	40524836	-	0.781031	0.913048	0.0478628	NS	ENSDARG00000037870	actb2	ACTB	protein_coding
chr3	40659150	40659900	-	0.858981	0.969014	-0.0070451	NS	ENSDARG00000087893	rnf216	RNF216	protein_coding
chr3	40790393	40791143	+	0.123538	0.275007	0.716846	NS	ENSDARG00000008383	arpc1a	ARPC1A	protein_coding
chr3	41286557	41287307	-	0.00782436	0.0360366	4.34529	NS	ENSDARG00000078866	sdk1a	SDK1	protein_coding
chr3	41709378	41710128	+	0.577747	0.748899	-0.142171	NS	ENSDARG00000059654	eif3ba	EIF3B	protein_coding
chr3	42120819	42121569	+	0.418663	0.605183	-0.3861	NS	ENSDARG00000075368	FTSJ2	FTSJ2	protein_coding
chr3	42649625	42650375	-	0.000144526	0.00138751	-4.91467	NS	ENSDARG00000091498	BX571715.2	MFSD11	protein_coding
chr3	42774432	42775182	+	0.686693	0.840135	0.0492189	NS	ENSDARG00000074444	RMI2	RMI2	protein_coding
chr3	43259091	43259841	+	0.427378	0.613982	0.459767	NS	ENSDARG00000020961	UNCX	UNCX	protein_coding
chr3	43417405	43418155	+	0.245401	0.425335	-1.934	NS	ENSDARG00000085247	5S_rRNA	NA	rRNA
chr3	44043230	44043980	-	0.0589461	0.169078	-3.25629	NS	ENSDARG00000067818	BX537305.1	PIF1	protein_coding
chr3	44790938	44791688	-	0.0782316	0.204962	-0.289155	NS	ENSDARG00000052648	hs3st4	HS3ST4	protein_coding
chr3	44948686	44949436	+	0.123431	0.275007	-5.196	NS	ENSDARG00000089267	5S_rRNA	NA	rRNA
chr3	45283220	45283970	-	4.58435e-28	2.57029e-26	7.92311	NS	ENSDARG00000074017	USP31	USP31	protein_coding
chr3	45318963	45319713	-	0.864372	0.972123	-0.0137002	NS	ENSDARG00000015722	kctd5	KCTD5	protein_coding
chr3	45815736	45816486	-	0.929845	1	0.0407397	NS	ENSDARG00000020504	h3f3a	H3F3A	protein_coding
chr3	46152631	46153381	-	0.00197245	0.0121986	1.3106	NS	ENSDARG00000052642	SHISA9 (1 of 2)	SHISA9	protein_coding
chr3	46667423	46668173	+	0.385617	0.568755	-0.141724	NS	ENSDARG00000032344	PDE4A	PDE4A	protein_coding
chr3	46800316	46801066	+	0.000295045	0.00253197	11.3758	NS	ENSDARG00000004470	prkcsh	PRKCSH	protein_coding
chr3	47542330	47543080	-	0.136179	0.293658	-2.22489	NS	ENSDARG00000078953	EPN3 (1 of 2)	EPN3	protein_coding
chr3	47587327	47588077	+	0.000253786	0.00224195	1.6905	NS	ENSDARG00000052222	zgc:114118	RASD1	protein_coding
chr3	47698486	47699236	+	0.33208	0.516993	0.0692067	NS	ENSDARG00000038768	mrpl12	SLC25A10	protein_coding
chr3	48315868	48316618	-	0.0777015	0.204578	-0.204429	NS	ENSDARG00000043105	qtrt1	QTRT1	protein_coding
chr3	48318632	48319382	+	0.318353	0.502465	0.423173	NS	ENSDARG00000069937	dnm2	DNM2	protein_coding
chr3	49771746	49772496	-	0.239649	0.421205	-0.724638	NS	ENSDARG00000038190	ndel1b	NDEL1	protein_coding
chr3	50002890	50003640	+	0.214533	0.39601	-0.226225	NS	ENSDARG00000059594	hs3st3b1a	HS3ST3B1	protein_coding
chr3	52183124	52183874	+	0.00362725	0.0195921	-0.776519	NS	ENSDARG00000010727	ttyh2l	TTYH2	protein_coding
chr3	52526991	52527741	-	0.135528	0.292975	-2.99046	NS	ENSDARG00000081891	BX547935.1	NA	miRNA
chr3	53320573	53321323	-	0.0285403	0.100344	0.574697	NS	ENSDARG00000089951	AL840631.3	ZNF793	protein_coding
chr3	53340406	53341156	+	0.795943	0.92508	-0.024796	NS	ENSDARG00000073974	glt25d1	GLT25D1	protein_coding
chr3	53547085	53547835	+	0.0257571	0.092256	-3.92293	NS	ENSDARG00000085642	5S_rRNA	NA	rRNA
chr3	53983339	53984089	-	0.10145	0.242143	4.32496	NS	ENSDARG00000090199	5S_rRNA	NA	rRNA
chr3	53990279	53991029	+	0.14155	0.299591	-0.176229	NS	ENSDARG00000059475	CAMSAP3 (1 of 2)	CAMSAP3	protein_coding
chr3	54137552	54138302	-	0.0794816	0.207091	2.98893	NS	ENSDARG00000091484	5S_rRNA	NA	rRNA
chr3	55018928	55019678	+	0.316555	0.500607	1.20786	NS	ENSDARG00000077847	olfm2a	OLFM2	protein_coding
chr3	55738954	55739704	+	3.10258e-06	4.13142e-05	1.40049	NS	ENSDARG00000079802	aanat2	AANAT	protein_coding
chr3	56030281	56031031	-	0.0140145	0.0562858	-8.71865	NS	ENSDARG00000018393	KANK2	KANK2	protein_coding
chr3	57552686	57553436	+	0.311334	0.495103	-1.11176	NS	ENSDARG00000021846	HID1	HID1	protein_coding
chr3	57589830	57590580	+	0.76235	0.900778	-0.113777	NS	ENSDARG00000004322	USH1G (1 of 2)	USH1G	protein_coding
chr3	58343711	58344461	-	0.654831	0.815276	-0.0468981	NS	ENSDARG00000076742	cyth1a	CYTH1	protein_coding
chr3	58578557	58579307	-	1	1	0	NS	ENSDARG00000012192	cant1a	CANT1	protein_coding
chr3	58593085	58593835	-	0.0186606	0.0715295	0.60423	NS	ENSDARG00000052429	syngr2a	SYNGR2	protein_coding
chr3	58762508	58763258	+	4.64032e-12	1.1478e-10	1.58245	NS	ENSDARG00000031126	NOTUM (1 of 2)	NOTUM	protein_coding
chr3	59250679	59251429	+	0.00013961	0.00134956	-6.02878	NS	ENSDARG00000059914	SDR42E2	SDR42E2	protein_coding
chr3	59687561	59688311	-	1	1	0	NS	ENSDARG00000014366	LUC7L3	LUC7L3	protein_coding
chr3	59931020	59931770	+	0.53768	0.713232	-0.177259	NS	ENSDARG00000074671	nptx1l	NPTX1	protein_coding
chr3	60258352	60259102	+	0.553675	0.727109	0.571228	NS	ENSDARG00000060265	PPP1R27 (1 of 2)	PPP1R27	protein_coding
chr3	60286148	60286898	+	0.000508196	0.00406267	0.313199	NS	ENSDARG00000077732	alyref	ALYREF	protein_coding
chr3	60818759	60819509	+	0.0962699	0.233188	6.04202	NS	ENSDARG00000080369	5S_rRNA	NA	rRNA
chr3	61084139	61084889	+	0.387001	0.570395	-0.86824	NS	ENSDARG00000088182	ST6GALNAC2	ST6GALNAC2	protein_coding
chr3	61219395	61220145	+	0.80373	0.92979	-0.350781	NS	ENSDARG00000041250	mfsd11	MFSD11	protein_coding
chr3	61278374	61279124	-	3.95285e-06	5.16203e-05	2.21951	NS	ENSDARG00000059545	foxj1a	FOXJ1	protein_coding
chr3	61424290	61425040	+	1	1	0	NS	ENSDARG00000090861	CABZ01087514.1	SLC25A17	protein_coding
chr3	61536070	61536820	+	3.56118e-25	1.80419e-23	3.92158	NS	ENSDARG00000018903	AIMP2	AIMP2	protein_coding
chr3	61553565	61554315	+	0.0416084	0.130863	1.82999	NS	ENSDARG00000074669	CACNG4 (1 of 2)	CACNG4	protein_coding
chr3	61771137	61771887	-	0.0383135	0.122904	-2.76561	NS	ENSDARG00000037790	pvalb8	OCM	protein_coding
chr3	61814098	61814848	-	0.000640334	0.00494056	-6.43977	NS	ENSDARG00000037789	pvalb1	OCM	protein_coding
chr3	61942976	61943726	-	0.00028015	0.00242893	-4.12616	NS	ENSDARG00000074086	TECPR1 (2 of 2)	TECPR1	protein_coding
chr3	61981374	61982124	-	0.000136302	0.00132062	-8.71795	NS	ENSDARG00000088331	CU464205.1	NA	protein_coding
chr3	62556698	62557448	+	0.116105	0.264762	0.185201	NS	ENSDARG00000074317	FAM20C (1 of 2)	FAM20C	protein_coding
chr3	62694674	62695424	+	0.0269017	0.0960285	-5.62924	NS	ENSDARG00000076679	RAI1	RAI1	protein_coding
chr3	62788746	62789496	+	0.483632	0.665469	0.214113	NS	ENSDARG00000041300	lrrc48	LRRC48	protein_coding
chr3	63032432	63033182	-	0.000381574	0.0031585	-1.62034	NS	ENSDARG00000077080	GPRC5B (1 of 2)	GPRC5B	protein_coding
chr3	63065315	63066065	-	5.28118e-39	4.11247e-37	8.13339	NS	ENSDARG00000037782	sox8	SOX8	protein_coding
chr4	41126	41876	+	0.0790965	0.206328	0.264761	NS	ENSDARG00000045911	tulp4	TULP4	protein_coding
chr4	355900	356650	+	0.0660721	0.183752	0.111669	NS	ENSDARG00000002303	xpot	XPOT	protein_coding
chr4	734107	734857	-	0.0499015	0.149349	0.145065	NS	ENSDARG00000063686	XRCC6BP1	XRCC6BP1	protein_coding
chr4	737518	738268	-	0.619673	0.785803	1.80636	NS	ENSDARG00000025882	RPAP3 (1 of 2)	RPAP3	protein_coding
chr4	1542902	1543652	-	0.910431	1	0.00689602	NS	ENSDARG00000007413	arid2	ARID2	protein_coding
chr4	1616015	1616765	-	0.642728	0.805481	0.0597808	NS	ENSDARG00000093658	tm7sf3	TM7SF3	protein_coding
chr4	1616017	1616767	+	0.642728	0.805481	0.0597808	NS	ENSDARG00000026839	med21	MED21	protein_coding
chr4	1678447	1679197	-	1	1	0	NS	ENSDARG00000045877	ube2nb	UBE2N	protein_coding
chr4	1684937	1685687	-	0.253921	0.434747	-0.324675	NS	ENSDARG00000079391	MRPL42	RP11-455G16.1;MRPL42;NA	protein_coding
chr4	1897100	1897850	-	1	1	0	NS	ENSDARG00000009262	FAR2	FAR2	protein_coding
chr4	2396444	2397194	-	0.0878368	0.220905	0.451245	NS	ENSDARG00000011961	csrp2	CSRP2	protein_coding
chr4	3016097	3016847	-	0.871188	0.97781	0.0239456	NS	ENSDARG00000045870	plekha5	PLEKHA5	protein_coding
chr4	3192924	3193674	+	0.0918922	0.226406	-4.64317	NS	ENSDARG00000060248	FGD4 (2 of 2)	FGD4	protein_coding
chr4	3352687	3353437	+	0.373406	0.556206	0.943267	NS	ENSDARG00000077654	GRM8 (1 of 2)	GRM8	protein_coding
chr4	3805134	3805884	-	0.485844	0.666788	3.85417	NS	ENSDARG00000094531	si:dkey-3n7.6	NA	lincRNA
chr4	3852221	3852971	+	0.000620897	0.00481711	0.747377	NS	ENSDARG00000033296	gpr37b	GPR37	protein_coding
chr4	4379819	4380569	-	0.059715	0.170469	1.00854	NS	ENSDARG00000075281	TBC1D30	TBC1D30	protein_coding
chr4	4629098	4629848	-	0.046643	0.142229	0.368324	NS	ENSDARG00000039350	ssbp1	SSBP1	protein_coding
chr4	4805368	4806118	-	0.0497122	0.148889	-0.282885	NS	ENSDARG00000039346	ndufa5	NDUFA5	protein_coding
chr4	4965025	4965775	-	0.0903831	0.224289	-0.0807103	NS	ENSDARG00000039343	ahcyl2	AHCYL2	protein_coding
chr4	5053399	5054149	+	0.879175	0.983488	-0.0906492	NS	ENSDARG00000045856	fgf6b	FGF6	protein_coding
chr4	5175615	5176365	-	0.252853	0.433801	0.662337	NS	ENSDARG00000015931	SNAP91 (2 of 2)	SNAP91	protein_coding
chr4	5244388	5245138	-	0.282382	0.465294	0.077101	NS	ENSDARG00000095332	si:dkey-14d8.1	NA	protein_coding
chr4	5372486	5373236	-	0.00584759	0.0282309	-7.08033	NS	ENSDARG00000018770	CD5L (2 of 2)	NA	protein_coding
chr4	5379695	5380445	+	0.478134	0.66024	0.129691	NS	ENSDARG00000045836	mapk11	MAPK11	protein_coding
chr4	5396439	5397189	+	0.000156194	0.00148933	-1.56863	NS	ENSDARG00000006409	mapk12b	MAPK12	protein_coding
chr4	5614544	5615294	+	0.899343	0.994745	-0.0492511	NS	ENSDARG00000070220	brn1.2	POU3F2	protein_coding
chr4	5636795	5637545	-	0.652219	0.813581	0.363964	NS	ENSDARG00000075956	FAXC (2 of 2)	FAXC	protein_coding
chr4	5649096	5649846	+	0.115079	0.263137	-0.645166	NS	ENSDARG00000054321	zgc:194470	NA	protein_coding
chr4	5708142	5708892	+	0.856796	0.967473	-0.0273624	NS	ENSDARG00000073858	pex26	PEX26	protein_coding
chr4	6197709	6198459	-	0.835806	0.953481	-0.0157813	NS	ENSDARG00000068708	ifrd1	IFRD1	protein_coding
chr4	6303102	6303852	+	0.829193	0.949036	-0.71086	NS	ENSDARG00000084778	5S_rRNA	NA	rRNA
chr4	6522506	6523256	+	0.831682	0.951108	-1.17511	NS	ENSDARG00000070314	cald1l	CALD1	protein_coding
chr4	6747134	6747884	+	0.0205872	0.0768139	0.297398	NS	ENSDARG00000018688	elk3	ELK3	protein_coding
chr4	7049383	7050133	-	0.0488711	0.14742	0.862069	NS	ENSDARG00000045815	mcm10	MCM10	protein_coding
chr4	7210235	7210985	-	0.0317539	0.10769	2.0299	NS	ENSDARG00000074547	si:ch211-240l19.8	NA	protein_coding
chr4	7335153	7335903	-	0.162334	0.326556	-0.0973678	NS	ENSDARG00000039392	wnk1b	WNK1	protein_coding
chr4	7391935	7392685	+	0.726901	0.870831	-0.0923097	NS	ENSDARG00000076014	ERC1 (2 of 3)	ERC1	protein_coding
chr4	7626525	7627275	-	0.937932	1	-0.0274276	NS	ENSDARG00000034894	wnt5b	WNT5B	protein_coding
chr4	7952424	7953174	-	0.358828	0.541397	-2.23794	NS	ENSDARG00000088181	MPPED1	MPPED1	protein_coding
chr4	8127763	8128513	+	0.0787559	0.205849	3.15729	NS	ENSDARG00000073881	SLC41A2 (1 of 2)	SLC41A2	protein_coding
chr4	8243730	8244480	-	0.148645	0.30882	0.363358	NS	ENSDARG00000034375	chst11	CHST11	protein_coding
chr4	8248246	8248996	+	0.451851	0.636951	-0.367982	NS	ENSDARG00000039185	nfyba	NFYB	protein_coding
chr4	8608352	8609102	+	0.597697	0.766255	0.0714661	NS	ENSDARG00000091656	lsm8	NAA38	protein_coding
chr4	8884255	8885005	-	0.00840292	0.0381992	-0.319645	NS	ENSDARG00000057974	parp12b	PARP12	protein_coding
chr4	8929521	8930271	-	1	1	0	NS	ENSDARG00000062983	fbxo18	FBXO18	protein_coding
chr4	9770779	9771529	+	2.97581e-07	4.58362e-06	-3.82027	NS	ENSDARG00000094973	wnt16	WNT16	protein_coding
chr4	10375339	10376089	+	1.01422e-13	2.9211e-12	-16.646	Hypo	ENSDARG00000019235	sema3aa	SEMA3A	protein_coding
chr4	10701406	10702156	-	0.0159626	0.0624398	-9.67855	NS	ENSDARG00000096147	si:dkey-146n1.4	NA	lincRNA
chr4	11071428	11072178	-	0.115234	0.263347	1.41707	NS	ENSDARG00000063255	btbd11a	BTBD11	protein_coding
chr4	11175178	11175928	+	0.503891	0.683892	1.80755	NS	ENSDARG00000006747	NA	TMEM178B	protein_coding
chr4	11350091	11350841	-	1	1	0	NS	ENSDARG00000007639	CNOT4 (1 of 2)	CNOT4	protein_coding
chr4	11676747	11677497	+	1.29699e-05	0.000153629	-11.6599	NS	ENSDARG00000008720	lmo3	LMO3	protein_coding
chr4	11926111	11926861	-	0.0489794	0.147535	0.203441	NS	ENSDARG00000069912	hmga2	HMGA2	protein_coding
chr4	11978216	11978966	-	0.00181951	0.0115401	0.348432	NS	ENSDARG00000045658	msrb3	MSRB3	protein_coding
chr4	12602738	12603488	-	0.012264	0.0510595	8.15603	NS	ENSDARG00000045672	il26	NA	protein_coding
chr4	12650713	12651463	+	1	1	0	NS	ENSDARG00000045680	tnpo3	TNPO3	protein_coding
chr4	13243759	13244509	-	0.447886	0.632637	3.83189	NS	ENSDARG00000062808	si:dkey-234l24.4p	NA	pseudogene
chr4	13271777	13272527	-	0.46981	0.653723	-0.275121	NS	ENSDARG00000011661	twf1b	TWF1	protein_coding
chr4	13425264	13426014	+	0.216252	0.397787	0.276243	NS	ENSDARG00000020086	NUAK1 (2 of 2)	NUAK1	protein_coding
chr4	13464364	13465114	+	0.000534329	0.00423136	-25.2252	Hypo	ENSDARG00000096496	si:dkey-261e22.5	NA	lincRNA
chr4	14068785	14069535	-	0.0681825	0.187759	-0.212238	NS	ENSDARG00000007764	klhdc10	KLHDC10	protein_coding
chr4	14168564	14169314	-	0.0286479	0.100471	-0.177327	NS	ENSDARG00000000018	nrf1	NRF1	protein_coding
chr4	14485344	14486094	-	0.693191	0.844155	-0.367083	NS	ENSDARG00000019328	plxna4	PLXNA4;PLXNA2	protein_coding
chr4	15189311	15190061	-	0.958793	1	0.0296556	NS	ENSDARG00000012684	atp2b1a	ATP2B1	protein_coding
chr4	15278432	15279182	-	0.00551668	0.0269114	-7.13444	NS	ENSDARG00000085458	5S_rRNA	NA	rRNA
chr4	15712392	15713142	-	0.200272	0.377473	0.980392	NS	ENSDARG00000032653	fam60a	FAM60A	protein_coding
chr4	15852407	15853157	+	0.773756	0.909093	-0.294329	NS	ENSDARG00000093058	si:dkey-13i19.8	NA	processed_transcript
chr4	15862102	15862852	+	0.845665	0.959921	0.843455	NS	ENSDARG00000056859	C4H12orf39	C12orf39	protein_coding
chr4	15944020	15944770	-	0.25029	0.430932	1.14943	NS	ENSDARG00000007315	tmpoa	TMPO	protein_coding
chr4	15953538	15954288	+	0.567495	0.740174	-0.0973115	NS	ENSDARG00000019420	etnk1	ETNK1	protein_coding
chr4	16458775	16459525	-	0.488756	0.669671	-0.342035	NS	ENSDARG00000038384	th2	TH	protein_coding
chr4	16709852	16710602	-	0.788914	0.919588	-0.0264136	NS	ENSDARG00000006011	klhdc5	KLHL42;KLHDC5	protein_coding
chr4	16792692	16793442	-	0.279616	0.462907	-0.163616	NS	ENSDARG00000014572	chpt1	CHPT1	protein_coding
chr4	17348754	17349504	-	0.25233	0.433258	-0.125156	NS	ENSDARG00000004055	uhrf1bp1l	UHRF1BP1L	protein_coding
chr4	17384495	17385245	-	0.492702	0.67354	1.54615	NS	ENSDARG00000015278	plxnc1	PLXNC1	protein_coding
chr4	17663209	17663959	-	0.00568934	0.0275936	0.223464	NS	ENSDARG00000029018	cdkn1ba	CDKN1B	protein_coding
chr4	17809631	17810381	-	0.612722	0.780047	0.0384112	NS	ENSDARG00000008439	atxn10	ATXN10	protein_coding
chr4	17908755	17909505	-	0.497735	0.678641	-0.147619	NS	ENSDARG00000015222	cbll1	ZNF645;CBLL1;NA	protein_coding
chr4	18468751	18469501	+	0.0139532	0.0560929	-4.50842	NS	ENSDARG00000069402	lrrc4.1	LRRC4	protein_coding
chr4	18634226	18634976	+	0.0191473	0.0729295	-7.01597	NS	ENSDARG00000021336	pax4	PAX4	protein_coding
chr4	18985378	18986128	+	0.14895	0.309301	-0.244811	NS	ENSDARG00000045542	LAMTOR4	LAMTOR4	protein_coding
chr4	19157372	19158122	-	0.200651	0.378018	-0.0740466	NS	ENSDARG00000045481	pion	PION	protein_coding
chr4	20402015	20402765	-	0.517417	0.694902	0.0606023	NS	ENSDARG00000045486	pawrl	PAWR	protein_coding
chr4	20587833	20588583	-	0.860841	0.970206	-0.0286437	NS	ENSDARG00000045487	rps16	RPS16	protein_coding
chr4	20652983	20653733	+	4.55238e-07	6.81237e-06	-7.28884	NS	ENSDARG00000029830	myf6	MYF6	protein_coding
chr4	20676401	20677151	+	0.441379	0.626392	1.21089	NS	ENSDARG00000007277	myf5	MYF5	protein_coding
chr4	21143063	21143813	-	0.0479973	0.145305	-2.06977	NS	ENSDARG00000013000	ppfia2	PPFIA2	protein_coding
chr4	21274096	21274846	-	0.3299	0.514559	0.226951	NS	ENSDARG00000061951	golgb1	GOLGB1	protein_coding
chr4	21407843	21408593	-	0.0359349	0.116864	-0.227597	NS	ENSDARG00000007523	mll5	MLL5	protein_coding
chr4	22018175	22018925	-	0.0087262	0.0392866	-0.655457	NS	ENSDARG00000021590	magi2	MAGI2	protein_coding
chr4	22159071	22159821	+	4.06525e-06	5.27604e-05	-2.33373	NS	ENSDARG00000076044	TRHDE (2 of 2)	TRHDE	protein_coding
chr4	24151143	24151893	-	0.000263763	0.00231067	3.35456	NS	ENSDARG00000016526	gata3	GATA3	protein_coding
chr4	24358088	24358838	-	1	1	0	NS	ENSDARG00000045518	tmem110l	TMEM110-MUSTN1	protein_coding
chr4	25037005	25037755	+	0.000105378	0.00105504	0.860421	NS	ENSDARG00000069261	metap2a	METAP2	protein_coding
chr4	25123421	25124171	+	0.234872	0.416558	0.102767	NS	ENSDARG00000089908	DEPDC4	DEPDC4	protein_coding
chr4	26425588	26426338	-	0.178189	0.349154	-0.236128	NS	ENSDARG00000024306	zbed4	ZBED4	protein_coding
chr4	26694305	26695055	-	0.278696	0.461748	-0.587276	NS	ENSDARG00000069160	fam19a5	FAM19A5	protein_coding
chr4	29709657	29710407	-	0.443736	0.628542	2.74247	NS	ENSDARG00000080672	U1	NA	snRNA
chr4	29711357	29712107	-	0.312521	0.49628	1.96555	NS	ENSDARG00000082790	U1	NA	snRNA
chr4	29726471	29727221	-	0.208464	0.387739	3.30255	NS	ENSDARG00000082263	U1	NA	snRNA
chr4	29901301	29902051	+	0.136131	0.293658	-4.46975	NS	ENSDARG00000080314	U1	NA	snRNA
chr4	30754236	30754986	+	0.859093	0.969014	-1.47622	NS	ENSDARG00000083105	U1	NA	snRNA
chr4	31311180	31311930	+	0.00599016	0.028787	-3.02842	NS	ENSDARG00000082253	U1	NA	snRNA
chr4	33798786	33799536	-	0.209721	0.389693	-2.45734	NS	ENSDARG00000091706	U1	NA	snRNA
chr4	34586377	34587127	+	0.00958743	0.0422591	6.58508	NS	ENSDARG00000081077	U1	NA	snRNA
chr4	35006983	35007733	-	0.202526	0.38121	-3.37942	NS	ENSDARG00000082044	U1	NA	snRNA
chr4	35301121	35301871	+	0.0193791	0.0735462	-10.594	NS	ENSDARG00000087727	U1	NA	snRNA
chr4	35425721	35426471	-	0.485859	0.666788	-2.47391	NS	ENSDARG00000093292	CABZ01008481.1	NA	protein_coding
chr4	36399178	36399928	-	0.0137294	0.055517	5.30839	NS	ENSDARG00000082058	U1	NA	snRNA
chr4	37780091	37780841	-	0.155514	0.317445	-4.10882	NS	ENSDARG00000091709	U1	NA	snRNA
chr4	38163375	38164125	+	0.010704	0.0458822	-6.486	NS	ENSDARG00000083218	U1	NA	snRNA
chr4	39447828	39448578	-	1.92315e-06	2.68667e-05	16.5671	Hyper	ENSDARG00000082273	U1	NA	snRNA
chr4	39449383	39450133	-	0.443334	0.628319	1.26874	NS	ENSDARG00000083351	U1	NA	snRNA
chr4	40687384	40688134	+	0.433258	0.619046	-1.9471	NS	ENSDARG00000088633	U1	NA	snRNA
chr4	41624520	41625270	+	0.00393549	0.0207638	-7.788	NS	ENSDARG00000083282	U1	NA	snRNA
chr4	41629567	41630317	+	0.013887	0.0558854	5.23978	NS	ENSDARG00000080584	U1	NA	snRNA
chr4	42795783	42796533	-	0.124512	0.276731	-1.98233	NS	ENSDARG00000081053	U1	NA	snRNA
chr4	42806673	42807423	-	0.849826	0.962128	-0.338629	NS	ENSDARG00000084981	U1	NA	snRNA
chr4	45363184	45363934	+	0.527734	0.704259	2.70989	NS	ENSDARG00000068997	si:ch211-223g7.7	NA	protein_coding
chr4	46071923	46072673	+	0.0283155	0.0996374	0.787402	NS	ENSDARG00000074821	si:dkey-72l17.5	NA	protein_coding
chr4	47066610	47067360	+	0.0102623	0.0446255	-9.14552	NS	ENSDARG00000081149	U1	NA	snRNA
chr4	47090086	47090836	+	0.00039213	0.00323315	-14.4681	NS	ENSDARG00000082569	U1	NA	snRNA
chr4	47158587	47159337	-	0.123514	0.275007	3.16667	NS	ENSDARG00000082748	U1	NA	snRNA
chr4	47159893	47160643	-	0.0165476	0.064369	7.29988	NS	ENSDARG00000083293	U1	NA	snRNA
chr4	48682726	48683476	-	0.219759	0.400727	-4.57153	NS	ENSDARG00000083140	U1	NA	snRNA
chr4	49787361	49788111	+	0.778539	0.9107	0.415921	NS	ENSDARG00000087506	BX548011.3	NA	protein_coding
chr4	49788318	49789068	-	0.351878	0.534555	-0.688935	NS	ENSDARG00000090848	BX548011.7	NA	miRNA
chr4	49788473	49789223	-	0.111487	0.257841	-1.06806	NS	ENSDARG00000088077	dre-mir-738	NA	miRNA
chr4	49789909	49790659	-	1.00336e-08	1.8344e-07	13.4627	NS	ENSDARG00000090088	BX548011.6	NA	miRNA
chr4	49792548	49793298	-	0.811099	0.934686	0.193647	NS	ENSDARG00000088938	BX548011.5	NA	pseudogene
chr4	50334380	50335130	-	0.155596	0.317457	-3.47506	NS	ENSDARG00000086854	5S_rRNA	NA	rRNA
chr4	55596336	55597086	-	0.104752	0.247185	-10.9134	NS	ENSDARG00000067599	CR936371.2	NA	protein_coding
chr4	56016108	56016858	-	1.03341e-12	2.71594e-11	6.72452	NS	ENSDARG00000091853	U1	NA	snRNA
chr4	56034257	56035007	-	0.0297061	0.102641	6.39412	NS	ENSDARG00000088683	U1	NA	snRNA
chr4	56038148	56038898	-	0.455614	0.639471	2.17391	NS	ENSDARG00000091354	U1	NA	snRNA
chr4	56043460	56044210	-	0.902488	0.996838	0.350957	NS	ENSDARG00000089332	U1	NA	snRNA
chr4	56054390	56055140	-	0.590458	0.760452	-0.923701	NS	ENSDARG00000089699	U1	NA	snRNA
chr4	56653283	56654033	+	0.000572178	0.00448046	6.55192	NS	ENSDARG00000088169	U1	NA	snRNA
chr4	58173852	58174602	+	0.963154	1	0.0868432	NS	ENSDARG00000089635	CABZ01054405.2	NA	protein_coding
chr4	58203276	58204026	-	0.197302	0.373833	3.41081	NS	ENSDARG00000085413	5S_rRNA	NA	rRNA
chr4	58544020	58544770	-	0.227818	0.409651	-1.80551	NS	ENSDARG00000095135	CABZ01032467.1	ZNF606	protein_coding
chr4	58666827	58667577	-	0.881769	0.985848	-0.561999	NS	ENSDARG00000054957	si:ch73-266f23.2	NA	protein_coding
chr4	58729696	58730446	-	0.587815	0.758826	0.294559	NS	ENSDARG00000096120	si:ch73-266f23.3	NA	protein_coding
chr4	59312183	59312933	-	0.107395	0.251474	-2.31915	NS	ENSDARG00000091793	CABZ01071911.3	NA	protein_coding
chr4	59851972	59852722	-	1.18496e-06	1.68907e-05	11.6053	NS	ENSDARG00000061753	KCNA5	KCNA5	protein_coding
chr4	59971386	59972136	+	0.00375221	0.0200994	-3.31346	NS	ENSDARG00000017108	KCNA1 (1 of 2)	KCNA1	protein_coding
chr4	60196699	60197449	-	0.189719	0.365112	0.923891	NS	ENSDARG00000061089	CABZ01113940.1	KIF21A	protein_coding
chr4	60301056	60301806	-	0.45152	0.636915	0.237915	NS	ENSDARG00000068830	si:ch73-347c12.3	KIAA0930	protein_coding
chr4	60882125	60882875	+	0.954793	1	0.114715	NS	ENSDARG00000089296	si:dkey-240n22.6	NA	protein_coding
chr4	61418126	61418876	-	0.288205	0.470276	-1.53632	NS	ENSDARG00000068869	si:dkey-61p9.6	HSPA12B	protein_coding
chr4	61419550	61420300	+	0.000321285	0.00271285	-3.31579	NS	ENSDARG00000068857	gbp4	GBP6	protein_coding
chr4	62041378	62042128	+	0.000456556	0.00371338	1.1229	NS	ENSDARG00000078520	arfgap3	ARFGAP3	protein_coding
chr5	146405	147155	+	0.000739001	0.00552936	-3.60736	NS	ENSDARG00000089672	CABZ01114082.1	DCC	protein_coding
chr5	193482	194232	-	0.895401	0.993082	0.0628676	NS	ENSDARG00000028415	zgc:153924	JUND	protein_coding
chr5	454278	455028	-	0.000451386	0.00368559	-3.40044	NS	ENSDARG00000059134	CABZ01087549.1	PROSAPIP1	protein_coding
chr5	1326916	1327666	+	0.000150938	0.00144248	1.99643	NS	ENSDARG00000088563	CABZ01090226.1	PRDM12	protein_coding
chr5	1436551	1437301	+	0.596305	0.765638	0.125774	NS	ENSDARG00000075952	mbd2	MBD3L3;MBD2	protein_coding
chr5	1805972	1806722	-	0.197363	0.373833	0.115674	NS	ENSDARG00000063197	golga2	GOLGA8N;GOLGA2	protein_coding
chr5	1936346	1937096	-	0.0860763	0.218174	-0.241692	NS	ENSDARG00000090139	USHBP1 (2 of 2)	MCC	protein_coding
chr5	2074246	2074996	+	0.247106	0.427605	0.128735	NS	ENSDARG00000051785	DHX33	DHX33	protein_coding
chr5	2108316	2109066	-	0.210633	0.390566	-1.02389	NS	ENSDARG00000094300	si:ch211-160e1.5	NA	processed_transcript
chr5	2111632	2112382	+	0.00017018	0.00159378	-0.260078	NS	ENSDARG00000043644	vkorc1l1	VKORC1L1	protein_coding
chr5	2474964	2475714	-	0.45009	0.635323	-0.0672714	NS	ENSDARG00000063142	RAB35 (2 of 2)	RAB35	protein_coding
chr5	2492426	2493176	+	7.64532e-06	9.68331e-05	-0.853099	NS	ENSDARG00000039840	RABEPK	RABEPK	protein_coding
chr5	3902496	3903246	-	9.34978e-12	2.25953e-10	19.2181	Hyper	ENSDARG00000089107	MLXIPL	MLXIPL	protein_coding
chr5	4023069	4023819	+	1	1	0	NS	ENSDARG00000055086	ggnbp2	GGNBP2	protein_coding
chr5	4237166	4237916	-	0.497885	0.678641	-1.6081	NS	ENSDARG00000092515	si:ch211-283g2.2	NA	protein_coding
chr5	4304255	4305005	-	0.909224	1	-0.0115105	NS	ENSDARG00000017762	srrt	SRRT	protein_coding
chr5	4373242	4373992	+	0.122665	0.274804	0.0913889	NS	ENSDARG00000095908	si:ch1073-228p2.2	NA	protein_coding
chr5	4902887	4903637	-	0.0110919	0.0470651	-0.173584	NS	ENSDARG00000045983	ZBTB43	ZBTB43	protein_coding
chr5	4914333	4915083	-	0.408473	0.593431	-2.42477	NS	ENSDARG00000085789	5S_rRNA	NA	rRNA
chr5	5120438	5121188	-	0.419461	0.606128	-0.297438	NS	ENSDARG00000019306	lmx1b.2	LMX1B	protein_coding
chr5	5362335	5363085	+	0.287587	0.469633	0.125786	NS	ENSDARG00000091777	MAPKAP1	MAPKAP1	protein_coding
chr5	5651433	5652183	+	0.179375	0.350011	1.79786	NS	ENSDARG00000078378	TRAF2 (1 of 2)	TRAF2	protein_coding
chr5	5767342	5768092	-	0.000424193	0.00347706	5.11537	NS	ENSDARG00000078362	TNC (2 of 2)	TNC	protein_coding
chr5	6511950	6512700	+	0.764032	0.901699	-0.0349031	NS	ENSDARG00000041299	zgc:110796	NA	protein_coding
chr5	7819662	7820412	+	0.0741795	0.198805	0.243413	NS	ENSDARG00000042909	lifra	OSMR	protein_coding
chr5	7897007	7897757	+	3.91936e-05	0.000424766	13.1004	NS	ENSDARG00000042913	spef2	SPEF2	protein_coding
chr5	9108404	9109154	+	0.866741	0.97351	0.00806921	NS	ENSDARG00000059418	RICTOR (2 of 3)	RICTOR	protein_coding
chr5	9137695	9138445	-	0.160938	0.325045	-1.66987	NS	ENSDARG00000078214	MYBBP1A (2 of 2)	MYBBP1A	protein_coding
chr5	9303820	9304570	-	0.21666	0.397841	0.136037	NS	ENSDARG00000067549	ADAMTS12	ADAMTS12	protein_coding
chr5	9563524	9564274	-	0.0721964	0.194981	2.00935	NS	ENSDARG00000092683	si:ch211-12e13.11	NA	processed_transcript
chr5	9609748	9610498	-	0.000372951	0.00309321	17.6577	Hyper	ENSDARG00000023479	si:ch211-12e13.2	NA	protein_coding
chr5	9918552	9919302	+	0.660029	0.818708	-1.62833	NS	ENSDARG00000076932	CT025934.1	NA	protein_coding
chr5	10090068	10090818	-	0.0834907	0.213681	0.374339	NS	ENSDARG00000039384	gak	GAK	protein_coding
chr5	10302637	10303387	-	0.88706	0.989299	0.0929105	NS	ENSDARG00000069958	sh2b3	SH2B3	protein_coding
chr5	10909362	10910112	-	0.646596	0.809629	0.303448	NS	ENSDARG00000073808	WDR31	WDR31	protein_coding
chr5	10991202	10991952	+	0.0185161	0.0710403	-0.429799	NS	ENSDARG00000075416	HSCB	HSCB	protein_coding
chr5	12928785	12929535	+	0.135222	0.292645	-0.408719	NS	ENSDARG00000028346	tesca	TESC	protein_coding
chr5	12988437	12989187	+	0.459257	0.642655	-0.935625	NS	ENSDARG00000090789	5S_rRNA	NA	rRNA
chr5	12993800	12994550	-	0.0880823	0.221126	-0.293914	NS	ENSDARG00000079089	fbxw8	FBXW8	protein_coding
chr5	13031630	13032380	-	1	1	0	NS	ENSDARG00000053019	rnft2	RNFT2	protein_coding
chr5	13031691	13032441	+	1	1	0	NS	ENSDARG00000078315	C5H12orf49	C12orf49	protein_coding
chr5	13313498	13314248	-	0.39308	0.576325	-1.69799	NS	ENSDARG00000068910	nos1	NOS1	protein_coding
chr5	13788481	13789231	-	0.845781	0.959921	1.30275	NS	ENSDARG00000058605	vsig10	VSIG10	protein_coding
chr5	13792225	13792975	+	0.285515	0.468615	0.0338639	NS	ENSDARG00000068863	si:dkey-98f17.5	NA	protein_coding
chr5	13915766	13916516	-	0.398697	0.582935	-2.83904	NS	ENSDARG00000076137	CLDN22	CLDN25;CLDN24	protein_coding
chr5	14129284	14130034	+	0.223117	0.404399	-2.59186	NS	ENSDARG00000084021	5S_rRNA	NA	rRNA
chr5	14517572	14518322	-	1	1	0	NS	ENSDARG00000035631	sdf2l1	SDF2L1	protein_coding
chr5	14674091	14674841	+	0.0902069	0.224276	-0.208478	NS	ENSDARG00000074309	cnnm4	CNNM4	protein_coding
chr5	14851479	14852229	-	0.158002	0.3205	-0.232514	NS	ENSDARG00000068822	PURB (2 of 2)	PURB	protein_coding
chr5	14984151	14984901	-	0.72164	0.866729	-0.0510574	NS	ENSDARG00000035625	snrnp27	SNRNP27	protein_coding
chr5	16030374	16031124	-	0.474258	0.657302	0.824532	NS	ENSDARG00000062646	tet3	TET3	protein_coding
chr5	16093860	16094610	-	1	1	0	NS	ENSDARG00000016128	ap3m2	AP3M2	protein_coding
chr5	16146539	16147289	-	0.46036	0.643769	-0.711873	NS	ENSDARG00000018907	kat6a	KAT6A	protein_coding
chr5	16345567	16346317	+	0.129423	0.284933	5.23098	NS	ENSDARG00000083583	5S_rRNA	NA	rRNA
chr5	17625107	17625857	-	0.0291192	0.101531	-2.27342	NS	ENSDARG00000058362	BX649391.1	HSPB1	protein_coding
chr5	17722243	17722993	-	1	1	0	NS	ENSDARG00000035622	xbp1	XBP1	protein_coding
chr5	19700684	19701434	+	0.778231	0.9107	-0.0498933	NS	ENSDARG00000018508	zdhhc8b	ZDHHC8	protein_coding
chr5	20694363	20695113	-	1	1	0	NS	ENSDARG00000010108	bri3bp	BRI3BP	protein_coding
chr5	20708616	20709366	+	0.769254	0.905473	-0.0732989	NS	ENSDARG00000035608	pgam5	PGAM5	protein_coding
chr5	21182994	21183744	-	0.623512	0.788868	0.972361	NS	ENSDARG00000010591	foxn4	FOXN4	protein_coding
chr5	21644594	21645344	-	0.00870627	0.0392498	-0.517063	NS	ENSDARG00000061921	gltpa	GLTP	protein_coding
chr5	21771600	21772350	-	0.000110193	0.00110061	-1.88944	NS	ENSDARG00000057017	slc6a4b	SLC6A2	protein_coding
chr5	21886224	21886974	+	0.0555107	0.161874	-0.426743	NS	ENSDARG00000056855	GATC	GATC	protein_coding
chr5	21895129	21895879	+	1.79367e-65	2.60082e-63	25.7959	Hyper	ENSDARG00000086374	isg15	ISG15	protein_coding
chr5	22102347	22103097	+	0.0203322	0.0760649	0.429199	NS	ENSDARG00000035598	coro1ca	CORO1C	protein_coding
chr5	22461128	22461878	-	0.888656	0.990142	0.14801	NS	ENSDARG00000061819	wscd2	WSCD2	protein_coding
chr5	22606237	22606987	+	0.18006	0.350697	-0.756485	NS	ENSDARG00000005104	limk2	LIMK2	protein_coding
chr5	23783881	23784631	-	0.000177291	0.00164571	0.765686	NS	ENSDARG00000061746	arhgef9a	ARHGEF9	protein_coding
chr5	23850398	23851148	+	0.265897	0.44598	-0.151268	NS	ENSDARG00000034138	shisa2	SHISA2	protein_coding
chr5	23879736	23880486	-	0.0865948	0.219092	-0.463282	NS	ENSDARG00000094151	si:dkey-286f3.5	NA	processed_transcript
chr5	23881419	23882169	+	0.344653	0.52739	-2.52525	NS	ENSDARG00000062463	zc3h12b	ZC3H12B	protein_coding
chr5	23915981	23916731	+	0.188525	0.363646	0.0939751	NS	ENSDARG00000058128	msna	MSN	protein_coding
chr5	24356501	24357251	-	0.701494	0.850572	0.0314443	NS	ENSDARG00000058088	pdcd8	AIFM1	protein_coding
chr5	24460614	24461364	+	0.00621899	0.0296831	-0.368189	NS	ENSDARG00000093945	VMA21	VMA21	protein_coding
chr5	24574514	24575264	+	0.0997529	0.239775	3.12581	NS	ENSDARG00000016536	npas2	NPAS2	protein_coding
chr5	24734760	24735510	-	0.729121	0.872497	0.0597264	NS	ENSDARG00000075491	si:ch211-26b3.4	CNKSR2	protein_coding
chr5	24756847	24757597	+	0.0326439	0.109202	-0.238237	NS	ENSDARG00000035540	BRWD3	BRWD3	protein_coding
chr5	24757469	24758219	-	0.132552	0.289702	-1.19048	NS	ENSDARG00000094025	si:dkey-237j10.2	NA	protein_coding
chr5	24786725	24787475	-	0.522851	0.699742	-0.0473658	NS	ENSDARG00000035549	UPRT	UPRT	protein_coding
chr5	24786905	24787655	+	0.522851	0.699742	-0.0473658	NS	ENSDARG00000089271	si:dkey-114c15.7	KIAA2022	protein_coding
chr5	24804979	24805729	+	0.0778088	0.204619	0.214147	NS	ENSDARG00000015524	prps1a	PRPS2	protein_coding
chr5	25097663	25098413	-	0.509351	0.688436	-0.14394	NS	ENSDARG00000032737	gria3a	GRIA3	protein_coding
chr5	25153743	25154493	-	0.275132	0.457284	0.0927644	NS	ENSDARG00000094279	si:dkeyp-20g2.2	NA	protein_coding
chr5	25264774	25265524	-	0.0462457	0.141222	0.260756	NS	ENSDARG00000012432	fam76b	FAM76B	protein_coding
chr5	25473822	25474572	-	0.983295	1	0.0143343	NS	ENSDARG00000068503	gbgt1l4	GBGT1	protein_coding
chr5	25869872	25870622	-	0.00688544	0.0321514	-0.367742	NS	ENSDARG00000010770	sox19a	SOX2	protein_coding
chr5	26002119	26002869	-	0.154754	0.316507	0.271147	NS	ENSDARG00000035563	znf703	ZNF703	protein_coding
chr5	26186203	26186953	-	1	1	0	NS	ENSDARG00000026476	tia1l	TIA1	protein_coding
chr5	26212297	26213047	+	0.03937	0.125133	-0.493421	NS	ENSDARG00000035565	si:ch211-106a19.2	ATP6V0A2	protein_coding
chr5	26380840	26381590	-	0.479278	0.661209	0.091197	NS	ENSDARG00000022772	OSBP2 (1 of 2)	OSBP2	protein_coding
chr5	26680863	26681613	-	0.0404585	0.127628	-0.37831	NS	ENSDARG00000076119	emid1	EMID1	protein_coding
chr5	26752753	26753503	-	1	1	0	NS	ENSDARG00000062083	wdr85	WDR85	protein_coding
chr5	26752820	26753570	+	1	1	0	NS	ENSDARG00000078807	C5H9orf142	C9orf142	protein_coding
chr5	26903499	26904249	-	1	1	0	NS	ENSDARG00000013500	abca2	ABCA2	protein_coding
chr5	27216200	27216950	-	0.000146229	0.00140067	-5.9512	NS	ENSDARG00000093253	MFSD3	MFSD3	protein_coding
chr5	27288905	27289655	-	0.173211	0.342593	-11.5689	NS	ENSDARG00000030311	TMC2 (1 of 2)	TMC2	protein_coding
chr5	27377794	27378544	-	1	1	0	NS	ENSDARG00000035570	C5H9orf85	C9orf85	protein_coding
chr5	27377823	27378573	+	1	1	0	NS	ENSDARG00000035571	fam108b1	FAM108B1	protein_coding
chr5	27738025	27738775	-	0.938397	1	0.130567	NS	ENSDARG00000013813	FAM219A (2 of 2)	FAM219A	protein_coding
chr5	27865060	27865810	+	0.154301	0.316196	-0.501253	NS	ENSDARG00000016514	gtf2h2	GTF2H2	protein_coding
chr5	28537359	28538109	-	0.0749692	0.20041	-1.15607	NS	ENSDARG00000088663	lman2lb	LMAN2L	protein_coding
chr5	28557408	28558158	+	0.167259	0.333985	-0.265829	NS	ENSDARG00000061509	BX927282.2	TBX3	protein_coding
chr5	28738387	28739137	-	0.917739	1	-0.304261	NS	ENSDARG00000091665	5S_rRNA	NA	rRNA
chr5	29077007	29077757	+	0.287037	0.469633	0.14092	NS	ENSDARG00000035519	histh1l	HIST1H1C	protein_coding
chr5	29133024	29133774	+	2.20306e-60	2.89496e-58	27.131	Hyper	ENSDARG00000035521	sfrp1a	SFRP1	protein_coding
chr5	29903704	29904454	+	5.94573e-26	3.049e-24	43.9307	Hyper	ENSDARG00000061468	ncaph	NCAPH	protein_coding
chr5	29915461	29916211	+	0.177885	0.348883	-0.32741	NS	ENSDARG00000024116	vamp8	VAMP8	protein_coding
chr5	30066678	30067428	+	0.0125663	0.0518837	-5.76833	NS	ENSDARG00000035530	BX323557.1	NA	protein_coding
chr5	30073576	30074326	+	0.876758	0.98209	-0.292756	NS	ENSDARG00000086567	BX323557.3	NA	protein_coding
chr5	30191312	30192062	-	0.00180722	0.0114985	-1.48773	NS	ENSDARG00000056245	CABZ01075543.1	TESK1	protein_coding
chr5	30191312	30192062	-	0.00180722	0.0114985	-1.48773	NS	ENSDARG00000095373	zgc:162952	NA	processed_transcript
chr5	30611220	30611970	+	1.61952e-09	3.21231e-08	2.74447	NS	ENSDARG00000056036	stxbp1b	STXBP1	protein_coding
chr5	30760062	30760812	-	0.0120489	0.0503134	0.850292	NS	ENSDARG00000068166	dfnb31b	DFNB31	protein_coding
chr5	31126235	31126985	-	0.0246217	0.0890233	1.08119	NS	ENSDARG00000021735	cacna1ba	CACNA1B	protein_coding
chr5	31197917	31198667	-	0.173022	0.342587	0.126904	NS	ENSDARG00000035505	cobra1	NELFB;COBRA1;CTD;2302E22.3	protein_coding
chr5	31784456	31785206	-	0.151076	0.312175	2.10467	NS	ENSDARG00000061110	zbtb44	ZBTB44	protein_coding
chr5	31815487	31816237	-	0.130545	0.286953	0.361157	NS	ENSDARG00000007709	adamts8a	ADAMTS8	protein_coding
chr5	31817527	31818277	+	0.878416	0.983162	-0.108389	NS	ENSDARG00000029124	adamts15a	ADAMTS15;ADAMTS8	protein_coding
chr5	32155163	32155913	-	1	1	0	NS	ENSDARG00000002792	arcn1a	ARCN1	protein_coding
chr5	32353742	32354492	-	1.17433e-76	2.05752e-74	35.0505	Hyper	ENSDARG00000055647	ftr82	TRIM47	protein_coding
chr5	32562880	32563630	-	0.0901684	0.224276	0.48234	NS	ENSDARG00000061017	spns2	SPNS2	protein_coding
chr5	32568805	32569555	-	0.00454649	0.0231344	4.78594	NS	ENSDARG00000092633	si:dkey-193h7.5	NA	processed_transcript
chr5	32625029	32625779	+	0.0180129	0.0692361	0.434026	NS	ENSDARG00000015292	ube2g1a	UBE2G1	protein_coding
chr5	32673715	32674465	-	0.509825	0.688665	0.167274	NS	ENSDARG00000061006	cyb5d2	CYB5D2	protein_coding
chr5	32675569	32676319	+	0.541827	0.717148	-0.0456555	NS	ENSDARG00000094380	zzef1	ZZEF1	protein_coding
chr5	33117457	33118207	+	0.975771	1	-0.0261292	NS	ENSDARG00000035471	MEGF9 (2 of 2)	MEGF9	protein_coding
chr5	33410324	33411074	-	0.649024	0.811762	-0.366989	NS	ENSDARG00000016866	fam102ab	FAM102A	protein_coding
chr5	33566028	33566778	-	0.456822	0.640739	0.0886468	NS	ENSDARG00000010031	ssh1b	SSH1	protein_coding
chr5	33597069	33597819	+	0.000228235	0.0020595	14.1284	NS	ENSDARG00000078603	myo1hb	MYO1H	protein_coding
chr5	33632798	33633548	+	1	1	0	NS	ENSDARG00000060865	scai	SCAI	protein_coding
chr5	33799799	33800549	+	0.000313873	0.00266096	2.06012	NS	ENSDARG00000094052	taok3b	TAOK3	protein_coding
chr5	34107194	34107944	-	1	1	0	NS	ENSDARG00000067982	gpr107	GPR107	protein_coding
chr5	34107636	34108386	+	1	1	0	NS	ENSDARG00000007429	ndor1	NDOR1	protein_coding
chr5	34500086	34500836	+	1	1	0	NS	ENSDARG00000006691	rpl12	RPL12	protein_coding
chr5	34508205	34508955	-	0.154691	0.316507	0.190718	NS	ENSDARG00000008551	pole3	POLE3	protein_coding
chr5	34904056	34904806	-	4.5166e-09	8.59381e-08	13.3835	NS	ENSDARG00000082793	SNORD24	NA	snoRNA
chr5	35224127	35224877	-	0.619503	0.785803	0.149548	NS	ENSDARG00000022085	si:dkey-34e4.1	NOS1AP	protein_coding
chr5	35386609	35387359	-	0.551002	0.725866	1.38689	NS	ENSDARG00000075110	dab2ipb	DAB2IP	protein_coding
chr5	35577266	35578016	-	0.229158	0.410745	-0.10929	NS	ENSDARG00000054288	zgc:63972	CUTA	protein_coding
chr5	35802895	35803645	-	0.181256	0.352535	-0.621711	NS	ENSDARG00000060393	fibcd1	FIBCD1	protein_coding
chr5	36818081	36818831	-	0.0387954	0.123962	-0.362748	NS	ENSDARG00000035389	FCHO2	FCHO2	protein_coding
chr5	36870159	36870909	-	0.0770697	0.203695	0.107239	NS	ENSDARG00000086086	TNPO1 (1 of 2)	TNPO1	protein_coding
chr5	37016143	37016893	+	0.032274	0.108483	0.115075	NS	ENSDARG00000035415	ptger4b	PTGER4	protein_coding
chr5	37081135	37081885	+	0.207262	0.38632	0.165837	NS	ENSDARG00000086523	erlin2	ERLIN2	protein_coding
chr5	37119673	37120423	+	0.179987	0.350697	4.69205	NS	ENSDARG00000093818	NA	CH25H	protein_coding
chr5	37179005	37179755	+	0.00279197	0.0161489	0.416419	NS	ENSDARG00000067976	ar	AR	protein_coding
chr5	37440946	37441696	-	0.0435944	0.135387	-8.86457	NS	ENSDARG00000083770	5S_rRNA	NA	rRNA
chr5	37572841	37573591	+	1.04888e-06	1.51046e-05	-13.0829	NS	ENSDARG00000067981	C5HXorf56	CXorf56	protein_coding
chr5	37928447	37929197	-	0.172858	0.342539	-0.142324	NS	ENSDARG00000007723	efnb1	EFNB1	protein_coding
chr5	38015641	38016391	+	0.184654	0.357985	0.198141	NS	ENSDARG00000060152	fam155b	FAM155B	protein_coding
chr5	38039068	38039818	+	1	1	0	NS	ENSDARG00000074591	eda	EDA	protein_coding
chr5	38105136	38105886	+	5.75398e-39	4.39918e-37	-29.463	Hypo	ENSDARG00000094666	si:ch73-223d24.4	NA	processed_transcript
chr5	38130499	38131249	+	0.295093	0.477257	0.103199	NS	ENSDARG00000002184	igbp1	IGBP1	protein_coding
chr5	38192057	38192807	-	0.101647	0.242143	-0.0571265	NS	ENSDARG00000035330	taf1	TAF1L;TAF1	protein_coding
chr5	38495208	38495958	+	0.37801	0.561871	-0.208902	NS	ENSDARG00000035325	SRSF7	SRSF7	protein_coding
chr5	38940707	38941457	-	1	1	0	NS	ENSDARG00000060249	WDR44	WDR44	protein_coding
chr5	39393719	39394469	+	2.51275e-10	5.33642e-09	-14.2245	NS	ENSDARG00000020924	NA	MYO1C	protein_coding
chr5	39475334	39476084	-	0.113899	0.261147	-2.95533	NS	ENSDARG00000060297	ARHGAP35 (2 of 2)	ARHGAP35	protein_coding
chr5	39535578	39536328	-	0.338428	0.52095	-0.127351	NS	ENSDARG00000060319	SCN4B (2 of 2)	SCN4B	protein_coding
chr5	39535578	39536328	-	0.338428	0.52095	-0.127351	NS	ENSDARG00000093246	scn4bb	NA	protein_coding
chr5	39563208	39563958	+	0.83332	0.952204	-0.0280592	NS	ENSDARG00000035352	pafah1b2	PAFAH1B2	protein_coding
chr5	39563720	39564470	-	0.0233197	0.0853432	0.206063	NS	ENSDARG00000027345	mpzl2	MPZL2	protein_coding
chr5	39754146	39754896	+	0.000250531	0.00221839	-5.76836	NS	ENSDARG00000093943	si:ch211-284e13.13	NA	processed_transcript
chr5	39848419	39849169	-	0.00333496	0.018452	0.24997	NS	ENSDARG00000060366	slc12a9	SLC12A9	protein_coding
chr5	39984712	39985462	-	0.221272	0.402397	-0.32243	NS	ENSDARG00000035360	mink1	MINK1	protein_coding
chr5	40398275	40399025	-	0.339761	0.522331	-1.93487	NS	ENSDARG00000089770	5S_rRNA	NA	rRNA
chr5	40742813	40743563	+	0.0538667	0.158398	-2.20938	NS	ENSDARG00000094754	si:ch211-191a6.3	NA	processed_transcript
chr5	41916929	41917679	-	0.254543	0.435279	0.0514403	NS	ENSDARG00000067713	snx18a	SNX18	protein_coding
chr5	42358675	42359425	-	1.2684e-12	3.27217e-11	2.27608	NS	ENSDARG00000004023	isl1	ISL1	protein_coding
chr5	42535510	42536260	-	0.0924558	0.227089	0.346021	NS	ENSDARG00000059789	PARP8	PARP8	protein_coding
chr5	42760850	42761600	-	0.261471	0.442449	0.124533	NS	ENSDARG00000027109	zfr	ZFR	protein_coding
chr5	42925632	42926382	-	0.180297	0.350994	0.353819	NS	ENSDARG00000035253	npr3	NPR3	protein_coding
chr5	43178956	43179706	-	0.803207	0.929692	-0.0545458	NS	ENSDARG00000052881	dnajb5	DNAJB5	protein_coding
chr5	43256121	43256871	-	0.554515	0.727985	1.00358	NS	ENSDARG00000059846	EPG5	EPG5	protein_coding
chr5	43263140	43263890	-	0.146938	0.306334	-0.147266	NS	ENSDARG00000035264	riok2	RIOK2	protein_coding
chr5	43327316	43328066	-	0.210852	0.390759	-0.155159	NS	ENSDARG00000052897	ATXN2	ATXN2	protein_coding
chr5	43422480	43423230	-	0.101175	0.241782	-0.103306	NS	ENSDARG00000059856	ALKBH2	ALKBH2	protein_coding
chr5	43678260	43679010	-	3.51042e-13	9.58528e-12	-10.2494	NS	ENSDARG00000092285	cenpv	CENPV	protein_coding
chr5	43715688	43716438	+	0.00688348	0.0321514	2.05514	NS	ENSDARG00000004455	p2rx5	P2RX5	protein_coding
chr5	43741876	43742626	-	0.0321557	0.108406	-0.197905	NS	ENSDARG00000035282	emc6	EMC6	protein_coding
chr5	43941298	43942048	+	5.97924e-104	2.09522e-101	38.505	Hyper	ENSDARG00000093054	si:ch211-207c6.5	NA	processed_transcript
chr5	44738368	44739118	-	0.571012	0.743146	-0.680272	NS	ENSDARG00000089244	U5	NA	snRNA
chr5	44741373	44742123	-	2.62638e-07	4.09034e-06	-8.42697	NS	ENSDARG00000091147	U5	NA	snRNA
chr5	45099054	45099804	-	0.615834	0.783061	1.1245	NS	ENSDARG00000085471	5S_rRNA	NA	rRNA
chr5	45301012	45301762	-	0.183723	0.356674	1.13035	NS	ENSDARG00000031345	RTKN (1 of 2)	RTKN	protein_coding
chr5	45425085	45425835	+	0.232979	0.414994	0.187617	NS	ENSDARG00000067777	HSPB11	HSPB11	protein_coding
chr5	45437745	45438495	-	0.968655	1	0.00624454	NS	ENSDARG00000017571	mccc2	MCCC2	protein_coding
chr5	46114887	46115637	-	0.0675222	0.186749	0.187032	NS	ENSDARG00000077298	gas1a	GAS1	protein_coding
chr5	46273221	46273971	+	0.229337	0.410836	-0.302012	NS	ENSDARG00000060093	DAPK1	DAPK1	protein_coding
chr5	46618679	46619429	+	1	1	0	NS	ENSDARG00000035290	dmrt3a	DMRT3	protein_coding
chr5	48696289	48697039	+	1	1	0	NS	ENSDARG00000053382	cox7c	COX7C	protein_coding
chr5	49758049	49758799	+	0.890881	0.991309	0.106579	NS	ENSDARG00000067658	BX470189.1	CENPB	protein_coding
chr5	49853070	49853820	-	0.239392	0.42119	-0.141443	NS	ENSDARG00000055989	tmem161b	TMEM161B	protein_coding
chr5	50042500	50043250	-	0.637346	0.800729	-1.85644	NS	ENSDARG00000009418	mef2cb	MEF2C	protein_coding
chr5	50335377	50336127	+	0.803227	0.929692	1.29457	NS	ENSDARG00000081238	5S_rRNA	NA	rRNA
chr5	50778246	50778996	-	0.000817463	0.00602002	-0.264375	NS	ENSDARG00000052690	ARRDC3	ARRDC3	protein_coding
chr5	52467334	52468084	-	0.198013	0.374391	-0.179872	NS	ENSDARG00000079697	zgc:194908	NA	protein_coding
chr5	52678422	52679172	-	0.30833	0.491656	-1.5517	NS	ENSDARG00000052734	hmgcra	HMGCR	protein_coding
chr5	52687726	52688476	+	0.119017	0.269794	2.82651	NS	ENSDARG00000052731	ankrd31	ANKRD31	protein_coding
chr5	52912557	52913307	+	0.0184189	0.0707318	-0.0971817	NS	ENSDARG00000059722	ubac1	UBAC1	protein_coding
chr5	53693617	53694367	+	1	1	0	NS	ENSDARG00000055385	papd4	PAPD4	protein_coding
chr5	54816532	54817282	-	0.0138002	0.055691	0.206432	NS	ENSDARG00000008153	serinc5	SERINC5	protein_coding
chr5	54856891	54857641	+	0.13251	0.289702	0.153846	NS	ENSDARG00000093799	SETBP1	SETBP1	protein_coding
chr5	54887153	54887903	-	0.0263817	0.0942525	4.85502	NS	ENSDARG00000086527	5S_rRNA	NA	rRNA
chr5	56473487	56474237	+	0.29096	0.473486	-0.232238	NS	ENSDARG00000067695	ptar1	PTAR1	protein_coding
chr5	57160853	57161603	-	0.0487056	0.147026	-0.166389	NS	ENSDARG00000067656	kcmf1	KCMF1	protein_coding
chr5	57342104	57342854	-	0.930391	1	0.00593975	NS	ENSDARG00000035181	slc25a46	SLC25A46	protein_coding
chr5	57527712	57528462	-	0.000237329	0.00212334	-0.732573	NS	ENSDARG00000059657	mks1	MKS1	protein_coding
chr5	57922509	57923259	-	0.000391422	0.00323315	0.57222	NS	ENSDARG00000018025	tbx2a	TBX2	protein_coding
chr5	58373231	58373981	-	0.265997	0.44598	-0.104384	NS	ENSDARG00000052536	tia1	TIA1	protein_coding
chr5	58989971	58990721	-	5.38504e-54	5.80618e-52	47.6628	Hyper	ENSDARG00000052450	hspb2	HSPB2-C11orf52	protein_coding
chr5	58990267	58991017	+	5.38504e-54	5.80618e-52	47.6628	Hyper	ENSDARG00000052447	cryabb	CRYAB	protein_coding
chr5	59075036	59075786	+	0.0946619	0.230756	-0.340633	NS	ENSDARG00000095750	FDXACB1	FDXACB1	protein_coding
chr5	59921457	59922207	+	0.00216766	0.0130775	0.202488	NS	ENSDARG00000023394	slc37a2	SLC37A2	protein_coding
chr5	60694877	60695627	+	0.328597	0.513656	0.0510451	NS	ENSDARG00000042401	derl2	DERL2	protein_coding
chr5	60727843	60728593	+	0.0222352	0.0821608	0.179152	NS	ENSDARG00000059600	rabep1	RABEP1	protein_coding
chr5	60814028	60814778	+	0.0106725	0.0458406	0.263168	NS	ENSDARG00000093632	VPS37D	VPS37D	protein_coding
chr5	60932085	60932835	+	0.012573	0.0518837	0.791139	NS	ENSDARG00000033126	prkrip1	PRKRIP1	protein_coding
chr5	61095403	61096153	+	0.380553	0.564652	-0.0632262	NS	ENSDARG00000059596	clip2	CLIP2	protein_coding
chr5	62094023	62094773	+	1.05235e-07	1.74627e-06	-11.4396	NS	ENSDARG00000088359	5S_rRNA	NA	rRNA
chr5	62384192	62384942	-	0.474884	0.657519	3.25301	NS	ENSDARG00000088266	5S_rRNA	NA	rRNA
chr5	62527593	62528343	+	1	1	0	NS	ENSDARG00000052553	LIG3	LIG3	protein_coding
chr5	62637538	62638288	+	0.000233232	0.00209114	3.71319	NS	ENSDARG00000037605	slco1f1	NA	protein_coding
chr5	62861675	62862425	-	0.0203624	0.0761101	-0.786357	NS	ENSDARG00000011390	NPR2	NPR2	protein_coding
chr5	63051781	63052531	+	0.285871	0.46865	0.069735	NS	ENSDARG00000006686	zmynd19	ZMYND19	protein_coding
chr5	63146544	63147294	+	0.522038	0.699098	0.240051	NS	ENSDARG00000014802	NA	SLC25A35	protein_coding
chr5	64203196	64203946	+	0.263522	0.443599	-1.65015	NS	ENSDARG00000017209	CABZ01041105.1	CTD-2319I12.3	protein_coding
chr5	64861748	64862498	+	0.339857	0.522331	0.366507	NS	ENSDARG00000079780	HNRNPUL1 (1 of 2)	HNRNPUL1	protein_coding
chr5	65059914	65060664	+	0.00561759	0.0272771	0.576037	NS	ENSDARG00000035136	sepw1	SELV;SEPW1;NA	protein_coding
chr5	65113811	65114561	+	0.343757	0.526401	0.398597	NS	ENSDARG00000094587	TMEM211	TMEM211	protein_coding
chr5	65702790	65703540	+	0.190733	0.366225	2.41714	NS	ENSDARG00000092208	si:ch211-253h3.2	NA	processed_transcript
chr5	65861590	65862340	-	0.000563463	0.00443627	0.538499	NS	ENSDARG00000002533	adora2b	ADORA2B	protein_coding
chr5	66936429	66937179	+	0.00259723	0.0151938	2.55854	NS	ENSDARG00000009281	dnm1b	DNM1	protein_coding
chr5	67371557	67372307	-	0.00132673	0.00896878	-0.799471	NS	ENSDARG00000059858	PAPPA (2 of 2)	PAPPA	protein_coding
chr5	67478104	67478854	-	0.250213	0.430932	6.13208	NS	ENSDARG00000092517	gpsm1a	GPSM1	protein_coding
chr5	67590969	67591719	-	0.000973258	0.0069483	-4.03738	NS	ENSDARG00000078655	inpp5e	INPP5E	protein_coding
chr5	67942926	67943676	-	0.0454979	0.139698	0.653522	NS	ENSDARG00000059536	FAM78A (2 of 2)	FAM78A;FAM78B	protein_coding
chr5	68031251	68032001	-	0.291131	0.473581	-0.0915751	NS	ENSDARG00000035126	brd3b	NA	processed_transcript
chr5	68308872	68309622	+	0.694706	0.844839	0.186966	NS	ENSDARG00000018270	olfm1a	OLFM1	protein_coding
chr5	68588656	68589406	+	0.0980427	0.236122	-2.1978	NS	ENSDARG00000084964	5S_rRNA	NA	rRNA
chr5	68978712	68979462	+	6.96779e-07	1.0159e-05	26.2744	Hyper	ENSDARG00000067851	lcn15	LCN15;PTGDS;NA	protein_coding
chr5	69202634	69203384	-	0.142939	0.300229	0.127427	NS	ENSDARG00000059510	COQ2	COQ2	protein_coding
chr5	69423203	69423953	-	0.0531619	0.157262	-1.13636	NS	ENSDARG00000059484	HIP1R (1 of 2)	HIP1R	protein_coding
chr5	69744747	69745497	-	0.0799017	0.207784	0.197136	NS	ENSDARG00000045951	htatip	KAT5	protein_coding
chr5	69987479	69988229	+	0.000348906	0.0029168	14.5749	NS	ENSDARG00000089349	5S_rRNA	NA	rRNA
chr5	70263694	70264444	-	0.243626	0.42385	0.0479616	NS	ENSDARG00000034982	zcchc8	ZCCHC8	protein_coding
chr5	70264097	70264847	+	0.245991	0.426027	0.0484262	NS	ENSDARG00000093821	si:ch211-110p13.9	NA	protein_coding
chr5	70495266	70496016	-	0.095891	0.232404	-0.115607	NS	ENSDARG00000042520	UTP14C	UTP14A	protein_coding
chr5	70658417	70659167	+	0.918628	1	0.0120819	NS	ENSDARG00000093783	C5H3orf30	C3orf30	protein_coding
chr5	70975276	70976026	+	0.803803	0.92979	-0.0284637	NS	ENSDARG00000030267	gtf3aa	GTF3A	protein_coding
chr5	71056997	71057747	+	0.113387	0.260684	1.50376	NS	ENSDARG00000035735	gsx1	GSX1	protein_coding
chr5	71686856	71687606	-	0.00632941	0.0301077	-0.43543	NS	ENSDARG00000059461	mepce	MEPCE	protein_coding
chr5	71782339	71783089	+	0.0321771	0.108406	1.19976	NS	ENSDARG00000014309	spaw	NODAL	protein_coding
chr5	71831943	71832693	-	0.00228645	0.0137155	-3.38987	NS	ENSDARG00000092143	ank1	ANK1	protein_coding
chr5	72833802	72834552	-	0.154882	0.316569	-0.147662	NS	ENSDARG00000024818	rilpl2	RILPL2	protein_coding
chr5	72977451	72978201	-	0.68022	0.83528	-1.38767	NS	ENSDARG00000051940	ugt2a4	UGT2A1	protein_coding
chr5	73352936	73353686	+	0.717906	0.864212	2.01125	NS	ENSDARG00000071469	ZNF618	ZNF618	protein_coding
chr5	73405851	73406601	+	0.172771	0.342527	0.23729	NS	ENSDARG00000059544	PAPPA (1 of 2)	PAPPA	protein_coding
chr5	73685612	73686362	-	3.28699e-05	0.000361827	5.71814	NS	ENSDARG00000086640	ASTN2 (2 of 3)	ASTN2	protein_coding
chr5	74834318	74835068	-	0.382694	0.566578	0.232911	NS	ENSDARG00000001950	AK1	AK1	protein_coding
chr5	74877984	74878734	-	0.171035	0.339567	0.216276	NS	ENSDARG00000054874	gpsm1b	GPSM1	protein_coding
chr5	74914509	74915259	+	0.290791	0.473393	0.48971	NS	ENSDARG00000003803	LHX3	LHX3	protein_coding
chr5	75108860	75109610	-	1	1	0	NS	ENSDARG00000088222	fam78a	FAM78A	protein_coding
chr5	75113748	75114498	+	0.123091	0.275007	-1.51328	NS	ENSDARG00000052033	PPAPDC3 (2 of 2)	PPAPDC3	protein_coding
chr5	75201371	75202121	+	0.394392	0.577318	0.642697	NS	ENSDARG00000042845	oxtl	AVP	protein_coding
chr5	75259321	75260071	+	2.82761e-06	3.81092e-05	-16.2446	Hypo	ENSDARG00000035187	abl1	ABL1	protein_coding
chr5	75550660	75551410	-	0.00496794	0.0247808	-8.1691	NS	ENSDARG00000015879	pax8	PAX8	protein_coding
chr5	75584984	75585734	+	0.000115136	0.00113917	-2.43386	NS	ENSDARG00000032111	MTFP1	MTFP1	protein_coding
chr6	46969	47719	+	7.87724e-47	7.36085e-45	17.0612	Hyper	ENSDARG00000096454	ap1m2	AP1M2	protein_coding
chr6	100807	101557	+	0.000989688	0.00700612	2.75889	NS	ENSDARG00000091603	TAL1	LYL1	protein_coding
chr6	150236	150986	+	0.425864	0.61258	1.34129	NS	ENSDARG00000036619	MGAT3 (1 of 2)	MGAT3	protein_coding
chr6	217073	217823	+	0.0319181	0.107938	0.166415	NS	ENSDARG00000039515	atf4b1	ATF4	protein_coding
chr6	1398815	1399565	+	0.905363	0.998526	0.155873	NS	ENSDARG00000079495	NTAN1	NTAN1	protein_coding
chr6	1532870	1533620	-	0.000488178	0.00393798	8.25286	NS	ENSDARG00000078641	CABZ01066498.1	PLXNA3	protein_coding
chr6	1725182	1725932	-	0.0884196	0.221312	-2.68255	NS	ENSDARG00000088703	TGIF2	TGIF2	protein_coding
chr6	1788529	1789279	-	0.827392	0.947748	0.393747	NS	ENSDARG00000012823	DLGAP4 (1 of 2)	DLGAP4	protein_coding
chr6	2428654	2429404	-	0.456012	0.639817	0.0369019	NS	ENSDARG00000030166	hyi	HYI	protein_coding
chr6	3321570	3322320	-	0.0202612	0.0760021	-0.212913	NS	ENSDARG00000059128	uqcrh	UQCRH	protein_coding
chr6	3522292	3523042	+	0.294837	0.477026	0.0366166	NS	ENSDARG00000058675	phospho2	PHOSPHO2	protein_coding
chr6	3630810	3631560	+	0.0367854	0.118804	2.85714	NS	ENSDARG00000090936	ERICH2	ERICH2	protein_coding
chr6	3953916	3954666	+	0.227431	0.409651	-3.43473	NS	ENSDARG00000075648	SEMA5B (2 of 2)	SEMA5B	protein_coding
chr6	4030346	4031096	+	4.26818e-08	7.36639e-07	10.4504	NS	ENSDARG00000020863	trim25l	TRIM25	protein_coding
chr6	4089570	4090320	-	0.553066	0.727109	3.02395	NS	ENSDARG00000078872	TRAK2	TRAK2	protein_coding
chr6	4431841	4432591	+	0.18789	0.36292	-1.53846	NS	ENSDARG00000005559	pou4f1	POU4F1	protein_coding
chr6	4767324	4768074	+	1.26654e-12	3.27217e-11	13.0313	NS	ENSDARG00000063264	PCDH9	PCDH9	protein_coding
chr6	6132109	6132859	+	0.0256195	0.0918433	-16.8367	NS	ENSDARG00000085486	5S_rRNA	NA	rRNA
chr6	6174766	6175516	-	1	1	0	NS	ENSDARG00000044601	rtn4a	RTN4	protein_coding
chr6	6404191	6404941	-	0.840438	0.956439	-0.340909	NS	ENSDARG00000058892	cep170l	CEP170	protein_coding
chr6	6713835	6714585	+	0.000756213	0.00563808	3.83975	NS	ENSDARG00000096346	si:ch211-85n16.3	LINC00493	protein_coding
chr6	7124434	7125184	-	7.99933e-09	1.48182e-07	-1.48426	NS	ENSDARG00000071217	HS6ST3 (2 of 2)	HS6ST3	protein_coding
chr6	7156718	7157468	+	2.82354e-06	3.81092e-05	5.58171	NS	ENSDARG00000058906	NA	CLDN10	protein_coding
chr6	7222371	7223121	-	0.00108079	0.00754934	3.84002	NS	ENSDARG00000058937	cldn10	CLDN10	protein_coding
chr6	7449916	7450666	+	1	1	0	NS	ENSDARG00000039578	pa2g4a	PA2G4	protein_coding
chr6	7634244	7634994	-	0.306567	0.489784	1.89237	NS	ENSDARG00000087425	SNORA62	NA	snoRNA
chr6	7634729	7635479	-	0.302691	0.485252	1.63025	NS	ENSDARG00000086252	SNORA62	NA	snoRNA
chr6	7651468	7652218	-	0.00844579	0.0383526	0.210231	NS	ENSDARG00000074533	slc25a38b	SLC25A38	protein_coding
chr6	7759765	7760515	-	0.418416	0.605037	-0.99517	NS	ENSDARG00000044600	CABZ01025393.1	DKFZP761J1410;LPPR5;LPPR2	protein_coding
chr6	8595109	8595859	-	0.0523144	0.155464	4.79503	NS	ENSDARG00000079187	tbx19	TBX19	protein_coding
chr6	8622596	8623346	-	0.678852	0.834182	0.374718	NS	ENSDARG00000096324	si:ch211-155d24.7	DZIP3	protein_coding
chr6	8930474	8931224	+	0.000274403	0.00239391	1.59114	NS	ENSDARG00000058699	tmeff2b	TMEFF2	protein_coding
chr6	9862192	9862942	-	2.78893e-34	2.05744e-32	11.7472	NS	ENSDARG00000004898	zp2l2	ZP1	protein_coding
chr6	10004215	10004965	+	1.39381e-28	8.25487e-27	5.46772	NS	ENSDARG00000058145	ATP7B	ATP7B	protein_coding
chr6	10360447	10361197	+	0.439976	0.625163	-0.334501	NS	ENSDARG00000062687	KCNH7 (1 of 2)	KCNH7;KCNH2	protein_coding
chr6	10637791	10638541	+	0.0403013	0.12739	-0.269228	NS	ENSDARG00000096373	si:dkey-34m19.5	NA	antisense
chr6	10663951	10664701	-	0.221345	0.402397	0.114025	NS	ENSDARG00000044565	ola1	OLA1	protein_coding
chr6	10746369	10747119	-	0.310213	0.493921	-0.0756529	NS	ENSDARG00000009447	atp5g3b	ATP5G3	protein_coding
chr6	10822871	10823621	-	1.08949e-07	1.79658e-06	1.36456	NS	ENSDARG00000044562	cycsb	RP11-235D19.3	protein_coding
chr6	11349419	11350169	+	3.18391e-06	4.21017e-05	-10.0414	NS	ENSDARG00000024847	col5a2b	COL5A2	protein_coding
chr6	11740314	11741064	+	0.00020327	0.0018622	-0.729443	NS	ENSDARG00000057782	BAZ2B (1 of 2)	BAZ2B	protein_coding
chr6	11740697	11741447	-	0.00020327	0.0018622	-0.729443	NS	ENSDARG00000096290	si:dkeyp-15g8.5	NA	protein_coding
chr6	12325749	12326499	-	0.981933	1	-0.0732414	NS	ENSDARG00000087395	5S_rRNA	NA	rRNA
chr6	12767723	12768473	+	0.978998	1	-0.0925605	NS	ENSDARG00000074921	FAM117B (2 of 2)	FAM117B	protein_coding
chr6	13357267	13358017	-	0.0609547	0.173537	-0.473723	NS	ENSDARG00000075041	fmnl2b	FMNL2	protein_coding
chr6	13407431	13408181	-	0.36397	0.545827	-4.93119	NS	ENSDARG00000004753	MYLK (1 of 2)	MYLK	protein_coding
chr6	15503485	15504235	-	0.852875	0.964588	-0.0446009	NS	ENSDARG00000095170	lrrfip1b	LRRFIP1	protein_coding
chr6	15815325	15816075	+	0.194866	0.370834	6.92389	NS	ENSDARG00000052319	CR759882.1	NA	protein_coding
chr6	16373395	16374145	-	1	1	0	NS	ENSDARG00000059712	SLC19A2	SLC19A2	protein_coding
chr6	16410818	16411568	-	1	1	0	NS	ENSDARG00000013938	psmb3	PSMB3	protein_coding
chr6	16929065	16929815	-	0.0712585	0.193567	-6.9195	NS	ENSDARG00000095227	BX649628.3	NA	protein_coding
chr6	18794294	18795044	+	0.0103736	0.0449203	6.59751	NS	ENSDARG00000070301	BX950203.1	NA	protein_coding
chr6	19365101	19365851	-	0.153224	0.315374	-0.687731	NS	ENSDARG00000005974	atad5b	ATAD5	protein_coding
chr6	19543640	19544390	+	0.0405132	0.127705	-5.15189	NS	ENSDARG00000089625	C6H17orf67	C17orf67	protein_coding
chr6	20283982	20284732	-	0.0552273	0.161495	7.62745	NS	ENSDARG00000088025	CU929159.2	RDH8	protein_coding
chr6	20570529	20571279	-	0.0296794	0.102633	0.729345	NS	ENSDARG00000061162	ephx4	EPHX4	protein_coding
chr6	21393011	21393761	-	0.390979	0.574304	-0.0827053	NS	ENSDARG00000044146	lrrc8db	LRRC8D	protein_coding
chr6	22594319	22595069	+	0.567898	0.74024	-0.193352	NS	ENSDARG00000039264	igfbp5a	IGFBP5	protein_coding
chr6	22636010	22636760	-	0.045456	0.139698	0.401836	NS	ENSDARG00000052470	igfbp2a	IGFBP2	protein_coding
chr6	23220259	23221009	+	0.00648704	0.0307185	-0.36426	NS	ENSDARG00000079811	micall1	MICALL1	protein_coding
chr6	23410917	23411667	-	0.567798	0.74024	-0.0914554	NS	ENSDARG00000059642	mtmr14	MTMR14	protein_coding
chr6	23709638	23710388	+	0.0166237	0.0645455	-0.281162	NS	ENSDARG00000052351	ZXDA	ZXDC	protein_coding
chr6	23865708	23866458	-	1.7028e-11	3.95595e-10	8.95387	NS	ENSDARG00000096238	si:dkey-156n14.10	NA	pseudogene
chr6	24135446	24136196	+	0.26427	0.444324	2.50419	NS	ENSDARG00000089736	BX537277.4	NA	protein_coding
chr6	24220964	24221714	+	2.10784e-05	0.00024076	-4.4367	NS	ENSDARG00000084523	BX537277.3	NA	miRNA
chr6	24445730	24446480	-	0.399308	0.583625	1.11391	NS	ENSDARG00000052286	BX323032.1	NA	protein_coding
chr6	26267617	26268367	-	0.55246	0.727103	-0.656561	NS	ENSDARG00000070929	sox14	SOX14	protein_coding
chr6	26316591	26317341	-	0.108231	0.252559	4.4836	NS	ENSDARG00000084212	5S_rRNA	NA	rRNA
chr6	27047811	27048561	+	0.100492	0.240724	2.36844	NS	ENSDARG00000076094	KLHL30	KLHL30	protein_coding
chr6	27160017	27160767	+	0.28755	0.469633	-3.24792	NS	ENSDARG00000044433	SNED1	SNED1	protein_coding
chr6	27222193	27222943	+	0.157021	0.319229	5.6647	NS	ENSDARG00000007231	ryk	RYK	protein_coding
chr6	27331751	27332501	+	0.11008	0.255174	-1.29856	NS	ENSDARG00000061896	slco2a1	SLCO2A1	protein_coding
chr6	28873184	28873934	-	0.0147497	0.0584566	0.185874	NS	ENSDARG00000017886	ZBTB11	ZBTB11	protein_coding
chr6	29420425	29421175	+	4.3518e-10	8.97024e-09	1.89636	NS	ENSDARG00000017728	zgc:86841	PHB2	protein_coding
chr6	30154058	30154808	+	0.271152	0.452815	2.48813	NS	ENSDARG00000087805	CABZ01007930.1	AC002365.1	protein_coding
chr6	30359790	30360540	+	0.0288681	0.101074	-3.94002	NS	ENSDARG00000077836	ttc22	TTC22	protein_coding
chr6	30395557	30396307	+	0.940944	1	0.0395901	NS	ENSDARG00000070966	insl5a	RLN3	protein_coding
chr6	31267982	31268732	-	0.000118017	0.00116493	0.740423	NS	ENSDARG00000075034	raver2	RAVER2	protein_coding
chr6	31716895	31717645	-	0.0887732	0.221538	-0.088574	NS	ENSDARG00000013561	pgm1	PGM1	protein_coding
chr6	32400462	32401212	-	0.234877	0.416558	0.393022	NS	ENSDARG00000044155	mafa	MAFA	protein_coding
chr6	33234412	33235162	+	0.472332	0.656057	-0.0785817	NS	ENSDARG00000034409	pik3r3b	PIK3R3	protein_coding
chr6	33780926	33781676	-	0.0747115	0.199849	5.75039	NS	ENSDARG00000073768	TMEM125 (1 of 2)	TMEM125	protein_coding
chr6	34007534	34008284	+	0.940218	1	-0.0842874	NS	ENSDARG00000076351	FAM5C (2 of 3)	FAM5C	protein_coding
chr6	34693530	34694280	-	0.00645404	0.0305967	0.123635	NS	ENSDARG00000059575	uhmk1	UHMK1	protein_coding
chr6	36331518	36332268	-	0.263159	0.443579	-0.47619	NS	ENSDARG00000006514	her6	HES1	protein_coding
chr6	36890814	36891564	+	3.89072e-05	0.000422752	2.69558	NS	ENSDARG00000021607	negr1	NEGR1	protein_coding
chr6	37351292	37352042	-	5.92026e-38	4.44548e-36	22.0191	Hyper	ENSDARG00000032206	cthl	CTH	protein_coding
chr6	37370689	37371439	-	0.620088	0.786093	0.0414112	NS	ENSDARG00000074301	cth	CTH	protein_coding
chr6	37473727	37474477	-	0.896254	0.993082	-0.0287308	NS	ENSDARG00000044339	rp2	RP2	protein_coding
chr6	37569957	37570707	-	1	1	0	NS	ENSDARG00000044341	CHST7	CHST7	protein_coding
chr6	37813499	37814249	+	0.0290511	0.101378	2.46472	NS	ENSDARG00000061303	oca2	OCA2	protein_coding
chr6	38826522	38827272	+	7.28872e-176	6.12981e-173	-69.8436	Hypo	ENSDARG00000026109	slc48a1b	SLC48A1	protein_coding
chr6	39243391	39244141	-	1.17389e-05	0.000141438	11.8498	NS	ENSDARG00000017624	krt4	KRT8P11;KRT8	protein_coding
chr6	39290741	39291491	+	0.632665	0.796183	0.571266	NS	ENSDARG00000028618	KRT18 (2 of 3)	KRT18	protein_coding
chr6	40385473	40386223	-	0.757096	0.896533	0.0220598	NS	ENSDARG00000070617	vhl	VHL	protein_coding
chr6	40524961	40525711	+	0.977428	1	-0.0499286	NS	ENSDARG00000078688	FRS3	FRS3	protein_coding
chr6	40586449	40587199	-	0.721828	0.866729	1.95358	NS	ENSDARG00000080489	dre-mir-141	NA	miRNA
chr6	40586652	40587402	-	0.721828	0.866729	1.95358	NS	ENSDARG00000080713	dre-mir-200c	NA	miRNA
chr6	40597827	40598577	-	0.274607	0.456772	10.0159	NS	ENSDARG00000085046	5S_rRNA	NA	rRNA
chr6	40762609	40763359	-	0.0252237	0.0908874	0.293255	NS	ENSDARG00000004696	eefsec	EEFSEC	protein_coding
chr6	40784822	40785572	-	0.198616	0.375194	0.117968	NS	ENSDARG00000060398	rft1	RFT1	protein_coding
chr6	41015821	41016571	-	0.601749	0.770276	-0.139842	NS	ENSDARG00000025397	srsf3a	SRSF3	protein_coding
chr6	41026422	41027172	+	0.0207022	0.0770378	-0.229824	NS	ENSDARG00000028396	fkbp5	FKBP5	protein_coding
chr6	41069219	41069969	-	1	1	0	NS	ENSDARG00000000730	slc6a13	SLC6A13	protein_coding
chr6	41887644	41888394	+	0.0596191	0.170311	3.24827	NS	ENSDARG00000033956	oxtr	OXTR	protein_coding
chr6	42042521	42043271	-	0.993026	1	-0.00546157	NS	ENSDARG00000004150	GRM2 (1 of 2)	GRM2	protein_coding
chr6	42221169	42221919	-	0.318542	0.502465	0.1375	NS	ENSDARG00000092154	TEX264 (2 of 2)	TEX264	protein_coding
chr6	42269219	42269969	+	0.825082	0.945413	0.767447	NS	ENSDARG00000006207	gpx1b	GPX2	protein_coding
chr6	42319518	42320268	-	0.00249585	0.0147403	0.513699	NS	ENSDARG00000005675	sec61al2	SEC61A1	protein_coding
chr6	42349135	42349885	-	0.00932662	0.0414571	0.331126	NS	ENSDARG00000008310	ip6k2	IP6K2	protein_coding
chr6	42750247	42750997	+	0.163957	0.328855	0.49495	NS	ENSDARG00000011163	sema3fa	SEMA3F	protein_coding
chr6	43022975	43023725	-	0.0141179	0.0565388	1.10455	NS	ENSDARG00000060115	lrrn1	LRRN1;LRRN2	protein_coding
chr6	43379709	43380459	-	0.48209	0.664349	-0.191434	NS	ENSDARG00000087873	BX927362.1	NA	protein_coding
chr6	44128149	44128899	+	0.195715	0.372221	-0.142857	NS	ENSDARG00000053447	ppp4r2b	PPP4R2	protein_coding
chr6	45539249	45539999	+	0.597042	0.765882	-2.19251	NS	ENSDARG00000083697	5S_rRNA	NA	rRNA
chr6	45871408	45872158	+	0.366281	0.548313	5.15911	NS	ENSDARG00000070485	CORT	APITD1	protein_coding
chr6	46098763	46099513	-	0.51684	0.694349	0.104688	NS	ENSDARG00000060123	ca16b	PTPRG	protein_coding
chr6	46368538	46369288	+	0.00354757	0.0192982	0.37594	NS	ENSDARG00000044182	stau1	STAU1	protein_coding
chr6	46411115	46411865	-	0.428664	0.614989	-0.495849	NS	ENSDARG00000028862	BX546446.1	RDH10	protein_coding
chr6	46496882	46497632	-	8.58927e-08	1.45052e-06	-7.3039	NS	ENSDARG00000060095	KCNB1	KCNB1	protein_coding
chr6	47095644	47096394	-	0.967227	1	0.097561	NS	ENSDARG00000083768	5S_rRNA	NA	rRNA
chr6	48413389	48414139	-	0.28425	0.46745	-0.311267	NS	ENSDARG00000074690	PPM1J	PPM1J	protein_coding
chr6	49018802	49019552	-	5.37658e-10	1.0975e-08	-43.2467	Hypo	ENSDARG00000003697	slc5a8l	SLC5A8	protein_coding
chr6	49357525	49358275	+	0.000223369	0.00202329	-8.40083	NS	ENSDARG00000002241	KCNA2 (2 of 2)	KCNA2	protein_coding
chr6	49498652	49499402	-	1	1	0	NS	ENSDARG00000079289	NA	PPP4R1L	protein_coding
chr6	49674455	49675205	+	0.254077	0.434836	0.140647	NS	ENSDARG00000003307	stx16	STX16	protein_coding
chr6	49693437	49694187	+	1	1	0	NS	ENSDARG00000012871	npepl1	NPEPL1	protein_coding
chr6	49877281	49878031	+	0.898103	0.99446	0.0768776	NS	ENSDARG00000005191	ahcy	AHCY	protein_coding
chr6	50154848	50155598	-	0.751112	0.891959	0.213577	NS	ENSDARG00000059972	raly	RALY	protein_coding
chr6	50343850	50344600	+	0.00466874	0.023598	0.271739	NS	ENSDARG00000038074	ergic3	ERGIC3	protein_coding
chr6	50402603	50403353	+	1	1	0	NS	ENSDARG00000077473	mych	NA	protein_coding
chr6	50640171	50640921	+	1.51607e-05	0.000178574	-10.9583	NS	ENSDARG00000090523	5S_rRNA	NA	rRNA
chr6	51025859	51026609	+	0.413627	0.599759	1.14619	NS	ENSDARG00000084625	5S_rRNA	NA	rRNA
chr6	51427031	51427781	-	0.0536122	0.157987	0.580512	NS	ENSDARG00000074781	ptprt	PTPRT	protein_coding
chr6	51524294	51525044	-	0.00463811	0.0235546	0.177485	NS	ENSDARG00000008141	rbl1	RBL1	protein_coding
chr6	52014624	52015374	+	0.895914	0.993082	-0.26974	NS	ENSDARG00000038583	ABRA (3 of 3)	ABRA	protein_coding
chr6	52185115	52185865	-	0.118362	0.269034	0.329511	NS	ENSDARG00000001557	tomm34	TOMM34	protein_coding
chr6	52192458	52193208	+	0.301291	0.483745	0.167344	NS	ENSDARG00000030335	zc3h10	ZC3H10	protein_coding
chr6	52254750	52255500	+	0.340527	0.5229	-0.448713	NS	ENSDARG00000082321	U2	NA	snRNA
chr6	52379145	52379895	-	0.23996	0.421205	1.08696	NS	ENSDARG00000018896	mmp24	MMP24	protein_coding
chr6	53408937	53409687	+	1	1	0	NS	ENSDARG00000060360	NA	GNB1	protein_coding
chr6	53841450	53842200	-	0.0359626	0.116864	-0.852728	NS	ENSDARG00000039182	cacna2d2	CACNA2D2	protein_coding
chr6	54303145	54303895	-	0.0955741	0.232306	0.0883392	NS	ENSDARG00000078075	C6H6orf106	C6orf106	protein_coding
chr6	54438344	54439094	+	0.350861	0.533751	5.28846	NS	ENSDARG00000083723	5S_rRNA	NA	rRNA
chr6	55467432	55468182	-	0.537271	0.712913	2.77824	NS	ENSDARG00000075815	SLC12A5 (1 of 2)	SLC12A5;SLC12A7	protein_coding
chr6	57683130	57683880	-	0.407778	0.592914	0.1004	NS	ENSDARG00000090781	SNTA1	SNTA1	protein_coding
chr6	57835667	57836417	-	0.108408	0.252833	2.37635	NS	ENSDARG00000035773	TOX2	TOX2	protein_coding
chr6	58410561	58411311	+	0.000512038	0.00408562	-14.1031	NS	ENSDARG00000087071	CHRNA4 (3 of 3)	CHRNA4;CHRNA2	protein_coding
chr6	59424810	59425560	+	0.696911	0.845991	0.0361678	NS	ENSDARG00000034086	TSC22D1 (2 of 2)	TSC22D1	protein_coding
chr6	59558499	59559249	+	0.527112	0.703876	-0.0367377	NS	ENSDARG00000005774	pl10	DDX3X	protein_coding
chr6	59617210	59617960	+	0.672545	0.828695	0.197467	NS	ENSDARG00000085817	5S_rRNA	NA	rRNA
chr6	59649487	59650237	+	0.478354	0.66024	0.979888	NS	ENSDARG00000092148	GPBAR1 (2 of 2)	GPBAR1	protein_coding
chr6	59689012	59689762	-	0.16735	0.333985	0.556544	NS	ENSDARG00000021882	fbxl3b	FBXL3	protein_coding
chr7	100458	101208	+	0.347936	0.53164	-0.962029	NS	ENSDARG00000076051	CABZ01062994.1	NA	protein_coding
chr7	447294	448044	-	0.233522	0.415556	3.35318	NS	ENSDARG00000090143	CABZ01074659.1	CCDC8	protein_coding
chr7	728801	729551	+	0.35563	0.538117	-0.0470375	NS	ENSDARG00000041203	drap1	DRAP1	protein_coding
chr7	746949	747699	+	0.00680214	0.0318874	-3.47651	NS	ENSDARG00000091521	MAP3K11	MAP3K11	protein_coding
chr7	1070959	1071709	-	0.173686	0.343209	-0.464037	NS	ENSDARG00000019743	dctn1a	DCTN1	protein_coding
chr7	2628139	2628889	-	6.21182e-11	1.38205e-09	10.2065	NS	ENSDARG00000090813	5S_rRNA	NA	rRNA
chr7	4296127	4296877	-	1	1	0	NS	ENSDARG00000022579	zgc:55733	HNRNPCL1;HNRNPC	protein_coding
chr7	4467799	4468549	-	0.89053	0.991181	0.304961	NS	ENSDARG00000086654	CT027762.4	NA	protein_coding
chr7	6030407	6031157	-	0.00197266	0.0121986	25.5699	Hyper	ENSDARG00000087434	FP236789.2	NA	protein_coding
chr7	6747575	6748325	+	0.88508	0.988253	-0.0747611	NS	ENSDARG00000088686	HIST2H2AB (9 of 30)	HIST2H2AC	protein_coding
chr7	6749867	6750617	+	0.000183535	0.00169619	-0.731452	NS	ENSDARG00000078724	wu:fe11b02	HIST1H2BD	protein_coding
chr7	6751634	6752384	+	0.848611	0.961576	-0.471782	NS	ENSDARG00000086233	HIST2H2AB (26 of 30)	NA	protein_coding
chr7	6821249	6821999	+	0.00699291	0.0326	-0.539553	NS	ENSDARG00000095115	zgc:171759	HIST1H2BD	protein_coding
chr7	7232273	7233023	+	0.000851873	0.00622978	0.547285	NS	ENSDARG00000087694	zgc:171759	HIST1H2BD	protein_coding
chr7	7239569	7240319	+	0.176844	0.347655	0.220264	NS	ENSDARG00000088259	zgc:171759	HIST1H2BD	protein_coding
chr7	7245435	7246185	+	0.26721	0.4473	-0.381438	NS	ENSDARG00000088028	zgc:171759	HIST1H2BD	protein_coding
chr7	7264838	7265588	-	0.423317	0.609605	0.160985	NS	ENSDARG00000091051	HIST2H2AB (24 of 30)	HIST1H2AM	protein_coding
chr7	7270957	7271707	-	0.0687629	0.188248	1.92922	NS	ENSDARG00000074012	FP325123.1	HIST1H1E	protein_coding
chr7	7282484	7283234	-	0.0325569	0.109078	0.197951	NS	ENSDARG00000089397	zgc:171759	HIST1H2BD;HIST1H2BL	protein_coding
chr7	7289124	7289874	-	0.0736521	0.197865	0.0845309	NS	ENSDARG00000091265	FP325123.3	HIST1H2BD;HIST2H2BF	protein_coding
chr7	7293438	7294188	-	0.00523194	0.0257917	-1.62952	NS	ENSDARG00000058479	zgc:110425	HIST1H1B;HIST1H1A	protein_coding
chr7	7457431	7458181	+	0.25194	0.432764	-0.125	NS	ENSDARG00000078619	pnp5a	PNP	protein_coding
chr7	7485007	7485757	-	1	1	0	NS	ENSDARG00000045200	DUSP19 (1 of 2)	DUSP19	protein_coding
chr7	7560974	7561724	+	0.186928	0.361561	-0.1657	NS	ENSDARG00000018049	SF3B2	SF3B2	protein_coding
chr7	8209991	8210741	+	0.512005	0.690722	0.977097	NS	ENSDARG00000087926	5S_rRNA	NA	rRNA
chr7	8525468	8526218	-	0.00858601	0.0388635	6.92557	NS	ENSDARG00000011410	AADAT	AADAT	protein_coding
chr7	9141981	9142731	+	0.142897	0.300229	3.05692	NS	ENSDARG00000077954	BX004828.1	NA	protein_coding
chr7	9176299	9177049	+	0.454116	0.638718	-2.03463	NS	ENSDARG00000090757	CR382283.1	NA	pseudogene
chr7	9518325	9519075	-	1	1	0	NS	ENSDARG00000044584	tex261	TEX261	protein_coding
chr7	10106356	10107106	+	0.121519	0.273402	0.236698	NS	ENSDARG00000079027	chsy1	CHSY1	protein_coding
chr7	11728925	11729675	+	0.160839	0.325002	0.219298	NS	ENSDARG00000058452	fam108c1	FAM108C1	protein_coding
chr7	12421028	12421778	-	0.139854	0.299591	-12.2714	NS	ENSDARG00000089395	5S_rRNA	NA	rRNA
chr7	12436664	12437414	-	8.69638e-07	1.25664e-05	-9.1524	NS	ENSDARG00000090696	CABZ01068272.1	NA	protein_coding
chr7	12884093	12884843	-	0.109838	0.254894	-0.350937	NS	ENSDARG00000058369	mex3b	MEX3B	protein_coding
chr7	13641067	13641817	-	7.41499e-05	0.000766094	7.98339	NS	ENSDARG00000062959	2023-03-03	2023-03-03	protein_coding
chr7	13658811	13659561	+	0.197467	0.373862	2.5647	NS	ENSDARG00000017927	cx36.7	NA	protein_coding
chr7	13867359	13868109	+	0.199433	0.376229	0.167785	NS	ENSDARG00000078060	syt7b	SYT7	protein_coding
chr7	14245539	14246289	+	1.02432e-14	3.09876e-13	14.7251	NS	ENSDARG00000062956	DAGLA	DAGLA	protein_coding
chr7	14535267	14536017	-	0.277739	0.460344	0.571429	NS	ENSDARG00000038976	pdcd7	PDCD7	protein_coding
chr7	16098153	16098903	+	0.0226719	0.0835066	-5.58097	NS	ENSDARG00000017078	mespaa	NA	protein_coding
chr7	16173461	16174211	-	0.0014502	0.00971031	-8.19167	NS	ENSDARG00000036809	ANPEP (4 of 5)	ANPEP	protein_coding
chr7	17113714	17114464	+	0.777534	0.9107	-0.0296513	NS	ENSDARG00000006889	MPPED2 (1 of 2)	MPPED2	protein_coding
chr7	17802749	17803499	-	0.000128055	0.00125518	3.28717	NS	ENSDARG00000086393	dbx1a	DBX1	protein_coding
chr7	18662085	18662835	+	0.144313	0.302263	3.77232	NS	ENSDARG00000087920	CU179757.3	NA	protein_coding
chr7	19154027	19154777	+	0.0932154	0.228155	-0.161668	NS	ENSDARG00000013031	mta2	MTA2	protein_coding
chr7	19200053	19200803	+	0.484002	0.66576	0.0496717	NS	ENSDARG00000079684	taf6l	TAF6L	protein_coding
chr7	19685083	19685833	-	0.101639	0.242143	-0.0510334	NS	ENSDARG00000086318	BX324198.2	NA	protein_coding
chr7	19759587	19760337	-	0.313034	0.496908	-1.1519	NS	ENSDARG00000009610	rgs12a	RGS12	protein_coding
chr7	21039662	21040412	+	0.00232513	0.0139078	0.38223	NS	ENSDARG00000077986	TMEM151A (1 of 2)	TMEM151A	protein_coding
chr7	21097569	21098319	-	0.962352	1	-0.0529848	NS	ENSDARG00000088810	prox1b	PROX1	protein_coding
chr7	21267064	21267814	+	0.129907	0.285701	-0.312989	NS	ENSDARG00000069334	zgc:114045	NA	protein_coding
chr7	21304607	21305357	+	4.56208e-05	0.000489377	-0.62777	NS	ENSDARG00000036414	CU019646.1	IRS1	protein_coding
chr7	21417545	21418295	+	0.0272017	0.096935	0.895699	NS	ENSDARG00000056184	dvl2	DVL2	protein_coding
chr7	22932703	22933453	+	0.136693	0.294313	2.12979	NS	ENSDARG00000088087	KDM6B (1 of 2)	KDM6B	protein_coding
chr7	23300242	23300992	-	0.753938	0.894109	-0.792343	NS	ENSDARG00000077329	nlgn2a	NLGN2	protein_coding
chr7	23566260	23567010	+	0.100642	0.240864	-1.59925	NS	ENSDARG00000069662	fgf11a	FGF11	protein_coding
chr7	23884871	23885621	+	0.294312	0.476532	0.793651	NS	ENSDARG00000016260	fxr2	FXR2	protein_coding
chr7	23976496	23977246	+	0.210655	0.390566	-0.288184	NS	ENSDARG00000008188	sf1	SF1	protein_coding
chr7	23990480	23991230	+	0.223455	0.404664	0.0938086	NS	ENSDARG00000013317	pygmb	PYGM	protein_coding
chr7	25171549	25172299	-	0.630184	0.794543	0.742845	NS	ENSDARG00000086979	CR388231.2	NA	protein_coding
chr7	25277840	25278590	-	0.159835	0.323284	2.81299	NS	ENSDARG00000077842	ajuba	AJUBA	protein_coding
chr7	25371625	25372375	+	0.617935	0.784309	-0.0338469	NS	ENSDARG00000007989	nedd8	NEDD8	protein_coding
chr7	25418650	25419400	+	0.90347	0.997399	0.206458	NS	ENSDARG00000013526	SVEP1	SVEP1	protein_coding
chr7	25531417	25532167	-	1	1	0	NS	ENSDARG00000044125	txn	TXN	protein_coding
chr7	25639633	25640383	-	0.109142	0.253699	-0.433591	NS	ENSDARG00000077256	nat8l	NAT8L	protein_coding
chr7	25811777	25812527	+	0.372582	0.555373	0.149815	NS	ENSDARG00000061472	gba2	GBA2	protein_coding
chr7	25812131	25812881	-	0.35914	0.541478	0.155806	NS	ENSDARG00000006545	rgp1	RGP1	protein_coding
chr7	26005018	26005768	-	0.00093417	0.00668058	5.92689	NS	ENSDARG00000002685	fam113	PCED1A	protein_coding
chr7	26040441	26041191	-	0.325267	0.510163	2.7404	NS	ENSDARG00000075906	ADAD2	ADAD2	protein_coding
chr7	26056374	26057124	+	0.0958885	0.232404	1.8018	NS	ENSDARG00000032458	mark2b	MARK2	protein_coding
chr7	26161313	26162063	-	0.0595843	0.170311	-0.364667	NS	ENSDARG00000008278	rcor2	RCOR2	protein_coding
chr7	26302398	26303148	+	0.0637406	0.179404	0.199005	NS	ENSDARG00000069489	exoc6b	EXOC6B	protein_coding
chr7	27020559	27021309	-	0.263299	0.443579	-0.179856	NS	ENSDARG00000056722	cd99l2	CD99L2	protein_coding
chr7	27388574	27389324	-	0.3238	0.50845	-0.33975	NS	ENSDARG00000056803	ap1s1	AP1S1	protein_coding
chr7	27433520	27434270	-	0.42996	0.615703	-0.141905	NS	ENSDARG00000039211	zgc:77439	FMO4	protein_coding
chr7	27572112	27572862	-	0.104662	0.24711	-8.61688	NS	ENSDARG00000077644	CR848737.2	NA	protein_coding
chr7	27623315	27624065	-	0.341238	0.523498	1.21742	NS	ENSDARG00000040266	sox19b	NA	protein_coding
chr7	27643454	27644204	-	0.0514415	0.153087	0.0961076	NS	ENSDARG00000092115	eif4a1a	EIF4A1	protein_coding
chr7	28376843	28377593	+	0.228485	0.409889	-1.45701	NS	ENSDARG00000015536	sox6	SOX6	protein_coding
chr7	29376578	29377328	-	0.167471	0.334067	2.98009	NS	ENSDARG00000086124	AP3B1 (2 of 2)	AP3B1	protein_coding
chr7	29948455	29949205	+	0.44593	0.630722	-0.10343	NS	ENSDARG00000010596	slc7a6os	SLC7A6OS	protein_coding
chr7	29983743	29984493	-	0.0260012	0.0930511	-0.330587	NS	ENSDARG00000054423	slc7a6	SLC7A6	protein_coding
chr7	29993891	29994641	-	0.00026225	0.00230703	-0.369003	NS	ENSDARG00000089319	CU464087.2	NA	protein_coding
chr7	30469329	30470079	+	0.737566	0.879599	0.0836929	NS	ENSDARG00000036058	gnao1b	GNAO1	protein_coding
chr7	30512932	30513682	+	0.0217839	0.0805641	-9.52381	NS	ENSDARG00000005612	aph1b	APH1B;APH1A	protein_coding
chr7	31199556	31200306	+	0.25889	0.439675	0.0442087	NS	ENSDARG00000017901	tln2	TLN2	protein_coding
chr7	31298586	31299336	+	0.0937247	0.229135	0.193424	NS	ENSDARG00000053505	fbxo22	FBXO22	protein_coding
chr7	31423050	31423800	-	2.20748e-08	3.93324e-07	-4.55613	NS	ENSDARG00000077167	NMB (1 of 2)	NMB	protein_coding
chr7	31703537	31704287	-	0.0618356	0.175649	1.21093	NS	ENSDARG00000053493	aldh1a2	ALDH1A2	protein_coding
chr7	31829692	31830442	+	0.14517	0.30359	-0.104873	NS	ENSDARG00000017431	fam63b	FAM63B	protein_coding
chr7	32115583	32116333	-	0.0336286	0.111433	0.207054	NS	ENSDARG00000012495	mphosph10	MPHOSPH10	protein_coding
chr7	32115793	32116543	+	0.0336286	0.111433	0.207054	NS	ENSDARG00000045428	mcee	MCEE	protein_coding
chr7	32260040	32260790	-	0.451986	0.636951	0.410378	NS	ENSDARG00000053405	sord	SORD	protein_coding
chr7	32266109	32266859	-	0.908032	1	-0.0309757	NS	ENSDARG00000039477	C7H15orf43	C15orf43	protein_coding
chr7	32708393	32709143	+	1	1	0	NS	ENSDARG00000060586	ctdspl2b	CTDSPL2	protein_coding
chr7	32952221	32952971	-	0.0756236	0.201137	0.895196	NS	ENSDARG00000075158	igdcc3	IGDCC3	protein_coding
chr7	33165054	33165804	-	0.0786227	0.205849	-0.429679	NS	ENSDARG00000036164	cars	CARS	protein_coding
chr7	33703564	33704314	+	0.349923	0.533511	-0.275903	NS	ENSDARG00000060542	LGR4	LGR4;LGR6	protein_coding
chr7	34027900	34028650	+	0.0023985	0.0142253	0.337472	NS	ENSDARG00000000442	slc39a13	SLC39A13	protein_coding
chr7	34056493	34057243	+	0.00294935	0.0168506	1.54507	NS	ENSDARG00000027394	AL929252.1	TMEM178A	protein_coding
chr7	34362462	34363212	+	0.4964	0.677495	-0.147238	NS	ENSDARG00000051852	kcnc1a	KCNC1	protein_coding
chr7	34685542	34686292	-	0.240015	0.421205	-0.384615	NS	ENSDARG00000006487	anp32a	ANP32D;ANP32A	protein_coding
chr7	34758063	34758813	+	0.25541	0.435695	-2.27537	NS	ENSDARG00000068981	glceb	GLCE	protein_coding
chr7	34791158	34791908	+	0.984125	1	-0.0857423	NS	ENSDARG00000052688	paqr5b	PAQR5	protein_coding
chr7	35187198	35187948	+	0.0756839	0.20117	4.80289	NS	ENSDARG00000083326	5S_rRNA	NA	rRNA
chr7	35215225	35215975	-	0.156331	0.31834	-0.316576	NS	ENSDARG00000069028	BX511006.2	RXFP3	protein_coding
chr7	35405350	35406100	-	1	1	0	NS	ENSDARG00000011851	map2k5	MAP2K5	protein_coding
chr7	35632764	35633514	+	0.767412	0.904673	-0.0233469	NS	ENSDARG00000087196	fibinb	FIBIN	protein_coding
chr7	36003557	36004307	+	0.970515	1	-0.0039994	NS	ENSDARG00000051768	FHOD1	FHOD1	protein_coding
chr7	36176414	36177164	+	0.285701	0.46865	-1.91872	NS	ENSDARG00000075964	PLEKHG4	PLEKHG4	protein_coding
chr7	36381717	36382467	-	0.185912	0.35976	0.300919	NS	ENSDARG00000076297	NFATC3 (1 of 2)	NFATC3	protein_coding
chr7	36417935	36418685	+	0.331154	0.51575	0.205761	NS	ENSDARG00000060411	ddx28	DDX28	protein_coding
chr7	36522216	36522966	+	0.928254	1	-0.22055	NS	ENSDARG00000093844	zgc:136461	CTRB1	protein_coding
chr7	36522227	36522977	+	0.928254	1	-0.22055	NS	ENSDARG00000090428	ctrb1	CTRB1	protein_coding
chr7	36648044	36648794	+	0.939738	1	-0.255976	NS	ENSDARG00000077546	ZDHHC1	ZDHHC1	protein_coding
chr7	36768414	36769164	-	0.1185	0.269202	6.20388	NS	ENSDARG00000014378	slc12a4	SLC12A4	protein_coding
chr7	36887081	36887831	-	0.153625	0.315858	0.47927	NS	ENSDARG00000017676	mmp2	MMP2	protein_coding
chr7	37164443	37165193	-	0.23422	0.416269	0.4539	NS	ENSDARG00000034043	irx5a	IRX5	protein_coding
chr7	37793737	37794487	+	0.920394	1	-0.280715	NS	ENSDARG00000026862	aktip	AKTIP	protein_coding
chr7	38946810	38947560	-	0.000930766	0.00666758	0.300413	NS	ENSDARG00000060058	cylda	CYLD	protein_coding
chr7	39085554	39086304	-	0.0831788	0.21317	3.34101	NS	ENSDARG00000084410	5S_rRNA	NA	rRNA
chr7	39732276	39733026	-	0.607014	0.775363	-0.0857267	NS	ENSDARG00000008100	slc7a10	SLC7A10	protein_coding
chr7	39920876	39921626	+	0.0849812	0.21618	0.193601	NS	ENSDARG00000077537	NUDT19	NUDT19	protein_coding
chr7	40071636	40072386	+	0.000441378	0.00361088	-0.780379	NS	ENSDARG00000007141	psmc3	PSMC3	protein_coding
chr7	40136612	40137362	+	0.580436	0.751688	0.242832	NS	ENSDARG00000036043	ZNF408	ZNF408	protein_coding
chr7	40203402	40204152	+	0.0020047	0.0123604	-6.53398	NS	ENSDARG00000017474	zgc:110699	RERG	protein_coding
chr7	41130686	41131436	-	0.01061	0.0457589	-8.14358	NS	ENSDARG00000035963	CCDC96	CCDC96	protein_coding
chr7	41130731	41131481	+	0.01061	0.0457589	-8.14358	NS	ENSDARG00000003769	tada2b	TADA2B	protein_coding
chr7	41150973	41151723	+	0.958095	1	-0.00182924	NS	ENSDARG00000077465	SORCS2	SORCS2;SORCS1	protein_coding
chr7	41540748	41541498	+	0.0485562	0.14668	2.08333	NS	ENSDARG00000078964	ESYT2 (2 of 3)	ESYT2	protein_coding
chr7	41620543	41621293	+	0.490022	0.671186	-0.527122	NS	ENSDARG00000035970	ptprn2	PTPRN2	protein_coding
chr7	42030515	42031265	+	0.169854	0.3377	1.59234	NS	ENSDARG00000035984	mnx1	MNX1	protein_coding
chr7	42116411	42117161	+	0.12516	0.277394	-1.49254	NS	ENSDARG00000084086	5S_rRNA	NA	rRNA
chr7	43059893	43060643	-	0.00547715	0.0267496	-1.09164	NS	ENSDARG00000001999	adamts18	ADAMTS18	protein_coding
chr7	43366858	43367608	+	0.00715229	0.0331958	-10.8928	NS	ENSDARG00000091463	5S_rRNA	NA	rRNA
chr7	43613139	43613889	+	0.194742	0.370834	-0.216656	NS	ENSDARG00000068567	shha	SHH	protein_coding
chr7	43722583	43723333	-	0.542448	0.717746	-0.233762	NS	ENSDARG00000026599	eng2a	EN2	protein_coding
chr7	43889352	43890102	+	0.944786	1	-0.00413101	NS	ENSDARG00000000861	scrib	SCRIB	protein_coding
chr7	44151453	44152203	+	0.0357663	0.116407	-0.790086	NS	ENSDARG00000059961	chpf2	CHPF2	protein_coding
chr7	44478026	44478776	+	2.27671e-05	0.000258048	1.37148	NS	ENSDARG00000035942	hrh3	HRH3	protein_coding
chr7	44610314	44611064	-	0.274459	0.456708	0.0931099	NS	ENSDARG00000002506	C7H16orf87	C16orf87	protein_coding
chr7	44616556	44617306	+	0.81747	0.939454	-0.0240758	NS	ENSDARG00000012199	gpt2	GPT2	protein_coding
chr7	44760255	44761005	-	0.0805361	0.209304	3.72024	NS	ENSDARG00000021442	cdh11	CDH11	protein_coding
chr7	46455012	46455762	+	0.0360508	0.11697	-0.176074	NS	ENSDARG00000007745	uqcrfs1	UQCRFS1	protein_coding
chr7	46901797	46902547	-	0.000655285	0.00500995	-9.22698	NS	ENSDARG00000086568	5S_rRNA	NA	rRNA
chr7	47321722	47322472	+	0.559675	0.733843	-0.979037	NS	ENSDARG00000086413	5S_rRNA	NA	rRNA
chr7	47572790	47573540	+	0.470288	0.653955	0.270187	NS	ENSDARG00000003263	pop4	POP4	protein_coding
chr7	47599409	47600159	-	0.282023	0.465244	-0.148588	NS	ENSDARG00000088500	C7H19orf12 (3 of 4)	C19orf12	protein_coding
chr7	47602522	47603272	-	0.119524	0.270506	1.2208	NS	ENSDARG00000092703	C7H19orf12 (4 of 4)	C19orf12	protein_coding
chr7	47628779	47629529	-	0.731898	0.875073	0.0260393	NS	ENSDARG00000068410	zgc:162297	NA	protein_coding
chr7	47628855	47629605	+	0.766081	0.903582	0.0209864	NS	ENSDARG00000011133	ccne1	CCNE1	protein_coding
chr7	47777908	47778658	+	0.301115	0.483647	-2.92073	NS	ENSDARG00000085596	U3	NA	snoRNA
chr7	49754330	49755080	+	0.421355	0.607725	0.1019	NS	ENSDARG00000035905	slc25a44b	SLC25A44	protein_coding
chr7	50642540	50643290	-	0.285774	0.46865	3.93677	NS	ENSDARG00000089239	5S_rRNA	NA	rRNA
chr7	51729359	51730109	-	0.889801	0.990631	0.02621	NS	ENSDARG00000035872	hsd17b12b	HSD17B12	protein_coding
chr7	51805823	51806573	-	0.290189	0.472903	0.0486618	NS	ENSDARG00000044812	TTC17	TTC17	protein_coding
chr7	51904966	51905716	+	0.012644	0.0521254	-1.64403	NS	ENSDARG00000044815	SERINC4	RP11-296A16.1;SERINC4;SERINC5	protein_coding
chr7	52337913	52338663	-	4.6469e-16	1.72922e-14	17.6866	Hyper	ENSDARG00000052059	PAQR9	PAQR9	protein_coding
chr7	53103412	53104162	-	0.0136561	0.0554283	1.28057	NS	ENSDARG00000077769	CITED1	CITED1	protein_coding
chr7	53271086	53271836	+	1	1	0	NS	ENSDARG00000052074	BX957362.1	CTSA	protein_coding
chr7	53608849	53609599	+	0.00260408	0.0152085	0.552923	NS	ENSDARG00000068291	TMEM208	TMEM208	protein_coding
chr7	53788954	53789704	-	8.69072e-07	1.25664e-05	0.843353	NS	ENSDARG00000068296	SLCO3A1 (2 of 2)	SLCO3A1	protein_coding
chr7	53819328	53820078	+	0.870185	0.977071	-0.0357347	NS	ENSDARG00000003553	gnrhr2	NA	protein_coding
chr7	54398866	54399616	-	0.535396	0.711099	1.62602	NS	ENSDARG00000082675	5S_rRNA	NA	rRNA
chr7	54603125	54603875	-	0.00240498	0.0142436	0.365609	NS	ENSDARG00000074700	oraov1	ORAOV1	protein_coding
chr7	54779100	54779850	-	0.082145	0.212044	0.342706	NS	ENSDARG00000068102	zgc:153993	BAX	protein_coding
chr7	55004472	55005222	+	0.00162872	0.0107012	0.710101	NS	ENSDARG00000068099	fadd	FADD	protein_coding
chr7	55568961	55569711	-	0.856657	0.967473	-0.039356	NS	ENSDARG00000008937	neo1	NEO1	protein_coding
chr7	55910217	55910967	-	0.185622	0.359366	-0.360822	NS	ENSDARG00000043246	znf609	ZNF609	protein_coding
chr7	56781282	56782032	+	0.694919	0.844839	-0.0476848	NS	ENSDARG00000051854	cdt1	CDT1	protein_coding
chr7	57966020	57966770	+	0.00780833	0.0360022	1.12909	NS	ENSDARG00000010250	nqo1	NQO1	protein_coding
chr7	58351683	58352433	+	1.08753e-05	0.000132938	5.5483	NS	ENSDARG00000017010	scamp2l	SCAMP2	protein_coding
chr7	58783597	58784347	+	0.674886	0.830523	0.0829566	NS	ENSDARG00000051915	pde5ab	PDE5A	protein_coding
chr7	60225810	60226560	+	0.0123898	0.0514483	1.67638	NS	ENSDARG00000090754	CR384075.2	NA	protein_coding
chr7	61530128	61530878	+	0.53384	0.709481	-0.706857	NS	ENSDARG00000077162	NA	KIAA1239	protein_coding
chr7	61750324	61751074	-	0.668233	0.825233	-0.0387721	NS	ENSDARG00000018312	RELL1	RELL1	protein_coding
chr7	62645978	62646728	-	0.0491122	0.14773	-0.263339	NS	ENSDARG00000042728	plaa	PLAA	protein_coding
chr7	62646245	62646995	+	0.0241356	0.0877185	-0.313629	NS	ENSDARG00000087729	C7H4orf52	C4orf52	protein_coding
chr7	64100716	64101466	+	1.69334e-77	3.2366e-75	-16.4991	Hypo	ENSDARG00000060610	pcdh7b	PCDH7	protein_coding
chr7	65291482	65292232	-	0.709869	0.857512	-0.0412968	NS	ENSDARG00000041345	sox17	SOX17	protein_coding
chr7	65358523	65359273	-	0.882167	0.985848	0.0342356	NS	ENSDARG00000041338	mrpl15	MRPL15	protein_coding
chr7	65359030	65359780	+	0.758918	0.898437	0.0745921	NS	ENSDARG00000041337	lypla1	LYPLA1	protein_coding
chr7	65536392	65537142	+	4.20163e-05	0.000454187	-2.25243	NS	ENSDARG00000022633	PTPLA	PTPLA	protein_coding
chr7	65684411	65685161	+	0.022696	0.0835066	0.283086	NS	ENSDARG00000035838	ostc	OSTC	protein_coding
chr7	66721260	66722010	-	0.51424	0.692404	0.200335	NS	ENSDARG00000013072	MMP15 (1 of 2)	MMP15	protein_coding
chr7	66829655	66830405	-	0.268569	0.449217	-0.273145	NS	ENSDARG00000078118	CABZ01056056.1	FAM60A	protein_coding
chr7	66982231	66982981	+	0.843237	0.959105	-0.0265342	NS	ENSDARG00000035751	ipo7	IPO7	protein_coding
chr7	67001408	67002158	+	0.567032	0.740174	-0.87222	NS	ENSDARG00000083454	SNORA23	NA	snoRNA
chr7	67096525	67097275	-	1	1	0	NS	ENSDARG00000088122	CT583709.2	RASSF10	protein_coding
chr7	67347361	67348111	-	1	1	0	NS	ENSDARG00000020377	eif4g2a	EIF4G2	protein_coding
chr7	67597953	67598703	+	5.52283e-07	8.20618e-06	2.06666	NS	ENSDARG00000059438	galntl4b	GALNT18;GALNTL4	protein_coding
chr7	68111424	68112174	-	0.0457945	0.140048	0.645364	NS	ENSDARG00000074159	CT573494.2	RASSF10	protein_coding
chr7	68666173	68666923	+	0.0001766	0.00164293	17.004	Hyper	ENSDARG00000074602	MRVI1	MRVI1	protein_coding
chr7	69185709	69186459	+	0.357605	0.54021	-3.19169	NS	ENSDARG00000086702	PKD1L2 (1 of 4)	NA	protein_coding
chr7	69434173	69434923	+	0.107677	0.251853	2.31488	NS	ENSDARG00000089723	5S_rRNA	NA	rRNA
chr7	69547586	69548336	+	0.0451374	0.139152	8.17494	NS	ENSDARG00000037084	CPNE7	CPNE7	protein_coding
chr7	70556012	70556762	-	0.192479	0.368704	-2.73432	NS	ENSDARG00000089126	5S_rRNA	NA	rRNA
chr7	71128622	71129372	-	0.000886382	0.00640418	-10.6744	NS	ENSDARG00000075965	BX908763.1	GTF2IRD2B	protein_coding
chr7	71756373	71757123	+	0.0198429	0.0749008	-7.56122	NS	ENSDARG00000087858	BX914218.1	NA	miRNA
chr7	72166493	72167243	+	1	1	0	NS	ENSDARG00000035781	ctdnep1b	CTDNEP1	protein_coding
chr7	72206666	72207416	+	0.822723	0.943171	0.0310616	NS	ENSDARG00000082614	U2	NA	snRNA
chr7	72354107	72354857	-	0.58334	0.754752	-0.0953095	NS	ENSDARG00000086033	tspan5	TSPAN5	protein_coding
chr7	72587483	72588233	-	0.335098	0.52015	4.85725	NS	ENSDARG00000079675	SYNPO2 (1 of 2)	SYNPO2	protein_coding
chr7	73224868	73225618	-	0.00235483	0.0140455	1.24785	NS	ENSDARG00000067829	ppargc1a	PPARGC1A	protein_coding
chr7	75005679	75006429	+	0.0179936	0.0692253	-3.93181	NS	ENSDARG00000044635	ptprda	NA	protein_coding
chr7	75471524	75472274	+	0.584232	0.755674	-0.0390831	NS	ENSDARG00000017014	ywhae2	YWHAE	protein_coding
chr7	76613645	76614395	+	0.658812	0.818406	-1.5642	NS	ENSDARG00000079738	ZNF219	ZNF219	protein_coding
chr7	76818546	76819296	+	3.76797e-46	3.23354e-44	21.9308	Hyper	ENSDARG00000091770	zgc:173552	NA	protein_coding
chr7	76822585	76823335	+	8.73618e-08	1.46357e-06	2.14357	NS	ENSDARG00000076766	zgc:163061	HIST1H1A;HIST1H1D	protein_coding
chr7	76825474	76826224	+	2.38316e-19	1.00212e-17	8.55601	NS	ENSDARG00000078294	zgc:173552	NA	protein_coding
chr7	76835343	76836093	-	1.74524e-07	2.77983e-06	3.11336	NS	ENSDARG00000089517	zgc:92594	TRIM8	protein_coding
chr7	76846267	76847017	-	6.58701e-08	1.12595e-06	4.83621	NS	ENSDARG00000086709	zgc:173552	NA	protein_coding
chr7	76847526	76848276	-	0.31129	0.495103	-0.140582	NS	ENSDARG00000074260	HIST2H2AB (25 of 30)	HIST2H2AA3;HIST1H2AH	protein_coding
chr7	76848989	76849739	-	0.0355503	0.115883	0.644042	NS	ENSDARG00000075538	zgc:163061	HIST1H1B;HIST1H1C	protein_coding
chr7	76855007	76855757	-	0.0317563	0.10769	-1.16419	NS	ENSDARG00000091525	zgc:173552	NA	protein_coding
chr7	76856604	76857354	-	0.0690809	0.188749	0.450579	NS	ENSDARG00000091205	HIST2H2AB (19 of 30)	HIST2H2AB	protein_coding
chr7	76859440	76860190	+	0.0587439	0.168844	-1.83619	NS	ENSDARG00000091066	NA	HIST1H2BD;HIST1H2BB	protein_coding
chr7	76957789	76958539	+	0.0831988	0.21317	15.8442	NS	ENSDARG00000059452	PTPRD (2 of 2)	PTPRD	protein_coding
chr7	77046069	77046819	+	0.970938	1	-0.00369577	NS	ENSDARG00000046085	CLDND1 (1 of 2)	CLDND1	protein_coding
chr7	77053340	77054090	+	0.596773	0.765882	0.115077	NS	ENSDARG00000088558	RBPMS	RBPMS	protein_coding
chr8	32957	33707	+	0.148555	0.308786	-6.4992	NS	ENSDARG00000091708	SLC12A2 (1 of 6)	SLC12A2	protein_coding
chr8	441891	442641	+	0.000317398	0.00268543	0.31995	NS	ENSDARG00000046022	tmed7	TICAM2	protein_coding
chr8	474220	474970	+	0.0111661	0.0473118	-0.514519	NS	ENSDARG00000062794	trim36	TRIM36	protein_coding
chr8	498654	499404	-	1.12596e-05	0.000137236	4.7463	NS	ENSDARG00000046024	wibg	WIBG	protein_coding
chr8	504977	505727	+	0.760615	0.899304	0.276443	NS	ENSDARG00000087781	SPATS2 (2 of 2)	SPATS2	protein_coding
chr8	588635	589385	-	0.00557664	0.027141	0.411805	NS	ENSDARG00000035700	zgc:101664	CTC-534A2.2	protein_coding
chr8	588815	589565	+	0.00586562	0.0282855	0.341686	NS	ENSDARG00000035699	srp19	SRP19	protein_coding
chr8	703419	704169	+	0.00344972	0.0189374	-3.88615	NS	ENSDARG00000089233	CSGALNACT1 (2 of 2)	CSGALNACT1	protein_coding
chr8	717552	718302	+	1	1	0	NS	ENSDARG00000079790	PPAP2A (1 of 2)	PPAP2A	protein_coding
chr8	1006967	1007717	+	0.567066	0.740174	0.636809	NS	ENSDARG00000059236	ptger4a	PTGER4	protein_coding
chr8	1150269	1151019	+	0.0721009	0.194848	0.44889	NS	ENSDARG00000058558	prosapip1b	PROSAPIP1	protein_coding
chr8	1335416	1336166	-	0.0717813	0.194234	-0.131309	NS	ENSDARG00000021483	cdc14b	CDC14B	protein_coding
chr8	1459318	1460068	+	1.0993e-06	1.57766e-05	12.8704	NS	ENSDARG00000057223	efna5b	EFNA5	protein_coding
chr8	1949817	1950567	+	0.830431	0.950194	1.13445	NS	ENSDARG00000085186	5S_rRNA	NA	rRNA
chr8	2091782	2092532	-	0.519873	0.697088	-0.395637	NS	ENSDARG00000058658	si:dkey-178e17.3	SBSPON	protein_coding
chr8	2241778	2242528	-	0.112673	0.259896	-2.49069	NS	ENSDARG00000088853	CLTCL1 (1 of 3)	CLTCL1	protein_coding
chr8	2259452	2260202	+	0.101497	0.242143	2.22888	NS	ENSDARG00000067562	CLTCL1 (3 of 3)	CLTC	protein_coding
chr8	2680952	2681702	-	0.759699	0.898677	0.055157	NS	ENSDARG00000058451	rpl6	RPL6	protein_coding
chr8	2750561	2751311	+	0.141101	0.299591	0.1706	NS	ENSDARG00000074720	si:ch211-51h9.7	CRBN	protein_coding
chr8	2935007	2935757	+	0.189352	0.364573	0.44843	NS	ENSDARG00000008983	sh3glb2a	SH3GLB2	protein_coding
chr8	3625955	3626705	+	0.0544843	0.15999	-4.41635	NS	ENSDARG00000089165	NA	FUT9;FUT5	protein_coding
chr8	4527236	4527986	-	0.320373	0.504368	-0.524553	NS	ENSDARG00000086345	cux2	CUX2	protein_coding
chr8	4708011	4708761	-	0.236751	0.418618	-0.112459	NS	ENSDARG00000079745	si:ch211-166a6.5	KIAA0664	protein_coding
chr8	4902499	4903249	-	0.0009868	0.0070017	1.21335	NS	ENSDARG00000017140	zgc:63587	2023-09-02	protein_coding
chr8	4913706	4914456	+	0.00086242	0.00629597	-11.5212	NS	ENSDARG00000080448	U1	NA	snRNA
chr8	5282879	5283629	-	0.0132401	0.0542109	-4.61388	NS	ENSDARG00000083369	5S_rRNA	NA	rRNA
chr8	7446539	7447289	-	0.588293	0.758826	0.720102	NS	ENSDARG00000012426	nefl	NEFL	protein_coding
chr8	7662640	7663390	-	0.0201083	0.0756309	-4.74183	NS	ENSDARG00000034836	wu:fd11e11	KRT7	protein_coding
chr8	7851757	7852507	+	1	1	0	NS	ENSDARG00000093022	C8H11orf31	C11orf31	protein_coding
chr8	7851857	7852607	+	0.272102	0.453683	-0.116464	NS	ENSDARG00000059124	CENPA	CENPA	protein_coding
chr8	7927853	7928603	-	1.74584e-28	1.01962e-26	30.5028	Hyper	ENSDARG00000076943	lhfpl4b	NA	protein_coding
chr8	7983780	7984530	+	0.311426	0.495103	-4.16667	NS	ENSDARG00000088228	5S_rRNA	NA	rRNA
chr8	8991001	8991751	-	0.754459	0.894418	0.0424834	NS	ENSDARG00000032072	cdk16	CDK16	protein_coding
chr8	9064506	9065256	-	8.77736e-05	0.000895845	-9.39027	NS	ENSDARG00000084164	5S_rRNA	NA	rRNA
chr8	9076745	9077495	+	0.148076	0.308401	-2.93138	NS	ENSDARG00000017742	GRM6 (1 of 2)	GRM6	protein_coding
chr8	9405235	9405985	+	0.103242	0.245046	0.16116	NS	ENSDARG00000059006	otud5a	OTUD5	protein_coding
chr8	9663291	9664041	-	0.000619994	0.00481711	0.777608	NS	ENSDARG00000043646	slc6a8	SLC6A8	protein_coding
chr8	10891814	10892564	+	0.00106331	0.00743963	-10.8313	NS	ENSDARG00000095123	si:ch211-45l19.2	NA	processed_transcript
chr8	10914160	10914910	-	0.133583	0.291196	1.03627	NS	ENSDARG00000059120	pim1	PIM1	protein_coding
chr8	11504199	11504949	+	1	1	0	NS	ENSDARG00000074168	fam208b	FAM208B	protein_coding
chr8	11536215	11536965	+	1	1	0	NS	ENSDARG00000078221	PLEKHA2	PLEKHA2	protein_coding
chr8	11594271	11595021	+	0.62359	0.788868	0.710248	NS	ENSDARG00000033832	ampd1	AMPD1	protein_coding
chr8	11639758	11640508	+	0.913312	1	-0.450711	NS	ENSDARG00000093107	si:dkeyp-31a2.1	DENND2A	protein_coding
chr8	11843976	11844726	-	0.0684256	0.187781	0.30581	NS	ENSDARG00000074238	brpf3	BRPF3	protein_coding
chr8	11975437	11976187	+	0.104398	0.246764	-2.906	NS	ENSDARG00000023443	tjp2b	TJP2	protein_coding
chr8	12949717	12950467	-	0.386391	0.569696	0.143122	NS	ENSDARG00000069482	traf1	TRAF1	protein_coding
chr8	13471386	13472136	+	0.104205	0.246493	1.28587	NS	ENSDARG00000058716	cept1a	CEPT1	protein_coding
chr8	13581201	13581951	+	0.217994	0.39907	0.0830085	NS	ENSDARG00000031261	sap30bp	SAP30BP	protein_coding
chr8	13905566	13906316	+	0.387598	0.570675	-5.02107	NS	ENSDARG00000010252	jak3	JAK3	protein_coding
chr8	14515744	14516494	-	1	1	0	NS	ENSDARG00000092482	si:dkeyp-110g5.4	NA	protein_coding
chr8	14596985	14597735	-	1	1	0	NS	ENSDARG00000029783	DEDD	DEDD	protein_coding
chr8	14696254	14697004	-	0.905679	0.998526	-0.024682	NS	ENSDARG00000026845	rhoaa	RHOA	protein_coding
chr8	14892341	14893091	-	0.0468001	0.142501	0.393699	NS	ENSDARG00000062449	xpr1	XPR1	protein_coding
chr8	14897723	14898473	+	0.267151	0.4473	0.0991472	NS	ENSDARG00000039456	acbd6	ACBD6	protein_coding
chr8	15071236	15071986	-	0.0355467	0.115883	1.00728	NS	ENSDARG00000039459	qsox1	QSOX1	protein_coding
chr8	15125735	15126485	-	0.078129	0.204821	0.22149	NS	ENSDARG00000058000	CEP350	CEP350	protein_coding
chr8	15568723	15569473	+	1.26013e-05	0.000150535	5.37418	NS	ENSDARG00000086590	5S_rRNA	NA	rRNA
chr8	15794325	15795075	+	0.263446	0.443599	-0.153374	NS	ENSDARG00000057648	dnttip2	DNTTIP2	protein_coding
chr8	16777963	16778713	-	0.0643351	0.180594	1.23732	NS	ENSDARG00000039412	dmrta2	DMRTA2	protein_coding
chr8	17597592	17598342	+	0.0067491	0.031693	23.3302	Hyper	ENSDARG00000019130	plk2b	PLK2	protein_coding
chr8	18035348	18036098	-	0.103017	0.244739	0.170552	NS	ENSDARG00000042151	skia	SKI	protein_coding
chr8	18560989	18561739	-	0.965062	1	0.0190472	NS	ENSDARG00000042112	dio1	DIO1	protein_coding
chr8	19101822	19102572	-	0.0436332	0.135408	-0.335015	NS	ENSDARG00000057322	TMEM47	TMEM47	protein_coding
chr8	19194187	19194937	+	0.381657	0.565892	-2.11485	NS	ENSDARG00000082252	5S_rRNA	NA	rRNA
chr8	19423872	19424622	-	0.0132761	0.0543055	0.237982	NS	ENSDARG00000057231	rorca	RORB	protein_coding
chr8	19576351	19577101	-	0.0383236	0.122904	1.94814	NS	ENSDARG00000061976	NA	SEMA6B	protein_coding
chr8	19770787	19771537	-	0.330379	0.515108	-0.089647	NS	ENSDARG00000043084	FAM108A1 (1 of 2)	FAM108A1;FAM108A3P	protein_coding
chr8	19919555	19920305	-	0.880272	0.984453	-0.106872	NS	ENSDARG00000014670	glt25d2	GLT25D2;GLT25D1	protein_coding
chr8	20159249	20159999	+	1	1	0	NS	ENSDARG00000013222	SLC35A3 (1 of 2)	SLC35A3	protein_coding
chr8	20441642	20442392	-	0.217015	0.398319	-0.272666	NS	ENSDARG00000088816	si:ch211-120j21.1	TRABD2B	protein_coding
chr8	20768077	20768827	-	0.231003	0.412121	-0.0535045	NS	ENSDARG00000043185	mllt1	MLLT1	protein_coding
chr8	20952479	20953229	-	0.238076	0.419577	1.3068	NS	ENSDARG00000084846	5S_rRNA	NA	rRNA
chr8	21025840	21026590	+	0.0011825	0.00812487	17.6871	Hyper	ENSDARG00000021959	zgc:101100	DMBX1	protein_coding
chr8	21033407	21034157	+	0.383259	0.567067	0.149063	NS	ENSDARG00000034056	csnk1g2b	CSNK1G2	protein_coding
chr8	21363505	21364255	+	0.402571	0.587373	3.27579	NS	ENSDARG00000092533	si:ch211-133l5.4	DOHH	protein_coding
chr8	21589889	21590639	-	0.170321	0.338468	0.0981011	NS	ENSDARG00000094336	si:dkeyp-82a1.6	TOR1AIP2	protein_coding
chr8	21609272	21610022	-	0.65404	0.814644	0.0379294	NS	ENSDARG00000069102	zgc:112962	TOR1AIP1	protein_coding
chr8	21647764	21648514	-	0.719358	0.864998	0.0523723	NS	ENSDARG00000069099	tmco1	TMCO1	protein_coding
chr8	21722277	21723027	-	0.000760072	0.00565682	0.856172	NS	ENSDARG00000069095	gls2	GLS2	protein_coding
chr8	22527921	22528671	-	0.250475	0.430953	1.07541	NS	ENSDARG00000091965	si:dkey-231p15.1	THAP11	protein_coding
chr8	22884283	22885033	+	2.28496e-21	1.04437e-19	-22.9418	Hypo	ENSDARG00000009748	dffb	DFFB	protein_coding
chr8	22895346	22896096	-	0.335384	0.520403	-0.0872401	NS	ENSDARG00000069009	C8H1orf174	C1orf174	protein_coding
chr8	22934336	22935086	+	1	1	0	NS	ENSDARG00000053138	lrrc47	LRRC47	protein_coding
chr8	23149630	23150380	-	2.44784e-07	3.85513e-06	12.3377	NS	ENSDARG00000074758	csde1	CSDE1	protein_coding
chr8	23346084	23346834	+	0.233735	0.415585	0.490196	NS	ENSDARG00000068963	zgc:158862	NA	protein_coding
chr8	23411547	23412297	-	0.003466	0.0189773	1.04948	NS	ENSDARG00000028819	porcnl	PORCN	protein_coding
chr8	23957560	23958310	+	0.049258	0.14795	-0.291333	NS	ENSDARG00000016447	ythdf1	YTHDF1	protein_coding
chr8	24018192	24018942	+	0.00464627	0.0235676	-0.305553	NS	ENSDARG00000042948	dnajc5aa	DNAJC5	protein_coding
chr8	24046655	24047405	+	0.323812	0.50845	-0.0493503	NS	ENSDARG00000027154	tpd52l2a	TPD52L2	protein_coding
chr8	24242660	24243410	-	0.00397222	0.0209051	-0.57582	NS	ENSDARG00000092373	si:dkey-16n15.3	NA	antisense
chr8	25105376	25106126	-	0.17656	0.347418	2.91005	NS	ENSDARG00000039443	zgc:110353	NA	protein_coding
chr8	25558994	25559744	+	0.0384198	0.123043	-7.95567	NS	ENSDARG00000095822	si:dkey-176g4.5	NA	processed_transcript
chr8	25597484	25598234	+	0.000326307	0.00274974	1.44172	NS	ENSDARG00000042807	slc16a4	SLC16A4	protein_coding
chr8	25863600	25864350	-	1	1	0	NS	ENSDARG00000056331	ahcyl1	AHCYL1	protein_coding
chr8	25886854	25887604	-	0.466525	0.650012	0.129915	NS	ENSDARG00000001621	nfyal	NFYA	protein_coding
chr8	25886972	25887722	+	0.466525	0.650012	0.129915	NS	ENSDARG00000061314	NGRN	NGRN	protein_coding
chr8	25943850	25944600	+	0.0421781	0.132555	-0.239285	NS	ENSDARG00000056268	atxn7l2b	ATXN7L2	protein_coding
chr8	26191152	26191902	-	9.51133e-14	2.75829e-12	11.6875	NS	ENSDARG00000011553	atp5f1	ATP5F1;ATP5F1P3	protein_coding
chr8	26613987	26614737	-	0.00328402	0.0182421	-0.391484	NS	ENSDARG00000055753	suv39h1b	SUV39H1	protein_coding
chr8	26614097	26614847	+	0.00407884	0.0212534	-0.369412	NS	ENSDARG00000055757	tmem9	TMEM9	protein_coding
chr8	26669549	26670299	-	1	1	0	NS	ENSDARG00000068641	taf10	TAF10	protein_coding
chr8	26698631	26699381	-	0.432543	0.618233	0.0735835	NS	ENSDARG00000055759	efhd2	EFHD2	protein_coding
chr8	26745020	26745770	+	0.0566044	0.164607	0.222552	NS	ENSDARG00000055763	tmem115	TMEM115	protein_coding
chr8	26912120	26912870	+	0.00258356	0.015173	0.449924	NS	ENSDARG00000006900	impdh2	IMPDH2	protein_coding
chr8	26977661	26978411	+	7.69301e-06	9.71445e-05	-4.0615	NS	ENSDARG00000055825	celsr3	CELSR3	protein_coding
chr8	27182720	27183470	+	0.0137197	0.055517	0.307025	NS	ENSDARG00000033184	prkar2aa	PRKAR2A	protein_coding
chr8	27262640	27263390	+	0.0826467	0.212686	-0.318612	NS	ENSDARG00000036811	ifrd2	IFRD2	protein_coding
chr8	27770959	27771709	-	0.825129	0.945413	-0.638852	NS	ENSDARG00000017055	zymnd12	ZMYND12	protein_coding
chr8	27814222	27814972	-	1	1	0	NS	ENSDARG00000068572	slc16a1	SLC16A1	protein_coding
chr8	28367983	28368733	-	0.114239	0.261784	-0.542494	NS	ENSDARG00000020292	si:ch211-254n4.3	FAM19A2	protein_coding
chr8	28710908	28711658	-	0.680341	0.83528	0.161211	NS	ENSDARG00000056091	cttnbp2nl	CTTNBP2NL	protein_coding
chr8	29111960	29112710	+	0.624952	0.790115	-0.0762234	NS	ENSDARG00000073900	fam212b	NA	processed_transcript
chr8	29112222	29112972	-	0.204846	0.383176	0.161299	NS	ENSDARG00000061204	ddx20	DDX20	protein_coding
chr8	29239784	29240534	-	1	1	0	NS	ENSDARG00000042717	adipor1b	ADIPOR1	protein_coding
chr8	29306138	29306888	+	0.985819	1	-0.00134238	NS	ENSDARG00000042732	tmem189	TMEM189	protein_coding
chr8	29441249	29441999	+	0.0087581	0.039388	-1.26145	NS	ENSDARG00000067544	par1	TCF15	protein_coding
chr8	30589779	30590529	+	0.889356	0.990631	0.0247565	NS	ENSDARG00000017681	mapk4	MAPK4	protein_coding
chr8	31273242	31273992	+	0.759391	0.898677	-0.163415	NS	ENSDARG00000004318	cbwd	CBWD6;CBWD1	protein_coding
chr8	31303703	31304453	+	0.429868	0.615703	-0.90706	NS	ENSDARG00000060745	pgm5	PGM5	protein_coding
chr8	31589775	31590525	-	0.307534	0.490771	-0.170691	NS	ENSDARG00000068438	GUCD1	GUCD1	protein_coding
chr8	31644905	31645655	+	0.164671	0.329891	0.437695	NS	ENSDARG00000026325	mmp11a	MMP11	protein_coding
chr8	31855829	31856579	+	0.640758	0.803815	0.0306898	NS	ENSDARG00000068415	ptgesl	PTGES2	protein_coding
chr8	31967090	31967840	+	0.2258	0.407211	0.330989	NS	ENSDARG00000060368	syn1	SYN1	protein_coding
chr8	32668938	32669688	+	0.0841317	0.214846	0.345175	NS	ENSDARG00000054794	plcxd3	PLCXD3	protein_coding
chr8	32767166	32767916	-	3.56975e-07	5.4387e-06	1.47022	NS	ENSDARG00000060601	rgs7bpa	RGS7BP	protein_coding
chr8	32789192	32789942	+	0.154147	0.316034	0.60597	NS	ENSDARG00000093745	htr1aa	HTR1A	protein_coding
chr8	32789294	32790044	+	0.154147	0.316034	0.60597	NS	ENSDARG00000089526	BX571721.1	NA	pseudogene
chr8	34002219	34002969	-	0.0042674	0.0219907	0.217786	NS	ENSDARG00000013492	zbtb34	ZBTB34	protein_coding
chr8	37374993	37375743	-	0.179158	0.349996	-0.140252	NS	ENSDARG00000000384	slc15a4	SLC15A4	protein_coding
chr8	37378707	37379457	+	5.64641e-201	5.93579e-198	-20.2907	Hypo	ENSDARG00000091241	GLT1D1	GLT1D1	protein_coding
chr8	37729724	37730474	-	0.89601	0.993082	0.0258877	NS	ENSDARG00000029612	t54l	GPKOW	protein_coding
chr8	39246889	39247639	-	0.178035	0.349014	0.371868	NS	ENSDARG00000076994	gpr124	GPR124	protein_coding
chr8	39494589	39495339	-	0.333854	0.518794	0.506715	NS	ENSDARG00000037476	sorbs3	SORBS3	protein_coding
chr8	39594097	39594847	-	0.493782	0.674359	-1.17828	NS	ENSDARG00000037475	FOXB2	FOXB2	protein_coding
chr8	39675192	39675942	-	0.455522	0.639471	1.31008	NS	ENSDARG00000092042	si:dkey-162f21.6	NA	processed_transcript
chr8	41236009	41236759	-	0.146033	0.305052	2.80657	NS	ENSDARG00000095478	si:dkey-70b24.5	NA	processed_transcript
chr8	41316183	41316933	+	0.918592	1	-0.0289954	NS	ENSDARG00000074659	PCSK5 (2 of 2)	PCSK5	protein_coding
chr8	41559089	41559839	+	1	1	0	NS	ENSDARG00000010710	msi1	MSI1	protein_coding
chr8	41616053	41616803	+	0.929917	1	0.2431	NS	ENSDARG00000086589	TMEM233	TMEM233	protein_coding
chr8	41836505	41837255	-	0.095672	0.232404	0.154602	NS	ENSDARG00000059630	mlec	MLEC	protein_coding
chr8	41950656	41951406	+	0.000520418	0.00413678	3.34454	NS	ENSDARG00000052045	ggt5a	GGT5	protein_coding
chr8	42033549	42034299	+	2.50091e-05	0.000281939	-1.86438	NS	ENSDARG00000074308	fam211ba	FAM211B	protein_coding
chr8	42276324	42277074	-	0.00630211	0.0300117	0.301054	NS	ENSDARG00000036572	dusp2	DUSP2	protein_coding
chr8	42319405	42320155	+	0.000882658	0.00640216	-1.01449	NS	ENSDARG00000011515	ORAI1 (2 of 2)	ORAI1	protein_coding
chr8	43317621	43318371	-	0.857266	0.967473	-0.302889	NS	ENSDARG00000053452	pop5	POP5	protein_coding
chr8	43373365	43374115	+	0.19763	0.374004	-7.14675	NS	ENSDARG00000085299	5S_rRNA	NA	rRNA
chr8	43571563	43572313	+	0.77061	0.90641	0.061328	NS	ENSDARG00000078536	MEGF9 (1 of 2)	MEGF9	protein_coding
chr8	44664385	44665135	-	4.13176e-127	2.48201e-124	24.4028	Hyper	ENSDARG00000053509	kazald3	KAZALD1	protein_coding
chr8	44669679	44670429	+	0.65944	0.818581	-0.753577	NS	ENSDARG00000053512	crybb2	CRYBB2	protein_coding
chr8	44752504	44753254	-	0.0777444	0.204578	-0.10395	NS	ENSDARG00000075349	si:ch73-138n13.1	CTA-221G9.5;KIAA1671;NA	protein_coding
chr8	44752678	44753428	+	0.0777444	0.204578	-0.10395	NS	ENSDARG00000091860	zgc:194007	NA	protein_coding
chr8	45198417	45199167	-	0.275119	0.457284	-0.104711	NS	ENSDARG00000041750	CCDC92	CCDC92	protein_coding
chr8	46415049	46415799	+	0.166787	0.333494	2.35556	NS	ENSDARG00000074040	EP400NL	EP400	protein_coding
chr8	46927354	46928104	-	0.0925153	0.227103	0.321027	NS	ENSDARG00000043177	lsm1	LSM1	protein_coding
chr8	47730428	47731178	+	0.00086694	0.006318	-8.42502	NS	ENSDARG00000095899	si:dkeyp-46a10.2	NA	processed_transcript
chr8	47913450	47914200	-	0.0015205	0.0101166	0.344382	NS	ENSDARG00000009212	ppiaa	PPIF	protein_coding
chr8	48198535	48199285	-	1.05532e-11	2.53579e-10	-2.38588	NS	ENSDARG00000075332	si:ch211-119d14.3	NA	protein_coding
chr8	49050001	49050751	-	1	1	0	NS	ENSDARG00000018653	acot7	ACOT7	protein_coding
chr8	49227859	49228609	+	0.633987	0.797462	2.94654	NS	ENSDARG00000081199	5S_rRNA	NA	rRNA
chr8	49254672	49255422	+	0.00332115	0.0183998	-4.6714	NS	ENSDARG00000077114	arhgef16	ARHGEF16	protein_coding
chr8	49368325	49369075	-	0.330835	0.515626	-2.80394	NS	ENSDARG00000030634	si:dkeyp-100a1.5	NA	protein_coding
chr8	50003029	50003779	-	0.616408	0.783317	-1.37336	NS	ENSDARG00000073801	si:dkeyp-104h9.5	KIAA2013	protein_coding
chr8	50056265	50057015	+	2.66906e-20	1.1691e-18	-25.6139	Hypo	ENSDARG00000079504	mfn2	MFN2	protein_coding
chr8	51061089	51061839	+	0.301568	0.484006	-0.110968	NS	ENSDARG00000068149	tprg1l	TPRG1L	protein_coding
chr8	51107459	51108209	-	0.0491501	0.147731	-0.112444	NS	ENSDARG00000009557	wrap73	WRAP73	protein_coding
chr8	51107887	51108637	+	0.105052	0.247753	-0.222965	NS	ENSDARG00000017953	tp73	TP73	protein_coding
chr8	51202129	51202879	+	1	1	0	NS	ENSDARG00000012747	rer1	RER1	protein_coding
chr8	51225454	51226204	+	0.457896	0.641818	-0.488388	NS	ENSDARG00000011855	AAK1 (1 of 2)	AAK1	protein_coding
chr8	51412819	51413569	-	0.210985	0.390833	2.25771	NS	ENSDARG00000093023	si:ch211-37p17.4	NA	processed_transcript
chr8	52038830	52039580	+	0.109714	0.254748	1.00529	NS	ENSDARG00000059897	ntrk2a	NTRK2	protein_coding
chr8	53682418	53683168	-	0.0921784	0.226673	-9.19223	NS	ENSDARG00000041358	lgi3	LGI3;LGI1	protein_coding
chr8	54369308	54370058	-	0.179613	0.350312	-0.266667	NS	ENSDARG00000039225	vps13a	VPS13A	protein_coding
chr8	54562174	54562924	+	0.161183	0.325384	2.51517	NS	ENSDARG00000015057	ube2d4	UBE2D4	protein_coding
chr8	54691644	54692394	-	0.284803	0.467812	-0.206596	NS	ENSDARG00000011208	CABZ01070469.1	COX5B	protein_coding
chr8	54742145	54742895	-	3.25619e-27	1.77822e-25	-19.0744	Hypo	ENSDARG00000078176	CABZ01070468.1	PHYHIP	protein_coding
chr8	55053630	55054380	-	0.0313455	0.106766	-2.48026	NS	ENSDARG00000052657	si:dkey-90l8.3	LMO4	protein_coding
chr8	55494011	55494761	+	0.599867	0.768244	-0.0701809	NS	ENSDARG00000067944	actr8	ACTR8	protein_coding
chr8	55598619	55599369	-	0.0383472	0.122904	-1.89138	NS	ENSDARG00000090746	fgd	FGD3	protein_coding
chr8	55649205	55649955	+	0.00280141	0.016159	0.94287	NS	ENSDARG00000043079	MMP23B	MMP23B	protein_coding
chr8	55707911	55708661	-	2.72295e-10	5.75377e-09	-12.2517	NS	ENSDARG00000002193	rho	RHO	protein_coding
chr8	55824114	55824864	-	0.286902	0.469609	-2.48783	NS	ENSDARG00000079822	BSN (2 of 2)	BSN	protein_coding
chr8	56144555	56145305	+	0.36388	0.545827	0.0995046	NS	ENSDARG00000076747	TMCC1 (2 of 2)	TMCC1	protein_coding
chr8	56172370	56173120	+	0.0251574	0.0907262	-6.90296	NS	ENSDARG00000087726	APEH (2 of 3)	APEH	protein_coding
chr9	57251	58001	-	0.864348	0.972123	-0.0200751	NS	ENSDARG00000034961	bzw1b	BZW1	protein_coding
chr9	264519	265269	-	9.45495e-06	0.000116252	1.8111	NS	ENSDARG00000042565	map3k12	MAP3K12	protein_coding
chr9	544253	545003	-	0.0127682	0.0524319	3.55907	NS	ENSDARG00000088027	CABZ01067071.1	NA	protein_coding
chr9	696953	697703	+	0.379472	0.563447	-0.0533092	NS	ENSDARG00000011999	ybey	YBEY	protein_coding
chr9	731286	732036	-	0.265497	0.445674	-0.0779782	NS	ENSDARG00000040990	usp37	USP37	protein_coding
chr9	793332	794082	-	0.666271	0.824455	1.70969	NS	ENSDARG00000059294	marco	MARCO	protein_coding
chr9	879090	879840	+	0.000412764	0.00339662	4.93185	NS	ENSDARG00000075641	steap3	STEAP3	protein_coding
chr9	979556	980306	+	0.0134018	0.0546071	-0.769231	NS	ENSDARG00000088472	dock9a	DOCK9	protein_coding
chr9	1353906	1354656	+	0.0200665	0.0756089	-0.379075	NS	ENSDARG00000076718	prkra	PRKRA	protein_coding
chr9	1448146	1448896	-	0.00540633	0.026527	1.28864	NS	ENSDARG00000063730	osbpl6	OSBPL6	protein_coding
chr9	1980622	1981372	-	0.349396	0.533387	0.86722	NS	ENSDARG00000059256	hoxd13a	HOXD13	protein_coding
chr9	2106888	2107638	+	2.35576e-09	4.60744e-08	-9.75277	NS	ENSDARG00000084042	5S_rRNA	NA	rRNA
chr9	2271911	2272661	+	0.00421435	0.0217783	4.68109	NS	ENSDARG00000094970	si:ch211-245l1.2	NA	processed_transcript
chr9	2272086	2272836	-	0.00421435	0.0217783	4.68109	NS	ENSDARG00000093786	si:ch211-245l1.1	NA	processed_transcript
chr9	2331897	2332647	-	0.193025	0.368838	1.01794	NS	ENSDARG00000092110	si:ch1073-470i20.2	NA	processed_transcript
chr9	3168115	3168865	+	0.604688	0.773097	-0.0267339	NS	ENSDARG00000005756	dync1i2a	DYNC1I2	protein_coding
chr9	3649209	3649959	-	0.368297	0.550352	-0.250591	NS	ENSDARG00000093411	gad1a	GAD1	protein_coding
chr9	5362051	5362801	-	0.847794	0.961169	0.0379692	NS	ENSDARG00000059209	abhd13	ABHD13	protein_coding
chr9	6658626	6659376	-	0.113215	0.260663	0.326797	NS	ENSDARG00000042025	C9H2orf49	C2orf49	protein_coding
chr9	6968603	6969353	-	0.677507	0.83326	1.04796	NS	ENSDARG00000040374	tmem182	TMEM182	protein_coding
chr9	7253989	7254739	-	0.630533	0.794543	0.133341	NS	ENSDARG00000063330	mgat4a	MGAT4A	protein_coding
chr9	7497190	7497940	+	0.135523	0.292975	-0.24461	NS	ENSDARG00000042115	tmem198a	TMEM198	protein_coding
chr9	7696317	7697067	-	0.733517	0.876261	-0.302976	NS	ENSDARG00000058644	DNAJB2	DNAJB2	protein_coding
chr9	7765168	7765918	+	0.518348	0.695778	0.250952	NS	ENSDARG00000042106	mnx2a	MNX1	protein_coding
chr9	7926310	7927060	+	0.109006	0.253522	-0.746269	NS	ENSDARG00000078582	myo16	MYO16	protein_coding
chr9	8413563	8414313	+	0.331159	0.51575	-2.66257	NS	ENSDARG00000092057	si:dkey-90l23.1	EVA1C	protein_coding
chr9	8495192	8495942	-	0.0772065	0.203928	1.78571	NS	ENSDARG00000075282	irs2	NA	processed_transcript
chr9	8985436	8986186	+	0.574019	0.745675	0.0914634	NS	ENSDARG00000004771	ankrd10b	ANKRD10	protein_coding
chr9	10151576	10152326	+	0.774894	0.909898	0.0407517	NS	ENSDARG00000086795	TTF2	TTF2	protein_coding
chr9	12545712	12546462	-	0.625371	0.79017	0.0586507	NS	ENSDARG00000012222	nup35	NUP35	protein_coding
chr9	12851301	12852051	-	0.690166	0.842179	-0.0284009	NS	ENSDARG00000003421	igf2bp2a	IGF2BP2	protein_coding
chr9	12928716	12929466	-	0.163977	0.328855	0.0589157	NS	ENSDARG00000035993	sumo3b	SUMO3	protein_coding
chr9	13235492	13236242	+	0.0193419	0.0734712	0.571429	NS	ENSDARG00000020057	bmpr2b	BMPR2	protein_coding
chr9	13396151	13396901	+	0.068503	0.187781	-0.242424	NS	ENSDARG00000009839	FAM117B (1 of 2)	FAM117B	protein_coding
chr9	14275352	14276102	+	0.168309	0.335263	1.70968	NS	ENSDARG00000069978	si:ch211-67e16.2	NA	protein_coding
chr9	14384628	14385378	-	7.09048e-05	0.000736184	16.4612	Hyper	ENSDARG00000000369	PRKAG3 (1 of 2)	PRKAG3	protein_coding
chr9	16204513	16205263	-	0.260215	0.441033	-0.205106	NS	ENSDARG00000090974	si:dkey-114e9.1	EPHA4	protein_coding
chr9	16341360	16342110	+	0.470477	0.654002	-0.637225	NS	ENSDARG00000024694	myo1bl2	MYO1B	protein_coding
chr9	16797409	16798159	+	0.218573	0.399681	7.37662	NS	ENSDARG00000095057	si:dkey-103d23.3	NA	protein_coding
chr9	17933384	17934134	-	0.000210448	0.00192377	-4.78028	NS	ENSDARG00000041220	ftr53	NA	protein_coding
chr9	18539151	18539901	+	0.00795887	0.036514	0.524251	NS	ENSDARG00000068141	tnfsf11	TNFSF11	protein_coding
chr9	19495138	19495888	-	0.0647289	0.181151	4.02787	NS	ENSDARG00000068691	kctd4	KCTD4	protein_coding
chr9	19985841	19986591	+	0.252713	0.433738	2.1336	NS	ENSDARG00000086103	slc37a1	SLC37A1	protein_coding
chr9	20357411	20358161	-	0.511533	0.690507	-0.0969886	NS	ENSDARG00000018765	PKNOX1 (3 of 3)	PKNOX1	protein_coding
chr9	20465524	20466274	-	7.08333e-09	1.32379e-07	1.69464	NS	ENSDARG00000060280	PDE9A (1 of 2)	PDE9A	protein_coding
chr9	22100816	22101566	-	0.00688905	0.0321514	0.81254	NS	ENSDARG00000002582	tbx15	TBX15	protein_coding
chr9	22301421	22302171	-	0.509492	0.688436	-0.0552064	NS	ENSDARG00000057854	sap18	SAP18	protein_coding
chr9	22301578	22302328	+	0.509492	0.688436	-0.0552064	NS	ENSDARG00000076893	BX511129.1	THAP11	protein_coding
chr9	22493009	22493759	-	0.203698	0.382282	-0.0406669	NS	ENSDARG00000027353	zmym2	ZMYM5;ZMYM2	protein_coding
chr9	22568730	22569480	+	1	1	0	NS	ENSDARG00000006299	arhgef7a	ARHGEF7	protein_coding
chr9	22755578	22756328	+	1.72453e-10	3.71879e-09	-15.4667	Hypo	ENSDARG00000069866	sox1a	SOX1	protein_coding
chr9	22826410	22827160	+	0.216415	0.397837	0.102987	NS	ENSDARG00000018296	REV1	REV1	protein_coding
chr9	22876771	22877521	+	0.561072	0.734909	0.129364	NS	ENSDARG00000069843	kctd12.1	KCTD12	protein_coding
chr9	23689821	23690571	+	0.113555	0.260927	-3.07986	NS	ENSDARG00000069758	RBM44	RBM44	protein_coding
chr9	23925683	23926433	-	0.449343	0.634481	1.07221	NS	ENSDARG00000032630	neb	NEB	protein_coding
chr9	23996742	23997492	-	0.402769	0.587459	-2.16185	NS	ENSDARG00000074034	si:dkey-91i10.2	NA	protein_coding
chr9	24250041	24250791	-	0.464926	0.648429	0.263762	NS	ENSDARG00000076027	kif5c	KIF5C	protein_coding
chr9	24858285	24859035	+	0.240774	0.421567	3.03997	NS	ENSDARG00000013025	ints6	INTS6	protein_coding
chr9	24883823	24884573	-	4.97822e-10	1.02114e-08	2.21363	NS	ENSDARG00000057108	serpine3	SERPINE3	protein_coding
chr9	25192570	25193320	+	0.0451902	0.139212	1.8782	NS	ENSDARG00000062447	hecw2a	HECW1	protein_coding
chr9	25241378	25242128	+	0.0813062	0.210266	-0.138122	NS	ENSDARG00000062423	zgc:153901	AC073043.2	protein_coding
chr9	25241928	25242678	-	0.452762	0.637384	-0.0374222	NS	ENSDARG00000062425	C9H2orf69	C2orf69	protein_coding
chr9	25251212	25251962	-	0.809432	0.933919	0.272255	NS	ENSDARG00000004692	nabp1a	NABP1	protein_coding
chr9	25275437	25276187	-	2.11273e-05	0.00024076	10.0623	NS	ENSDARG00000027611	sdpra	SDPR	protein_coding
chr9	26112054	26112804	+	0.439295	0.625163	-3.6479	NS	ENSDARG00000092490	si:ch211-260b17.5	NA	processed_transcript
chr9	26399386	26400136	-	0.221438	0.402397	0.0438982	NS	ENSDARG00000007485	epc2	EPC2	protein_coding
chr9	26808661	26809411	+	0.0160483	0.0627166	-0.512821	NS	ENSDARG00000062338	zeb2a	ZEB2	protein_coding
chr9	28444560	28445310	+	0.687707	0.840397	0.586635	NS	ENSDARG00000094791	si:dkey-193n17.9	NA	protein_coding
chr9	28901325	28902075	-	0.480684	0.662931	-2.72512	NS	ENSDARG00000056923	dbr1	DBR1	protein_coding
chr9	29288234	29288984	-	1.97998e-13	5.55055e-12	8.428	NS	ENSDARG00000062270	NA	CCNYL2;CCNYL1	protein_coding
chr9	29307859	29308609	-	1	1	0	NS	ENSDARG00000093420	creb1b	CREB1	protein_coding
chr9	29971989	29972739	-	0.084283	0.215055	1.0101	NS	ENSDARG00000032324	epb41l5	EPB41L5	protein_coding
chr9	30062451	30063201	-	0.0453596	0.139632	-0.11869	NS	ENSDARG00000000631	ptpn4a	PTPN4	protein_coding
chr9	30612716	30613466	-	0.436972	0.623213	0.0782005	NS	ENSDARG00000018121	cenpj	CENPJ	protein_coding
chr9	30676436	30677186	-	5.39302e-05	0.000571226	-0.573199	NS	ENSDARG00000069485	spryd7b	SPRYD7	protein_coding
chr9	31086987	31087737	-	0.0753355	0.201134	1.51132	NS	ENSDARG00000062177	dcbld2	DCBLD2	protein_coding
chr9	31145231	31145981	+	0.753567	0.894109	-0.396258	NS	ENSDARG00000003641	tfg	TFG	protein_coding
chr9	31193705	31194455	-	0.00293775	0.01683	-3.58619	NS	ENSDARG00000062156	ABI3BP (2 of 2)	ABI3BP	protein_coding
chr9	31511576	31512326	+	0.538187	0.713679	-0.241651	NS	ENSDARG00000040064	acp6	ACP6	protein_coding
chr9	31610733	31611483	+	1	1	0	NS	ENSDARG00000074204	COMMD6	COMMD6	protein_coding
chr9	31618360	31619110	+	0.0333377	0.110961	0.260941	NS	ENSDARG00000075156	TBC1D4	TBC1D4	protein_coding
chr9	32779914	32780664	-	0.161714	0.326142	3.22265	NS	ENSDARG00000001835	nalcn	NALCN	protein_coding
chr9	33191096	33191846	-	0.0320932	0.108395	0.112486	NS	ENSDARG00000026028	ankrd44	ANKRD44	protein_coding
chr9	33211403	33212153	+	0.174603	0.344698	-0.117925	NS	ENSDARG00000056141	coq10b	COQ10B	protein_coding
chr9	33391322	33392072	+	0.0787662	0.205849	0.26095	NS	ENSDARG00000067676	plcl1	PLCL1	protein_coding
chr9	33391473	33392223	-	0.0787662	0.205849	0.26095	NS	ENSDARG00000092179	si:ch211-117m22.2	NA	processed_transcript
chr9	33763295	33764045	-	0.142215	0.299756	4.96852	NS	ENSDARG00000040948	olig1	OLIG1	protein_coding
chr9	33786343	33787093	-	0.000496085	0.00398161	1.65164	NS	ENSDARG00000040946	olig2	OLIG2	protein_coding
chr9	33889941	33890691	-	0.00145913	0.00975461	1.51272	NS	ENSDARG00000012609	hpx	HPX	protein_coding
chr9	34011110	34011860	+	0.283075	0.466248	1.01547	NS	ENSDARG00000025495	nhlh2	NHLH1	protein_coding
chr9	34362595	34363345	-	0.715278	0.862117	-0.0864715	NS	ENSDARG00000014867	rpl8	RPL8	protein_coding
chr9	34389819	34390569	+	0.141069	0.299591	7.13141	NS	ENSDARG00000061791	nyx	NYX	protein_coding
chr9	34892268	34893018	-	0.525489	0.702378	0.443048	NS	ENSDARG00000090347	dre-mir-222a	NA	miRNA
chr9	35192801	35193551	+	0.00805331	0.0368891	1.19904	NS	ENSDARG00000024478	mpc2	MPC2	protein_coding
chr9	35985317	35986067	+	0.0530306	0.157038	-0.424328	NS	ENSDARG00000069289	gabpa	GABPA	protein_coding
chr9	37834474	37835224	-	0.357913	0.54021	7.67196	NS	ENSDARG00000084493	5S_rRNA	NA	rRNA
chr9	39073806	39074556	-	0.0626957	0.177174	0.263725	NS	ENSDARG00000091342	adcy5	ADCY5	protein_coding
chr9	39094748	39095498	-	0.599906	0.768244	-0.0713001	NS	ENSDARG00000014806	ptplb	PTPLB	protein_coding
chr9	39095146	39095896	+	0.0428403	0.134135	-0.872093	NS	ENSDARG00000005318	stam2	STAM2	protein_coding
chr9	39125891	39126641	+	0.0998556	0.239802	-0.254882	NS	ENSDARG00000009738	cacnb4a	CACNB4	protein_coding
chr9	39215685	39216435	+	1	1	0	NS	ENSDARG00000010280	clasp1a	CLASP1	protein_coding
chr9	39554495	39555245	+	0.149158	0.309426	0.49505	NS	ENSDARG00000061265	LMLN	LMLN	protein_coding
chr9	39736680	39737430	+	0.958552	1	-0.00701358	NS	ENSDARG00000018441	heg	HEG1	protein_coding
chr9	40057126	40057876	-	0.673007	0.828695	0.193204	NS	ENSDARG00000014196	myl1	MYL1	protein_coding
chr9	41619220	41619970	+	0.950786	1	0.0318916	NS	ENSDARG00000069134	vwc2l	VWC2L	protein_coding
chr9	41946477	41947227	-	0.687676	0.840397	0.104305	NS	ENSDARG00000045175	pofut2	POFUT2	protein_coding
chr9	41946737	41947487	+	0.687676	0.840397	0.104305	NS	ENSDARG00000054867	hibch	HIBCH	protein_coding
chr9	42519262	42520012	-	0.350581	0.533748	-2.23881	NS	ENSDARG00000092001	si:dkey-42h23.2	NA	processed_transcript
chr9	42666039	42666789	+	0.515609	0.693803	1.03751	NS	ENSDARG00000083727	5S_rRNA	NA	rRNA
chr9	42894156	42894906	+	0.00210775	0.012771	-0.655679	NS	ENSDARG00000036558	col18a1	COL18A1	protein_coding
chr9	44716804	44717554	-	0.709443	0.857251	-0.0216788	NS	ENSDARG00000014008	cwc22	CWC22	protein_coding
chr9	44847794	44848544	+	0.00681549	0.0319144	4.80728	NS	ENSDARG00000083722	5S_rRNA	NA	rRNA
chr9	45355073	45355823	-	0.000645706	0.00495473	0.602079	NS	ENSDARG00000079397	CERKL	CERKL	protein_coding
chr9	45360508	45361258	-	9.0515e-05	0.000921587	1.31781	NS	ENSDARG00000019566	neurod	NEUROD1	protein_coding
chr9	45496795	45497545	+	1.1486e-269	1.60996e-266	-76.8121	Hypo	ENSDARG00000038941	ppp1r1c	PPP1R1C	protein_coding
chr9	45964436	45965186	-	1	1	0	NS	ENSDARG00000074727	dnajc10	DNAJC10	protein_coding
chr9	46020232	46020982	-	0.516384	0.694308	-2.4642	NS	ENSDARG00000040466	vil1l	VIL1	protein_coding
chr9	47793782	47794532	+	1	1	0	NS	ENSDARG00000031422	igfbp2b	IGFBP2	protein_coding
chr9	49679815	49680565	-	1	1	0	NS	ENSDARG00000084279	5S_rRNA	NA	rRNA
chr9	50160679	50161429	-	0.144339	0.302263	5.96528	NS	ENSDARG00000090048	5S_rRNA	NA	rRNA
chr9	50871983	50872733	+	0.917458	1	0.112331	NS	ENSDARG00000087581	GALNTL2	GALNT15;GALNT3	protein_coding
chr9	52019129	52019879	-	0.0143749	0.0573497	2.84407	NS	ENSDARG00000079722	CABZ01053757.1	MGAT5B	protein_coding
chr9	52321542	52322292	+	0.135141	0.292619	-3.29607	NS	ENSDARG00000062659	CABZ01053721.1	NA	protein_coding
chr9	52494136	52494886	+	2.55846e-05	0.000286889	-1.26706	NS	ENSDARG00000018553	ifih1	IFIH1	protein_coding
chr9	52782426	52783176	-	0.810323	0.934049	0.140295	NS	ENSDARG00000004712	tbr1b	TBR1	protein_coding
chr9	52824177	52824927	+	0.458625	0.642626	3.69846	NS	ENSDARG00000090402	TANK (2 of 2)	TANK	protein_coding
chr9	53943730	53944480	+	1	1	0	NS	ENSDARG00000079146	smarcal1	SMARCAL1	protein_coding
chr9	54768573	54769323	-	0.00482922	0.0242036	-5.62509	NS	ENSDARG00000068609	il1rl1	NA	protein_coding
chr9	55310804	55311554	+	0.663675	0.822696	-0.749497	NS	ENSDARG00000006008	dct	DCT	protein_coding
chr9	55840560	55841310	-	0.144105	0.302075	-2.39619	NS	ENSDARG00000053498	ednrb1b	EDNRB	protein_coding
chr9	56197678	56198428	+	0.31548	0.499658	0.0795545	NS	ENSDARG00000077777	TMSB15A	TMSB15A;TMSB4XP8	protein_coding
chr9	56718561	56719311	-	1	1	0	NS	ENSDARG00000068831	trappc2	TRAPPC2	protein_coding
chr9	56718607	56719357	+	1	1	0	NS	ENSDARG00000000529	ofd1	OFD1	protein_coding
chr9	56972038	56972788	-	0.847476	0.961067	0.812532	NS	ENSDARG00000090003	5S_rRNA	NA	rRNA
chr9	57134211	57134961	-	0.0397755	0.126136	-0.355388	NS	ENSDARG00000060438	tbl1x	TBL1X	protein_coding
chr9	57236699	57237449	-	0.961117	1	0.078352	NS	ENSDARG00000084399	5S_rRNA	NA	rRNA
chr9	57387909	57388659	+	0.328181	0.513202	-1.69227	NS	ENSDARG00000077761	nlgn4b	NLGN4Y	protein_coding
chr9	57517185	57517935	+	0.0825744	0.212686	1.36986	NS	ENSDARG00000089336	2023-09-10	2023-09-10	protein_coding
chr9	57627799	57628549	-	0.176332	0.34717	-0.195695	NS	ENSDARG00000088424	SEPT10 (1 of 2)	2023-09-10	protein_coding
chr9	57630983	57631733	+	0.232371	0.414386	1.81771	NS	ENSDARG00000077322	SOWAHC (2 of 3)	SOWAHC	protein_coding
chr9	57812588	57813338	-	0.0190858	0.0727612	0.746369	NS	ENSDARG00000002299	arsh	ARSF	protein_coding
chr9	57958401	57959151	-	0.012712	0.0522522	0.374228	NS	ENSDARG00000053365	RPL31	RPL31	protein_coding
chr9	57958645	57959395	+	0.012712	0.0522522	0.374228	NS	ENSDARG00000068596	C9H2orf29	CNOT11;C2orf29;NA	protein_coding
chr9	58114483	58115233	+	0.947773	1	0.100173	NS	ENSDARG00000042939	gpr39	GPR39	protein_coding
chr9	58131494	58132244	+	0.72795	0.871784	1.13832	NS	ENSDARG00000075426	CU639413.2	PARP15	protein_coding
chr10	95133	95883	+	0.484871	0.666301	0.0874731	NS	ENSDARG00000032353	tiprl	TIPRL	protein_coding
chr10	172559	173309	-	1	1	0	NS	ENSDARG00000038805	pigp	PIGP	protein_coding
chr10	428194	428944	+	0.0144443	0.0575718	-4.63541	NS	ENSDARG00000042872	zdhhc8a	ANKLE2	protein_coding
chr10	468008	468758	+	0.00870748	0.0392498	2.98507	NS	ENSDARG00000074329	arvcfa	ARVCF	protein_coding
chr10	565380	566130	+	0.00517583	0.0256051	-4.05103	NS	ENSDARG00000045632	BMP10 (2 of 2)	BMP10	protein_coding
chr10	676990	677740	-	0.359105	0.541478	0.585243	NS	ENSDARG00000069726	glis3	GLIS3	protein_coding
chr10	1006040	1006790	-	1.79963e-19	7.6439e-18	-59.9256	Hypo	ENSDARG00000031219	bmpr1bb	BMPR1B	protein_coding
chr10	1525241	1525991	-	0.776406	0.910426	0.570676	NS	ENSDARG00000013400	WDR70	WDR70	protein_coding
chr10	1616802	1617552	+	0.119845	0.270941	1.86423	NS	ENSDARG00000078257	ora5	NA	protein_coding
chr10	1744593	1745343	-	0.962154	1	-0.00712824	NS	ENSDARG00000092467	si:ch73-46j18.5	NA	processed_transcript
chr10	2552689	2553439	-	0.00313255	0.0175164	-0.567721	NS	ENSDARG00000010023	CU856539.1	HIATL1	protein_coding
chr10	2555337	2556087	+	0.953103	1	0.180018	NS	ENSDARG00000090886	CU856539.4	KLHDC3	protein_coding
chr10	2594956	2595706	+	0.445043	0.629679	2.01376	NS	ENSDARG00000058949	SPIN2B	SPIN1	protein_coding
chr10	2613596	2614346	+	1.73079e-49	1.65408e-47	25.2137	Hyper	ENSDARG00000089361	wu:fb59d01	NA	protein_coding
chr10	2742240	2742990	+	0.0470993	0.143102	-12.6157	NS	ENSDARG00000032801	grk5	NA	protein_coding
chr10	3059962	3060712	-	0.00161676	0.0106511	6.03291	NS	ENSDARG00000077086	ankrd34ba	ANKRD34B;ANKRD34C	protein_coding
chr10	3177263	3178013	-	0.305382	0.488449	-9.42275	NS	ENSDARG00000069615	CKMT2 (1 of 2)	CKMT2	protein_coding
chr10	3401292	3402042	-	0.434953	0.621045	-0.0701084	NS	ENSDARG00000075446	naa25	NAA25	protein_coding
chr10	3415785	3416535	+	0.142539	0.299898	-1.60311	NS	ENSDARG00000084659	5S_rRNA	NA	rRNA
chr10	3435196	3435946	+	0.114314	0.261813	0.100266	NS	ENSDARG00000020334	ptpn11a	PTPN11	protein_coding
chr10	3736923	3737673	+	0.948266	1	-0.00601677	NS	ENSDARG00000089527	TTC28 (2 of 2)	TTC28	protein_coding
chr10	4053578	4054328	+	0.518849	0.696158	-0.0973096	NS	ENSDARG00000036005	pitpnb	PITPNB	protein_coding
chr10	4511084	4511834	+	0.816711	0.938933	0.0564407	NS	ENSDARG00000075802	GRIN3A	GRIN3A	protein_coding
chr10	4702651	4703401	+	0.0108158	0.0461677	-2.66119	NS	ENSDARG00000069608	AKAP2	AKAP2	protein_coding
chr10	5027422	5028172	-	0.241906	0.422082	0.0414079	NS	ENSDARG00000003429	hnrpdl	HNRPDL	protein_coding
chr10	5138690	5139440	-	0.0651899	0.182138	-0.184517	NS	ENSDARG00000021082	sec31a	SEC31A	protein_coding
chr10	5138744	5139494	+	0.0651899	0.182138	-0.184517	NS	ENSDARG00000059235	zgc:113274	NA	protein_coding
chr10	5162377	5163127	+	0.000979313	0.00697344	-0.290244	NS	ENSDARG00000094577	CDC42SE2	CDC42SE2	protein_coding
chr10	5417126	5417876	+	0.205714	0.384115	0.455284	NS	ENSDARG00000042977	nfil3	NFIL3	protein_coding
chr10	5980933	5981683	-	0.223574	0.404704	2.95102	NS	ENSDARG00000084674	5S_rRNA	NA	rRNA
chr10	6190818	6191568	+	0.834184	0.952595	-0.0133038	NS	ENSDARG00000053020	ppp2cb	PPP2CB	protein_coding
chr10	6234444	6235194	+	0.174145	0.343955	0.36861	NS	ENSDARG00000040128	hint1	HINT1	protein_coding
chr10	6302576	6303326	-	0.132562	0.289702	-3.19954	NS	ENSDARG00000095948	si:ch211-57m13.15	NA	pseudogene
chr10	6391286	6392036	-	0.0575679	0.166446	5.04625	NS	ENSDARG00000095845	si:ch211-57m13.12	NA	pseudogene
chr10	6784876	6785626	-	0.160519	0.32451	0.272515	NS	ENSDARG00000003259	lox	LOX	protein_coding
chr10	6849687	6850437	-	0.393619	0.576713	-0.0673411	NS	ENSDARG00000040334	mat2aa	MAT2A	protein_coding
chr10	6894136	6894886	-	0.276529	0.458703	1.96043	NS	ENSDARG00000078542	inpp5ja	INPP5J	protein_coding
chr10	6941591	6942341	-	0.924325	1	0.0735866	NS	ENSDARG00000009459	slc35e4	SLC35E4	protein_coding
chr10	7002155	7002905	-	0.0639661	0.179678	0.673401	NS	ENSDARG00000053487	osbp2	OSBP2	protein_coding
chr10	7016417	7017167	-	1	1	0	NS	ENSDARG00000020258	ewsr1a	EWSR1	protein_coding
chr10	7061468	7062218	-	0.350133	0.533603	0.213908	NS	ENSDARG00000035538	si:ch211-199i18.4	ATP6V0A2	protein_coding
chr10	7220403	7221153	+	0.751534	0.892208	0.0192108	NS	ENSDARG00000013457	skiv2l2	SKIV2L2	protein_coding
chr10	7317848	7318598	-	0.540599	0.715749	0.0730132	NS	ENSDARG00000053381	PPAP2A (2 of 2)	PPAP2A	protein_coding
chr10	7615149	7615899	+	0.0098038	0.042898	-8.03513	NS	ENSDARG00000003317	si:dkeyp-35f12.3	AC010423.1	protein_coding
chr10	7893609	7894359	+	0.0943003	0.230275	-0.418395	NS	ENSDARG00000088180	MAP3K1	MAP3K1	protein_coding
chr10	10143645	10144395	+	0.487682	0.668581	-0.506954	NS	ENSDARG00000028099	sh2d3ca	SH2D3C	protein_coding
chr10	10278420	10279170	+	0.145534	0.30416	0.502513	NS	ENSDARG00000091198	urm1	URM1	protein_coding
chr10	10766960	10767710	+	0.722114	0.866825	0.718358	NS	ENSDARG00000004296	ambpl	AMBP	protein_coding
chr10	11248279	11249029	+	0.265894	0.44598	-0.17762	NS	ENSDARG00000060911	si:ch211-126i22.5	KIAA1958	protein_coding
chr10	13202657	13203407	-	0.306286	0.489533	-0.646426	NS	ENSDARG00000074425	si:busm1-57f23.1	NA	protein_coding
chr10	14586134	14586884	-	0.010969	0.0465904	-1.08367	NS	ENSDARG00000063614	SKOR2	SKOR2	protein_coding
chr10	14811818	14812568	+	0.000229838	0.00206511	10.2424	NS	ENSDARG00000080563	CU138537.1	NA	miRNA
chr10	15011051	15011801	+	0.00304439	0.0171834	4.19208	NS	ENSDARG00000094055	si:dkey-88l16.3	NA	protein_coding
chr10	15283256	15284006	+	0.712942	0.860236	0.0170143	NS	ENSDARG00000006257	vldlr	VLDLR	protein_coding
chr10	15436664	15437414	+	0.0906813	0.224567	-0.291353	NS	ENSDARG00000019233	thop1	NLN	protein_coding
chr10	16525302	16526052	+	0.00409125	0.0212917	-4.21834	NS	ENSDARG00000087414	CR790388.3	NA	miRNA
chr10	16525900	16526650	-	0.306293	0.489533	3.74109	NS	ENSDARG00000069470	CR790388.1	NA	protein_coding
chr10	16928467	16929217	+	9.1715e-52	9.40638e-50	45.0662	Hyper	ENSDARG00000078105	depdc5	DEPDC5	protein_coding
chr10	17282449	17283199	+	0.121597	0.27343	0.341297	NS	ENSDARG00000044097	stoml2	STOML2	protein_coding
chr10	17617552	17618302	-	0.793755	0.923048	-0.0294999	NS	ENSDARG00000073721	SMARCAD1 (1 of 2)	SMARCAD1	protein_coding
chr10	17777600	17778350	+	0.866783	0.97351	-0.0124769	NS	ENSDARG00000011743	pigo	PIGO	protein_coding
chr10	18977284	18978034	+	1.28561e-05	0.000152712	-10.382	NS	ENSDARG00000032083	dpysl2b	DPYSL2	protein_coding
chr10	20390446	20391196	-	0.031261	0.106698	1.01523	NS	ENSDARG00000057678	sfrp1b	SFRP1	protein_coding
chr10	20731007	20731757	-	0.000338615	0.00284207	-1.35023	NS	ENSDARG00000044044	rassf2l	RASSF2	protein_coding
chr10	21603660	21604410	+	7.44059e-15	2.28377e-13	6.59706	NS	ENSDARG00000089562	BX957322.2	NA	protein_coding
chr10	21737455	21738205	+	0.778589	0.9107	-0.760223	NS	ENSDARG00000062608	pcdh1g2	PCDHB1	protein_coding
chr10	22180257	22181007	+	0.149045	0.309345	-5.99472	NS	ENSDARG00000083391	5S_rRNA	NA	rRNA
chr10	22256711	22257461	-	0.844507	0.959771	0.0436916	NS	ENSDARG00000017615	tlx3b	TLX3	protein_coding
chr10	22581736	22582486	+	0.168894	0.336269	-3.62733	NS	ENSDARG00000079251	nlgn2b	NLGN2	protein_coding
chr10	22705754	22706504	-	2.44751e-96	5.71766e-94	38.7736	Hyper	ENSDARG00000069190	zgc:172339	NA	protein_coding
chr10	22982232	22982982	+	0.591336	0.760884	0.27033	NS	ENSDARG00000056915	si:ch211-237l4.6	NA	protein_coding
chr10	23228818	23229568	-	7.86556e-05	0.000806699	-7.68033	NS	ENSDARG00000069333	FP102052.1	FMO2	protein_coding
chr10	23319146	23319896	+	0.0442648	0.136863	0.304828	NS	ENSDARG00000057110	slc25a1	SLC25A1	protein_coding
chr10	23358606	23359356	-	0.491517	0.672139	-0.184499	NS	ENSDARG00000057105	nle1	NLE1	protein_coding
chr10	23358645	23359395	+	0.491517	0.672139	-0.184499	NS	ENSDARG00000003984	LTN1	LTN1	protein_coding
chr10	24802008	24802758	-	0.638588	0.801571	-0.133905	NS	ENSDARG00000044091	pitpnab	PITPNA	protein_coding
chr10	24852713	24853463	+	0.0312318	0.106686	-0.505051	NS	ENSDARG00000062361	GCFC1	PAXBP1;GCFC1	protein_coding
chr10	25155084	25155834	-	0.300845	0.483647	0.172706	NS	ENSDARG00000076121	smpd1	SMPD1	protein_coding
chr10	25830212	25830962	+	0.301043	0.483647	-0.0496771	NS	ENSDARG00000017067	chordc1	CHORDC1	protein_coding
chr10	25978873	25979623	-	0.150088	0.310438	-0.22706	NS	ENSDARG00000008243	cct8	CCT8	protein_coding
chr10	26752052	26752802	+	0.00916955	0.0408453	0.567923	NS	ENSDARG00000056678	trim47	NA	protein_coding
chr10	26836696	26837446	-	0.000185682	0.00171226	3.67888	NS	ENSDARG00000069129	zgc:153126	INF2	protein_coding
chr10	26859608	26860358	-	0.287285	0.469633	-0.0524248	NS	ENSDARG00000056664	arfip2b	ARFIP2	protein_coding
chr10	27146672	27147422	-	0.290145	0.472903	0.199203	NS	ENSDARG00000079933	SLC46A3 (1 of 2)	SLC46A3	protein_coding
chr10	27149876	27150626	+	0.903416	0.997399	0.0265886	NS	ENSDARG00000025011	synj1	SYNJ1	protein_coding
chr10	27324255	27325005	+	0.325687	0.510441	0.241037	NS	ENSDARG00000090629	si:ch73-52f15.6	NA	protein_coding
chr10	27401378	27402128	+	0.0491146	0.14773	0.976629	NS	ENSDARG00000094211	si:ch211-263p13.6	NA	processed_transcript
chr10	27428233	27428983	-	0.142567	0.299898	0.37029	NS	ENSDARG00000056603	mcf2b	MCF2	protein_coding
chr10	27469978	27470728	+	0.0966898	0.234071	-0.260775	NS	ENSDARG00000069106	fam89b	FAM89B	protein_coding
chr10	27561647	27562397	+	0.764971	0.902554	-0.0512653	NS	ENSDARG00000056479	rab1bb	RAB1B	protein_coding
chr10	27634475	27635225	-	1	1	0	NS	ENSDARG00000092787	C10H9orf123	C9orf123	protein_coding
chr10	27687635	27688385	+	0.134615	0.29198	0.2574	NS	ENSDARG00000061993	wdr74	WDR74	protein_coding
chr10	27703244	27703994	+	0.797551	0.925925	0.140666	NS	ENSDARG00000014793	ehd1b	EHD1;EHD3	protein_coding
chr10	27731036	27731786	+	0.00611291	0.0292432	0.718727	NS	ENSDARG00000043658	cxadr	CXADR	protein_coding
chr10	28841546	28842296	+	0.108882	0.253375	-0.468019	NS	ENSDARG00000015917	rnft1	RNFT1	protein_coding
chr10	29050194	29050944	-	0.00202898	0.0124735	-0.289355	NS	ENSDARG00000043493	cltca	CLTC	protein_coding
chr10	29200786	29201536	-	0.137411	0.295557	-0.339659	NS	ENSDARG00000012699	BBX	BBX	protein_coding
chr10	29442826	29443576	-	0.69278	0.8439	-1.2758	NS	ENSDARG00000026531	alcama	ALCAM	protein_coding
chr10	29516892	29517642	-	0.911009	1	0.0480485	NS	ENSDARG00000090124	BX537347.1	NA	protein_coding
chr10	29878358	29879108	+	0.502825	0.68316	-0.0285805	NS	ENSDARG00000012866	picalm	PICALM	protein_coding
chr10	30635677	30636427	-	1	1	0	NS	ENSDARG00000011240	ift46	IFT46	protein_coding
chr10	30756754	30757504	+	0.359592	0.541772	0.106983	NS	ENSDARG00000068992	hspa8	HSPA8	protein_coding
chr10	30799797	30800547	-	0.505572	0.685121	-0.42545	NS	ENSDARG00000068976	bsx	BSX	protein_coding
chr10	32232369	32233119	-	0.255079	0.435459	0.405583	NS	ENSDARG00000055349	pknox2	PKNOX2	protein_coding
chr10	32578606	32579356	+	0.140924	0.299591	-0.161106	NS	ENSDARG00000079474	MSANTD2	MSANTD2	protein_coding
chr10	32763517	32764267	+	0.688842	0.841051	-0.0845597	NS	ENSDARG00000061549	foxo1b	FOXO1	protein_coding
chr10	33012983	33013733	+	0.132791	0.289921	-0.159506	NS	ENSDARG00000042489	prkrira	PRKRIR	protein_coding
chr10	33448595	33449345	-	0.441241	0.626392	0.0723445	NS	ENSDARG00000023815	uvrag	UVRAG	protein_coding
chr10	33844908	33845658	-	0.224811	0.405896	0.0292312	NS	ENSDARG00000061580	kctd7	KCTD7	protein_coding
chr10	34616092	34616842	-	0.212049	0.392459	0.260417	NS	ENSDARG00000056024	fam176c	EVA1C	protein_coding
chr10	34616497	34617247	+	0.269809	0.451113	1.19048	NS	ENSDARG00000035333	mis18a	MIS18A	protein_coding
chr10	35029226	35029976	+	0.000681677	0.00516478	6.08157	NS	ENSDARG00000079862	kl	KL	protein_coding
chr10	35029967	35030717	-	4.45262e-05	0.000480084	10.805	NS	ENSDARG00000055973	zar1l	ZAR1L	protein_coding
chr10	35094973	35095723	-	0.0194827	0.0738726	-4.72507	NS	ENSDARG00000093913	BX548044.10	NA	protein_coding
chr10	35930415	35931165	-	0.437064	0.623213	-0.264214	NS	ENSDARG00000068782	spg20a	SPG20	protein_coding
chr10	36209248	36209998	-	0.952394	1	0.00363857	NS	ENSDARG00000055113	pom121	POM121L2;POM121	protein_coding
chr10	36271440	36272190	-	0.0303509	0.104099	-0.309189	NS	ENSDARG00000061378	smg8	SMG8	protein_coding
chr10	37358310	37359060	+	0.351095	0.533751	4.47304	NS	ENSDARG00000043142	or108-3	OR51D1	protein_coding
chr10	37877478	37878228	-	0.293038	0.476083	-0.108469	NS	ENSDARG00000068640	RSF1 (1 of 3)	RSF1	protein_coding
chr10	37877507	37878257	-	0.293038	0.476083	-0.108469	NS	ENSDARG00000093503	RSF1 (2 of 3)	RSF1	protein_coding
chr10	38126216	38126966	-	2.23671e-08	3.9685e-07	8.76232	NS	ENSDARG00000020978	dhrs13a.2	DHRS13	protein_coding
chr10	38259943	38260693	-	0.650569	0.812728	0.21267	NS	ENSDARG00000076220	sez6a	SEZ6	protein_coding
chr10	38416381	38417131	+	0.688673	0.841051	-0.0859334	NS	ENSDARG00000008247	vezf1a	VEZF1	protein_coding
chr10	38601581	38602331	+	0.69156	0.84306	0.0413886	NS	ENSDARG00000004184	nf1b	NF1	protein_coding
chr10	40839987	40840737	+	0.0119121	0.0498909	0.435726	NS	ENSDARG00000075806	kirrel3a	KIRREL3	protein_coding
chr10	41532941	41533691	+	0.265146	0.445442	1.94518	NS	ENSDARG00000075383	NA	GRAMD1B	protein_coding
chr10	42103145	42103895	+	0.0108295	0.0461677	5.68832	NS	ENSDARG00000090383	taar19a	NA	protein_coding
chr10	42192262	42193012	-	0.652583	0.813793	0.0331581	NS	ENSDARG00000054155	pcna	PCNA	protein_coding
chr10	42304908	42305658	-	0.177004	0.347655	-1.14737	NS	ENSDARG00000028053	bmp1b	BMP1;TLL1;TLL2	protein_coding
chr10	42666907	42667657	-	0.154547	0.316392	0.228982	NS	ENSDARG00000002060	brf2	BRF2	protein_coding
chr10	42716674	42717424	-	0.0480508	0.145362	-0.308227	NS	ENSDARG00000036462	rab11fip1b	RAB11FIP1	protein_coding
chr10	43278709	43279459	+	0.619606	0.785803	0.040733	NS	ENSDARG00000004154	orai1b	ORAI1	protein_coding
chr10	43345422	43346172	-	0.00603129	0.0289515	0.669216	NS	ENSDARG00000054389	rhof	RHOF	protein_coding
chr10	43511943	43512693	-	0.159374	0.322507	0.17335	NS	ENSDARG00000038156	dusp11	DUSP11	protein_coding
chr10	43739395	43740145	+	1	1	0	NS	ENSDARG00000015978	zgc:86599	COX5B	protein_coding
chr10	43884398	43885148	-	0.0108365	0.0461677	0.551114	NS	ENSDARG00000028559	march5l	2023-03-05	protein_coding
chr10	44055099	44055849	+	0.236958	0.418618	0.282545	NS	ENSDARG00000089340	rhobtb2b	RHOBTB2	protein_coding
chr10	44288479	44289229	-	7.00015e-08	1.19173e-06	1.65291	NS	ENSDARG00000054534	ACOT12	ACOT12	protein_coding
chr10	45273087	45273837	-	0.122533	0.274653	0.285466	NS	ENSDARG00000036028	arrdc3b	ARRDC3	protein_coding
chr10	45496111	45496861	+	0.863534	0.972095	1.04579	NS	ENSDARG00000014059	cldn5b	CLDN5	protein_coding
chr10	45544174	45544924	+	1.71104e-14	5.10279e-13	28.9583	Hyper	ENSDARG00000024548	cryba4	CRYBA4	protein_coding
chr10	45966586	45967336	+	0.0117996	0.0495074	-12.4719	NS	ENSDARG00000091350	MYO18B	MYO18B	protein_coding
chr10	46108862	46109612	-	0.257466	0.437787	-0.224186	NS	ENSDARG00000079812	zmiz2	ZMIZ2	protein_coding
chr10	46325790	46326540	-	0.124301	0.276408	0.280112	NS	ENSDARG00000027464	gnsb	GNS	protein_coding
chr10	46328147	46328897	+	0.0036299	0.0195921	1.01943	NS	ENSDARG00000042507	polm	POLM	protein_coding
chr10	46354992	46355742	+	0.146479	0.305679	3.44828	NS	ENSDARG00000096498	ved	VENTXP6	protein_coding
chr10	46467395	46468145	-	0.13347	0.2911	3.35964	NS	ENSDARG00000078969	sbno1	SBNO1	protein_coding
chr10	46475015	46475765	+	0.0361693	0.117174	0.250107	NS	ENSDARG00000068319	setd8a	SETD8	protein_coding
chr10	46487447	46488197	+	3.50297e-05	0.000384595	9.55371	NS	ENSDARG00000044426	snrnp35	SNRNP35	protein_coding
chr10	46547196	46547946	-	2.66129e-06	3.60991e-05	-6.81145	NS	ENSDARG00000041129	zswim6	ZSWIM6	protein_coding
chr11	79324	80074	-	0.418418	0.605037	0.0991923	NS	ENSDARG00000069977	C11H12orf10	C12orf10	protein_coding
chr11	140410	141160	-	0.482549	0.664492	-1.33238	NS	ENSDARG00000091383	CABZ01072242.1	ITGA7	protein_coding
chr11	147754	148504	-	0.0294836	0.102377	-2.85568	NS	ENSDARG00000089083	itga7	ITGA6	protein_coding
chr11	295309	296059	-	0.677847	0.833434	-0.0528089	NS	ENSDARG00000078533	poc1a	POC1A	protein_coding
chr11	341570	342320	+	0.0116451	0.0490659	2.36182	NS	ENSDARG00000045017	PDRG1	PDRG1	protein_coding
chr11	426570	427320	+	0.831421	0.951068	-0.012492	NS	ENSDARG00000059404	RAB43	RAB43	protein_coding
chr11	562022	562772	+	0.0146499	0.0581708	-1.97679	NS	ENSDARG00000086655	NA	MKRN2-AS1	protein_coding
chr11	569990	570740	+	0.333798	0.518794	-1.15303	NS	ENSDARG00000089374	NA	MKRN2-AS1	protein_coding
chr11	582779	583529	-	0.859447	0.969154	0.453186	NS	ENSDARG00000091851	TSEN2	TSEN2	protein_coding
chr11	717677	718427	-	0.0429081	0.134247	1.05331	NS	ENSDARG00000078971	CABZ01061873.1	SYN2	protein_coding
chr11	724565	725315	+	5.7008e-81	1.14152e-78	28.771	Hyper	ENSDARG00000040113	TAMM41	TAMM41	protein_coding
chr11	881830	882580	-	0.283911	0.467075	-4.92778	NS	ENSDARG00000078008	ATG7	ATG7	protein_coding
chr11	1365169	1365919	-	0.574779	0.746202	-0.164658	NS	ENSDARG00000077717	RPL29	RPL29	protein_coding
chr11	2130343	2131093	+	0.62265	0.78839	0.174683	NS	ENSDARG00000063611	SMUG1	SMUG1	protein_coding
chr11	2149746	2150496	-	0.000287695	0.00247901	3.31014	NS	ENSDARG00000046045	hoxc6b	HOXC6	protein_coding
chr11	2172711	2173461	-	0.991575	1	-0.00190094	NS	ENSDARG00000079406	hoxc11b	HOXC11	protein_coding
chr11	2180448	2181198	-	0.0618654	0.175649	0.634423	NS	ENSDARG00000046043	hoxc12b	HOXC12	protein_coding
chr11	2412070	2412820	+	0.00116314	0.0080194	7.50698	NS	ENSDARG00000091702	CSNK2A1	CSNK2A3;CSNK2A1	protein_coding
chr11	2436019	2436769	+	0.204605	0.383066	-0.127618	NS	ENSDARG00000090821	tp53rk	TP53RK	protein_coding
chr11	2517411	2518161	-	0.321856	0.505756	0.62845	NS	ENSDARG00000063576	ANKRD52 (2 of 2)	ANKRD52	protein_coding
chr11	2571859	2572609	-	7.97588e-09	1.48182e-07	0.676059	NS	ENSDARG00000078076	nab2	NAB2	protein_coding
chr11	2606559	2607309	-	0.406656	0.592101	0.76326	NS	ENSDARG00000002897	INPP1	INPP1	protein_coding
chr11	2630114	2630864	+	0.24081	0.421567	2.92977	NS	ENSDARG00000077095	HIPK1 (2 of 2)	HIPK1	protein_coding
chr11	2665812	2666562	+	0.482145	0.664349	0.56825	NS	ENSDARG00000038414	b3galt6	B3GALT6	protein_coding
chr11	2688938	2689688	+	1	1	0	NS	ENSDARG00000028721	mapk14b	MAPK14	protein_coding
chr11	2815395	2816145	-	0.0737485	0.197902	-2.52853	NS	ENSDARG00000045023	lhfpl5a	LHFPL5	protein_coding
chr11	2984632	2985382	+	0.691635	0.84306	-0.0649501	NS	ENSDARG00000070919	cpne5	CPNE5	protein_coding
chr11	3288290	3289040	-	0.709449	0.857251	-0.0535514	NS	ENSDARG00000026577	cdk2	CDK2	protein_coding
chr11	3314335	3315085	-	0.498301	0.678987	0.43324	NS	ENSDARG00000028306	prph	PRPH	protein_coding
chr11	5583349	5584099	+	0.00132677	0.00896878	-0.393947	NS	ENSDARG00000011945	slc35e1	SLC35E1	protein_coding
chr11	5851478	5852228	+	0.859851	0.969349	0.0215054	NS	ENSDARG00000089646	BX323045.2	CTDSPL2	protein_coding
chr11	5914624	5915374	+	0.0152711	0.0602957	-0.144217	NS	ENSDARG00000070846	dazap1	DAZAP1	protein_coding
chr11	6035712	6036462	-	0.00718601	0.0333155	-0.241575	NS	ENSDARG00000077229	ANO8 (1 of 2)	ANO8	protein_coding
chr11	6240687	6241437	-	0.271258	0.452815	-0.190819	NS	ENSDARG00000013016	POLE4	POLE4	protein_coding
chr11	6248005	6248755	+	0.38376	0.567409	-1.15928	NS	ENSDARG00000074519	AL840638.1	NIM1	protein_coding
chr11	6452875	6453625	+	0.109709	0.254748	-0.0971198	NS	ENSDARG00000006916	VMAC	VMAC;AC104532.2;NA	protein_coding
chr11	7312171	7312921	-	7.12018e-05	0.000737447	-9.87015	NS	ENSDARG00000076110	NWD1	NWD1	protein_coding
chr11	8647909	8648659	+	1	1	0	NS	ENSDARG00000058696	TBL1XR1	TBL1XR1	protein_coding
chr11	10037414	10038164	-	0.0703062	0.191848	4.07137	NS	ENSDARG00000087133	BX005472.1	NA	protein_coding
chr11	11186075	11186825	+	0.0703864	0.191942	-0.126502	NS	ENSDARG00000053113	ly75	LY75	protein_coding
chr11	11502080	11502830	-	2.01941e-20	9.03363e-19	18.7593	Hyper	ENSDARG00000091697	Metazoa_SRP	NA	misc_RNA
chr11	11571031	11571781	+	0.302292	0.484797	3.33982	NS	ENSDARG00000087680	Metazoa_SRP	NA	misc_RNA
chr11	12017411	12018161	-	1	1	0	NS	ENSDARG00000045298	WIPF2 (2 of 2)	WIPF2	protein_coding
chr11	12035305	12036055	-	0.813814	0.936883	1.30125	NS	ENSDARG00000062913	BX004880.1	AHNAK	protein_coding
chr11	12235712	12236462	+	4.74727e-05	0.000505374	29.3226	Hyper	ENSDARG00000088381	Metazoa_SRP	NA	misc_RNA
chr11	12241570	12242320	-	2.04893e-06	2.84348e-05	23.5425	Hyper	ENSDARG00000087060	Metazoa_SRP	NA	misc_RNA
chr11	12269592	12270342	-	1.54998e-05	0.000182057	48.2639	Hyper	ENSDARG00000087774	Metazoa_SRP	NA	misc_RNA
chr11	12285603	12286353	-	5.9033e-06	7.61453e-05	24.5326	Hyper	ENSDARG00000090964	Metazoa_SRP	NA	misc_RNA
chr11	12294944	12295694	+	5.94608e-29	3.67695e-27	27.2859	Hyper	ENSDARG00000087739	Metazoa_SRP	NA	misc_RNA
chr11	12459487	12460237	+	0.00605738	0.0290436	12.2099	NS	ENSDARG00000090989	sp2	SP2	protein_coding
chr11	12532515	12533265	-	0.656882	0.817027	-1.34186	NS	ENSDARG00000087368	Metazoa_SRP	NA	misc_RNA
chr11	12551866	12552616	-	2.37293e-05	0.00026823	13.1261	NS	ENSDARG00000090079	Metazoa_SRP	NA	misc_RNA
chr11	12566248	12566998	-	3.88878e-07	5.88213e-06	28.3138	Hyper	ENSDARG00000088806	Metazoa_SRP	NA	misc_RNA
chr11	12568537	12569287	+	0.706318	0.854203	2.21037	NS	ENSDARG00000090567	Metazoa_SRP	NA	misc_RNA
chr11	12593357	12594107	-	0.0778757	0.204652	-4.91363	NS	ENSDARG00000087770	Metazoa_SRP	NA	misc_RNA
chr11	12602033	12602783	-	0.0882072	0.221176	3.82463	NS	ENSDARG00000089759	Metazoa_SRP	NA	misc_RNA
chr11	12723707	12724457	-	3.90217e-11	8.82184e-10	17.3116	Hyper	ENSDARG00000091091	Metazoa_SRP	NA	misc_RNA
chr11	13392884	13393634	+	1	1	0	NS	ENSDARG00000070083	ATP5B	ATP5B	protein_coding
chr11	13526069	13526819	-	0.172474	0.342101	-0.497512	NS	ENSDARG00000086505	MAST3 (1 of 2)	MAST3;MAST4	protein_coding
chr11	14341876	14342626	-	0.0388913	0.124175	2.3622	NS	ENSDARG00000060442	C11H19orf6	TMEM259;C19orf6;NA	protein_coding
chr11	14440347	14441097	+	0.816638	0.938933	-0.0724702	NS	ENSDARG00000026882	palm	PALM	protein_coding
chr11	14909648	14910398	-	0.353381	0.535588	0.755681	NS	ENSDARG00000070056	ADORA1 (2 of 2)	ADORA1	protein_coding
chr11	16504455	16505205	-	4.60835e-12	1.14663e-10	10.8355	NS	ENSDARG00000090620	Metazoa_SRP	NA	misc_RNA
chr11	16511843	16512593	-	3.6304e-07	5.51113e-06	41.4375	Hyper	ENSDARG00000091685	Metazoa_SRP	NA	misc_RNA
chr11	16521761	16522511	+	0.572105	0.743648	-2.35239	NS	ENSDARG00000089008	CR854846.1	NA	protein_coding
chr11	16958790	16959540	+	0.596242	0.765638	0.222806	NS	ENSDARG00000070698	kbtbd8	KBTBD8	protein_coding
chr11	17827594	17828344	+	0.313858	0.497652	2.54729	NS	ENSDARG00000085035	5S_rRNA	NA	rRNA
chr11	18281881	18282631	-	1	1	0	NS	ENSDARG00000057997	tmf1	TMF1	protein_coding
chr11	18594702	18595452	+	0.0832402	0.21317	-4.24989	NS	ENSDARG00000089086	MUSTN1 (1 of 2)	MUSTN1	protein_coding
chr11	19096286	19097036	+	0.452303	0.636951	4.49695	NS	ENSDARG00000080597	5S_rRNA	NA	rRNA
chr11	20200919	20201669	+	0.1438	0.301678	-0.424783	NS	ENSDARG00000043661	cadpsa	CADPS	protein_coding
chr11	20746109	20746859	+	0.128857	0.283866	-0.609019	NS	ENSDARG00000070680	cdh4	NA	protein_coding
chr11	21368122	21368872	-	0.295277	0.47737	-0.365631	NS	ENSDARG00000028391	VPS37B (2 of 2)	VPS37B	protein_coding
chr11	21483415	21484165	+	0.00915902	0.0408431	1.01691	NS	ENSDARG00000016025	tacr1b	TACR1	protein_coding
chr11	21579526	21580276	-	0.029611	0.10258	1.03353	NS	ENSDARG00000067755	ubc	UBC	protein_coding
chr11	21636115	21636865	+	8.60809e-11	1.88526e-09	-28.1746	Hypo	ENSDARG00000084613	5S_rRNA	NA	rRNA
chr11	21820079	21820829	-	0.845635	0.959921	-0.0225855	NS	ENSDARG00000068192	TAF4 (1 of 2)	TAF4	protein_coding
chr11	23207454	23208204	+	0.122962	0.274884	-0.352192	NS	ENSDARG00000053205	ppfia4	PPFIA4	protein_coding
chr11	24630339	24631089	+	0.532998	0.709033	-0.0668428	NS	ENSDARG00000061099	nfasca	NFASC	protein_coding
chr11	25361378	25362128	-	0.189288	0.364573	-0.445051	NS	ENSDARG00000055552	dvl1b	DVL1	protein_coding
chr11	25784730	25785480	+	0.977342	1	0.00183607	NS	ENSDARG00000016753	ipo9	IPO9	protein_coding
chr11	25822438	25823188	+	0.0675496	0.186749	0.920174	NS	ENSDARG00000077261	LMOD1 (2 of 2)	LMOD1	protein_coding
chr11	26261261	26262011	+	0.298443	0.481194	0.537634	NS	ENSDARG00000077883	fam83d	FAM83D	protein_coding
chr11	26317272	26318022	-	0.530445	0.706533	-0.114707	NS	ENSDARG00000070542	mafbb	MAFB	protein_coding
chr11	26336620	26337370	+	0.716697	0.863033	-0.0425735	NS	ENSDARG00000062002	ADNP (2 of 2)	ADNP	protein_coding
chr11	26441182	26441932	+	0.947744	1	0.0466269	NS	ENSDARG00000019457	tfe3b	TFE3	protein_coding
chr11	26614391	26615141	+	0.237026	0.418618	0.158983	NS	ENSDARG00000056840	otud5b	OTUD5	protein_coding
chr11	26762771	26763521	-	0.254917	0.435459	0.0952146	NS	ENSDARG00000008034	skib	SKI	protein_coding
chr11	26804637	26805387	-	0.143023	0.300255	-3.20337	NS	ENSDARG00000089449	KAZN (1 of 3)	KAZN	protein_coding
chr11	27244782	27245532	-	0.0325809	0.109078	1.35394	NS	ENSDARG00000075774	FOXJ3	FOXJ3	protein_coding
chr11	27409452	27410202	+	0.0549435	0.16089	-2.29885	NS	ENSDARG00000002607	BX950859.1	NA	protein_coding
chr11	27523459	27524209	-	1	1	0	NS	ENSDARG00000007494	st3gal2l	ST3GAL2	protein_coding
chr11	28152822	28153572	+	0.747613	0.888618	-1.64806	NS	ENSDARG00000015156	fbln2	FBLN2	protein_coding
chr11	28614829	28615579	-	0.126684	0.280371	-0.180299	NS	ENSDARG00000075021	C11H9orf129	FAM120A	protein_coding
chr11	28654987	28655737	-	0.793343	0.922824	-0.113559	NS	ENSDARG00000006775	CASS4	CASS4	protein_coding
chr11	28845174	28845924	+	0.204792	0.383176	-2.68267	NS	ENSDARG00000015546	alp	ALPL	protein_coding
chr11	29353791	29354541	+	0.304479	0.487375	-2.18896	NS	ENSDARG00000087745	LRRC38 (1 of 2)	LRRC38	protein_coding
chr11	30415372	30416122	+	3.7177e-05	0.00040605	-12.4361	NS	ENSDARG00000070709	wu:fi42e03	NA	protein_coding
chr11	30666966	30667716	+	0.350236	0.533603	-0.416667	NS	ENSDARG00000046132	dynlt3	DYNLT3	protein_coding
chr11	30732483	30733233	+	0.952434	1	0.0190174	NS	ENSDARG00000056620	grpr	GRPR	protein_coding
chr11	30793000	30793750	-	0.0136234	0.0554029	-24.8746	NS	ENSDARG00000056624	figf	FIGF	protein_coding
[truncated: 2,151 more rows]

## Sheet: SupplementaryTable5B
Supplementary Table 5B Comparison of differentially methylated promoters identified in HSPCs of 15-month-old tet2 wt compared to 4-month-old tet2 wt ; 4-month-old tet2 mut fish compared to 4-month-old tet2 wt and HSPCs of 15-month-old tet2 mut compared to 4-month-old tet2 mut
chr	Promoter start	Promoter end	15-month-old tet2 wt compared to 4-month-old tet2 wt	4-month-old tet2 mut compared to 4-month-old tet2 wt	15-month-old tet2 mut compared to 4-month-tet2 mut
chr1	1468426	1469176	25.1576	NA	20.8632
chr1	16418140	16418890	22.5206	NA	NA
chr1	20123737	20124487	17.1828	21.5604	NA
chr1	35076412	35077162	41.154	74.2587	-55.1563
chr1	37213938	37214688	NA	NA	-20.3403
chr1	46746720	46747470	NA	16.7794	NA
chr1	5034745	5035495	NA	17.6034	-16.7742
chr1	57829348	57830098	-21.1623	NA	NA
chr1	60022267	60023017	15.3059	NA	NA
chr1	60031124	60031874	NA	NA	-17.4695
chr1	60304960	60305710	-20.9239	NA	-37.0312
chr1	8728280	8729030	NA	NA	17.4872
chr1	8728309	8729059	NA	NA	17.4872
chr10	1006040	1006790	-59.9256	NA	NA
chr10	16928467	16929217	45.0662	NA	51.3264
chr10	21869252	21870002	NA	31.987	NA
chr10	22705754	22706504	38.7736	NA	30.4814
chr10	23228818	23229568	NA	NA	-19.592
chr10	2613596	2614346	25.2137	34.0786	NA
chr10	2975905	2976655	NA	NA	16.9801
chr10	37358310	37359060	NA	NA	-26.1376
chr10	45496111	45496861	NA	40.2038	NA
chr10	45544174	45544924	28.9583	31.4332	NA
chr10	45966586	45967336	NA	NA	16.7779
chr11	11502080	11502830	18.7593	NA	NA
chr11	11562336	11563086	NA	NA	-35.0427
chr11	12235712	12236462	29.3226	NA	NA
chr11	12241570	12242320	23.5425	27.931	NA
chr11	12269592	12270342	48.2639	NA	NA
chr11	12285603	12286353	24.5326	NA	NA
chr11	12294944	12295694	27.2859	NA	NA
chr11	12566248	12566998	28.3138	26.0195	NA
chr11	12723707	12724457	17.3116	16.6509	NA
chr11	147754	148504	NA	NA	75.6815
chr11	16511843	16512593	41.4375	41.2946	-42.8762
chr11	21636115	21636865	-28.1746	-16.8124	-16.8641
chr11	35192689	35193439	17.5027	NA	NA
chr11	724565	725315	28.771	19.0837	NA
chr12	18940192	18940942	NA	15.7337	NA
chr12	25206214	25206964	NA	16.4665	NA
chr12	27505376	27506126	17.1359	19.1001	NA
chr12	28607129	28607879	33.2654	15.528	17.9638
chr12	291311	292061	NA	NA	-23.2675
chr12	2919861	2920611	-15.8929	NA	NA
chr12	309611	310361	-16.2101	NA	NA
chr12	39177732	39178482	NA	31.2343	NA
chr12	49046026	49046776	15.7502	NA	NA
chr12	49845114	49845864	NA	15.6034	NA
chr13	12475478	12476228	NA	27.1065	NA
chr13	17751167	17751917	15.3897	29.0556	-19.4203
chr13	22616477	22617227	40.4099	48.0834	NA
chr13	23488114	23488864	-15.4521	NA	NA
chr13	24502411	24503161	21.889	NA	18.3709
chr13	25678664	25679414	19.9857	19.3721	NA
chr13	2941681	2942431	NA	NA	-29.067
chr13	39959476	39960226	NA	24.7766	NA
chr13	53051	53801	NA	NA	20.3538
chr14	1105737	1106487	27.7544	NA	NA
chr14	15229893	15230643	15.5689	NA	NA
chr14	23116247	23116997	28.0599	NA	18.5432
chr14	23299722	23300472	-17.01	NA	-15.4172
chr14	23459695	23460445	17.3194	24.8455	-28.6713
chr14	2509983	2510733	NA	21.5839	NA
chr14	25240405	25241155	29.2208	43.7046	-42.9434
chr14	29101903	29102653	-20.8696	23.5445	-48.163
chr14	2919375	2920125	-20.2424	NA	43.8009
chr14	29587774	29588524	NA	35.3815	NA
chr14	30810459	30811209	21.0506	NA	22.0395
chr14	31511948	31512698	34.8248	NA	NA
chr14	3374595	3375345	NA	NA	-16.1798
chr14	33819742	33820492	NA	NA	20.2749
chr14	39037178	39037928	NA	NA	-23.5947
chr14	48346047	48346797	28.8651	19.5721	NA
chr14	48494502	48495252	NA	37.6933	NA
chr14	51721830	51722580	27.6498	NA	NA
chr14	52360264	52361014	16.6667	NA	NA
chr14	667498	668248	NA	20.5207	38.3272
chr15	12960796	12961546	NA	17.2042	NA
chr15	15848277	15849027	NA	-20.9782	50.5026
chr15	24222273	24223023	NA	-22.2835	NA
chr15	26917469	26918219	NA	NA	-26.8435
chr15	27547841	27548591	21.5924	NA	NA
chr15	30340235	30340985	-26.0778	NA	-39.4986
chr15	33995340	33996090	NA	23.2465	NA
chr15	34568682	34569432	NA	NA	40.3704
chr15	36548880	36549630	NA	18.4516	-23.3627
chr15	36652596	36653346	NA	-19.3147	23.993
chr15	37058077	37058827	NA	NA	27.4463
chr15	3818827	3819577	NA	18.3153	-20.3916
chr15	38863817	38864567	-19.2727	NA	NA
chr15	45459946	45460696	NA	17.807	NA
chr16	1388745	1389495	NA	NA	-15.6816
chr16	29842728	29843478	18.7651	NA	NA
chr16	30749692	30750442	-26.5112	-31.4286	35.6923
chr16	31083694	31084444	17.0838	NA	NA
chr16	44486273	44487023	NA	NA	-15.2352
chr16	49404412	49405162	NA	NA	16.0326
chr16	7129209	7129959	25.122	NA	NA
chr17	15742164	15742914	39.2413	NA	33.9726
chr17	16026879	16027629	NA	NA	-21.8325
chr17	22589641	22590391	NA	-57.6923	49.5539
chr17	284339	285089	NA	53.6468	NA
chr17	30263868	30264618	NA	24.6126	-23.3911
chr17	30605095	30605845	NA	31.7418	-34.2032
chr17	30653565	30654315	35.6962	19.2466	23.3981
chr17	320977	321727	NA	NA	-15.1354
chr17	4346095	4346845	NA	NA	-25.6497
chr17	47669224	47669974	-15.2216	22.542	NA
chr17	50383971	50384721	-17.6228	NA	NA
chr17	50777637	50778387	-18.087	55.0526	-33.7708
chr17	53415405	53416155	NA	NA	-26.7413
chr17	6145726	6146476	18.803	15.6584	NA
chr17	6755301	6756051	54.8387	NA	NA
chr17	9801199	9801949	-16.4247	-25.3057	NA
chr17	9801568	9802318	NA	-29.0423	NA
chr18	10373733	10374483	NA	18.9285	NA
chr18	18481975	18482725	NA	35.2689	-30.508
chr18	23806208	23806958	NA	19.8611	NA
chr18	25688793	25689543	-35.5298	-18.9082	NA
chr18	28318130	28318880	22.9149	26.1375	NA
chr18	34804802	34805552	32.1889	NA	50.5512
chr18	35003991	35004741	NA	38.6164	-57.1682
chr18	38086449	38087199	NA	NA	-15.7782
chr18	39266172	39266922	39.7901	59.8579	NA
chr18	49621997	49622747	-26.4302	-17.4076	NA
chr18	737217	737967	20.1016	29.9116	-41.3057
chr19	19232812	19233562	-16.215	NA	NA
chr19	50239489	50240239	NA	-24.0647	31.2395
chr19	9772050	9772800	39.2136	24.7641	NA
chr2	24539524	24540274	NA	26.0202	NA
chr2	29827967	29828717	-16	NA	NA
chr2	37015421	37016171	19.445	30.2194	NA
chr2	37702532	37703282	NA	NA	-15.532
chr2	3921757	3922507	16.0369	21.0498	NA
chr2	39903476	39904226	-22.8568	NA	NA
chr2	42213121	42213871	NA	NA	29.195
chr2	47302841	47303591	NA	32.7325	NA
chr2	48420460	48421210	23.9262	NA	22.3948
chr2	49309176	49309926	NA	NA	22.1286
chr2	51313731	51314481	15.3782	NA	NA
chr2	54608670	54609420	23.44	27.4549	NA
chr2	58338636	58339386	27.828	NA	NA
chr20	2153034	2153784	NA	NA	-50.4571
chr20	2160524	2161274	NA	NA	-22.333
chr20	22444979	22445729	NA	27.0202	NA
chr20	2300442	2301192	16.2574	20.5248	NA
chr20	23413352	23414102	26.0929	NA	30.124
chr20	2890398	2891148	NA	NA	15.0943
chr20	32227278	32228028	NA	NA	-17.1695
chr20	46076008	46076758	21.6729	20.5106	NA
chr20	47157495	47158245	NA	16.3796	NA
chr20	54547963	54548713	NA	NA	-24.5775
chr20	7502041	7502791	31.8155	NA	17.8245
chr21	160281	161031	-63.082	-59.8214	NA
chr21	20845438	20846188	-30.7285	NA	NA
chr21	2680374	2681124	17.9424	22.0782	-25.1796
chr21	41932476	41933226	-20.6698	NA	-25.8611
chr21	43818806	43819556	NA	NA	-18.9227
chr21	761455	762205	NA	NA	27.1277
chr22	15714844	15715594	-25.4125	NA	NA
chr22	15927384	15928134	15.5985	NA	21.3194
chr22	1645212	1645962	NA	NA	-30.5556
chr22	16489844	16490594	57.9124	NA	67.6539
chr22	22076798	22077548	NA	23.6176	NA
chr22	372920	373670	33.1591	36.2052	-37.269
chr22	38617165	38617915	NA	-20.3861	NA
chr22	991171	991921	-31.9481	NA	-16.5306
chr23	19846624	19847374	19.0383	NA	NA
chr23	28934973	28935723	63.6417	-31.3803	22.4192
chr23	32171662	32172412	NA	17.7677	-19.9519
chr23	41168910	41169660	NA	48.6595	NA
chr23	43183759	43184509	28.6783	NA	21.8535
chr23	44399021	44399771	22.6506	NA	NA
chr23	569112	569862	17.0779	NA	24.7601
chr24	12642317	12643067	-17.7246	NA	NA
chr24	17687717	17688467	21.4121	NA	NA
chr24	19837695	19838445	NA	NA	-26.8182
chr24	22599218	22599968	NA	17.6122	NA
chr24	25677057	25677807	NA	20.8079	NA
chr24	31212228	31212978	22.9773	25.9688	NA
chr24	33401368	33402118	-41.9541	-29.4033	NA
chr24	37835754	37836504	NA	22.0329	50.9089
chr24	41589348	41590098	NA	NA	-17.3513
chr24	42397	43147	24.4596	28.5128	-17.8106
chr24	42547984	42548734	-25.2904	NA	NA
chr25	20490593	20491343	NA	21.9396	NA
chr25	23612254	23613004	NA	NA	17.1092
chr25	27761890	27762640	NA	47.4063	-45.9373
chr25	36122627	36123377	NA	NA	18.0333
chr25	36752277	36753027	-18.169	NA	-24.8028
chr25	38153835	38154585	18.1717	23.6417	NA
chr25	6659541	6660291	15.2313	-19.2739	31.8621
chr3	1145666	1146416	21.8337	NA	NA
chr3	18954401	18955151	19.1784	15.6256	NA
chr3	37818550	37819300	55.5519	58.3506	NA
chr3	39621474	39622224	NA	19.9146	-28.9526
chr3	5621094	5621844	NA	NA	-22.0746
chr3	6825159	6825909	NA	NA	21.6827
chr4	10375339	10376089	-16.646	NA	NA
chr4	11676747	11677497	NA	-19.1965	NA
chr4	13243759	13244509	NA	NA	20.6499
chr4	13464364	13465114	-25.2252	NA	NA
chr4	15862102	15862852	NA	NA	-30.501
chr4	33798786	33799536	NA	NA	-18.7804
chr4	39447828	39448578	16.5671	NA	NA
chr4	58666827	58667577	NA	NA	-52.5655
chr4	59851972	59852722	NA	NA	22.0423
chr4	61419550	61420300	NA	NA	15.9969
chr4	6303102	6303852	NA	15.3727	NA
chr5	21895129	21895879	25.7959	16.4718	NA
chr5	27288905	27289655	NA	15.8085	NA
chr5	29133024	29133774	27.131	NA	NA
chr5	29903704	29904454	43.9307	NA	NA
chr5	32353742	32354492	35.0505	25.0541	NA
chr5	34904056	34904806	NA	17.1436	NA
chr5	37119673	37120423	NA	30.3636	-31.0706
chr5	37572841	37573591	NA	-16.3798	NA
chr5	38105136	38105886	-29.463	NA	-56.8314
chr5	3902496	3903246	19.2181	NA	NA
chr5	43678260	43679010	NA	23.7871	-36.5847
chr5	43941298	43942048	38.505	NA	58.8419
chr5	45809056	45809806	NA	NA	-25.7481
chr5	58989971	58990721	47.6628	NA	NA
chr5	58990267	58991017	47.6628	NA	NA
chr5	68978712	68979462	26.2744	NA	NA
chr5	72977451	72978201	NA	47.681	NA
chr5	75259321	75260071	-16.2446	NA	NA
chr5	9609748	9610498	17.6577	NA	NA
chr5	9918552	9919302	NA	17.7461	NA
chr6	24929314	24930064	NA	18.8016	NA
chr6	37351292	37352042	22.0191	NA	40.2354
chr6	38826522	38827272	-69.8436	NA	-48.3141
chr6	46969	47719	17.0612	NA	NA
chr6	4767324	4768074	NA	15.6909	-16.6591
chr6	49018802	49019552	-43.2467	NA	NA
chr7	14245539	14246289	NA	25.4277	NA
chr7	31423050	31423800	NA	NA	-46.2854
chr7	37793737	37794487	NA	NA	-48.9478
chr7	51904966	51905716	NA	47.899	-45.9551
chr7	52337913	52338663	17.6866	NA	NA
chr7	6030407	6031157	25.5699	NA	35.8124
chr7	64100716	64101466	-16.4991	19.3215	-39.1518
chr7	6749867	6750617	NA	NA	29.0192
chr7	68666173	68666923	17.004	NA	19.8232
chr7	76818546	76819296	21.9308	NA	NA
chr7	76825474	76826224	NA	NA	19.4133
chr8	11975437	11976187	NA	19.2168	NA
chr8	17597592	17598342	23.3302	NA	NA
chr8	19194187	19194937	NA	-23.2452	NA
chr8	21025840	21026590	17.6871	42.7698	NA
chr8	22884283	22885033	-22.9418	NA	NA
chr8	27770959	27771709	NA	NA	-16.4397
chr8	37378707	37379457	-20.2907	NA	NA
chr8	44664385	44665135	24.4028	NA	21.4434
chr8	498654	499404	NA	41.4174	-37.5585
chr8	50056265	50057015	-25.6139	NA	NA
chr8	54742145	54742895	-19.0744	NA	-18.2117
chr8	56172370	56173120	NA	-17.2267	NA
chr8	7927853	7928603	30.5028	29.6401	NA
chr9	14384628	14385378	16.4612	NA	NA
chr9	19985841	19986591	NA	29.3109	NA
chr9	22755578	22756328	-15.4667	NA	NA
chr9	28901325	28902075	NA	35.1504	-42.3529
chr9	32779914	32780664	NA	15.7036	NA
chr9	45496795	45497545	-76.8121	NA	-68.421
chr9	52824177	52824927	NA	NA	18.8221
chr9	7580342	7581092	NA	NA	-53.6048
