# Supplementary material for: Depletion of tet2 results in age-dependent changes in DNA methylation and gene expression in a zebrafish model of myelodysplastic syndrome
Source: Front Hematol. Author manuscript; Available in PMC 2023 Nov 7. (PMC10629367; doi:10.3389/frhem.2023.1235170)
Supplement: Supplementary Table 6 [file NIHMS1938866-supplement-Supplementary_Table_6.xlsx]

## Sheet: SupplementaryTable6
Supplementary Table 6: List of all the promoter analyzed for differential methylation analysis in 15-month-old tet2 wt compared to 15-month-old tet2 mut
chr	start	end	strand	pvalue	qvalue	methylation difference	methylation Group ( Hyper : Hypermethylated ; Hypo : Hypomethylated ; NS : Not significant	Gene id(Zv9)	Gene Symbol(Zv9)	HumanGene	gene_biotype
chr1	65987	66737	-	0.718543	0.865942	-0.0527516	NS	ENSDARG00000029936	grtp1a	GRTP1	protein_coding
chr1	92796	93546	+	0.901608	0.996817	-0.144428	NS	ENSDARG00000075108	tmco3	TMCO3	protein_coding
chr1	212636	213386	-	0.0132175	0.0546367	-0.65834	NS	ENSDARG00000007804	gas6	GAS6	protein_coding
chr1	293148	293898	+	0.951363	1	0.00275758	NS	ENSDARG00000078751	TPP2	TPP2	protein_coding
chr1	368422	369172	+	0.021308	0.0778367	-0.259965	NS	ENSDARG00000011299	blzf1	BLZF1	protein_coding
chr1	368477	369227	-	0.021308	0.0778367	-0.259965	NS	ENSDARG00000023678	ercc5	ERCC5	protein_coding
chr1	565649	566399	+	0.584918	0.753613	0.666638	NS	ENSDARG00000090704	ildr1a	ILDR1	protein_coding
chr1	578746	579496	-	0.0953594	0.229506	-0.127226	NS	ENSDARG00000040546	C1H11orf73	C11orf73	protein_coding
chr1	603750	604500	-	0.83998	0.952505	-0.0211558	NS	ENSDARG00000027857	cep97	CEP97	protein_coding
chr1	603853	604603	+	0.774328	0.909247	-0.0314266	NS	ENSDARG00000015490	rpl24	RPL24	protein_coding
chr1	705741	706491	-	0.517123	0.692449	1.44479	NS	ENSDARG00000079732	SON	SON	protein_coding
chr1	1015330	1016080	-	0.937846	1	-0.113642	NS	ENSDARG00000051855	gart	GART	protein_coding
chr1	1092675	1093425	-	0.0117371	0.0497019	-1.82011	NS	ENSDARG00000087646	#N/A	RUNX1	protein_coding
chr1	1468426	1469176	+	0.18583	0.359144	3.29678	NS	ENSDARG00000002791	atp1a1	ATP1A3	protein_coding
chr1	2090540	2091290	-	0.150285	0.310163	10.2073	NS	ENSDARG00000095179	si:ch211-235f1.3	#N/A	protein_coding
chr1	2806065	2806815	+	0.908941	0.999923	-0.420579	NS	ENSDARG00000082292	dre-mir-20a	#N/A	miRNA
chr1	2806250	2807000	+	0.873166	0.975921	0.555283	NS	ENSDARG00000081789	dre-mir-19b	#N/A	miRNA
chr1	2806369	2807119	+	0.873166	0.975921	0.555283	NS	ENSDARG00000083147	dre-mir-92a-1	#N/A	miRNA
chr1	4170521	4171271	+	0.70203	0.851962	0.0438458	NS	ENSDARG00000078308	spry2	SPRY2	protein_coding
chr1	4948910	4949660	-	0.161126	0.325104	0.469649	NS	ENSDARG00000092671	si:ch1073-345a8.1	#N/A	processed_transcript
chr1	5053109	5053859	+	1	1	0	NS	ENSDARG00000063270	fam134a	FAM134A	protein_coding
chr1	6753981	6754731	-	0.35825	0.535373	0.366275	NS	ENSDARG00000015073	eng1b	EN1	protein_coding
chr1	7167243	7167993	-	0.679719	0.834533	0.0283879	NS	ENSDARG00000062929	FAM83G (1 of 2)	FAM83G	protein_coding
chr1	7504345	7505095	-	0.000232653	0.00218077	1.19353	NS	ENSDARG00000025034	SYNGR3 (2 of 2)	SYNGR3	protein_coding
chr1	7610282	7611032	+	0.000504717	0.00415117	1.59962	NS	ENSDARG00000015803	smcr8b	SMCR8	protein_coding
chr1	7722525	7723275	-	0.197763	0.375297	-0.110742	NS	ENSDARG00000007443	fbxl18	FBXL18	protein_coding
chr1	7738105	7738855	+	0.860663	0.96655	0.0164804	NS	ENSDARG00000037747	FSCN1 (2 of 2)	FSCN1	protein_coding
chr1	7769780	7770530	+	0.634667	0.794582	-0.0573189	NS	ENSDARG00000012458	zgc:77849	C16orf72	protein_coding
chr1	8053547	8054297	-	2.07936e-05	0.00024834	6.10415	NS	ENSDARG00000093438	si:ch73-191k20.4	#N/A	processed_transcript
chr1	8056249	8056999	-	0.00443538	0.0235903	6.30312	NS	ENSDARG00000094206	si:ch73-191k20.3	#N/A	protein_coding
chr1	8180215	8180965	-	0.00153825	0.0100757	3.12099	NS	ENSDARG00000092972	si:ch211-14k19.8	#N/A	protein_coding
chr1	8199049	8199799	-	0.453512	0.633306	-0.0908226	NS	ENSDARG00000058463	ndufab1a	NDUFAB1	protein_coding
chr1	8220542	8221292	+	0.161818	0.326249	1.1133	NS	ENSDARG00000058464	zgc:152698	#N/A	protein_coding
chr1	8353430	8354180	+	1.56312e-07	2.84716e-06	8.68976	NS	ENSDARG00000092791	si:ch211-57e21.4	#N/A	processed_transcript
chr1	8353621	8354371	-	1.56312e-07	2.84716e-06	8.68976	NS	ENSDARG00000063169	#N/A	UBN1	protein_coding
chr1	8365687	8366437	+	0.132428	0.28355	-1.32981	NS	ENSDARG00000037760	uncx4.1	UNCX	protein_coding
chr1	8561798	8562548	-	0.23001	0.413852	-0.21645	NS	ENSDARG00000017834	micall2b	MICALL2	protein_coding
chr1	8728280	8729030	-	1.03705e-22	6.46372e-21	18.4682	Hyper	ENSDARG00000057612	ugt5b4	#N/A	protein_coding
chr1	8728309	8729059	-	1.03705e-22	6.46372e-21	18.4682	Hyper	ENSDARG00000091916	ugt5b2	#N/A	protein_coding
chr1	8728309	8729059	-	1.03705e-22	6.46372e-21	18.4682	Hyper	ENSDARG00000094549	ugt5b3	#N/A	protein_coding
chr1	9539323	9540073	+	0.0293915	0.09919	3.59293	NS	ENSDARG00000084766	5S_rRNA	#N/A	rRNA
chr1	9649233	9649983	-	0.754775	0.896067	0.154187	NS	ENSDARG00000070512	tnrc5	CNPY3	protein_coding
chr1	9895814	9896564	+	0.883412	0.982691	-0.0882926	NS	ENSDARG00000076833	atp1b1b	ATP1B1	protein_coding
chr1	10870914	10871664	+	0.325914	0.508238	2.59155	NS	ENSDARG00000074213	eif3bb	EIF3B	protein_coding
chr1	10917010	10917760	+	0.0334907	0.109235	3.7317	NS	ENSDARG00000077198	si:dkey-26i13.10	CHST12	protein_coding
chr1	11422339	11423089	-	0.286503	0.471672	0.614319	NS	ENSDARG00000008637	MTTP	MTTP	protein_coding
chr1	11527349	11528099	+	0.229205	0.413167	4.92462	NS	ENSDARG00000078318	tmod1	TMOD1	protein_coding
chr1	11574452	11575202	-	0.0197648	0.0743089	2.57577	NS	ENSDARG00000018997	cplx2l	CPLX1	protein_coding
chr1	11631492	11632242	+	0.156003	0.318211	-0.0933707	NS	ENSDARG00000045620	nans	NANS	protein_coding
chr1	12913787	12914537	+	0.000259601	0.0023971	0.906709	NS	ENSDARG00000009026	ANK2 (1 of 2)	ANK2	protein_coding
chr1	13227701	13228451	+	0.000987311	0.0071477	-1.18382	NS	ENSDARG00000056742	crmp1	CRMP1	protein_coding
chr1	13267064	13267814	+	0.0309704	0.102865	-0.691244	NS	ENSDARG00000070431	fip1l1b	FIP1L1	protein_coding
chr1	13290343	13291093	+	1	1	0	NS	ENSDARG00000022690	chic2	CHIC2	protein_coding
chr1	13865040	13865790	+	0.0488985	0.142169	-1.34973	NS	ENSDARG00000078898	pcdh7a	PCDH1	protein_coding
chr1	15510078	15510828	+	0.859572	0.965868	-0.259162	NS	ENSDARG00000084051	5S_rRNA	#N/A	rRNA
chr1	16334787	16335537	+	0.513852	0.689688	-0.296815	NS	ENSDARG00000056400	helt	HELT	protein_coding
chr1	16416214	16416964	-	0.30015	0.484933	-0.756797	NS	ENSDARG00000042937	si:ch211-197n1.2	EFCAB6	protein_coding
chr1	16416432	16417182	-	0.30015	0.484933	-0.756797	NS	ENSDARG00000092600	si:dkey-256e7.5	#N/A	protein_coding
chr1	16418140	16418890	+	1.27776e-12	4.39395e-11	-26.9546	Hypo	ENSDARG00000027355	slc25a4	SLC25A4	protein_coding
chr1	17356458	17357208	-	0.407214	0.587698	0.0704183	NS	ENSDARG00000015495	klf3	KLF3	protein_coding
chr1	17821352	17822102	-	0.212997	0.395727	0.738309	NS	ENSDARG00000075330	phox2ba	PHOX2B	protein_coding
chr1	17979007	17979757	-	0.491427	0.668361	0.252471	NS	ENSDARG00000019945	ptprdb	PTPRD	protein_coding
chr1	18044636	18045386	+	0.0978345	0.23341	2.45121	NS	ENSDARG00000086957	si:dkeyp-118a3.2	#N/A	processed_transcript
chr1	18256623	18257373	+	0.000792784	0.00594439	6.93833	NS	ENSDARG00000070321	CLRN2	CLRN2	protein_coding
chr1	18340637	18341387	-	0.536436	0.709267	0.351363	NS	ENSDARG00000061952	#N/A	KIAA0368	protein_coding
chr1	18390940	18391690	+	0.180791	0.352308	0.575515	NS	ENSDARG00000037484	tmem192	TMEM192	protein_coding
chr1	18436115	18436865	-	0.000661908	0.00514689	-10.1462	NS	ENSDARG00000095388	si:ch211-42i9.5	#N/A	processed_transcript
chr1	18449903	18450653	+	0.688453	0.840656	-0.526024	NS	ENSDARG00000037487	march1	1-Mar	protein_coding
chr1	18586934	18587684	-	3.08188e-06	4.39058e-05	5.43439	NS	ENSDARG00000019986	grhprb	GRHPR	protein_coding
chr1	18812843	18813593	+	0.114008	0.25613	-0.606328	NS	ENSDARG00000061830	prss12	PRSS12	protein_coding
chr1	19054031	19054781	-	0.0556753	0.156974	0.375839	NS	ENSDARG00000041776	ndst3	NDST4	protein_coding
chr1	19374457	19375207	+	0.00464853	0.0244009	-3.35842	NS	ENSDARG00000093816	si:ch211-142c4.1	#N/A	protein_coding
chr1	19374582	19375332	-	0.0116761	0.0494963	-2.82248	NS	ENSDARG00000037455	UGT8	UGT8	protein_coding
chr1	19415994	19416744	+	0.353417	0.531932	1.72103	NS	ENSDARG00000070266	spock3	SPOCK3	protein_coding
chr1	20091532	20092282	+	1	1	0	NS	ENSDARG00000037410	med28	MED28	protein_coding
chr1	20123737	20124487	-	0.594259	0.760019	-3.1814	NS	ENSDARG00000088676	CT573191.1	#N/A	miRNA
chr1	20265984	20266734	-	0.603073	0.767567	0.220387	NS	ENSDARG00000052782	glrba	GLRB	protein_coding
chr1	20548492	20549242	-	0.33026	0.511019	-0.162978	NS	ENSDARG00000055443	zcchc7	ZCCHC7	protein_coding
chr1	21425618	21426368	-	0.0610116	0.167845	1.66602	NS	ENSDARG00000026871	uchl1	UCHL1	protein_coding
chr1	21530739	21531489	-	0.0038356	0.0211621	-1.7165	NS	ENSDARG00000034007	prom1b	PROM1	protein_coding
chr1	21608418	21609168	-	0.228277	0.412568	0.224821	NS	ENSDARG00000034896	ldb2b	LDB2	protein_coding
chr1	22068347	22069097	-	0.0658255	0.176582	-0.877193	NS	ENSDARG00000019838	ugdh	UGDH	protein_coding
chr1	22081902	22082652	-	0.0912928	0.222189	-0.189394	NS	ENSDARG00000005799	C1H4orf34	SMIM14;C4orf34;AC006466.5	protein_coding
chr1	23124146	23124896	-	0.00102711	0.00736898	1.78568	NS	ENSDARG00000031108	LRBA	LRBA	protein_coding
chr1	23881221	23881971	-	0.0116541	0.0494963	-2.22313	NS	ENSDARG00000092173	si:ch211-208n2.2	#N/A	processed_transcript
chr1	23881380	23882130	-	0.0116541	0.0494963	-2.22313	NS	ENSDARG00000060994	fbxw7	FBXW7	protein_coding
chr1	24343471	24344221	-	0.0102891	0.0449542	-0.516788	NS	ENSDARG00000070055	arfip1	ARFIP1	protein_coding
chr1	24353033	24353783	-	0.0014724	0.00975701	1.10241	NS	ENSDARG00000070050	sfrp2	SFRP2	protein_coding
chr1	24505539	24506289	-	0.0409785	0.125658	1.36995	NS	ENSDARG00000037286	#N/A	DCHS1	protein_coding
chr1	24658548	24659298	+	0.0172264	0.0670374	-1.01156	NS	ENSDARG00000086790	gucy1b3	GUCY1B3	protein_coding
chr1	24981362	24982112	+	0.274295	0.459153	-0.113104	NS	ENSDARG00000037259	ndufb6	NDUFB6	protein_coding
chr1	25175291	25176041	-	0.119951	0.265676	3.17949	NS	ENSDARG00000077817	cxxc4	CXXC4	protein_coding
chr1	25517243	25517993	+	0.509472	0.685655	-0.735761	NS	ENSDARG00000079925	AL954695.2	#N/A	protein_coding
chr1	25540160	25540910	-	0.245144	0.430131	2.16295	NS	ENSDARG00000053731	AL954695.1	#N/A	protein_coding
chr1	25668499	25669249	-	0.11103	0.251648	-1.49586	NS	ENSDARG00000079266	foxe1	FOXE3;FOXE1	protein_coding
chr1	25989637	25990387	+	0.000605182	0.00478982	-0.506265	NS	ENSDARG00000069989	bnc2	BNC2	protein_coding
chr1	28026991	28027741	+	0.605076	0.76813	4.37002	NS	ENSDARG00000053502	cryaa	CRYAA	protein_coding
chr1	28071091	28071841	+	0.25486	0.438773	-0.140449	NS	ENSDARG00000037100	ankrd10a	ANKRD10	protein_coding
chr1	28108259	28109009	+	0.0252595	0.0880001	4.0741	NS	ENSDARG00000069804	si:ch211-198k9.6	RBBP6	protein_coding
chr1	28742880	28743630	+	1	1	0	NS	ENSDARG00000003866	tm9sf2	TM9SF2	protein_coding
chr1	29353778	29354528	-	9.44079e-05	0.000960697	0.531576	NS	ENSDARG00000091513	C1H3orf70 (1 of 2)	C3orf70	protein_coding
chr1	29817961	29818711	-	1	1	0	NS	ENSDARG00000060559	dis3	DIS3	protein_coding
chr1	30035464	30036214	-	0.0653527	0.175668	-1.14355	NS	ENSDARG00000017174	dlx2b	DLX2	protein_coding
chr1	30161133	30161883	-	0.380047	0.557765	-0.380814	NS	ENSDARG00000074575	si:ch211-269i23.2	PPP1R9A	protein_coding
chr1	30958878	30959628	-	0.0246635	0.0866526	6.59341	NS	ENSDARG00000078902	si:dkey-179o14.1	RIMS1	protein_coding
chr1	31317963	31318713	+	0.598222	0.763618	-0.135333	NS	ENSDARG00000053248	inab	INA	protein_coding
chr1	31396489	31397239	+	0.903179	0.996974	0.0530872	NS	ENSDARG00000012896	kal1a	KAL1	protein_coding
chr1	32080923	32081673	+	0.038526	0.12025	12.1377	NS	ENSDARG00000085065	5S_rRNA	#N/A	rRNA
chr1	33048723	33049473	+	0.500203	0.677294	0.177915	NS	ENSDARG00000079280	dhrsx	DHRSX	protein_coding
chr1	33601218	33601968	+	0.235212	0.419901	-0.338658	NS	ENSDARG00000022971	epha6	EPHA6	protein_coding
chr1	33742204	33742954	-	0.664035	0.820327	-0.432056	NS	ENSDARG00000085440	5S_rRNA	#N/A	rRNA
chr1	34345981	34346731	-	0.251341	0.435535	1.36876	NS	ENSDARG00000092693	tpt1	TPT1;RP1;83M4.2;RP11;30P6.3	protein_coding
chr1	35076412	35077162	+	6.02217e-08	1.1494e-06	-21.7221	Hypo	ENSDARG00000058255	KCTD15	KCTD15	protein_coding
chr1	36479569	36480319	+	0.805198	0.928841	0.0220267	NS	ENSDARG00000078326	arhgap10	ARHGAP10	protein_coding
chr1	36479762	36480512	-	0.805198	0.928841	0.0220267	NS	ENSDARG00000036755	prmt10	PRMT10	protein_coding
chr1	37213938	37214688	-	1.432e-20	8.16033e-19	-22.5177	Hypo	ENSDARG00000082897	5S_rRNA	#N/A	rRNA
chr1	39019688	39020438	+	0.0165304	0.0650937	3.67256	NS	ENSDARG00000095811	si:ch211-103d13.3	#N/A	processed_transcript
chr1	39971861	39972611	+	0.0964681	0.230617	-3.23216	NS	ENSDARG00000085080	5S_rRNA	#N/A	rRNA
chr1	40199684	40200434	+	0.127583	0.27707	-3.58341	NS	ENSDARG00000085746	5S_rRNA	#N/A	rRNA
chr1	40407829	40408579	-	1	1	0	NS	ENSDARG00000069700	cdk2ap2	CDK2AP2	protein_coding
chr1	40490021	40490771	+	0.181846	0.353572	-10.1307	NS	ENSDARG00000084980	5S_rRNA	#N/A	rRNA
chr1	40619184	40619934	-	0.108365	0.247859	-0.514447	NS	ENSDARG00000078251	TESK1 (2 of 2)	TESK1	protein_coding
chr1	40629294	40630044	+	1	1	0	NS	ENSDARG00000008457	faah2a	FAAH2	protein_coding
chr1	40954558	40955308	+	0.110295	0.250408	9.12819	NS	ENSDARG00000087333	scoca	SCOC	protein_coding
chr1	41005310	41006060	+	0.251571	0.435743	-0.112497	NS	ENSDARG00000030368	naa15b	NAA15	protein_coding
chr1	41295224	41295974	-	4.06753e-05	0.00045052	-1.66769	NS	ENSDARG00000095651	hmx1	HMX1	protein_coding
chr1	41650245	41650995	+	0.408371	0.588084	-2.8817	NS	ENSDARG00000085185	5S_rRNA	#N/A	rRNA
chr1	41754589	41755339	-	0.309119	0.489899	-0.133511	NS	ENSDARG00000052866	htt	HTT	protein_coding
chr1	41878662	41879412	+	1.1962e-08	2.52469e-07	6.6241	NS	ENSDARG00000078016	DTX4 (2 of 2)	DTX4	protein_coding
chr1	42607080	42607830	+	0.875368	0.976822	0.0440963	NS	ENSDARG00000024785	ctnna2	CTNNA2	protein_coding
chr1	42659670	42660420	-	0.0417771	0.127213	4.29426	NS	ENSDARG00000084202	5S_rRNA	#N/A	rRNA
chr1	43606497	43607247	+	8.94317e-05	0.000917077	-7.89173	NS	ENSDARG00000083846	5S_rRNA	#N/A	rRNA
chr1	44435724	44436474	+	0.344234	0.523184	0.108681	NS	ENSDARG00000089345	CU915778.2	#N/A	protein_coding
chr1	44946055	44946805	+	0.0203847	0.0752912	-1.93798	NS	ENSDARG00000052012	rtn4rl2a	RTN4RL2	protein_coding
chr1	45159239	45159989	-	0.308487	0.489655	0.0666099	NS	ENSDARG00000002840	si:dkey-28b4.8	ATP2A3	protein_coding
chr1	45269300	45270050	+	0.00996704	0.0437869	0.377484	NS	ENSDARG00000051986	ndufs8a	NDUFS8	protein_coding
chr1	45793335	45794085	+	0.837776	0.951934	-0.229749	NS	ENSDARG00000069632	emp1	EMP1	protein_coding
chr1	45812044	45812794	-	0.604009	0.767567	0.109963	NS	ENSDARG00000025518	F8A2	F8A3	protein_coding
chr1	46104148	46104898	-	0.418871	0.599096	0.49384	NS	ENSDARG00000030656	sept3	3-Sep	protein_coding
chr1	46141880	46142630	+	0.368307	0.546405	-0.0425894	NS	ENSDARG00000002285	mcoln1	MCOLN1	protein_coding
chr1	46177412	46178162	+	1	1	0	NS	ENSDARG00000069595	TCOF1 (2 of 2)	#N/A	protein_coding
chr1	46390825	46391575	-	0.0958075	0.229811	0.185353	NS	ENSDARG00000010773	pnpla6	PNPLA6	protein_coding
chr1	46746720	46747470	+	1.73482e-05	0.000210981	3.97499	NS	ENSDARG00000095834	si:dkey-251i8.2	#N/A	processed_transcript
chr1	46897219	46897969	+	0.623109	0.784095	0.0605596	NS	ENSDARG00000095860	si:dkey-263l8.2	#N/A	processed_transcript
chr1	47203246	47203996	-	0.0017389	0.0111519	-0.341573	NS	ENSDARG00000052641	kpna3	KPNA3	protein_coding
chr1	47372100	47372850	-	0.408766	0.58844	-0.254677	NS	ENSDARG00000036549	agpat3	AGPAT3	protein_coding
chr1	47421408	47422158	-	0.775634	0.909275	-0.0912511	NS	ENSDARG00000036546	pdxkb	PDXK	protein_coding
chr1	47442507	47443257	+	0.772682	0.908141	2.04532	NS	ENSDARG00000036545	TMPRSS3 (3 of 3)	TMPRSS3	protein_coding
chr1	47610926	47611676	-	0.909777	1	-0.0129119	NS	ENSDARG00000036592	setd4	SETD4	protein_coding
chr1	47648397	47649147	-	0.947679	1	0.0545073	NS	ENSDARG00000069471	zgc:136614	HLA-G	protein_coding
chr1	47828251	47829001	+	0.0119859	0.0505946	-0.813953	NS	ENSDARG00000036687	bcl9	BCL9	protein_coding
chr1	48410702	48411452	+	0.00658379	0.0322242	4.163	NS	ENSDARG00000085355	5S_rRNA	#N/A	rRNA
chr1	48606136	48606886	+	0.713739	0.861816	0.0698435	NS	ENSDARG00000075865	SORCS3 (1 of 2)	SORCS3	protein_coding
chr1	49940791	49941541	-	0.147605	0.306186	-0.593807	NS	ENSDARG00000096003	USMG5	USMG5	protein_coding
chr1	49940916	49941666	+	0.147605	0.306186	-0.593807	NS	ENSDARG00000052480	pdcd11	PDCD11	protein_coding
chr1	50027310	50028060	-	0.48081	0.659542	-0.0724343	NS	ENSDARG00000092919	zp3c	#N/A	protein_coding
chr1	50036514	50037264	-	0.00637731	0.0314063	-1.65975	NS	ENSDARG00000074052	si:ch211-281g13.5	HERC3	protein_coding
chr1	50155021	50155771	-	0.32151	0.50393	-0.168634	NS	ENSDARG00000012574	slkb	SLK	protein_coding
chr1	50205802	50206552	+	0.071198	0.186602	1.14252	NS	ENSDARG00000094063	si:ch211-149l1.1	#N/A	lincRNA
chr1	50312401	50313151	-	6.40008e-09	1.40274e-07	12.1637	NS	ENSDARG00000095982	si:dkey-252l8.1	#N/A	pseudogene
chr1	50592023	50592773	+	0.0782009	0.200092	0.567555	NS	ENSDARG00000018721	npnt	NPNT	protein_coding
chr1	51120451	51121201	+	0.0383437	0.119965	0.601788	NS	ENSDARG00000075785	si:ch73-190m4.1	HERC3	protein_coding
chr1	52099704	52100454	-	0.0340811	0.110798	-0.154739	NS	ENSDARG00000069360	ppp3r1b	PPP3R2	protein_coding
chr1	52114856	52115606	-	0.0961497	0.230355	1.13921	NS	ENSDARG00000091683	cnrip1a	CNRIP1	protein_coding
chr1	52178393	52179143	-	0.119539	0.264912	2.68947	NS	ENSDARG00000074182	prokr1a	PROKR2	protein_coding
chr1	52320498	52321248	+	0.000567429	0.00456346	-5.54666	NS	ENSDARG00000036471	dand5	CER1	protein_coding
chr1	52622851	52623601	-	0.163811	0.328692	-2.69906	NS	ENSDARG00000020001	rad23aa	RAD23A	protein_coding
chr1	52941527	52942277	-	0.447783	0.628504	-2.80132	NS	ENSDARG00000079345	si:ch211-217k17.10	#N/A	protein_coding
chr1	53239451	53240201	+	0.000839534	0.0062112	3.89907	NS	ENSDARG00000086315	CABZ01021532.1	#N/A	protein_coding
chr1	53287630	53288380	+	0.230911	0.414342	0.162338	NS	ENSDARG00000052348	smarca5	SMARCA5	protein_coding
chr1	53775052	53775802	+	0.000448663	0.00376783	1.81696	NS	ENSDARG00000024827	rnf150a	RNF150	protein_coding
chr1	54325034	54325784	-	0.00318891	0.0182243	-7.0636	NS	ENSDARG00000085110	5S_rRNA	#N/A	rRNA
chr1	54473346	54474096	-	3.51732e-41	8.76912e-39	19.774	Hyper	ENSDARG00000012341	capn9	CAPN9	protein_coding
chr1	54485364	54486114	+	0.602803	0.767502	-0.21978	NS	ENSDARG00000010078	nup133	NUP133	protein_coding
chr1	54512188	54512938	+	3.38751e-05	0.000384979	-3.58828	NS	ENSDARG00000036371	acta1a	ACTA1	protein_coding
chr1	55012185	55012935	+	2.27199e-06	3.39994e-05	8.68498	NS	ENSDARG00000088096	CABZ01043829.1	#N/A	protein_coding
chr1	55161137	55161887	-	0.996022	1	-0.00128909	NS	ENSDARG00000028899	TEKT4	AL354822.1;TEKT4	protein_coding
chr1	55257773	55258523	-	0.700817	0.851007	-0.109032	NS	ENSDARG00000014068	pgam1b	PGAM1	protein_coding
chr1	55447805	55448555	+	0.76486	0.902954	0.0643578	NS	ENSDARG00000036295	golga7ba	GOLGA7B	protein_coding
chr1	55536213	55536963	-	4.69167e-06	6.45347e-05	0.497161	NS	ENSDARG00000005690	AL929150.1	SLC25A23	protein_coding
chr1	55619625	55620375	+	0.00151721	0.0100036	-0.189954	NS	ENSDARG00000059060	lgalsla	LGALSL	protein_coding
chr1	55667293	55668043	+	0.00465824	0.0244175	4.94587	NS	ENSDARG00000084383	5S_rRNA	#N/A	rRNA
chr1	55670267	55671017	-	0.212136	0.394926	-0.337484	NS	ENSDARG00000052263	si:ch73-131e21.5	RAB1B	protein_coding
chr1	55787801	55788551	-	1.27044e-05	0.000161911	1.4855	NS	ENSDARG00000068255	nanos3	NANOS3	protein_coding
chr1	56379408	56380158	-	0.909431	0.999923	-0.00764534	NS	ENSDARG00000079062	samd1b	SAMD1	protein_coding
chr1	56465529	56466279	+	0.78056	0.912022	0.0512725	NS	ENSDARG00000016809	prkacab	PRKACA	protein_coding
chr1	56638720	56639470	-	0.00335406	0.0189509	-12.6674	NS	ENSDARG00000086938	CABZ01036821.1	C4B	protein_coding
chr1	56726687	56727437	+	0.75165	0.893957	-0.248244	NS	ENSDARG00000068182	crb3b	#N/A	protein_coding
chr1	56764587	56765337	+	0.0267875	0.0921167	2.93605	NS	ENSDARG00000081157	CU280887.1	#N/A	miRNA
chr1	56980722	56981472	-	1	1	0	NS	ENSDARG00000025074	CABZ01059390.1	SLC25A10	protein_coding
chr1	56992813	56993563	+	0.44748	0.628422	-2.94997	NS	ENSDARG00000063108	CABZ01059392.1	GIMAP4	protein_coding
chr1	57101881	57102631	-	0.117762	0.262611	-2.95001	NS	ENSDARG00000059786	CABZ01059408.1	#N/A	protein_coding
chr1	57737282	57738032	+	1.92614e-05	0.000232126	2.68801	NS	ENSDARG00000026383	BX908759.3	RASD2	protein_coding
chr1	59184215	59184965	-	0.389657	0.568939	-7.93548	NS	ENSDARG00000052086	zgc:174928	#N/A	protein_coding
chr1	59489443	59490193	+	0.165328	0.330558	-1.53347	NS	ENSDARG00000090020	CABZ01084613.2	#N/A	protein_coding
chr1	59915257	59916007	-	0.690521	0.842351	0.386614	NS	ENSDARG00000069046	#N/A	KRT40	protein_coding
chr1	59926449	59927199	-	0.98803	1	-0.0404845	NS	ENSDARG00000091359	CAMSAP3 (2 of 2)	CAMSAP3	protein_coding
chr1	59961520	59962270	-	0.621026	0.782462	0.270614	NS	ENSDARG00000042561	lpar2b	LPAR2	protein_coding
chr1	59980101	59980851	+	7.41979e-05	0.000776838	9.49538	NS	ENSDARG00000090586	SP6	SP6	protein_coding
chr1	60022267	60023017	-	0.238675	0.423333	-1.90409	NS	ENSDARG00000044671	WFIKKN1	WFIKKN2	protein_coding
chr1	60031124	60031874	+	0.0143485	0.0579413	-14.8649	NS	ENSDARG00000052134	zgc:111991	ERI2	protein_coding
chr1	60067755	60068505	-	0.218581	0.403092	-0.0994887	NS	ENSDARG00000043471	EARS2	EARS2	protein_coding
chr1	60269231	60269981	+	0.682828	0.836548	-0.115142	NS	ENSDARG00000013695	rdh8b	RDH8	protein_coding
chr1	60288776	60289526	-	0.226517	0.41053	-0.0359195	NS	ENSDARG00000076938	TXNDC11	TXNDC11	protein_coding
chr1	60304960	60305710	+	0.442698	0.62334	-2.2089	NS	ENSDARG00000007015	olfm2b	OLFM2	protein_coding
chr1	60314309	60315059	+	0.490027	0.666982	3.86367	NS	ENSDARG00000042558	FP312971.1	FAM125A	protein_coding
chr2	31832	32582	-	0.00213831	0.0131835	-2.6178	NS	ENSDARG00000087773	TNS3 (1 of 2)	TNS3	protein_coding
chr2	53308	54058	-	0.808749	0.931054	-0.355069	NS	ENSDARG00000045403	CABZ01090951.1	#N/A	protein_coding
chr2	91285	92035	-	0.0022588	0.0137773	-2.84271	NS	ENSDARG00000040045	cldn1	CLDN1	protein_coding
chr2	170270	171020	-	0.00437432	0.0233801	-5.23113	NS	ENSDARG00000038666	igfbp1b	IGFBP1	protein_coding
chr2	245982	246732	-	0.128714	0.277761	-1.21031	NS	ENSDARG00000015482	zgc:171570	#N/A	protein_coding
chr2	318990	319740	+	2.50085e-09	5.97359e-08	-3.99576	NS	ENSDARG00000089940	CU928013.2	#N/A	protein_coding
chr2	426511	427261	+	0.0871842	0.214943	-1.27533	NS	ENSDARG00000091260	MYLK4 (1 of 2)	MYLK4	protein_coding
chr2	869889	870639	-	5.64966e-06	7.69163e-05	5.09325	NS	ENSDARG00000091481	foxc1a	FOXC1	protein_coding
chr2	897268	898018	-	0.769373	0.906165	0.124419	NS	ENSDARG00000017195	foxf2a	FOXF2	protein_coding
chr2	1747179	1747929	+	0.780186	0.912022	0.0440783	NS	ENSDARG00000077130	BCL10	BCL10	protein_coding
chr2	1791549	1792299	+	0.551896	0.722281	0.612296	NS	ENSDARG00000039521	ssx2ip	SSX2IP	protein_coding
chr2	1970155	1970905	+	0.0264167	0.091216	0.821918	NS	ENSDARG00000022303	hig1	HIGD1A	protein_coding
chr2	2427546	2428296	+	0.00178098	0.0113851	2.13096	NS	ENSDARG00000087364	FP102801.2	#N/A	protein_coding
chr2	2680630	2681380	+	0.0181365	0.069698	0.786368	NS	ENSDARG00000062377	CRHR2	CRHR2	protein_coding
chr2	3054667	3055417	+	0.00994814	0.0437521	-0.261346	NS	ENSDARG00000074995	eif2b5	EIF2B5	protein_coding
chr2	3408694	3409444	-	0.0394623	0.122144	-0.127877	NS	ENSDARG00000087421	SERBP1 (3 of 3)	SERBP1	protein_coding
chr2	3497199	3497949	+	0.732081	0.878278	0.188429	NS	ENSDARG00000094255	LRRC52 (2 of 2)	LRRC52;LRRC38	protein_coding
chr2	3579812	3580562	+	0.000453416	0.00379177	2.45347	NS	ENSDARG00000088271	ipp	IPP	protein_coding
chr2	3921757	3922507	+	0.769285	0.906165	-1.68958	NS	ENSDARG00000086314	CU633991.1	#N/A	protein_coding
chr2	3931657	3932407	-	0.538565	0.710429	1.30106	NS	ENSDARG00000053068	cyp8b1	CYP8B1	protein_coding
chr2	4026900	4027650	+	0.176756	0.347581	-0.367128	NS	ENSDARG00000019541	gpt2l	GPT	protein_coding
chr2	4089128	4089878	+	0.151161	0.311043	-0.918972	NS	ENSDARG00000036483	c1ql3b	C1QL3	protein_coding
chr2	4429454	4430204	-	1	1	0	NS	ENSDARG00000045297	phb2	PHB2	protein_coding
chr2	5205171	5205921	+	0.010693	0.0464643	-0.89971	NS	ENSDARG00000077690	mb21d2	MB21D2	protein_coding
chr2	5400250	5401000	-	0.537288	0.709354	-0.963298	NS	ENSDARG00000093357	NYAP2 (2 of 2)	NYAP2	protein_coding
chr2	5435777	5436527	+	0.19116	0.366428	-0.257732	NS	ENSDARG00000027986	slc35d1b	SLC35D1	protein_coding
chr2	5529774	5530524	+	0.000784066	0.00590121	1.30813	NS	ENSDARG00000056478	ACAP2 (2 of 2)	ACAP2	protein_coding
chr2	5707306	5708056	-	0.117777	0.262611	0.0536769	NS	ENSDARG00000022213	uck2b	UCK2	protein_coding
chr2	5904331	5905081	-	0.56186	0.732678	0.623518	NS	ENSDARG00000063223	arl14	ARL14	protein_coding
chr2	5934400	5935150	-	0.374102	0.552087	0.181386	NS	ENSDARG00000063218	ppm1la	PPM1L	protein_coding
chr2	6470431	6471181	-	0.0290333	0.0982307	6.98954	NS	ENSDARG00000085722	5S_rRNA	#N/A	rRNA
chr2	7495364	7496114	-	1	1	0	NS	ENSDARG00000037371	dcun1d1	DCUN1D1	protein_coding
chr2	7896290	7897040	+	0.266652	0.450835	-0.209909	NS	ENSDARG00000075007	CHST2 (2 of 2)	CHST2	protein_coding
chr2	8395516	8396266	-	0.135938	0.288895	0.406739	NS	ENSDARG00000058638	si:ch211-71m22.1	PLSCR1	protein_coding
chr2	8845726	8846476	+	1	1	0	NS	ENSDARG00000024479	pigk	PIGK	protein_coding
chr2	9273267	9274017	-	1	1	0	NS	ENSDARG00000058473	st6galnac3	ST6GALNAC3	protein_coding
chr2	9361012	9361762	+	0.0321363	0.105594	-4.80957	NS	ENSDARG00000038980	TXNDC12	TXNDC12	protein_coding
chr2	9484668	9485418	-	0.0930059	0.224985	0.130335	NS	ENSDARG00000058354	selt1a	SELT	protein_coding
chr2	9532478	9533228	-	0.0533651	0.15227	0.444813	NS	ENSDARG00000015707	dvl3	DVL3	protein_coding
chr2	9663926	9664676	+	0.308423	0.489655	-2.79106	NS	ENSDARG00000085775	5S_rRNA	#N/A	rRNA
chr2	9849967	9850717	-	0.0459738	0.135611	1.17195	NS	ENSDARG00000063018	FAM78B (2 of 2)	FAM78B	protein_coding
chr2	9886588	9887338	-	0.573681	0.743474	0.146884	NS	ENSDARG00000069295	bcl6ab	BCL6	protein_coding
chr2	10423236	10423986	-	0.265623	0.450306	-0.367647	NS	ENSDARG00000005590	mtf2	MTF2	protein_coding
chr2	10910204	10910954	-	0.23443	0.418971	0.787402	NS	ENSDARG00000016074	cryz	CRYZ	protein_coding
chr2	11122121	11122871	-	0.0887261	0.21807	-4.75141	NS	ENSDARG00000095190	si:dkey-189n19.4	#N/A	processed_transcript
chr2	11439536	11440286	-	1	1	0	NS	ENSDARG00000058114	impad1	IMPAD1	protein_coding
chr2	11558009	11558759	-	0.349296	0.527604	-4.03727	NS	ENSDARG00000093083	si:dkey-203o21.2	#N/A	processed_transcript
chr2	12033500	12034250	-	0.268273	0.452682	0.38246	NS	ENSDARG00000079665	GPR158 (2 of 2)	GPR158	protein_coding
chr2	12424250	12425000	-	0.330661	0.511401	-0.795418	NS	ENSDARG00000024744	dpp6b	DPP6	protein_coding
chr2	13353699	13354449	-	0.0993558	0.23577	-8.81996	NS	ENSDARG00000085037	5S_rRNA	#N/A	rRNA
chr2	15610227	15610977	+	0.165344	0.330558	-2.66618	NS	ENSDARG00000073713	ntng1b	NTNG1	protein_coding
chr2	16385773	16386523	-	0.972529	1	-0.00808258	NS	ENSDARG00000015790	atp1b3a	ATP1B3	protein_coding
chr2	16417094	16417844	+	0.128773	0.277761	0.576369	NS	ENSDARG00000091652	xrn1	XRN1	protein_coding
chr2	16472399	16473149	+	1	1	0	NS	ENSDARG00000062864	gk5	GK5	protein_coding
chr2	16574421	16575171	-	0.958618	1	0.00671033	NS	ENSDARG00000006200	EIF4G1 (1 of 3)	EIF4G1	protein_coding
chr2	17002572	17003322	+	0.00583747	0.0291435	0.797872	NS	ENSDARG00000079907	si:ch211-234e14.2	PTGER4	protein_coding
chr2	18836698	18837448	-	0.00618335	0.0305643	-1.31829	NS	ENSDARG00000057209	lppr5a	LPPR5	protein_coding
chr2	19618209	19618959	-	1	1	0	NS	ENSDARG00000086991	CU467620.1	PBX1	protein_coding
chr2	20368185	20368935	-	0.449615	0.629966	0.284098	NS	ENSDARG00000075487	si:ch211-267e7.3	ADAMTSL2	protein_coding
chr2	20763173	20763923	+	0.341622	0.52132	-0.200401	NS	ENSDARG00000039142	arpc5a	ARPC5	protein_coding
chr2	20885817	20886567	+	0.168675	0.335584	-0.107227	NS	ENSDARG00000063544	PIP4K2A (1 of 2)	PIP4K2A	protein_coding
chr2	21025766	21026516	+	0.125921	0.27463	0.292322	NS	ENSDARG00000028878	vipr1a	VIPR1	protein_coding
chr2	21147601	21148351	-	3.2518e-08	6.48572e-07	6.36445	NS	ENSDARG00000039051	hhatla	HHATL	protein_coding
chr2	21151742	21152492	+	1	1	0	NS	ENSDARG00000062116	ctdsplb	CTDSPL	protein_coding
chr2	21282552	21283302	+	0.0022772	0.0138681	-3.50295	NS	ENSDARG00000024759	inhbab	INHBA	protein_coding
chr2	21401570	21402320	+	0.00297895	0.0172468	-0.362976	NS	ENSDARG00000078986	MPLKIP	MPLKIP	protein_coding
chr2	21421516	21422266	-	1	1	0	NS	ENSDARG00000057184	C2H7orf25	C7orf25	protein_coding
chr2	21616720	21617470	-	0.091846	0.223126	-0.101907	NS	ENSDARG00000075211	chd7	CHD7	protein_coding
chr2	22145795	22146545	-	0.986571	1	0.0036609	NS	ENSDARG00000018478	agxtb	AGXT	protein_coding
chr2	22423241	22423991	-	0.790715	0.919581	0.0513292	NS	ENSDARG00000079352	sap130b	SAP130	protein_coding
chr2	22450777	22451527	-	0.334938	0.51506	0.167504	NS	ENSDARG00000031709	MLLT1 (2 of 2)	MLLT1	protein_coding
chr2	22538391	22539141	+	0.636432	0.796088	0.367707	NS	ENSDARG00000061908	mfsd12a	MFSD12	protein_coding
chr2	22680083	22680833	+	0.548163	0.718339	0.0577357	NS	ENSDARG00000006862	kifap3b	KIFAP3	protein_coding
chr2	23298124	23298874	+	0.563883	0.734835	0.0987591	NS	ENSDARG00000009793	crsp7	MED26	protein_coding
chr2	23326884	23327634	-	0.000606455	0.00479039	4.07458	NS	ENSDARG00000035859	angptl4	ANGPTL4	protein_coding
chr2	23401445	23402195	+	0.00259309	0.0154155	1.04329	NS	ENSDARG00000091306	si:rp71-39b20.3	KCNN2	protein_coding
chr2	24162033	24162783	-	0.305406	0.488538	-0.0852515	NS	ENSDARG00000034189	oxsr1a	OXSR1	protein_coding
chr2	24186798	24187548	+	0.0360549	0.115246	1.92308	NS	ENSDARG00000038985	cdyl	CDY1B;CDYL	protein_coding
chr2	24469904	24470654	+	0.254568	0.438459	-1.83795	NS	ENSDARG00000018060	pik3r2	PIK3R2	protein_coding
chr2	24539524	24540274	+	0.124094	0.271984	4.86078	NS	ENSDARG00000056367	mpv17l2	MPV17L2	protein_coding
chr2	24894444	24895194	+	0.523527	0.699848	0.0990987	NS	ENSDARG00000038909	msl2s	MSL2	protein_coding
chr2	25463328	25464078	+	1	1	0	NS	ENSDARG00000078179	fndc3ba	FNDC3B	protein_coding
chr2	25701302	25702052	-	0.381681	0.559546	0.331269	NS	ENSDARG00000056230	ghsra	#N/A	protein_coding
chr2	26208310	26209060	+	5.02608e-05	0.000542211	5.45586	NS	ENSDARG00000005364	grin3b	GRIN3B	protein_coding
chr2	26451297	26452047	+	0.224167	0.408124	-0.796068	NS	ENSDARG00000031372	efna2	EFNA2	protein_coding
chr2	26627346	26628096	+	0.059877	0.165179	-0.486224	NS	ENSDARG00000038905	hectd3	HECTD3	protein_coding
chr2	27638736	27639486	+	0.0350992	0.112821	0.138067	NS	ENSDARG00000055900	zswim5	ZSWIM5;ZSWIM6	protein_coding
chr2	28710108	28710858	+	0.542796	0.713812	1.10178	NS	ENSDARG00000078226	CDH12 (1 of 2)	CDH12	protein_coding
chr2	28963893	28964643	+	0.0629493	0.17152	0.53385	NS	ENSDARG00000061371	cdh18	CDH18	protein_coding
chr2	29199740	29200490	-	0.665672	0.82184	0.100919	NS	ENSDARG00000011166	cahz	CA13	protein_coding
chr2	29324446	29325196	+	0.466274	0.645598	-1.18875	NS	ENSDARG00000014280	dlgap1a	DLGAP1	protein_coding
chr2	29637735	29638485	-	0.034637	0.111786	-0.780743	NS	ENSDARG00000005606	paxip1	PAXIP1	protein_coding
chr2	29640009	29640759	+	0.243758	0.429281	-0.825178	NS	ENSDARG00000038869	htr5a	HTR5A	protein_coding
chr2	29709922	29710672	+	0.530487	0.704197	0.130728	NS	ENSDARG00000094896	RBM33	#N/A	protein_coding
chr2	29710368	29711118	-	0.530487	0.704197	0.130728	NS	ENSDARG00000003757	cnpy1	CNPY1;CNPY2	protein_coding
chr2	29859311	29860061	+	0.281813	0.467035	-0.773609	NS	ENSDARG00000038862	kcnb2	KCNB1	protein_coding
chr2	30408074	30408824	-	0.992234	1	0.00169701	NS	ENSDARG00000003779	ctnnd2b	CTNND2	protein_coding
chr2	30498834	30499584	-	1.64166e-08	3.35825e-07	5.28891	NS	ENSDARG00000038859	rgs20	RGS20	protein_coding
chr2	30674683	30675433	+	0.022536	0.0810557	1.25628	NS	ENSDARG00000061214	lipin2	LPIN2	protein_coding
chr2	31017841	31018591	-	0.442422	0.623171	-1.2291	NS	ENSDARG00000027740	adcyap1b	ADCYAP1	protein_coding
chr2	32070419	32071169	-	0.0108413	0.0470066	2.28338	NS	ENSDARG00000029463	ASAP1 (1 of 2)	ASAP1	protein_coding
chr2	32203455	32204205	-	1	1	0	NS	ENSDARG00000074435	TTC19	TTC19	protein_coding
chr2	32276170	32276920	-	0.246507	0.431309	0.221674	NS	ENSDARG00000038786	smarcd3a	SMARCD3	protein_coding
chr2	32998957	32999707	-	0.668617	0.824965	-0.574507	NS	ENSDARG00000093516	si:ch211-236l6.2	#N/A	processed_transcript
chr2	33393869	33394619	-	0.343627	0.522779	-1.04459	NS	ENSDARG00000077994	b4galt2	B4GALT2	protein_coding
chr2	34836960	34837710	+	0.00688486	0.0333702	0.267023	NS	ENSDARG00000079329	rfwd2	RFWD2	protein_coding
chr2	35574575	35575325	+	0.913775	1	0.00818967	NS	ENSDARG00000079725	dhx9	DHX9	protein_coding
chr2	35766600	35767350	+	0.0212478	0.0778367	0.147874	NS	ENSDARG00000060767	smg7	SMG7	protein_coding
chr2	36394338	36395088	-	0.753588	0.895195	0.0565612	NS	ENSDARG00000012140	ccnl1b	CCNL1	protein_coding
chr2	36473982	36474732	+	0.868013	0.972068	-0.416466	NS	ENSDARG00000083762	dre-mir-2198	#N/A	miRNA
chr2	36781249	36781999	-	0.655237	0.811469	-3.567	NS	ENSDARG00000009372	diras1b	DIRAS1	protein_coding
chr2	37015421	37016171	+	0.507619	0.684316	-2.65005	NS	ENSDARG00000038700	gpr160	GPR160	protein_coding
chr2	37121933	37122683	-	0.338787	0.519179	0.0735965	NS	ENSDARG00000021225	prkci	PRKCI	protein_coding
chr2	37129490	37130240	-	3.55484e-37	7.09013e-35	-14.2721	NS	ENSDARG00000094449	si:dkey-31b10.2	#N/A	processed_transcript
chr2	37575383	37576133	-	0.0701138	0.184854	-0.499376	NS	ENSDARG00000079134	mettl17	METTL17	protein_coding
chr2	37612558	37613308	-	0.00192494	0.0121497	0.479124	NS	ENSDARG00000023303	zgc:66427	#N/A	protein_coding
chr2	37612682	37613432	+	0.00338582	0.019092	1.16667	NS	ENSDARG00000026904	cbln13	#N/A	protein_coding
chr2	37702532	37703282	-	0.00363634	0.0202872	-17.3229	Hypo	ENSDARG00000023181	pcp4l1	PCP4L1	protein_coding
chr2	37973650	37974400	+	0.439422	0.620699	-0.0919517	NS	ENSDARG00000054304	homez	HOMEZ	protein_coding
chr2	37990282	37991032	-	0.424537	0.604597	0.504914	NS	ENSDARG00000054313	si:ch211-14a17.6	#N/A	protein_coding
chr2	38065275	38066025	-	1	1	0	NS	ENSDARG00000079605	prmt5	PRMT5	protein_coding
chr2	38075530	38076280	+	0.407576	0.58771	-0.126404	NS	ENSDARG00000075445	psmb5	PSMB5	protein_coding
chr2	39903476	39904226	-	8.67769e-06	0.000113493	34.4444	Hyper	ENSDARG00000087004	FP236331.1	#N/A	protein_coding
chr2	39984881	39985631	-	0.473951	0.653056	1.81224	NS	ENSDARG00000090873	si:ch211-122l24.4	#N/A	processed_transcript
chr2	40955092	40955842	-	0.0143499	0.0579413	0.41205	NS	ENSDARG00000054754	hs6st1a	HS6ST1	protein_coding
chr2	42027325	42028075	+	0.584067	0.752777	3.52941	NS	ENSDARG00000014209	ODF3L2 (1 of 2)	ODF3L2	protein_coding
chr2	42173298	42174048	+	0.0822175	0.206527	-0.41841	NS	ENSDARG00000060177	vcpip1	VCPIP1	protein_coding
chr2	42213121	42213871	+	9.99789e-27	1.13947e-24	30.7243	Hyper	ENSDARG00000093401	CRH (2 of 2)	CRH	protein_coding
chr2	42277540	42278290	+	0.298265	0.483061	-0.314917	NS	ENSDARG00000008191	si:ch211-39l18.5	MSANTD3-TMEFF1	protein_coding
chr2	42292210	42292960	+	0.502667	0.679477	-1.59495	NS	ENSDARG00000038658	MURC (2 of 2)	MURC	protein_coding
chr2	42360594	42361344	+	0.323618	0.506042	-4.99121	NS	ENSDARG00000093932	ftr04	#N/A	protein_coding
chr2	42593063	42593813	-	0.261856	0.446421	-0.121758	NS	ENSDARG00000030824	esyt2a	ESYT2	protein_coding
chr2	42805551	42806301	-	0.793061	0.920699	-0.0165068	NS	ENSDARG00000017004	myo10	MYO10	protein_coding
chr2	43251976	43252726	-	1	1	0	NS	ENSDARG00000074118	ftr15	TRIM16	protein_coding
chr2	43323177	43323927	-	0.262805	0.447239	2.40994	NS	ENSDARG00000084673	5S_rRNA	#N/A	rRNA
chr2	43757522	43758272	-	0.00215226	0.0132286	-4.73828	NS	ENSDARG00000088800	CABZ01071036.1	DUSP14	protein_coding
chr2	43800560	43801310	-	0.599593	0.764649	0.0529888	NS	ENSDARG00000074131	kif5ba	KIF5B;KIF5A	protein_coding
chr2	43810222	43810972	+	0.646924	0.803419	-0.0588547	NS	ENSDARG00000008548	arhgap12a	ARHGAP12	protein_coding
chr2	43912916	43913666	-	0.0255659	0.0886803	0.635324	NS	ENSDARG00000016788	zeb1a	ZEB1	protein_coding
chr2	44099777	44100527	-	0.103263	0.240324	-0.519461	NS	ENSDARG00000056998	kirrelb	KIRREL	protein_coding
chr2	44244614	44245364	-	0.354599	0.531964	0.558927	NS	ENSDARG00000057013	cadm3	CADM3	protein_coding
chr2	44459612	44460362	-	0.0176929	0.0684548	0.237718	NS	ENSDARG00000038615	TMEM55B (1 of 2)	TMEM55B	protein_coding
chr2	44487699	44488449	+	4.37013e-07	7.44976e-06	-8.88032	NS	ENSDARG00000040741	KCNAB1 (3 of 3)	KCNAB1	protein_coding
chr2	44807724	44808474	-	0.00235583	0.0142601	3.17936	NS	ENSDARG00000004880	acsm3	ACSM3	protein_coding
chr2	45215623	45216373	-	5.3899e-17	2.52945e-15	-2.85813	NS	ENSDARG00000076634	CAPN10	CAPN10	protein_coding
chr2	45346299	45347049	+	0.188678	0.363066	0.174444	NS	ENSDARG00000059965	CAMSAP2 (2 of 2)	CAMSAP2	protein_coding
chr2	45718785	45719535	-	0.0196056	0.0739892	0.691106	NS	ENSDARG00000053101	prpf38b	PRPF38B	protein_coding
chr2	47038802	47039552	+	0.251049	0.435216	-5.66265	NS	ENSDARG00000089899	5S_rRNA	#N/A	rRNA
chr2	47704225	47704975	+	0.534905	0.707942	0.237046	NS	ENSDARG00000038574	scg2b	SCG2	protein_coding
chr2	48017762	48018512	-	0.308276	0.489655	0.0839631	NS	ENSDARG00000076969	ftr22	#N/A	protein_coding
chr2	48071345	48072095	-	1	1	0	NS	ENSDARG00000038569	fzd8b	FZD5	protein_coding
chr2	48369515	48370265	-	0.283747	0.468512	-0.106584	NS	ENSDARG00000009735	gigfy2	GIGYF2	protein_coding
chr2	48420460	48421210	-	2.04987e-18	9.85172e-17	11.7491	NS	ENSDARG00000039650	itm2cb	ITM2C	protein_coding
chr2	49286220	49286970	-	0.359284	0.53597	-0.326339	NS	ENSDARG00000088323	zgc:123035	XKR6	protein_coding
chr2	49309176	49309926	-	0.280215	0.465512	5.42781	NS	ENSDARG00000084045	5S_rRNA	#N/A	rRNA
chr2	49601023	49601773	+	0.379848	0.55768	0.293888	NS	ENSDARG00000091433	FAM108A1 (2 of 2)	FAM108A1;FAM108A3P	protein_coding
chr2	50091916	50092666	+	0.135419	0.288408	-0.681301	NS	ENSDARG00000092810	stap2a	STAP2	protein_coding
chr2	50196841	50197591	-	0.715526	0.86335	-0.019046	NS	ENSDARG00000059866	CACTIN	CACTIN	protein_coding
chr2	51626568	51627318	+	5.55229e-06	7.58496e-05	12.4137	NS	ENSDARG00000086335	CABZ01040054.1	#N/A	protein_coding
chr2	51760436	51761186	-	3.04789e-11	9.07316e-10	-10.4205	NS	ENSDARG00000025122	abhd4	ABHD4	protein_coding
chr2	52320934	52321684	+	0.535089	0.707951	0.136347	NS	ENSDARG00000037345	THEM6 (1 of 2)	THEM6	protein_coding
chr2	52759938	52760688	-	0.484743	0.662747	-0.105692	NS	ENSDARG00000026185	ccdc94	CCDC94	protein_coding
chr2	52789128	52789878	+	0.109219	0.249136	2.20841	NS	ENSDARG00000093690	scn12aa	#N/A	protein_coding
chr2	53178064	53178814	-	0.0178912	0.0690882	0.260113	NS	ENSDARG00000053326	gna11b	GNA11	protein_coding
chr2	53376240	53376990	-	0.142217	0.298266	5.09126	NS	ENSDARG00000079556	C2CD4C (2 of 2)	C2CD4C	protein_coding
chr2	53543019	53543769	-	0.00791493	0.0370571	-1.09882	NS	ENSDARG00000078665	CELF5 (1 of 3)	CELF4	protein_coding
chr2	53782319	53783069	-	3.7551e-17	1.78323e-15	6.62011	NS	ENSDARG00000022739	CABZ01064155.1	RXFP3	protein_coding
chr2	54002541	54003291	+	0.0827158	0.207257	-1.78753	NS	ENSDARG00000086155	#N/A	CELF5	protein_coding
chr2	54130393	54131143	+	0.13563	0.288703	1.4263	NS	ENSDARG00000079988	CU694222.2	NIM1	protein_coding
chr2	54608670	54609420	-	8.80333e-23	6.46372e-21	8.7624	NS	ENSDARG00000079719	ABHD8 (1 of 2)	ABHD8	protein_coding
chr2	54979000	54979750	-	0.56792	0.737926	-1.22743	NS	ENSDARG00000043012	napg	NAPG	protein_coding
chr2	54979158	54979908	+	0.56792	0.737926	-1.22743	NS	ENSDARG00000089428	rab12	RAB12	protein_coding
chr2	55022080	55022830	+	0.00607203	0.030126	0.747576	NS	ENSDARG00000091408	#N/A	SOGA2	protein_coding
chr2	55414986	55415736	-	0.0666359	0.178277	0.143739	NS	ENSDARG00000078306	RNF126 (2 of 2)	RNF126	protein_coding
chr2	55839731	55840481	+	0.262693	0.447239	-0.0900901	NS	ENSDARG00000020103	calrl	CALR3;CALR	protein_coding
chr2	55993132	55993882	-	0.270311	0.454774	-0.136524	NS	ENSDARG00000067920	rab8a	RAB8A	protein_coding
chr2	56073938	56074688	-	0.000868709	0.00635986	4.32838	NS	ENSDARG00000040321	rx2	RAX2	protein_coding
chr2	56224603	56225353	+	8.55945e-05	0.000879991	-1.49903	NS	ENSDARG00000076904	loxl5b	LOX	protein_coding
chr2	56343899	56344649	-	0.0320942	0.105594	0.133452	NS	ENSDARG00000067850	jund	JUND	protein_coding
chr2	56352559	56353309	+	0.970869	1	0.00337355	NS	ENSDARG00000054666	pgpep1	PGPEP1	protein_coding
chr2	57118415	57119165	+	0.244755	0.430131	-10.1737	NS	ENSDARG00000087214	UNC13A (2 of 5)	UNC13A	protein_coding
chr2	57737388	57738138	+	3.21471e-11	9.49886e-10	30.3534	Hyper	ENSDARG00000061774	mbd3a	MBD3	protein_coding
chr2	58099051	58099801	-	0.818914	0.939216	0.172419	NS	ENSDARG00000067815	LINGO3 (1 of 2)	LINGO3;LINGO1	protein_coding
chr2	58338636	58339386	-	2.66526e-29	3.66611e-27	-43.1561	Hypo	ENSDARG00000069285	CR774186.1	#N/A	protein_coding
chr2	58622947	58623697	-	0.0105454	0.0459733	3.88109	NS	ENSDARG00000089815	5S_rRNA	#N/A	rRNA
chr2	58718762	58719512	-	0.0960339	0.230216	-0.576368	NS	ENSDARG00000038476	si:dkeyp-68b7.7	#N/A	protein_coding
chr2	58736639	58737389	-	0.0829274	0.207568	0.133779	NS	ENSDARG00000092766	si:dkeyp-68b7.6	#N/A	protein_coding
chr2	58908128	58908878	+	1	1	0	NS	ENSDARG00000087000	NCSTN	NCSTN	protein_coding
chr2	59037558	59038308	-	0.427506	0.607741	0.900751	NS	ENSDARG00000019917	epb41l3b	EPB41L3	protein_coding
chr2	59245938	59246688	+	1	1	0	NS	ENSDARG00000046048	vapal	VAPA	protein_coding
chr2	59397861	59398611	-	0.0452079	0.134277	5.79692	NS	ENSDARG00000089523	LRRC30 (2 of 2)	LRRC30	protein_coding
chr2	59494940	59495690	-	0.263471	0.44761	-0.062383	NS	ENSDARG00000042049	zgc:112425	RBM3;CIRBP;NA	protein_coding
chr2	59618946	59619696	+	0.123237	0.270999	-3.91759	NS	ENSDARG00000067817	PRKAB2	PRKAB2	protein_coding
chr2	59809652	59810402	+	0.0171536	0.066822	-2.6784	NS	ENSDARG00000086541	CABZ01100278.1	PTPRM	protein_coding
chr3	37499	38249	+	0.204534	0.384481	-0.363636	NS	ENSDARG00000088993	JMJD8	JMJD8	protein_coding
chr3	71629	72379	-	0.113351	0.255191	0.240727	NS	ENSDARG00000021293	amdhd2	AMDHD2	protein_coding
chr3	82757	83507	+	0.00116333	0.00812254	-0.481772	NS	ENSDARG00000059182	nog5	#N/A	protein_coding
chr3	861453	862203	-	0.293836	0.479	-0.21097	NS	ENSDARG00000075626	zgc:172090	GIMAP7	protein_coding
chr3	1156574	1157324	+	0.0268781	0.0922359	-0.323625	NS	ENSDARG00000030508	CCDC134 (2 of 2)	CCDC134	protein_coding
chr3	1936197	1936947	+	0.0193826	0.0734257	-1.77282	NS	ENSDARG00000090027	#N/A	#N/A	protein_coding
chr3	1962771	1963521	-	0.587912	0.755049	-0.0497209	NS	ENSDARG00000095826	C3H22orf32	C22orf32	protein_coding
chr3	1996596	1997346	+	1	1	0	NS	ENSDARG00000044852	wbp2	WBP2NL;WBP2	protein_coding
chr3	2003936	2004686	-	0.0637942	0.172877	-0.143747	NS	ENSDARG00000074266	C3H7orf55	C7orf55	protein_coding
chr3	2031733	2032483	-	0.0197232	0.0742703	-3.41125	NS	ENSDARG00000078348	TCF20	TCF20	protein_coding
chr3	2046124	2046874	-	0.98202	1	0.0150761	NS	ENSDARG00000095889	si:zfos-1697h8.2	#N/A	processed_transcript
chr3	2579619	2580369	-	0.30662	0.488538	0.168919	NS	ENSDARG00000036625	polr2f	POLR2F	protein_coding
chr3	3904956	3905706	-	0.333915	0.514306	0.058309	NS	ENSDARG00000079723	TNRC6B (2 of 3)	TNRC6B	protein_coding
chr3	4254722	4255472	-	0.000371489	0.00323385	-14.7629	NS	ENSDARG00000044937	si:ch211-163m16.6	#N/A	protein_coding
chr3	5260077	5260827	-	0.329975	0.510959	-0.739516	NS	ENSDARG00000059805	slc25a38a	SLC25A38	protein_coding
chr3	5621094	5621844	-	8.25041e-14	3.1048e-12	-28.2307	Hypo	ENSDARG00000079628	CU681842.2	UMOD	protein_coding
chr3	5825825	5826575	-	1	1	0	NS	ENSDARG00000001014	MYH9 (1 of 2)	MYH9;MYH10	protein_coding
chr3	5874729	5875479	-	0.000509046	0.00417816	0.421941	NS	ENSDARG00000034777	txn2	TXN2	protein_coding
chr3	6306824	6307574	-	0.180989	0.352522	-7.09719	NS	ENSDARG00000088795	TGFBR3L	ENG;TGFBR3;NA	protein_coding
chr3	6825159	6825909	-	7.96414e-25	8.36025e-23	17.6948	Hyper	ENSDARG00000038260	cygb1	CYGB	protein_coding
chr3	6891399	6892149	+	1	1	0	NS	ENSDARG00000058987	GGA3 (1 of 2)	GGA3	protein_coding
chr3	6965158	6965908	-	0.922761	1	-0.314117	NS	ENSDARG00000085274	5S_rRNA	#N/A	rRNA
chr3	6969460	6970210	+	2.09073e-11	6.31811e-10	0.816118	NS	ENSDARG00000029419	hn1b	HN1	protein_coding
chr3	7415941	7416691	-	0.587052	0.754674	-0.892141	NS	ENSDARG00000090740	CR548626.3	#N/A	protein_coding
chr3	8984116	8984866	-	0.116968	0.261246	-1.95559	NS	ENSDARG00000074310	rbfox3l	RBFOX3	protein_coding
chr3	9079049	9079799	-	0.0298119	0.100439	-3.98413	NS	ENSDARG00000088540	CABZ01064674.1	CDKL5	protein_coding
chr3	10826339	10827089	+	0.358616	0.535373	-1.00424	NS	ENSDARG00000087687	TMEM100 (1 of 2)	TMEM100	protein_coding
chr3	11538410	11539160	+	1	1	0	NS	ENSDARG00000088981	TMEM220	TMEM220	protein_coding
chr3	11800027	11800777	+	0.0512018	0.147469	-0.823045	NS	ENSDARG00000040387	mmd	MMD	protein_coding
chr3	12296186	12296936	+	0.328066	0.509752	0.474327	NS	ENSDARG00000058424	pdgfab	PDGFA	protein_coding
chr3	12375819	12376569	+	0.511379	0.687295	-1.339	NS	ENSDARG00000077868	BTBD17 (1 of 2)	BTBD17	protein_coding
chr3	12511063	12511813	-	0.0810232	0.204687	8.9663	NS	ENSDARG00000038369	cyp2k17	CYP2W1	protein_coding
chr3	12722696	12723446	-	7.40527e-16	3.1763e-14	7.11495	NS	ENSDARG00000016293	vasnb	VASN	protein_coding
chr3	12780237	12780987	+	0.0243714	0.0858055	-1.93356	NS	ENSDARG00000028513	CT033841.1	CORO7	protein_coding
chr3	12810002	12810752	+	0.00949731	0.0422821	-0.21198	NS	ENSDARG00000037356	pam16	PAM16	protein_coding
chr3	12953105	12953855	+	0.537395	0.709354	-0.0826256	NS	ENSDARG00000058494	dnaja3a	DNAJA3	protein_coding
chr3	13124495	13125245	+	0.37041	0.548261	2.45368	NS	ENSDARG00000074231	SLC9A3R2 (2 of 3)	SLC9A3R2	protein_coding
chr3	13591254	13592004	-	0.492603	0.668994	0.167296	NS	ENSDARG00000043607	rab3db	RAB3D	protein_coding
chr3	13639983	13640733	-	0.000498943	0.00411216	0.874865	NS	ENSDARG00000093937	cnn1b	CNN1;CNN3	protein_coding
chr3	13704699	13705449	-	0.470219	0.650158	-1.30952	NS	ENSDARG00000093066	si:ch73-346m18.6	#N/A	processed_transcript
chr3	13895097	13895847	-	1	1	0	NS	ENSDARG00000087188	nfil3-6	AC092566.1	protein_coding
chr3	14735532	14736282	-	0.210343	0.392634	0.0944377	NS	ENSDARG00000041217	xpo6	XPO6	protein_coding
chr3	15048490	15049240	-	0.239834	0.424943	-1.36621	NS	ENSDARG00000070845	si:dkey-56d12.4	#N/A	protein_coding
chr3	15380043	15380793	+	0.178275	0.349253	3.2545	NS	ENSDARG00000062302	znf652	ZNF652	protein_coding
chr3	15922969	15923719	-	0.512653	0.688636	1.25683	NS	ENSDARG00000077563	GJC1	GJC1	protein_coding
chr3	16232055	16232805	+	0.385126	0.563976	-0.755713	NS	ENSDARG00000016480	slc17a7	SLC17A7	protein_coding
chr3	17297213	17297963	+	0.1376	0.291032	0.174808	NS	ENSDARG00000006017	kat2a	KAT2A	protein_coding
chr3	17759235	17759985	-	0.680347	0.834791	0.127221	NS	ENSDARG00000009040	zgc:73324	COQ10B	protein_coding
chr3	17791618	17792368	+	0.0185036	0.0706323	-0.39519	NS	ENSDARG00000076490	ANKRD40	ANKRD40	protein_coding
chr3	17826380	17827130	+	0.100856	0.237978	-0.724539	NS	ENSDARG00000013460	WFIKKN2 (1 of 2)	WFIKKN2	protein_coding
chr3	18112941	18113691	-	0.462796	0.641227	0.0583439	NS	ENSDARG00000005254	kdelr2a	KDELR2	protein_coding
chr3	18529687	18530437	-	0.000772157	0.00585577	7.89169	NS	ENSDARG00000076103	grid2ipa	GRID2IP	protein_coding
chr3	18954401	18955151	-	1.22672e-10	3.49526e-09	7.5469	NS	ENSDARG00000078149	grin2ca	GRIN2C	protein_coding
chr3	19022049	19022799	-	1.52975e-11	4.843e-10	5.72178	NS	ENSDARG00000005883	rfx1a	RFX1;RFX3	protein_coding
chr3	19028574	19029324	+	0.290453	0.474726	-1.84241	NS	ENSDARG00000070780	rln3a	RLN3	protein_coding
chr3	19067202	19067952	+	0.0133379	0.0548502	0.161174	NS	ENSDARG00000077226	smarca4	SMARCA4	protein_coding
chr3	19552044	19552794	+	0.100995	0.238103	-0.309726	NS	ENSDARG00000008105	mettl2a	METTL2A	protein_coding
chr3	19618898	19619648	+	0.104722	0.242588	-0.356777	NS	ENSDARG00000078135	MRC2	MRC2	protein_coding
chr3	19786639	19787389	-	0.0814908	0.205349	0.383003	NS	ENSDARG00000070735	rnd2	RND2	protein_coding
chr3	19883262	19884012	-	0.112673	0.254071	0.560485	NS	ENSDARG00000056469	si:busm1-163l24.3	#N/A	protein_coding
chr3	19888331	19889081	+	0.00884131	0.0398508	1.98399	NS	ENSDARG00000056468	asb16	ASB16	protein_coding
chr3	19952567	19953317	-	0.120295	0.266017	-0.376825	NS	ENSDARG00000035066	ubtf	UBTF	protein_coding
chr3	21127753	21128503	-	0.081958	0.206015	-0.719934	NS	ENSDARG00000007245	RUNDC3A (2 of 2)	RUNDC3A	protein_coding
chr3	21184491	21185241	-	0.249247	0.4336	-0.291121	NS	ENSDARG00000006566	nlk1	NLK	protein_coding
chr3	21332144	21332894	-	0.110183	0.250408	0.238115	NS	ENSDARG00000087330	MAZ (2 of 2)	MAZ	protein_coding
chr3	21492934	21493684	-	0.00102221	0.0073688	-0.456621	NS	ENSDARG00000002564	syngr1a	SYNGR1	protein_coding
chr3	21507214	21507964	-	0.12824	0.277263	-6.00468	NS	ENSDARG00000084418	5S_rRNA	#N/A	rRNA
chr3	22248674	22249424	+	0.0617631	0.169445	0.373134	NS	ENSDARG00000056258	cdc27	CDC27	protein_coding
chr3	23511788	23512538	+	0.0582746	0.161878	1.72641	NS	ENSDARG00000012405	col1a1a	COL1A1	protein_coding
chr3	23541319	23542069	+	0.438717	0.620583	0.6342	NS	ENSDARG00000079366	AL929222.1	PPP1R9B	protein_coding
chr3	23887273	23888023	-	0.00121095	0.00833753	-0.229358	NS	ENSDARG00000029215	#N/A	UBE2Z	protein_coding
chr3	23959567	23960317	+	0.0111915	0.0481584	0.670715	NS	ENSDARG00000011579	hoxb10a	#N/A	protein_coding
chr3	23994445	23995195	+	0.492731	0.668994	1.36573	NS	ENSDARG00000010630	hoxb6a	HOXB6	protein_coding
chr3	23998432	23999182	+	0.000137808	0.00135398	6.27792	NS	ENSDARG00000013057	hoxb5a	HOXB5	protein_coding
chr3	24042891	24043641	+	0.00538923	0.0273957	-9.94387	NS	ENSDARG00000000175	hoxb2a	HOXB2	protein_coding
chr3	24488675	24489425	+	0.202293	0.381897	-0.0776398	NS	ENSDARG00000038141	atf4b2	ATF4	protein_coding
chr3	24497984	24498734	+	1	1	0	NS	ENSDARG00000017049	adsl	ADSL	protein_coding
chr3	24651837	24652587	+	0.593776	0.760019	-2.20196	NS	ENSDARG00000009311	pvalb6	PVALB	protein_coding
chr3	24972709	24973459	+	1	1	0	NS	ENSDARG00000061684	SLC25A17	SLC25A17	protein_coding
chr3	25154769	25155519	-	0.924083	1	-0.00580535	NS	ENSDARG00000061108	ep300b	EP300	protein_coding
chr3	25267572	25268322	+	0.0167071	0.0657244	0.209784	NS	ENSDARG00000093235	TST	MPST	protein_coding
chr3	25746594	25747344	-	0.00467292	0.0244623	-1.14795	NS	ENSDARG00000088072	USP43 (1 of 2)	USP43	protein_coding
chr3	25914193	25914943	-	0.969935	1	0.00626991	NS	ENSDARG00000022531	ntn1b	NTN1	protein_coding
chr3	26671611	26672361	-	0.0641303	0.173249	-0.351803	NS	ENSDARG00000010160	rps15a	RPS15A	protein_coding
chr3	26790254	26791004	-	1	1	0	NS	ENSDARG00000070568	atad5a	ATAD5	protein_coding
chr3	26790351	26791101	+	1	1	0	NS	ENSDARG00000070570	ppp4ca	PPP4C	protein_coding
chr3	26850787	26851537	+	1	1	0	NS	ENSDARG00000087869	si:ch211-11k18.4	#N/A	protein_coding
chr3	26862939	26863689	+	0.0216381	0.0787542	0.733138	NS	ENSDARG00000061213	RABEP2	RABEP2	protein_coding
chr3	26989638	26990388	-	0.287991	0.47295	-0.10252	NS	ENSDARG00000075783	HMGXB4 (1 of 2)	HMGXB4	protein_coding
chr3	27092673	27093423	-	5.96563e-05	0.000637986	-7.99086	NS	ENSDARG00000088896	5S_rRNA	#N/A	rRNA
chr3	27557715	27558465	+	0.39935	0.5799	6.56382	NS	ENSDARG00000084168	5S_rRNA	#N/A	rRNA
chr3	27752431	27753181	-	0.782982	0.912983	0.0459122	NS	ENSDARG00000055383	C3H16orf72	C16orf72	protein_coding
chr3	27937220	27937970	+	0.094527	0.22825	0.0766871	NS	ENSDARG00000061185	nat15	NAA60	protein_coding
chr3	28030848	28031598	-	0.221915	0.40532	0.718201	NS	ENSDARG00000006031	abat	ABAT	protein_coding
chr3	29317639	29318389	+	0.00553457	0.0279872	5.18708	NS	ENSDARG00000083676	5S_rRNA	#N/A	rRNA
chr3	29619902	29620652	+	1.99593e-11	6.12443e-10	-8.75065	NS	ENSDARG00000038012	FAM83F (1 of 2)	FAM83F	protein_coding
chr3	30061166	30061916	-	0.239903	0.424943	0.104899	NS	ENSDARG00000091962	RUNDC1	RUNDC1	protein_coding
chr3	30303861	30304611	-	1	1	0	NS	ENSDARG00000054833	nucb1	NUCB1	protein_coding
chr3	30399358	30400108	+	0.305443	0.488538	-0.598802	NS	ENSDARG00000087732	Metazoa_SRP	#N/A	misc_RNA
chr3	30431459	30432209	-	0.015834	0.0628474	-17.9775	NS	ENSDARG00000083215	BX649540.1	#N/A	miRNA
chr3	31852190	31852940	-	0.854845	0.962853	-0.0324707	NS	ENSDARG00000054362	ccdc47	CCDC47	protein_coding
chr3	32499497	32500247	-	0.0994156	0.235772	-0.151964	NS	ENSDARG00000010246	prmt1	PRMT1	protein_coding
chr3	32502928	32503678	+	0.00857777	0.0391944	-0.430725	NS	ENSDARG00000054320	AP2A2	AP2A1	protein_coding
chr3	32570472	32571222	+	0.360242	0.536797	-1.72414	NS	ENSDARG00000075849	PRR12 (2 of 2)	PRR12	protein_coding
chr3	32850633	32851383	+	0.856405	0.962853	-0.0121314	NS	ENSDARG00000060030	setd1a	SETD1A	protein_coding
chr3	32968447	32969197	-	0.897355	0.993352	0.0407583	NS	ENSDARG00000053257	zgc:153733	FAM109A	protein_coding
chr3	32968518	32969268	+	0.897355	0.993352	0.0407583	NS	ENSDARG00000027357	cd2bp2	CD2BP2	protein_coding
chr3	33396097	33396847	-	0.00741319	0.0352038	-0.792199	NS	ENSDARG00000034893	rarab	RARA	protein_coding
chr3	33478719	33479469	+	0.000443067	0.00373656	15.3846	Hyper	ENSDARG00000053449	pyya	PYY	protein_coding
chr3	33986279	33987029	-	0.258072	0.442499	1.24573	NS	ENSDARG00000037905	cacna1aa	CACNA1A	protein_coding
chr3	34198634	34199384	-	0.00547906	0.0278066	-6.69245	NS	ENSDARG00000096275	ighv4-2	#N/A	protein_coding
chr3	34204987	34205737	+	0.028476	0.0966731	1.8046	NS	ENSDARG00000013839	aldh3b1	ALDH3B2	protein_coding
chr3	34234133	34234883	+	0.361889	0.53905	0.0810672	NS	ENSDARG00000018698	carm1	CARM1	protein_coding
chr3	34754872	34755622	+	0.825293	0.942621	-0.202037	NS	ENSDARG00000011956	dlx4a	DLX4;DLX6	protein_coding
chr3	34901689	34902439	-	1	1	0	NS	ENSDARG00000060150	psmd11a	PSMD11	protein_coding
chr3	35090526	35091276	+	0.280175	0.465512	-0.101058	NS	ENSDARG00000022254	prkcbb	PRKCB;PRKCG	protein_coding
chr3	35687029	35687779	-	0.0271734	0.0930044	0.71251	NS	ENSDARG00000037921	gng13b	GNG13	protein_coding
chr3	35949836	35950586	-	0.219941	0.403377	0.09484	NS	ENSDARG00000070256	suz12a	SUZ12	protein_coding
chr3	36271331	36272081	-	0.573873	0.743481	-0.0699237	NS	ENSDARG00000076128	prkar1aa	PRKAR1A	protein_coding
chr3	36476980	36477730	-	0.172478	0.341107	0.408977	NS	ENSDARG00000059874	ABCC1	ABCC1	protein_coding
chr3	36573749	36574499	-	0.359061	0.535838	-0.160256	NS	ENSDARG00000007549	pdxdc1	PDXDC1	protein_coding
chr3	36578067	36578817	+	0.0330023	0.10773	-1.166	NS	ENSDARG00000074211	si:dkeyp-72e1.7	#N/A	lincRNA
chr3	36766405	36767155	-	0.00345658	0.0193928	-4.42392	NS	ENSDARG00000096427	si:ch1073-443f11.2	RP11-127I20.4	protein_coding
chr3	36966580	36967330	+	0.0343354	0.111351	0.591425	NS	ENSDARG00000070174	MYO10 (2 of 2)	#N/A	protein_coding
chr3	37070095	37070845	-	0.31856	0.500843	1.71952	NS	ENSDARG00000083696	5S_rRNA	#N/A	rRNA
chr3	37470757	37471507	-	0.125137	0.273518	0.915885	NS	ENSDARG00000059773	SRCIN1 (1 of 2)	SRCIN1	protein_coding
chr3	37818550	37819300	+	0.562483	0.733249	1.20907	NS	ENSDARG00000006849	asic2	ASIC2	protein_coding
chr3	38771835	38772585	-	0.683116	0.836644	3.12891	NS	ENSDARG00000000567	ZNF281 (2 of 2)	ZNF281	protein_coding
chr3	39621474	39622224	-	6.63736e-59	1.7651e-56	-19.1452	Hypo	ENSDARG00000090340	FAM83G (2 of 2)	FAM83G	protein_coding
chr3	39642303	39643053	-	1	1	0	NS	ENSDARG00000005414	grapa	GRAP	protein_coding
chr3	39643844	39644594	-	0.972978	1	0.0780883	NS	ENSDARG00000081971	5S_rRNA	#N/A	rRNA
chr3	39879101	39879851	+	0.552881	0.723095	0.940672	NS	ENSDARG00000083829	5S_rRNA	#N/A	rRNA
chr3	40157149	40157899	-	0.0217795	0.0790522	-0.237718	NS	ENSDARG00000006642	drg2	DRG2	protein_coding
chr3	40164498	40165248	+	0.100626	0.237794	2.21727	NS	ENSDARG00000014871	syngr3	SYNGR3	protein_coding
chr3	40226810	40227560	-	0.0636889	0.172827	-0.212286	NS	ENSDARG00000059701	flii	FLII	protein_coding
chr3	40403382	40404132	+	1	1	0	NS	ENSDARG00000077052	TNRC18	TNRC18	protein_coding
chr3	40524086	40524836	-	0.0908805	0.221442	-0.236252	NS	ENSDARG00000037870	actb2	ACTB	protein_coding
chr3	40659150	40659900	-	0.921906	1	0.00420553	NS	ENSDARG00000087893	rnf216	RNF216	protein_coding
chr3	40790393	40791143	+	0.0795667	0.20216	-0.819672	NS	ENSDARG00000008383	arpc1a	ARPC1A	protein_coding
chr3	41286557	41287307	-	5.01475e-05	0.000542211	-7.05232	NS	ENSDARG00000078866	sdk1a	SDK1	protein_coding
chr3	41709378	41710128	+	0.268188	0.452682	-0.173913	NS	ENSDARG00000059654	eif3ba	EIF3B	protein_coding
chr3	42120819	42121569	+	0.0492278	0.142918	3.63636	NS	ENSDARG00000075368	FTSJ2	FTSJ2	protein_coding
chr3	42649625	42650375	-	0.59095	0.757974	0.830081	NS	ENSDARG00000091498	BX571715.2	MFSD11	protein_coding
chr3	42774432	42775182	+	0.103142	0.240324	-0.172831	NS	ENSDARG00000074444	RMI2	RMI2	protein_coding
chr3	43259091	43259841	+	0.242713	0.428969	1.13707	NS	ENSDARG00000020961	UNCX	UNCX	protein_coding
chr3	43417405	43418155	+	4.79388e-05	0.000521057	7.8247	NS	ENSDARG00000085247	5S_rRNA	#N/A	rRNA
chr3	44790938	44791688	-	1.77211e-06	2.69808e-05	1.07437	NS	ENSDARG00000052648	hs3st4	HS3ST4	protein_coding
chr3	44948686	44949436	+	0.394231	0.57416	-3.31287	NS	ENSDARG00000089267	5S_rRNA	#N/A	rRNA
chr3	45283220	45283970	-	8.13952e-09	1.77424e-07	6.49307	NS	ENSDARG00000074017	USP31	USP31	protein_coding
chr3	45318963	45319713	-	0.453911	0.633316	-0.0499467	NS	ENSDARG00000015722	kctd5	KCTD5	protein_coding
chr3	45815736	45816486	-	0.212625	0.395598	-0.4	NS	ENSDARG00000020504	h3f3a	H3F3A	protein_coding
chr3	46152631	46153381	-	0.0833813	0.20801	-0.719231	NS	ENSDARG00000052642	SHISA9 (1 of 2)	SHISA9	protein_coding
chr3	46667423	46668173	+	0.0192278	0.0729777	-0.308116	NS	ENSDARG00000032344	PDE4A	PDE4A	protein_coding
chr3	46800316	46801066	+	0.199617	0.378098	3.87817	NS	ENSDARG00000004470	prkcsh	PRKCSH	protein_coding
chr3	47542330	47543080	-	0.834976	0.949905	0.358745	NS	ENSDARG00000078953	EPN3 (1 of 2)	EPN3	protein_coding
chr3	47587327	47588077	+	0.649999	0.806734	0.319229	NS	ENSDARG00000052222	zgc:114118	RASD1	protein_coding
chr3	47698486	47699236	+	0.606347	0.768164	0.0489127	NS	ENSDARG00000038768	mrpl12	SLC25A10	protein_coding
chr3	48318632	48319382	+	0.0757654	0.195617	1.24306	NS	ENSDARG00000069937	dnm2	DNM2	protein_coding
chr3	50002890	50003640	+	0.491673	0.668467	-0.118385	NS	ENSDARG00000059594	hs3st3b1a	HS3ST3B1	protein_coding
chr3	52183124	52183874	+	0.488465	0.665466	0.176593	NS	ENSDARG00000010727	ttyh2l	TTYH2	protein_coding
chr3	52526991	52527741	-	0.916182	1	-0.237554	NS	ENSDARG00000081891	BX547935.1	#N/A	miRNA
chr3	53320573	53321323	-	0.0051334	0.026453	-0.641026	NS	ENSDARG00000089951	AL840631.3	ZNF793	protein_coding
chr3	53340406	53341156	+	0.400958	0.581397	0.115478	NS	ENSDARG00000073974	glt25d1	GLT25D1	protein_coding
chr3	53990279	53991029	+	0.0365172	0.116627	0.329011	NS	ENSDARG00000059475	CAMSAP3 (1 of 2)	CAMSAP3	protein_coding
chr3	55018928	55019678	+	0.0367786	0.117159	-2.70518	NS	ENSDARG00000077847	olfm2a	OLFM2	protein_coding
chr3	55738954	55739704	+	0.915398	1	-0.0443735	NS	ENSDARG00000079802	aanat2	AANAT	protein_coding
chr3	56030281	56031031	-	0.225893	0.409862	3.67799	NS	ENSDARG00000018393	KANK2	KANK2	protein_coding
chr3	57552686	57553436	+	0.0114412	0.0489228	-3.56389	NS	ENSDARG00000021846	HID1	HID1	protein_coding
chr3	57589830	57590580	+	0.171201	0.339572	0.613514	NS	ENSDARG00000004322	USH1G (1 of 2)	USH1G	protein_coding
chr3	58343711	58344461	-	0.585343	0.753613	0.06022	NS	ENSDARG00000076742	cyth1a	CYTH1	protein_coding
chr3	58578557	58579307	-	1	1	0	NS	ENSDARG00000012192	cant1a	CANT1	protein_coding
chr3	58593085	58593835	-	0.036056	0.115246	-0.694444	NS	ENSDARG00000052429	syngr2a	SYNGR2	protein_coding
chr3	58762508	58763258	+	2.05038e-06	3.0981e-05	-1.31819	NS	ENSDARG00000031126	NOTUM (1 of 2)	NOTUM	protein_coding
chr3	59250679	59251429	+	0.665218	0.821534	0.843424	NS	ENSDARG00000059914	SDR42E2	SDR42E2	protein_coding
chr3	59687561	59688311	-	1	1	0	NS	ENSDARG00000014366	LUC7L3	LUC7L3	protein_coding
chr3	59931020	59931770	+	0.58586	0.753869	0.15712	NS	ENSDARG00000074671	nptx1l	NPTX1	protein_coding
chr3	60258352	60259102	+	0.679945	0.834554	-0.468322	NS	ENSDARG00000060265	PPP1R27 (1 of 2)	PPP1R27	protein_coding
chr3	60286148	60286898	+	0.158968	0.322218	-0.202356	NS	ENSDARG00000077732	alyref	ALYREF	protein_coding
chr3	60632917	60633667	+	0.940973	1	-0.25974	NS	ENSDARG00000095664	FP236334.1	#N/A	protein_coding
chr3	60818759	60819509	+	0.00714082	0.0343604	-10.1405	NS	ENSDARG00000080369	5S_rRNA	#N/A	rRNA
chr3	61084139	61084889	+	0.0358886	0.114988	-2.32577	NS	ENSDARG00000088182	ST6GALNAC2	ST6GALNAC2	protein_coding
chr3	61219395	61220145	+	0.0948643	0.228787	-1.7094	NS	ENSDARG00000041250	mfsd11	MFSD11	protein_coding
chr3	61278374	61279124	-	0.231039	0.414342	-0.770962	NS	ENSDARG00000059545	foxj1a	FOXJ1	protein_coding
chr3	61424290	61425040	+	1	1	0	NS	ENSDARG00000090861	CABZ01087514.1	SLC25A17	protein_coding
chr3	61536070	61536820	+	2.87153e-10	7.73954e-09	-3.10663	NS	ENSDARG00000018903	AIMP2	AIMP2	protein_coding
chr3	61553565	61554315	+	0.0125989	0.0524603	-2.34375	NS	ENSDARG00000074669	CACNG4 (1 of 2)	CACNG4	protein_coding
chr3	61771137	61771887	-	0.00716902	0.0344545	3.16371	NS	ENSDARG00000037790	pvalb8	OCM	protein_coding
chr3	61814098	61814848	-	0.000411438	0.0035069	6.60388	NS	ENSDARG00000037789	pvalb1	OCM	protein_coding
chr3	61942976	61943726	-	6.75498e-05	0.000712847	-7.44752	NS	ENSDARG00000074086	TECPR1 (2 of 2)	TECPR1	protein_coding
chr3	61981374	61982124	-	0.261206	0.446041	2.8553	NS	ENSDARG00000088331	CU464205.1	#N/A	protein_coding
chr3	62556698	62557448	+	0.000260828	0.00240287	0.803177	NS	ENSDARG00000074317	FAM20C (1 of 2)	FAM20C	protein_coding
chr3	62694674	62695424	+	1.27837e-07	2.36083e-06	11.1291	NS	ENSDARG00000076679	RAI1	RAI1	protein_coding
chr3	62788746	62789496	+	0.673024	0.829121	-0.166328	NS	ENSDARG00000041300	lrrc48	LRRC48	protein_coding
chr3	63032432	63033182	-	0.000152278	0.00148518	1.84801	NS	ENSDARG00000077080	GPRC5B (1 of 2)	GPRC5B	protein_coding
chr4	41126	41876	+	0.148658	0.307889	-0.229272	NS	ENSDARG00000045911	tulp4	TULP4	protein_coding
chr4	355900	356650	+	0.941677	1	0.00972591	NS	ENSDARG00000002303	xpot	XPOT	protein_coding
chr4	734107	734857	-	0.700813	0.851007	0.0453242	NS	ENSDARG00000063686	XRCC6BP1	XRCC6BP1	protein_coding
chr4	737518	738268	-	0.559486	0.730298	1.90095	NS	ENSDARG00000025882	RPAP3 (1 of 2)	RPAP3	protein_coding
chr4	1542902	1543652	-	0.525039	0.700617	-0.0430053	NS	ENSDARG00000007413	arid2	ARID2	protein_coding
chr4	1616015	1616765	-	0.688184	0.840656	-0.0560957	NS	ENSDARG00000093658	tm7sf3	TM7SF3	protein_coding
chr4	1616017	1616767	+	0.688184	0.840656	-0.0560957	NS	ENSDARG00000026839	med21	MED21	protein_coding
chr4	2396444	2397194	-	0.532458	0.705639	0.235791	NS	ENSDARG00000011961	csrp2	CSRP2	protein_coding
chr4	3016097	3016847	-	0.709813	0.859577	0.0734147	NS	ENSDARG00000045870	plekha5	PLEKHA5	protein_coding
chr4	3158890	3159640	-	0.000897135	0.00655434	2.48114	NS	ENSDARG00000074357	BICD1 (2 of 2)	BICD1	protein_coding
chr4	3192924	3193674	+	0.00173852	0.0111519	11.5779	NS	ENSDARG00000060248	FGD4 (2 of 2)	FGD4	protein_coding
chr4	3352687	3353437	+	0.00331753	0.018824	-4.01546	NS	ENSDARG00000077654	GRM8 (1 of 2)	GRM8	protein_coding
chr4	4379819	4380569	-	0.345897	0.524433	-0.693098	NS	ENSDARG00000075281	TBC1D30	TBC1D30	protein_coding
chr4	4629098	4629848	-	0.0987444	0.234739	-0.422833	NS	ENSDARG00000039350	ssbp1	SSBP1	protein_coding
chr4	4805368	4806118	-	1	1	0	NS	ENSDARG00000039346	ndufa5	NDUFA5	protein_coding
chr4	4965025	4965775	-	0.247398	0.431792	0.0420875	NS	ENSDARG00000039343	ahcyl2	AHCYL2	protein_coding
chr4	5053399	5054149	+	0.207087	0.388008	-0.749064	NS	ENSDARG00000045856	fgf6b	FGF6	protein_coding
chr4	5175615	5176365	-	0.0390589	0.121167	1.76436	NS	ENSDARG00000015931	SNAP91 (2 of 2)	SNAP91	protein_coding
chr4	5244388	5245138	-	0.326596	0.508903	-0.0884956	NS	ENSDARG00000095332	si:dkey-14d8.1	#N/A	protein_coding
chr4	5372486	5373236	-	0.923136	1	-0.231122	NS	ENSDARG00000018770	CD5L (2 of 2)	#N/A	protein_coding
chr4	5379695	5380445	+	0.0687118	0.182484	-0.294692	NS	ENSDARG00000045836	mapk11	MAPK11	protein_coding
chr4	5614544	5615294	+	2.9624e-06	4.28152e-05	2.54612	NS	ENSDARG00000070220	brn1.2	POU3F2	protein_coding
chr4	5636795	5637545	-	0.0161196	0.0637277	-1.40056	NS	ENSDARG00000075956	FAXC (2 of 2)	FAXC	protein_coding
chr4	5649096	5649846	+	0.077578	0.199098	0.808179	NS	ENSDARG00000054321	zgc:194470	#N/A	protein_coding
chr4	5708142	5708892	+	0.158397	0.321713	0.442728	NS	ENSDARG00000073858	pex26	PEX26	protein_coding
chr4	6197709	6198459	-	0.6852	0.838939	0.0414394	NS	ENSDARG00000068708	ifrd1	IFRD1	protein_coding
chr4	6303102	6303852	+	0.00374386	0.0207132	10.1334	NS	ENSDARG00000084778	5S_rRNA	#N/A	rRNA
chr4	6522506	6523256	+	0.000196052	0.00187993	15.7516	Hyper	ENSDARG00000070314	cald1l	CALD1	protein_coding
chr4	6747134	6747884	+	0.527549	0.701989	-0.127932	NS	ENSDARG00000018688	elk3	ELK3	protein_coding
chr4	7049383	7050133	-	0.0693159	0.183356	-0.990099	NS	ENSDARG00000045815	mcm10	MCM10	protein_coding
chr4	7210235	7210985	-	0.233071	0.416915	1.13787	NS	ENSDARG00000074547	si:ch211-240l19.8	#N/A	protein_coding
chr4	7220088	7220838	-	0.758224	0.898293	0.812729	NS	ENSDARG00000074613	si:ch211-240l19.6	#N/A	protein_coding
chr4	7335153	7335903	-	0.0300785	0.100911	0.184016	NS	ENSDARG00000039392	wnk1b	WNK1	protein_coding
chr4	7391935	7392685	+	0.79247	0.920549	-0.0713958	NS	ENSDARG00000076014	ERC1 (2 of 3)	ERC1	protein_coding
chr4	7626525	7627275	-	0.485995	0.663916	-0.286248	NS	ENSDARG00000034894	wnt5b	WNT5B	protein_coding
chr4	7790653	7791403	-	0.00870777	0.0396069	-15	NS	ENSDARG00000084836	5S_rRNA	#N/A	rRNA
chr4	7952424	7953174	-	0.557038	0.727578	1.3978	NS	ENSDARG00000088181	MPPED1	MPPED1	protein_coding
chr4	8127763	8128513	+	0.855146	0.962853	0.266919	NS	ENSDARG00000073881	SLC41A2 (1 of 2)	SLC41A2	protein_coding
chr4	8243730	8244480	-	0.0800896	0.20323	-0.438758	NS	ENSDARG00000034375	chst11	CHST11	protein_coding
chr4	8248246	8248996	+	0.686147	0.839582	-0.176522	NS	ENSDARG00000039185	nfyba	NFYB	protein_coding
chr4	8608352	8609102	+	0.0892118	0.218725	-0.199203	NS	ENSDARG00000091656	lsm8	NAA38	protein_coding
chr4	8884255	8885005	-	0.0774679	0.198982	-0.11228	NS	ENSDARG00000057974	parp12b	PARP12	protein_coding
chr4	9770779	9771529	+	0.52012	0.695994	-0.393135	NS	ENSDARG00000094973	wnt16	WNT16	protein_coding
chr4	10229635	10230385	-	0.50622	0.683123	0.778018	NS	ENSDARG00000045760	prmt8b	PRMT8	protein_coding
chr4	10375339	10376089	+	3.81798e-26	4.1162e-24	25.746	Hyper	ENSDARG00000019235	sema3aa	SEMA3A	protein_coding
chr4	10701406	10702156	-	0.177595	0.348121	-7.25604	NS	ENSDARG00000096147	si:dkey-146n1.4	#N/A	lincRNA
chr4	11175178	11175928	+	0.00839991	0.0386474	-6.51445	NS	ENSDARG00000006747	#N/A	TMEM178B	protein_coding
chr4	11350091	11350841	-	1	1	0	NS	ENSDARG00000007639	CNOT4 (1 of 2)	CNOT4	protein_coding
chr4	11926111	11926861	-	0.830628	0.945598	0.0307646	NS	ENSDARG00000069912	hmga2	HMGA2	protein_coding
chr4	11978216	11978966	-	0.00711285	0.0343085	-0.342857	NS	ENSDARG00000045658	msrb3	MSRB3	protein_coding
chr4	12602738	12603488	-	0.486635	0.664335	-2.07317	NS	ENSDARG00000045672	il26	#N/A	protein_coding
chr4	13243759	13244509	-	0.00095513	0.00693991	16.4539	Hyper	ENSDARG00000062808	si:dkey-234l24.4p	#N/A	pseudogene
chr4	13271777	13272527	-	0.517029	0.692449	0.301662	NS	ENSDARG00000011661	twf1b	TWF1	protein_coding
chr4	13425264	13426014	+	0.0687711	0.18252	1.41865	NS	ENSDARG00000020086	NUAK1 (2 of 2)	NUAK1	protein_coding
chr4	14068785	14069535	-	0.353878	0.531957	0.113828	NS	ENSDARG00000007764	klhdc10	KLHDC10	protein_coding
chr4	14168564	14169314	-	0.00204917	0.0127125	0.34082	NS	ENSDARG00000000018	nrf1	NRF1	protein_coding
chr4	14485344	14486094	-	0.0210485	0.0773136	-2.15435	NS	ENSDARG00000019328	plxna4	PLXNA4;PLXNA2	protein_coding
chr4	15189311	15190061	-	0.0155135	0.0618214	-0.925926	NS	ENSDARG00000012684	atp2b1a	ATP2B1	protein_coding
chr4	15278432	15279182	-	0.00632638	0.0312326	7.33801	NS	ENSDARG00000085458	5S_rRNA	#N/A	rRNA
chr4	15474421	15475171	-	0.176324	0.346993	-7.3431	NS	ENSDARG00000012066	dcn	DCN	protein_coding
chr4	15712392	15713142	-	0.218804	0.403092	-1.1236	NS	ENSDARG00000032653	fam60a	FAM60A	protein_coding
chr4	15852407	15853157	+	0.0159177	0.063117	-1.68067	NS	ENSDARG00000093058	si:dkey-13i19.8	#N/A	processed_transcript
chr4	15862102	15862852	+	0.00105943	0.00754621	-21.5127	Hypo	ENSDARG00000056859	C4H12orf39	C12orf39	protein_coding
chr4	15953538	15954288	+	0.139461	0.293877	0.34842	NS	ENSDARG00000019420	etnk1	ETNK1	protein_coding
chr4	16458775	16459525	-	0.406926	0.587698	0.35028	NS	ENSDARG00000038384	th2	TH	protein_coding
chr4	16709852	16710602	-	0.102419	0.239759	-0.140225	NS	ENSDARG00000006011	klhdc5	KLHL42;KLHDC5	protein_coding
chr4	16792692	16793442	-	0.0613501	0.168544	0.348056	NS	ENSDARG00000014572	chpt1	CHPT1	protein_coding
chr4	17348754	17349504	-	1	1	0	NS	ENSDARG00000004055	uhrf1bp1l	UHRF1BP1L	protein_coding
chr4	17663209	17663959	-	0.0124191	0.0519794	-0.25641	NS	ENSDARG00000029018	cdkn1ba	CDKN1B	protein_coding
chr4	17809631	17810381	-	0.893924	0.991338	-0.0124308	NS	ENSDARG00000008439	atxn10	ATXN10	protein_coding
chr4	17908755	17909505	-	0.23661	0.420793	-0.137363	NS	ENSDARG00000015222	cbll1	ZNF645;CBLL1;NA	protein_coding
chr4	18468751	18469501	+	0.0233737	0.0831803	4.15904	NS	ENSDARG00000069402	lrrc4.1	LRRC4	protein_coding
chr4	18634226	18634976	+	0.213025	0.395727	-4.19882	NS	ENSDARG00000021336	pax4	PAX4	protein_coding
chr4	18985378	18986128	+	0.924446	1	0.0141801	NS	ENSDARG00000045542	LAMTOR4	LAMTOR4	protein_coding
chr4	19157372	19158122	-	0.0306438	0.10195	0.24975	NS	ENSDARG00000045481	pion	PION	protein_coding
chr4	20402015	20402765	-	0.392283	0.572145	0.0991361	NS	ENSDARG00000045486	pawrl	PAWR	protein_coding
chr4	20587833	20588583	-	0.756156	0.89691	-0.0406283	NS	ENSDARG00000045487	rps16	RPS16	protein_coding
chr4	20652983	20653733	+	0.0132531	0.0547274	-4.58321	NS	ENSDARG00000029830	myf6	MYF6	protein_coding
chr4	20676401	20677151	+	0.362957	0.540238	-1.49735	NS	ENSDARG00000007277	myf5	MYF5	protein_coding
chr4	21143063	21143813	-	0.029545	0.0996237	-2.58293	NS	ENSDARG00000013000	ppfia2	PPFIA2	protein_coding
chr4	21274096	21274846	-	0.451404	0.631807	0.23705	NS	ENSDARG00000061951	golgb1	GOLGB1	protein_coding
chr4	21407843	21408593	-	0.958598	1	-0.00434458	NS	ENSDARG00000007523	mll5	MLL5	protein_coding
chr4	22018175	22018925	-	0.00382944	0.0211574	0.838989	NS	ENSDARG00000021590	magi2	MAGI2	protein_coding
chr4	22159071	22159821	+	0.24516	0.430131	0.404247	NS	ENSDARG00000076044	TRHDE (2 of 2)	TRHDE	protein_coding
chr4	22354645	22355395	-	0.000945885	0.00688529	11.4309	NS	ENSDARG00000084043	5S_rRNA	#N/A	rRNA
chr4	24151143	24151893	-	0.802207	0.927269	0.312538	NS	ENSDARG00000016526	gata3	GATA3	protein_coding
chr4	24358088	24358838	-	0.042634	0.129015	0.501253	NS	ENSDARG00000045518	tmem110l	TMEM110-MUSTN1	protein_coding
chr4	25037005	25037755	+	0.0517866	0.148723	-0.58116	NS	ENSDARG00000069261	metap2a	METAP2	protein_coding
chr4	25123421	25124171	+	0.589728	0.756863	-0.0568033	NS	ENSDARG00000089908	DEPDC4	DEPDC4	protein_coding
chr4	26425588	26426338	-	0.259997	0.444738	0.209205	NS	ENSDARG00000024306	zbed4	ZBED4	protein_coding
chr4	26694305	26695055	-	0.0517244	0.148652	-1.14368	NS	ENSDARG00000069160	fam19a5	FAM19A5	protein_coding
chr4	29709657	29710407	-	0.806846	0.929936	-0.961114	NS	ENSDARG00000080672	U1	#N/A	snRNA
chr4	29711357	29712107	-	0.17588	0.346291	-4.96503	NS	ENSDARG00000082790	U1	#N/A	snRNA
chr4	29726471	29727221	-	0.203185	0.383036	-5.13725	NS	ENSDARG00000082263	U1	#N/A	snRNA
chr4	31311180	31311930	+	0.704299	0.854195	0.737154	NS	ENSDARG00000082253	U1	#N/A	snRNA
chr4	33798786	33799536	-	3.99567e-09	9.0561e-08	-17.9461	Hypo	ENSDARG00000091706	U1	#N/A	snRNA
chr4	34586377	34587127	+	3.62334e-06	5.10725e-05	-11.4638	NS	ENSDARG00000081077	U1	#N/A	snRNA
chr4	35006983	35007733	-	0.0230716	0.0824666	16.5197	NS	ENSDARG00000082044	U1	#N/A	snRNA
chr4	35301121	35301871	+	0.125617	0.274117	9.10714	NS	ENSDARG00000087727	U1	#N/A	snRNA
chr4	37780091	37780841	-	0.000804519	0.00600978	-10.9478	NS	ENSDARG00000091709	U1	#N/A	snRNA
chr4	38163375	38164125	+	0.0174728	0.067669	6.629	NS	ENSDARG00000083218	U1	#N/A	snRNA
chr4	39447828	39448578	-	9.16777e-05	0.0009353	-13.3908	NS	ENSDARG00000082273	U1	#N/A	snRNA
chr4	39449383	39450133	-	0.0232733	0.0830388	-3.80526	NS	ENSDARG00000083351	U1	#N/A	snRNA
chr4	40687384	40688134	+	0.00529106	0.0270314	-5.36427	NS	ENSDARG00000088633	U1	#N/A	snRNA
chr4	41624520	41625270	+	0.366126	0.543957	2.34716	NS	ENSDARG00000083282	U1	#N/A	snRNA
chr4	42776813	42777563	+	0.404097	0.585052	4.26497	NS	ENSDARG00000083515	U1	#N/A	snRNA
chr4	42795783	42796533	-	0.000595594	0.00473272	6.69316	NS	ENSDARG00000081053	U1	#N/A	snRNA
chr4	42806673	42807423	-	0.631176	0.791862	-1.05861	NS	ENSDARG00000084981	U1	#N/A	snRNA
chr4	47066610	47067360	+	0.11922	0.264794	10.1885	NS	ENSDARG00000081149	U1	#N/A	snRNA
chr4	47158587	47159337	-	0.00728991	0.034781	-5.55568	NS	ENSDARG00000082748	U1	#N/A	snRNA
chr4	47159893	47160643	-	0.286154	0.471291	-2.77996	NS	ENSDARG00000083293	U1	#N/A	snRNA
chr4	48682726	48683476	-	0.0246772	0.0866526	7.41891	NS	ENSDARG00000083140	U1	#N/A	snRNA
chr4	49787361	49788111	+	0.00115345	0.0080721	-6.23154	NS	ENSDARG00000087506	BX548011.3	#N/A	protein_coding
chr4	49788318	49789068	-	0.00643283	0.0316017	-3.31022	NS	ENSDARG00000090848	BX548011.7	#N/A	miRNA
chr4	49788473	49789223	-	0.301903	0.487173	-0.785962	NS	ENSDARG00000088077	dre-mir-738	#N/A	miRNA
chr4	49789909	49790659	-	0.0105875	0.0461066	-5.22821	NS	ENSDARG00000090088	BX548011.6	#N/A	miRNA
chr4	49792548	49793298	-	0.00437135	0.0233801	-3.55065	NS	ENSDARG00000088938	BX548011.5	#N/A	pseudogene
chr4	49838688	49839438	+	0.18206	0.353572	-6.43498	NS	ENSDARG00000087287	zgc:174180	#N/A	protein_coding
chr4	50334380	50335130	-	0.410658	0.590337	-2.03277	NS	ENSDARG00000086854	5S_rRNA	#N/A	rRNA
chr4	55596336	55597086	-	0.0449416	0.133685	12.1242	NS	ENSDARG00000067599	CR936371.2	#N/A	protein_coding
chr4	56038148	56038898	-	0.925386	1	-0.348075	NS	ENSDARG00000091354	U1	#N/A	snRNA
chr4	56043460	56044210	-	0.319111	0.501155	-2.38393	NS	ENSDARG00000089332	U1	#N/A	snRNA
chr4	56054390	56055140	-	0.00138462	0.00925169	4.81347	NS	ENSDARG00000089699	U1	#N/A	snRNA
chr4	58544020	58544770	-	3.08275e-16	1.36634e-14	-15.0314	Hypo	ENSDARG00000095135	CABZ01032467.1	ZNF606	protein_coding
chr4	58666827	58667577	-	2.73961e-32	4.34885e-30	-47.4069	Hypo	ENSDARG00000054957	si:ch73-266f23.2	#N/A	protein_coding
chr4	59312183	59312933	-	0.215755	0.399126	-2.26876	NS	ENSDARG00000091793	CABZ01071911.3	#N/A	protein_coding
chr4	59851972	59852722	-	4.57421e-06	6.3356e-05	12.1502	NS	ENSDARG00000061753	KCNA5	KCNA5	protein_coding
chr4	59971386	59972136	+	0.000111965	0.00111657	4.72243	NS	ENSDARG00000017108	KCNA1 (1 of 2)	KCNA1	protein_coding
chr4	60196699	60197449	-	0.540458	0.71128	-0.432862	NS	ENSDARG00000061089	CABZ01113940.1	KIF21A	protein_coding
chr4	60301056	60301806	-	0.327647	0.509616	0.606291	NS	ENSDARG00000068830	si:ch73-347c12.3	KIAA0930	protein_coding
chr4	60882125	60882875	+	0.904105	0.996974	-0.303449	NS	ENSDARG00000089296	si:dkey-240n22.6	#N/A	protein_coding
chr4	61418126	61418876	-	0.00410609	0.0222555	-4.64641	NS	ENSDARG00000068869	si:dkey-61p9.6	HSPA12B	protein_coding
chr4	61419550	61420300	+	7.11037e-32	1.05049e-29	13.0134	NS	ENSDARG00000068857	gbp4	GBP6	protein_coding
chr4	62041378	62042128	+	0.123603	0.271342	0.658165	NS	ENSDARG00000078520	arfgap3	ARFGAP3	protein_coding
chr5	146405	147155	+	2.81391e-06	4.09286e-05	4.7329	NS	ENSDARG00000089672	CABZ01114082.1	DCC	protein_coding
chr5	193482	194232	-	0.0140741	0.0572442	-1.27315	NS	ENSDARG00000028415	zgc:153924	JUND	protein_coding
chr5	454278	455028	-	0.185568	0.358813	1.46462	NS	ENSDARG00000059134	CABZ01087549.1	PROSAPIP1	protein_coding
chr5	1436551	1437301	+	0.00248963	0.014934	-0.541642	NS	ENSDARG00000075952	mbd2	MBD3L3;MBD2	protein_coding
chr5	1805972	1806722	-	0.411174	0.59084	0.172541	NS	ENSDARG00000063197	golga2	GOLGA8N;GOLGA2	protein_coding
chr5	2074246	2074996	+	0.0779142	0.199486	-0.189293	NS	ENSDARG00000051785	DHX33	DHX33	protein_coding
chr5	2108316	2109066	-	0.0012232	0.00836938	9.72222	NS	ENSDARG00000094300	si:ch211-160e1.5	#N/A	processed_transcript
chr5	2111632	2112382	+	0.00252543	0.0150808	0.190749	NS	ENSDARG00000043644	vkorc1l1	VKORC1L1	protein_coding
chr5	2474964	2475714	-	0.324676	0.5071	-0.0600805	NS	ENSDARG00000063142	RAB35 (2 of 2)	RAB35	protein_coding
chr5	2492426	2493176	+	0.165404	0.330558	0.19701	NS	ENSDARG00000039840	RABEPK	RABEPK	protein_coding
chr5	3902496	3903246	-	0.000269752	0.00246799	7.62266	NS	ENSDARG00000089107	MLXIPL	MLXIPL	protein_coding
chr5	3908254	3909004	+	0.921591	1	-0.0221574	NS	ENSDARG00000063021	RPAIN	RPAIN	protein_coding
chr5	4023069	4023819	+	1	1	0	NS	ENSDARG00000055086	ggnbp2	GGNBP2	protein_coding
chr5	4304255	4305005	-	0.249627	0.433883	-0.102971	NS	ENSDARG00000017762	srrt	SRRT	protein_coding
chr5	4373242	4373992	+	0.819686	0.939577	-0.0179364	NS	ENSDARG00000095908	si:ch1073-228p2.2	#N/A	protein_coding
chr5	4902887	4903637	-	0.00250287	0.0149909	0.250379	NS	ENSDARG00000045983	ZBTB43	ZBTB43	protein_coding
chr5	4914333	4915083	-	0.642727	0.801044	-1.54599	NS	ENSDARG00000085789	5S_rRNA	#N/A	rRNA
chr5	5120438	5121188	-	0.0819619	0.206015	-0.562209	NS	ENSDARG00000019306	lmx1b.2	LMX1B	protein_coding
chr5	5362335	5363085	+	0.925323	1	0.0204445	NS	ENSDARG00000091777	MAPKAP1	MAPKAP1	protein_coding
chr5	5651433	5652183	+	0.0162972	0.0643022	3.09804	NS	ENSDARG00000078378	TRAF2 (1 of 2)	TRAF2	protein_coding
chr5	5767342	5768092	-	0.887005	0.986137	0.192144	NS	ENSDARG00000078362	TNC (2 of 2)	TNC	protein_coding
chr5	6511950	6512700	+	0.656453	0.812723	-0.0567283	NS	ENSDARG00000041299	zgc:110796	#N/A	protein_coding
chr5	7628109	7628859	+	0.000229208	0.00215639	-11.1451	NS	ENSDARG00000041301	crybb3	CRYBB3	protein_coding
chr5	7819662	7820412	+	0.000804433	0.00600978	-0.340136	NS	ENSDARG00000042909	lifra	OSMR	protein_coding
chr5	7897007	7897757	+	0.000868921	0.00635986	-11.7264	NS	ENSDARG00000042913	spef2	SPEF2	protein_coding
chr5	8967055	8967805	+	0.00273842	0.0161114	10.2522	NS	ENSDARG00000028323	mybbp1a	MYBBP1A	protein_coding
chr5	9108404	9109154	+	0.412824	0.592571	0.0558067	NS	ENSDARG00000059418	RICTOR (2 of 3)	RICTOR	protein_coding
chr5	9137695	9138445	-	0.0626	0.171218	-2.06177	NS	ENSDARG00000078214	MYBBP1A (2 of 2)	MYBBP1A	protein_coding
chr5	9303820	9304570	-	0.00196395	0.0123179	0.573375	NS	ENSDARG00000067549	ADAMTS12	ADAMTS12	protein_coding
chr5	9563524	9564274	-	0.138415	0.2926	1.36889	NS	ENSDARG00000092683	si:ch211-12e13.11	#N/A	processed_transcript
chr5	9609748	9610498	-	0.45649	0.635803	-4.10428	NS	ENSDARG00000023479	si:ch211-12e13.2	#N/A	protein_coding
chr5	9918552	9919302	+	0.000538496	0.00437487	12.8916	NS	ENSDARG00000076932	CT025934.1	#N/A	protein_coding
chr5	10090068	10090818	-	0.710142	0.859695	-0.123898	NS	ENSDARG00000039384	gak	GAK	protein_coding
chr5	10302637	10303387	-	0.448214	0.62888	-0.537557	NS	ENSDARG00000069958	sh2b3	SH2B3	protein_coding
chr5	10909362	10910112	-	0.0447928	0.133442	1.5998	NS	ENSDARG00000073808	WDR31	WDR31	protein_coding
chr5	10991202	10991952	+	1	1	0	NS	ENSDARG00000075416	HSCB	HSCB	protein_coding
chr5	12928785	12929535	+	0.184892	0.358008	0.487805	NS	ENSDARG00000028346	tesca	TESC	protein_coding
chr5	12988437	12989187	+	0.0953951	0.229506	-2.38945	NS	ENSDARG00000090789	5S_rRNA	#N/A	rRNA
chr5	12993800	12994550	-	0.258656	0.442853	0.209795	NS	ENSDARG00000079089	fbxw8	FBXW8	protein_coding
chr5	13031630	13032380	-	0.0347435	0.111858	0.241935	NS	ENSDARG00000053019	rnft2	RNFT2	protein_coding
chr5	13031691	13032441	+	0.0347435	0.111858	0.241935	NS	ENSDARG00000078315	C5H12orf49	C12orf49	protein_coding
chr5	13762469	13763219	-	0.525779	0.700852	-0.0347302	NS	ENSDARG00000058608	wsb2	WSB2	protein_coding
chr5	13792225	13792975	+	0.236975	0.421253	-0.0388651	NS	ENSDARG00000068863	si:dkey-98f17.5	#N/A	protein_coding
chr5	13915766	13916516	-	0.278909	0.46415	-3.98724	NS	ENSDARG00000076137	CLDN22	CLDN25;CLDN24	protein_coding
chr5	14129284	14130034	+	0.0420884	0.127771	3.97696	NS	ENSDARG00000084021	5S_rRNA	#N/A	rRNA
chr5	14517572	14518322	-	1	1	0	NS	ENSDARG00000035631	sdf2l1	SDF2L1	protein_coding
chr5	14674091	14674841	+	0.00484014	0.0251802	0.729927	NS	ENSDARG00000074309	cnnm4	CNNM4	protein_coding
chr5	14851479	14852229	-	0.546286	0.717056	0.119181	NS	ENSDARG00000068822	PURB (2 of 2)	PURB	protein_coding
chr5	14984151	14984901	-	0.784015	0.913654	0.0521844	NS	ENSDARG00000035625	snrnp27	SNRNP27	protein_coding
chr5	16093860	16094610	-	1	1	0	NS	ENSDARG00000016128	ap3m2	AP3M2	protein_coding
chr5	16146539	16147289	-	0.0444821	0.132814	-2.12615	NS	ENSDARG00000018907	kat6a	KAT6A	protein_coding
chr5	16345567	16346317	+	0.615622	0.777371	-1.9929	NS	ENSDARG00000083583	5S_rRNA	#N/A	rRNA
chr5	17625107	17625857	-	0.633433	0.793831	0.531077	NS	ENSDARG00000058362	BX649391.1	HSPB1	protein_coding
chr5	17722243	17722993	-	0.0240531	0.0850603	0.362845	NS	ENSDARG00000035622	xbp1	XBP1	protein_coding
chr5	19700684	19701434	+	0.0908254	0.221442	0.405621	NS	ENSDARG00000018508	zdhhc8b	ZDHHC8	protein_coding
chr5	20694363	20695113	-	0.0430021	0.129754	0.46729	NS	ENSDARG00000010108	bri3bp	BRI3BP	protein_coding
chr5	20708616	20709366	+	0.417027	0.597743	-0.198807	NS	ENSDARG00000035608	pgam5	PGAM5	protein_coding
chr5	21182994	21183744	-	0.75484	0.896067	-0.735294	NS	ENSDARG00000010591	foxn4	FOXN4	protein_coding
chr5	21644594	21645344	-	6.77458e-06	9.09892e-05	1.68421	NS	ENSDARG00000061921	gltpa	GLTP	protein_coding
chr5	21771600	21772350	-	1.46893e-08	3.05185e-07	3.38768	NS	ENSDARG00000057017	slc6a4b	SLC6A2	protein_coding
chr5	21886224	21886974	+	1	1	0	NS	ENSDARG00000056855	GATC	GATC	protein_coding
chr5	21895129	21895879	+	6.85953e-34	1.24376e-31	-20.3142	Hypo	ENSDARG00000086374	isg15	ISG15	protein_coding
chr5	22102347	22103097	+	0.377767	0.555646	-0.238695	NS	ENSDARG00000035598	coro1ca	CORO1C	protein_coding
chr5	22461128	22461878	-	0.000320607	0.0028357	3.54241	NS	ENSDARG00000061819	wscd2	WSCD2	protein_coding
chr5	22606237	22606987	+	0.26941	0.454025	-0.328947	NS	ENSDARG00000005104	limk2	LIMK2	protein_coding
chr5	23783881	23784631	-	5.67875e-12	1.82682e-10	-1.07937	NS	ENSDARG00000061746	arhgef9a	ARHGEF9	protein_coding
chr5	23850398	23851148	+	0.0248928	0.087103	0.344306	NS	ENSDARG00000034138	shisa2	SHISA2	protein_coding
chr5	23879736	23880486	-	0.246849	0.431309	0.295887	NS	ENSDARG00000094151	si:dkey-286f3.5	#N/A	processed_transcript
chr5	23881419	23882169	+	0.0420773	0.127771	4.5103	NS	ENSDARG00000062463	zc3h12b	ZC3H12B	protein_coding
chr5	23915981	23916731	+	0.261529	0.44621	-0.0947281	NS	ENSDARG00000058128	msna	MSN	protein_coding
chr5	24356501	24357251	-	0.076947	0.197772	-0.127374	NS	ENSDARG00000058088	pdcd8	AIFM1	protein_coding
chr5	24460614	24461364	+	1	1	0	NS	ENSDARG00000093945	VMA21	VMA21	protein_coding
chr5	24574514	24575264	+	0.00448362	0.0237519	-5.82671	NS	ENSDARG00000016536	npas2	NPAS2	protein_coding
chr5	24734760	24735510	-	9.30059e-13	3.25439e-11	2.7388	NS	ENSDARG00000075491	si:ch211-26b3.4	CNKSR2	protein_coding
chr5	24756847	24757597	+	0.0424308	0.128712	0.262927	NS	ENSDARG00000035540	BRWD3	BRWD3	protein_coding
chr5	24757469	24758219	-	0.105629	0.243698	1.66667	NS	ENSDARG00000094025	si:dkey-237j10.2	#N/A	protein_coding
chr5	24786725	24787475	-	0.99146	1	0.000824089	NS	ENSDARG00000035549	UPRT	UPRT	protein_coding
chr5	24786905	24787655	+	0.99146	1	0.000824089	NS	ENSDARG00000089271	si:dkey-114c15.7	KIAA2022	protein_coding
chr5	24804979	24805729	+	0.338305	0.519038	-0.157138	NS	ENSDARG00000015524	prps1a	PRPS2	protein_coding
chr5	25097663	25098413	-	6.66354e-11	1.92615e-09	2.36323	NS	ENSDARG00000032737	gria3a	GRIA3	protein_coding
chr5	25153743	25154493	-	0.348848	0.527304	-0.106496	NS	ENSDARG00000094279	si:dkeyp-20g2.2	#N/A	protein_coding
chr5	25264774	25265524	-	0.0634012	0.17228	-0.298954	NS	ENSDARG00000012432	fam76b	FAM76B	protein_coding
chr5	25473822	25474572	-	0.924432	1	-0.0662387	NS	ENSDARG00000068503	gbgt1l4	GBGT1	protein_coding
chr5	25869872	25870622	-	0.331979	0.512485	0.130893	NS	ENSDARG00000010770	sox19a	SOX2	protein_coding
chr5	26002119	26002869	-	0.0874627	0.215496	-0.355729	NS	ENSDARG00000035563	znf703	ZNF703	protein_coding
chr5	26186203	26186953	-	0.278428	0.463543	0.074184	NS	ENSDARG00000026476	tia1l	TIA1	protein_coding
chr5	26212297	26213047	+	0.180403	0.351794	0.266667	NS	ENSDARG00000035565	si:ch211-106a19.2	ATP6V0A2	protein_coding
chr5	26380840	26381590	-	0.672211	0.828631	-0.0640276	NS	ENSDARG00000022772	OSBP2 (1 of 2)	OSBP2	protein_coding
chr5	26680863	26681613	-	0.00855401	0.0391756	0.710227	NS	ENSDARG00000076119	emid1	EMID1	protein_coding
chr5	26752753	26753503	-	1	1	0	NS	ENSDARG00000062083	wdr85	WDR85	protein_coding
chr5	26752820	26753570	+	1	1	0	NS	ENSDARG00000078807	C5H9orf142	C9orf142	protein_coding
chr5	26903499	26904249	-	1	1	0	NS	ENSDARG00000013500	abca2	ABCA2	protein_coding
chr5	27216200	27216950	-	0.403702	0.584737	1.3987	NS	ENSDARG00000093253	MFSD3	MFSD3	protein_coding
chr5	27377794	27378544	-	0.10754	0.246398	0.361011	NS	ENSDARG00000035570	C5H9orf85	C9orf85	protein_coding
chr5	27377823	27378573	+	0.10754	0.246398	0.361011	NS	ENSDARG00000035571	fam108b1	FAM108B1	protein_coding
chr5	27865060	27865810	+	0.00669513	0.0326091	2.08955	NS	ENSDARG00000016514	gtf2h2	GTF2H2	protein_coding
chr5	28557408	28558158	+	0.00210813	0.0130176	0.749337	NS	ENSDARG00000061509	BX927282.2	TBX3	protein_coding
chr5	28738387	28739137	-	0.137381	0.290826	-3.63551	NS	ENSDARG00000091665	5S_rRNA	#N/A	rRNA
chr5	29077007	29077757	+	0.0134993	0.055343	-0.273723	NS	ENSDARG00000035519	histh1l	HIST1H1C	protein_coding
chr5	29133024	29133774	+	8.92551e-23	6.46372e-21	-18.1883	Hypo	ENSDARG00000035521	sfrp1a	SFRP1	protein_coding
chr5	29903704	29904454	+	1.97453e-10	5.46972e-09	-33.5065	Hypo	ENSDARG00000061468	ncaph	NCAPH	protein_coding
chr5	29915461	29916211	+	0.127503	0.27707	0.395577	NS	ENSDARG00000024116	vamp8	VAMP8	protein_coding
chr5	30066678	30067428	+	0.0184253	0.0704683	-6.0886	NS	ENSDARG00000035530	BX323557.1	#N/A	protein_coding
chr5	30073576	30074326	+	0.351202	0.529258	-1.7815	NS	ENSDARG00000086567	BX323557.3	#N/A	protein_coding
chr5	30191312	30192062	-	0.0201877	0.0746328	0.994252	NS	ENSDARG00000056245	CABZ01075543.1	TESK1	protein_coding
chr5	30191312	30192062	-	0.0201877	0.0746328	0.994252	NS	ENSDARG00000095373	zgc:162952	#N/A	processed_transcript
chr5	30611220	30611970	+	0.249218	0.4336	-0.646542	NS	ENSDARG00000056036	stxbp1b	STXBP1	protein_coding
chr5	30760062	30760812	-	0.0551385	0.156213	-0.781017	NS	ENSDARG00000068166	dfnb31b	DFNB31	protein_coding
chr5	31126235	31126985	-	0.380667	0.558264	-0.451015	NS	ENSDARG00000021735	cacna1ba	CACNA1B	protein_coding
chr5	31197917	31198667	-	0.304321	0.488538	-0.14556	NS	ENSDARG00000035505	cobra1	NELFB;COBRA1;CTD;2302E22.3	protein_coding
chr5	31784456	31785206	-	6.29122e-05	0.000667439	-6.44809	NS	ENSDARG00000061110	zbtb44	ZBTB44	protein_coding
chr5	31815487	31816237	-	0.404212	0.585052	-0.23083	NS	ENSDARG00000007709	adamts8a	ADAMTS8	protein_coding
chr5	32353742	32354492	-	1.00533e-06	1.57884e-05	-8.94879	NS	ENSDARG00000055647	ftr82	TRIM47	protein_coding
chr5	32562880	32563630	-	0.000270914	0.00247295	-0.916258	NS	ENSDARG00000061017	spns2	SPNS2	protein_coding
chr5	32568805	32569555	-	0.00234819	0.0142355	-3.82384	NS	ENSDARG00000092633	si:dkey-193h7.5	#N/A	processed_transcript
chr5	32625029	32625779	+	0.030051	0.100904	-0.420175	NS	ENSDARG00000015292	ube2g1a	UBE2G1	protein_coding
chr5	32673715	32674465	-	0.219705	0.403129	-0.278473	NS	ENSDARG00000061006	cyb5d2	CYB5D2	protein_coding
chr5	32675569	32676319	+	0.0555211	0.156884	0.22875	NS	ENSDARG00000094380	zzef1	ZZEF1	protein_coding
chr5	33117457	33118207	+	0.00800413	0.0373432	4.72059	NS	ENSDARG00000035471	MEGF9 (2 of 2)	MEGF9	protein_coding
chr5	33410324	33411074	-	0.285637	0.470829	-0.584795	NS	ENSDARG00000016866	fam102ab	FAM102A	protein_coding
chr5	33566028	33566778	-	0.63871	0.797688	0.0718403	NS	ENSDARG00000010031	ssh1b	SSH1	protein_coding
chr5	33597069	33597819	+	0.850367	0.960395	-0.660161	NS	ENSDARG00000078603	myo1hb	MYO1H	protein_coding
chr5	33632798	33633548	+	0.154862	0.316467	0.540541	NS	ENSDARG00000060865	scai	SCAI	protein_coding
chr5	33799799	33800549	+	0.0211461	0.0776007	1.94894	NS	ENSDARG00000094052	taok3b	TAOK3	protein_coding
chr5	34107194	34107944	-	1	1	0	NS	ENSDARG00000067982	gpr107	GPR107	protein_coding
chr5	34107636	34108386	+	1	1	0	NS	ENSDARG00000007429	ndor1	NDOR1	protein_coding
chr5	34508205	34508955	-	0.28352	0.468512	-0.149422	NS	ENSDARG00000008551	pole3	POLE3	protein_coding
chr5	34904056	34904806	-	0.0125429	0.0523699	4.48043	NS	ENSDARG00000082793	SNORD24	#N/A	snoRNA
chr5	35224127	35224877	-	8.43738e-05	0.000871936	1.92424	NS	ENSDARG00000022085	si:dkey-34e4.1	NOS1AP	protein_coding
chr5	35386609	35387359	-	0.42376	0.604139	1.65582	NS	ENSDARG00000075110	dab2ipb	DAB2IP	protein_coding
chr5	35802895	35803645	-	0.805483	0.928902	0.123309	NS	ENSDARG00000060393	fibcd1	FIBCD1	protein_coding
chr5	36818081	36818831	-	0.735275	0.880722	-0.0451803	NS	ENSDARG00000035389	FCHO2	FCHO2	protein_coding
chr5	36870159	36870909	-	0.288228	0.473145	-0.123077	NS	ENSDARG00000086086	TNPO1 (1 of 2)	TNPO1	protein_coding
chr5	37016143	37016893	+	0.510601	0.686507	-0.067833	NS	ENSDARG00000035415	ptger4b	PTGER4	protein_coding
chr5	37081135	37081885	+	0.276794	0.461917	-0.190476	NS	ENSDARG00000086523	erlin2	ERLIN2	protein_coding
chr5	37119673	37120423	+	0.170872	0.339109	-5.23163	NS	ENSDARG00000093818	#N/A	CH25H	protein_coding
chr5	37179005	37179755	+	0.480281	0.659542	-0.173707	NS	ENSDARG00000067976	ar	AR	protein_coding
chr5	37440946	37441696	-	2.07192e-05	0.000248194	13.8069	NS	ENSDARG00000083770	5S_rRNA	#N/A	rRNA
chr5	37572841	37573591	+	0.691047	0.842735	1.01498	NS	ENSDARG00000067981	C5HXorf56	CXorf56	protein_coding
chr5	37928447	37929197	-	0.983907	1	0.00203115	NS	ENSDARG00000007723	efnb1	EFNB1	protein_coding
chr5	38015641	38016391	+	0.0804352	0.203718	-0.302015	NS	ENSDARG00000060152	fam155b	FAM155B	protein_coding
chr5	38105136	38105886	+	3.30761e-15	1.36021e-13	-22.274	Hypo	ENSDARG00000094666	si:ch73-223d24.4	#N/A	processed_transcript
chr5	38130499	38131249	+	0.340515	0.520626	-0.118483	NS	ENSDARG00000002184	igbp1	IGBP1	protein_coding
chr5	38192057	38192807	-	0.000736113	0.005636	0.285103	NS	ENSDARG00000035330	taf1	TAF1L;TAF1	protein_coding
chr5	38495208	38495958	+	0.363267	0.540497	0.288958	NS	ENSDARG00000035325	SRSF7	SRSF7	protein_coding
chr5	39117878	39118628	+	0.0234114	0.0832336	-1.84079	NS	ENSDARG00000035682	ltbp3	LTBP3	protein_coding
chr5	39393719	39394469	+	5.30935e-06	7.278e-05	10.2501	NS	ENSDARG00000020924	#N/A	MYO1C	protein_coding
chr5	39475334	39476084	-	0.135762	0.288761	2.54453	NS	ENSDARG00000060297	ARHGAP35 (2 of 2)	ARHGAP35	protein_coding
chr5	39535578	39536328	-	0.306728	0.488538	-0.118424	NS	ENSDARG00000060319	SCN4B (2 of 2)	SCN4B	protein_coding
chr5	39535578	39536328	-	0.306728	0.488538	-0.118424	NS	ENSDARG00000093246	scn4bb	#N/A	protein_coding
chr5	39563208	39563958	+	0.735664	0.880722	-0.045798	NS	ENSDARG00000035352	pafah1b2	PAFAH1B2	protein_coding
chr5	39563720	39564470	-	0.025217	0.0880001	-0.222222	NS	ENSDARG00000027345	mpzl2	MPZL2	protein_coding
chr5	39754146	39754896	+	0.6111	0.772884	-0.917148	NS	ENSDARG00000093943	si:ch211-284e13.13	#N/A	processed_transcript
chr5	39848419	39849169	-	0.00856615	0.0391862	-0.238021	NS	ENSDARG00000060366	slc12a9	SLC12A9	protein_coding
chr5	39984712	39985462	-	0.0414737	0.126773	0.665549	NS	ENSDARG00000035360	mink1	MINK1	protein_coding
chr5	40398275	40399025	-	0.344286	0.523184	2.00137	NS	ENSDARG00000089770	5S_rRNA	#N/A	rRNA
chr5	40742813	40743563	+	0.808095	0.930838	0.290792	NS	ENSDARG00000094754	si:ch211-191a6.3	#N/A	processed_transcript
chr5	41916929	41917679	-	0.112584	0.254015	0.254776	NS	ENSDARG00000067713	snx18a	SNX18	protein_coding
chr5	42358675	42359425	-	3.2005e-08	6.41547e-07	-1.98961	NS	ENSDARG00000004023	isl1	ISL1	protein_coding
chr5	42535510	42536260	-	0.234665	0.419202	-0.396825	NS	ENSDARG00000059789	PARP8	PARP8	protein_coding
chr5	42760850	42761600	-	0.874654	0.976763	0.0357143	NS	ENSDARG00000027109	zfr	ZFR	protein_coding
chr5	42925632	42926382	-	0.452984	0.632908	-0.204925	NS	ENSDARG00000035253	npr3	NPR3	protein_coding
chr5	43178956	43179706	-	0.0236857	0.0839215	0.746416	NS	ENSDARG00000052881	dnajb5	DNAJB5	protein_coding
chr5	43256121	43256871	-	0.96578	1	-0.0838082	NS	ENSDARG00000059846	EPG5	EPG5	protein_coding
chr5	43263140	43263890	-	0.266371	0.450808	0.126055	NS	ENSDARG00000035264	riok2	RIOK2	protein_coding
chr5	43327316	43328066	-	1	1	0	NS	ENSDARG00000052897	ATXN2	ATXN2	protein_coding
chr5	43422480	43423230	-	1	1	0	NS	ENSDARG00000059856	ALKBH2	ALKBH2	protein_coding
chr5	43678260	43679010	-	0.00539123	0.0273957	-2.51935	NS	ENSDARG00000092285	cenpv	CENPV	protein_coding
chr5	43715688	43716438	+	0.00035462	0.00312269	-2.48855	NS	ENSDARG00000004455	p2rx5	P2RX5	protein_coding
chr5	43741876	43742626	-	0.944203	1	0.00591011	NS	ENSDARG00000035282	emc6	EMC6	protein_coding
chr5	43941298	43942048	+	5.68829e-08	1.09616e-06	9.68452	NS	ENSDARG00000093054	si:ch211-207c6.5	#N/A	processed_transcript
chr5	44738368	44739118	-	0.064432	0.173662	-2.64842	NS	ENSDARG00000089244	U5	#N/A	snRNA
chr5	44741373	44742123	-	0.0218545	0.0791805	4.68447	NS	ENSDARG00000091147	U5	#N/A	snRNA
chr5	45099054	45099804	-	0.0255536	0.0886803	5.243	NS	ENSDARG00000085471	5S_rRNA	#N/A	rRNA
chr5	45301012	45301762	-	0.000542892	0.00440162	-2.97858	NS	ENSDARG00000031345	RTKN (1 of 2)	RTKN	protein_coding
chr5	45437745	45438495	-	0.0451572	0.134226	-0.242326	NS	ENSDARG00000017571	mccc2	MCCC2	protein_coding
chr5	45809056	45809806	+	0.871049	0.974666	-0.980181	NS	ENSDARG00000075126	#N/A	TMEM8B	protein_coding
chr5	46114887	46115637	-	0.364459	0.542068	-0.122332	NS	ENSDARG00000077298	gas1a	GAS1	protein_coding
chr5	46273221	46273971	+	0.356151	0.533691	-0.161298	NS	ENSDARG00000060093	DAPK1	DAPK1	protein_coding
chr5	46618679	46619429	+	1	1	0	NS	ENSDARG00000035290	dmrt3a	DMRT3	protein_coding
chr5	48696289	48697039	+	0.0217634	0.0790522	1.5544	NS	ENSDARG00000053382	cox7c	COX7C	protein_coding
chr5	49758049	49758799	+	0.00719939	0.0345173	-1.7341	NS	ENSDARG00000067658	BX470189.1	CENPB	protein_coding
chr5	49853070	49853820	-	0.00246334	0.0147986	0.968784	NS	ENSDARG00000055989	tmem161b	TMEM161B	protein_coding
chr5	50042500	50043250	-	0.00218754	0.0134247	10.2614	NS	ENSDARG00000009418	mef2cb	MEF2C	protein_coding
chr5	50335377	50336127	+	0.763756	0.902436	1.41091	NS	ENSDARG00000081238	5S_rRNA	#N/A	rRNA
chr5	50778246	50778996	-	2.37251e-06	3.50516e-05	0.587422	NS	ENSDARG00000052690	ARRDC3	ARRDC3	protein_coding
chr5	52467334	52468084	-	0.603911	0.767567	-0.0707319	NS	ENSDARG00000079697	zgc:194908	#N/A	protein_coding
chr5	52678422	52679172	-	0.00259154	0.0154155	-4.07006	NS	ENSDARG00000052734	hmgcra	HMGCR	protein_coding
chr5	52687726	52688476	+	0.672704	0.828982	0.728776	NS	ENSDARG00000052731	ankrd31	ANKRD31	protein_coding
chr5	52912557	52913307	+	0.105333	0.243297	0.0515464	NS	ENSDARG00000059722	ubac1	UBAC1	protein_coding
chr5	53693617	53694367	+	1	1	0	NS	ENSDARG00000055385	papd4	PAPD4	protein_coding
chr5	54816532	54817282	-	0.75225	0.894404	-0.0422978	NS	ENSDARG00000008153	serinc5	SERINC5	protein_coding
chr5	54856891	54857641	+	0.245632	0.430314	-0.176367	NS	ENSDARG00000093799	SETBP1	SETBP1	protein_coding
chr5	54887153	54887903	-	0.0233756	0.0831803	-4.95983	NS	ENSDARG00000086527	5S_rRNA	#N/A	rRNA
chr5	56473487	56474237	+	0.370236	0.548208	-0.126904	NS	ENSDARG00000067695	ptar1	PTAR1	protein_coding
chr5	56573853	56574603	+	0.000385189	0.00332349	12.9252	NS	ENSDARG00000014105	apba1a	APBA1	protein_coding
chr5	57160853	57161603	-	1	1	0	NS	ENSDARG00000067656	kcmf1	KCMF1	protein_coding
chr5	57342104	57342854	-	0.140816	0.295951	0.178646	NS	ENSDARG00000035181	slc25a46	SLC25A46	protein_coding
chr5	57527712	57528462	-	0.877863	0.978702	0.0213785	NS	ENSDARG00000059657	mks1	MKS1	protein_coding
chr5	57922509	57923259	-	0.81714	0.937737	0.056531	NS	ENSDARG00000018025	tbx2a	TBX2	protein_coding
chr5	58373231	58373981	-	1	1	0	NS	ENSDARG00000052536	tia1	TIA1	protein_coding
chr5	58989971	58990721	-	4.31711e-137	2.15262e-134	-57.1708	Hypo	ENSDARG00000052450	hspb2	HSPB2-C11orf52	protein_coding
chr5	58990267	58991017	+	4.31711e-137	2.15262e-134	-57.1708	Hypo	ENSDARG00000052447	cryabb	CRYAB	protein_coding
chr5	59075036	59075786	+	0.211451	0.394149	0.226074	NS	ENSDARG00000095750	FDXACB1	FDXACB1	protein_coding
chr5	59270978	59271728	-	0.0426601	0.129015	14.239	NS	ENSDARG00000082619	dre-mir-34c	#N/A	miRNA
chr5	59271215	59271965	-	0.0426601	0.129015	14.239	NS	ENSDARG00000082368	dre-mir-34b	#N/A	miRNA
chr5	59921457	59922207	+	0.406468	0.587465	0.123031	NS	ENSDARG00000023394	slc37a2	SLC37A2	protein_coding
chr5	60694877	60695627	+	0.0675284	0.180061	-0.090063	NS	ENSDARG00000042401	derl2	DERL2	protein_coding
chr5	60727843	60728593	+	0.29938	0.484473	-0.0934037	NS	ENSDARG00000059600	rabep1	RABEP1	protein_coding
chr5	60814028	60814778	+	0.0140779	0.0572442	-0.257635	NS	ENSDARG00000093632	VPS37D	VPS37D	protein_coding
chr5	60932085	60932835	+	0.0154919	0.0618214	-0.907441	NS	ENSDARG00000033126	prkrip1	PRKRIP1	protein_coding
chr5	61095403	61096153	+	0.000791325	0.00594439	0.401983	NS	ENSDARG00000059596	clip2	CLIP2	protein_coding
chr5	62094023	62094773	+	1.04173e-06	1.62322e-05	12.6131	NS	ENSDARG00000088359	5S_rRNA	#N/A	rRNA
chr5	62384192	62384942	-	0.613564	0.775509	-2.73136	NS	ENSDARG00000088266	5S_rRNA	#N/A	rRNA
chr5	62527593	62528343	+	1	1	0	NS	ENSDARG00000052553	LIG3	LIG3	protein_coding
chr5	62637538	62638288	+	7.51287e-07	1.20357e-05	-5.21776	NS	ENSDARG00000037605	slco1f1	#N/A	protein_coding
chr5	63051781	63052531	+	0.35351	0.531932	0.137643	NS	ENSDARG00000006686	zmynd19	ZMYND19	protein_coding
chr5	64203196	64203946	+	0.354017	0.531957	1.31227	NS	ENSDARG00000017209	CABZ01041105.1	CTD-2319I12.3	protein_coding
chr5	64861748	64862498	+	0.558339	0.729039	0.393843	NS	ENSDARG00000079780	HNRNPUL1 (1 of 2)	HNRNPUL1	protein_coding
chr5	65059914	65060664	+	0.515288	0.691354	-0.269877	NS	ENSDARG00000035136	sepw1	SELV;SEPW1;NA	protein_coding
chr5	65113811	65114561	+	0.0973558	0.232407	-0.709146	NS	ENSDARG00000094587	TMEM211	TMEM211	protein_coding
chr5	65702790	65703540	+	0.00613543	0.0304028	-5.36079	NS	ENSDARG00000092208	si:ch211-253h3.2	#N/A	processed_transcript
chr5	65861590	65862340	-	0.00238617	0.0144001	-0.486621	NS	ENSDARG00000002533	adora2b	ADORA2B	protein_coding
chr5	66237052	66237802	+	1	1	0	NS	ENSDARG00000087495	USP2 (2 of 3)	USP2	protein_coding
chr5	66936429	66937179	+	0.473564	0.652972	-0.887021	NS	ENSDARG00000009281	dnm1b	DNM1	protein_coding
chr5	67371557	67372307	-	0.417851	0.59828	-0.148722	NS	ENSDARG00000059858	PAPPA (2 of 2)	PAPPA	protein_coding
chr5	67478104	67478854	-	0.123893	0.271693	7.7477	NS	ENSDARG00000092517	gpsm1a	GPSM1	protein_coding
chr5	67590969	67591719	-	0.0130552	0.054134	3.08634	NS	ENSDARG00000078655	inpp5e	INPP5E	protein_coding
chr5	67942926	67943676	-	0.00462075	0.0243579	-0.890869	NS	ENSDARG00000059536	FAM78A (2 of 2)	FAM78A;FAM78B	protein_coding
chr5	68031251	68032001	-	0.0512906	0.147618	0.373134	NS	ENSDARG00000035126	brd3b	#N/A	processed_transcript
chr5	68308872	68309622	+	0.325796	0.508238	-0.502081	NS	ENSDARG00000018270	olfm1a	OLFM1	protein_coding
chr5	68588656	68589406	+	0.270901	0.455576	-2.16888	NS	ENSDARG00000084964	5S_rRNA	#N/A	rRNA
chr5	69202634	69203384	-	0.419594	0.599699	0.105338	NS	ENSDARG00000059510	COQ2	COQ2	protein_coding
chr5	69423203	69423953	-	1	1	0	NS	ENSDARG00000059484	HIP1R (1 of 2)	HIP1R	protein_coding
chr5	69744747	69745497	-	0.179744	0.350892	-0.163174	NS	ENSDARG00000045951	htatip	KAT5	protein_coding
chr5	69987479	69988229	+	0.19188	0.36728	-3.39689	NS	ENSDARG00000089349	5S_rRNA	#N/A	rRNA
chr5	70263694	70264444	-	0.816559	0.937609	0.0214168	NS	ENSDARG00000034982	zcchc8	ZCCHC8	protein_coding
chr5	70264097	70264847	+	0.81455	0.935841	0.0219038	NS	ENSDARG00000093821	si:ch211-110p13.9	#N/A	protein_coding
chr5	70495266	70496016	-	0.00389157	0.0214056	0.398406	NS	ENSDARG00000042520	UTP14C	UTP14A	protein_coding
chr5	70658417	70659167	+	0.187638	0.361414	-0.129606	NS	ENSDARG00000093783	C5H3orf30	C3orf30	protein_coding
chr5	70975276	70976026	+	0.539445	0.710507	0.0971405	NS	ENSDARG00000030267	gtf3aa	GTF3A	protein_coding
chr5	71133851	71134601	-	0.438689	0.620583	-0.245663	NS	ENSDARG00000035734	zgc:152816	MATR3	protein_coding
chr5	71686856	71687606	-	0.111811	0.252982	-0.106157	NS	ENSDARG00000059461	mepce	MEPCE	protein_coding
chr5	71782339	71783089	+	0.0585583	0.162327	1.33079	NS	ENSDARG00000014309	spaw	NODAL	protein_coding
chr5	71831943	71832693	-	0.000555841	0.00449746	3.75439	NS	ENSDARG00000092143	ank1	ANK1	protein_coding
chr5	72833802	72834552	-	0.0457285	0.135385	0.254014	NS	ENSDARG00000024818	rilpl2	RILPL2	protein_coding
chr5	72977451	72978201	-	1.12327e-06	1.74347e-05	32.7273	Hyper	ENSDARG00000051940	ugt2a4	UGT2A1	protein_coding
chr5	73352936	73353686	+	0.755221	0.896067	-1.83946	NS	ENSDARG00000071469	ZNF618	ZNF618	protein_coding
chr5	73405851	73406601	+	0.322977	0.505238	-0.225741	NS	ENSDARG00000059544	PAPPA (1 of 2)	PAPPA	protein_coding
chr5	73685612	73686362	-	4.48927e-05	0.000491969	-5.17278	NS	ENSDARG00000086640	ASTN2 (2 of 3)	ASTN2	protein_coding
chr5	74834318	74835068	-	0.0622215	0.170468	-0.447485	NS	ENSDARG00000001950	AK1	AK1	protein_coding
chr5	74877984	74878734	-	0.0218984	0.0792675	-0.36742	NS	ENSDARG00000054874	gpsm1b	GPSM1	protein_coding
chr5	74914509	74915259	+	0.729864	0.875881	0.187438	NS	ENSDARG00000003803	LHX3	LHX3	protein_coding
chr5	75108860	75109610	-	1	1	0	NS	ENSDARG00000088222	fam78a	FAM78A	protein_coding
chr5	75113748	75114498	+	0.0230306	0.0824147	2.1638	NS	ENSDARG00000052033	PPAPDC3 (2 of 2)	PPAPDC3	protein_coding
chr5	75201371	75202121	+	3.06799e-09	7.19895e-08	-5.89082	NS	ENSDARG00000042845	oxtl	AVP	protein_coding
chr5	75259321	75260071	+	1.1569e-09	2.86639e-08	19.8699	Hyper	ENSDARG00000035187	abl1	ABL1	protein_coding
chr5	75550660	75551410	-	0.0278187	0.0950077	6.19881	NS	ENSDARG00000015879	pax8	PAX8	protein_coding
chr5	75584984	75585734	+	0.323934	0.506238	0.50309	NS	ENSDARG00000032111	MTFP1	MTFP1	protein_coding
chr6	46969	47719	+	0.0555376	0.156884	2.54905	NS	ENSDARG00000096454	ap1m2	AP1M2	protein_coding
chr6	100807	101557	+	1.34184e-05	0.000169386	-3.86298	NS	ENSDARG00000091603	TAL1	LYL1	protein_coding
chr6	150236	150986	+	0.204951	0.38491	2.07536	NS	ENSDARG00000036619	MGAT3 (1 of 2)	MGAT3	protein_coding
chr6	1398815	1399565	+	0.000134846	0.00132849	3.73278	NS	ENSDARG00000079495	NTAN1	NTAN1	protein_coding
chr6	1532870	1533620	-	0.0281338	0.0957556	-5.16929	NS	ENSDARG00000078641	CABZ01066498.1	PLXNA3	protein_coding
chr6	1725182	1725932	-	0.000309226	0.00274112	4.61947	NS	ENSDARG00000088703	TGIF2	TGIF2	protein_coding
chr6	1788529	1789279	-	0.539934	0.710824	1.19048	NS	ENSDARG00000012823	DLGAP4 (1 of 2)	DLGAP4	protein_coding
chr6	3321570	3322320	-	0.0205536	0.0757747	0.24332	NS	ENSDARG00000059128	uqcrh	UQCRH	protein_coding
chr6	3522292	3523042	+	0.550804	0.721325	0.0433626	NS	ENSDARG00000058675	phospho2	PHOSPHO2	protein_coding
chr6	3953916	3954666	+	4.54877e-07	7.65614e-06	12.4575	NS	ENSDARG00000075648	SEMA5B (2 of 2)	SEMA5B	protein_coding
chr6	4030346	4031096	+	0.78863	0.918022	-0.621715	NS	ENSDARG00000020863	trim25l	TRIM25	protein_coding
chr6	4089570	4090320	-	0.023317	0.0831202	9.6408	NS	ENSDARG00000078872	TRAK2	TRAK2	protein_coding
chr6	4767324	4768074	+	2.9721e-10	7.90381e-09	-13.8438	NS	ENSDARG00000063264	PCDH9	PCDH9	protein_coding
chr6	6713835	6714585	+	0.0898218	0.219546	2.27041	NS	ENSDARG00000096346	si:ch211-85n16.3	LINC00493	protein_coding
chr6	7124434	7125184	-	0.608175	0.770163	-0.115028	NS	ENSDARG00000071217	HS6ST3 (2 of 2)	HS6ST3	protein_coding
chr6	7156718	7157468	+	0.00795452	0.0371988	-3.50566	NS	ENSDARG00000058906	#N/A	CLDN10	protein_coding
chr6	7222371	7223121	-	0.445472	0.626582	-0.821229	NS	ENSDARG00000058937	cldn10	CLDN10	protein_coding
chr6	7449916	7450666	+	0.191672	0.367058	0.104384	NS	ENSDARG00000039578	pa2g4a	PA2G4	protein_coding
chr6	7651468	7652218	-	0.0460829	0.135664	-0.201045	NS	ENSDARG00000074533	slc25a38b	SLC25A38	protein_coding
chr6	7759765	7760515	-	0.162102	0.326249	-1.90005	NS	ENSDARG00000044600	CABZ01025393.1	DKFZP761J1410;LPPR5;LPPR2	protein_coding
chr6	8595109	8595859	-	0.103864	0.241442	-4.77076	NS	ENSDARG00000079187	tbx19	TBX19	protein_coding
chr6	8622596	8623346	-	0.310738	0.491683	0.82111	NS	ENSDARG00000096324	si:ch211-155d24.7	DZIP3	protein_coding
chr6	8930474	8931224	+	0.0304703	0.10175	-1.14881	NS	ENSDARG00000058699	tmeff2b	TMEFF2	protein_coding
chr6	9305893	9306643	+	0.237178	0.421427	-0.858369	NS	ENSDARG00000089933	rasal3	RASAL3	protein_coding
chr6	9862192	9862942	-	0.287195	0.472227	1.29177	NS	ENSDARG00000004898	zp2l2	ZP1	protein_coding
chr6	10004215	10004965	+	0.0580483	0.161475	1.31291	NS	ENSDARG00000058145	ATP7B	ATP7B	protein_coding
chr6	10360447	10361197	+	0.163632	0.3285	0.875148	NS	ENSDARG00000062687	KCNH7 (1 of 2)	KCNH7;KCNH2	protein_coding
chr6	10637791	10638541	+	0.256052	0.440254	0.138147	NS	ENSDARG00000096373	si:dkey-34m19.5	#N/A	antisense
chr6	10663951	10664701	-	0.225696	0.409862	-0.13089	NS	ENSDARG00000044565	ola1	OLA1	protein_coding
chr6	10746369	10747119	-	0.59603	0.761552	0.0387034	NS	ENSDARG00000009447	atp5g3b	ATP5G3	protein_coding
chr6	10822871	10823621	-	3.47862e-10	9.12909e-09	-1.51936	NS	ENSDARG00000044562	cycsb	RP11-235D19.3	protein_coding
chr6	11349419	11350169	+	0.533855	0.707021	2.25107	NS	ENSDARG00000024847	col5a2b	COL5A2	protein_coding
chr6	11740314	11741064	+	0.0051394	0.026453	0.481928	NS	ENSDARG00000057782	BAZ2B (1 of 2)	BAZ2B	protein_coding
chr6	11740697	11741447	-	0.0051394	0.026453	0.481928	NS	ENSDARG00000096290	si:dkeyp-15g8.5	#N/A	protein_coding
chr6	12325749	12326499	-	2.60721e-06	3.82359e-05	-15.8518	Hypo	ENSDARG00000087395	5S_rRNA	#N/A	rRNA
chr6	12767723	12768473	+	0.34622	0.524524	-3.04247	NS	ENSDARG00000074921	FAM117B (2 of 2)	FAM117B	protein_coding
chr6	13357267	13358017	-	0.0637488	0.172871	0.478253	NS	ENSDARG00000075041	fmnl2b	FMNL2	protein_coding
chr6	15503485	15504235	-	0.279806	0.465449	-0.252831	NS	ENSDARG00000095170	lrrfip1b	LRRFIP1	protein_coding
chr6	15815325	15816075	+	0.407353	0.587698	3.87097	NS	ENSDARG00000052319	CR759882.1	#N/A	protein_coding
chr6	16410818	16411568	-	1	1	0	NS	ENSDARG00000013938	psmb3	PSMB3	protein_coding
chr6	18794294	18795044	+	0.0708601	0.185961	3.42105	NS	ENSDARG00000070301	BX950203.1	#N/A	protein_coding
chr6	19365101	19365851	-	0.167617	0.334438	0.664141	NS	ENSDARG00000005974	atad5b	ATAD5	protein_coding
chr6	19543640	19544390	+	0.00323511	0.0184092	10.7844	NS	ENSDARG00000089625	C6H17orf67	C17orf67	protein_coding
chr6	20283982	20284732	-	0.741738	0.885601	-1.1784	NS	ENSDARG00000088025	CU929159.2	RDH8	protein_coding
chr6	20570529	20571279	-	0.280641	0.465673	-0.453952	NS	ENSDARG00000061162	ephx4	EPHX4	protein_coding
chr6	21393011	21393761	-	0.0862763	0.213364	-0.103309	NS	ENSDARG00000044146	lrrc8db	LRRC8D	protein_coding
chr6	22594319	22595069	+	0.426551	0.606816	0.273128	NS	ENSDARG00000039264	igfbp5a	IGFBP5	protein_coding
chr6	22636010	22636760	-	0.0867436	0.213989	0.441483	NS	ENSDARG00000052470	igfbp2a	IGFBP2	protein_coding
chr6	23220259	23221009	+	0.592073	0.758926	0.0418314	NS	ENSDARG00000079811	micall1	MICALL1	protein_coding
chr6	23410917	23411667	-	0.638251	0.797614	0.0811611	NS	ENSDARG00000059642	mtmr14	MTMR14	protein_coding
chr6	23709638	23710388	+	0.229692	0.413467	0.0711238	NS	ENSDARG00000052351	ZXDA	ZXDC	protein_coding
chr6	23865708	23866458	-	0.0580053	0.161469	-2.59003	NS	ENSDARG00000096238	si:dkey-156n14.10	#N/A	pseudogene
chr6	24135446	24136196	+	0.0920797	0.223422	-3.73975	NS	ENSDARG00000089736	BX537277.4	#N/A	protein_coding
chr6	24220964	24221714	+	0.328163	0.509752	-1.13018	NS	ENSDARG00000084523	BX537277.3	#N/A	miRNA
chr6	24445730	24446480	-	0.679659	0.834533	0.621652	NS	ENSDARG00000052286	BX323032.1	#N/A	protein_coding
chr6	26267617	26268367	-	0.00429754	0.0231036	3.80247	NS	ENSDARG00000070929	sox14	SOX14	protein_coding
chr6	26316591	26317341	-	0.049481	0.143549	-5.56896	NS	ENSDARG00000084212	5S_rRNA	#N/A	rRNA
chr6	27047811	27048561	+	0.0709254	0.18601	-2.53978	NS	ENSDARG00000076094	KLHL30	KLHL30	protein_coding
chr6	27160017	27160767	+	0.405003	0.585772	2.63617	NS	ENSDARG00000044433	SNED1	SNED1	protein_coding
chr6	27222193	27222943	+	0.00969118	0.0429058	-13.2883	NS	ENSDARG00000007231	ryk	RYK	protein_coding
chr6	27331751	27332501	+	0.599604	0.764649	0.407357	NS	ENSDARG00000061896	slco2a1	SLCO2A1	protein_coding
chr6	28873184	28873934	-	0.516645	0.692449	-0.0813836	NS	ENSDARG00000017886	ZBTB11	ZBTB11	protein_coding
chr6	29420425	29421175	+	0.220391	0.403891	0.483891	NS	ENSDARG00000017728	zgc:86841	PHB2	protein_coding
chr6	30154058	30154808	+	0.114747	0.257294	-3.03038	NS	ENSDARG00000087805	CABZ01007930.1	AC002365.1	protein_coding
chr6	30359790	30360540	+	0.0692524	0.18331	-3.63478	NS	ENSDARG00000077836	ttc22	TTC22	protein_coding
chr6	30395557	30396307	+	0.276873	0.461917	-0.589178	NS	ENSDARG00000070966	insl5a	RLN3	protein_coding
chr6	31267982	31268732	-	6.34956e-09	1.39936e-07	-0.985222	NS	ENSDARG00000075034	raver2	RAVER2	protein_coding
chr6	31716895	31717645	-	0.00200289	0.0124837	0.300802	NS	ENSDARG00000013561	pgm1	PGM1	protein_coding
chr6	32400462	32401212	-	0.298704	0.483576	-0.308533	NS	ENSDARG00000044155	mafa	MAFA	protein_coding
chr6	33234412	33235162	+	0.539515	0.710507	0.0799816	NS	ENSDARG00000034409	pik3r3b	PIK3R3	protein_coding
chr6	33780926	33781676	-	0.864433	0.969449	-0.461664	NS	ENSDARG00000073768	TMEM125 (1 of 2)	TMEM125	protein_coding
chr6	34007534	34008284	+	0.245482	0.43024	-1.44293	NS	ENSDARG00000076351	FAM5C (2 of 3)	FAM5C	protein_coding
chr6	34693530	34694280	-	0.0724456	0.188859	-0.0963207	NS	ENSDARG00000059575	uhmk1	UHMK1	protein_coding
chr6	36331518	36332268	-	0.136269	0.289137	1.0929	NS	ENSDARG00000006514	her6	HES1	protein_coding
chr6	36890814	36891564	+	3.1704e-10	8.37533e-09	-4.05618	NS	ENSDARG00000021607	negr1	NEGR1	protein_coding
chr6	37351292	37352042	-	1.95157e-12	6.59728e-11	16.7936	Hyper	ENSDARG00000032206	cthl	CTH	protein_coding
chr6	37370689	37371439	-	0.894664	0.991613	0.0140452	NS	ENSDARG00000074301	cth	CTH	protein_coding
chr6	37473727	37474477	-	0.881968	0.981632	0.0278526	NS	ENSDARG00000044339	rp2	RP2	protein_coding
chr6	37813499	37814249	+	0.245271	0.430131	-1.2295	NS	ENSDARG00000061303	oca2	OCA2	protein_coding
chr6	38826522	38827272	+	1.10562e-12	3.83505e-11	19.9852	Hyper	ENSDARG00000026109	slc48a1b	SLC48A1	protein_coding
chr6	39243391	39244141	-	0.17861	0.349253	2.98266	NS	ENSDARG00000017624	krt4	KRT8P11;KRT8	protein_coding
chr6	39290741	39291491	+	6.26847e-05	0.000666798	-4.21564	NS	ENSDARG00000028618	KRT18 (2 of 3)	KRT18	protein_coding
chr6	40104932	40105682	-	0.330923	0.511401	3.70081	NS	ENSDARG00000040703	BX936415.2	GPR22	protein_coding
chr6	40524961	40525711	+	0.962464	1	-0.0859774	NS	ENSDARG00000078688	FRS3	FRS3	protein_coding
chr6	40586449	40587199	-	0.250481	0.434421	5.19581	NS	ENSDARG00000080489	dre-mir-141	#N/A	miRNA
chr6	40586652	40587402	-	0.250481	0.434421	5.19581	NS	ENSDARG00000080713	dre-mir-200c	#N/A	miRNA
chr6	40762609	40763359	-	0.761382	0.900867	-0.0327257	NS	ENSDARG00000004696	eefsec	EEFSEC	protein_coding
chr6	40784822	40785572	-	0.158127	0.32133	0.214947	NS	ENSDARG00000060398	rft1	RFT1	protein_coding
chr6	41015821	41016571	-	0.0475264	0.138889	-0.266667	NS	ENSDARG00000025397	srsf3a	SRSF3	protein_coding
chr6	41026422	41027172	+	0.420374	0.60042	0.0665452	NS	ENSDARG00000028396	fkbp5	FKBP5	protein_coding
chr6	41069219	41069969	-	1	1	0	NS	ENSDARG00000000730	slc6a13	SLC6A13	protein_coding
chr6	41887644	41888394	+	0.308622	0.489655	-2.13251	NS	ENSDARG00000033956	oxtr	OXTR	protein_coding
chr6	42042521	42043271	-	0.00295362	0.0171749	-1.95636	NS	ENSDARG00000004150	GRM2 (1 of 2)	GRM2	protein_coding
chr6	42221169	42221919	-	0.306791	0.488538	-0.142262	NS	ENSDARG00000092154	TEX264 (2 of 2)	TEX264	protein_coding
chr6	42269219	42269969	+	0.00407701	0.022157	10.9284	NS	ENSDARG00000006207	gpx1b	GPX2	protein_coding
chr6	42319518	42320268	-	0.0252405	0.0880001	-0.491159	NS	ENSDARG00000005675	sec61al2	SEC61A1	protein_coding
chr6	42349135	42349885	-	0.0507836	0.14637	-0.303951	NS	ENSDARG00000008310	ip6k2	IP6K2	protein_coding
chr6	42750247	42750997	+	0.00560627	0.0282723	-0.835805	NS	ENSDARG00000011163	sema3fa	SEMA3F	protein_coding
chr6	43022975	43023725	-	3.88782e-05	0.000434412	-1.73103	NS	ENSDARG00000060115	lrrn1	LRRN1;LRRN2	protein_coding
chr6	43379709	43380459	-	1.14195e-05	0.000146471	1.51305	NS	ENSDARG00000087873	BX927362.1	#N/A	protein_coding
chr6	44128149	44128899	+	1	1	0	NS	ENSDARG00000053447	ppp4r2b	PPP4R2	protein_coding
chr6	45871408	45872158	+	0.368299	0.546405	-5.07354	NS	ENSDARG00000070485	CORT	APITD1	protein_coding
chr6	46098763	46099513	-	0.0521232	0.149261	-0.23622	NS	ENSDARG00000060123	ca16b	PTPRG	protein_coding
chr6	46368538	46369288	+	0.0157231	0.0625943	-0.431406	NS	ENSDARG00000044182	stau1	STAU1	protein_coding
chr6	46411115	46411865	-	1.35764e-06	2.07496e-05	-3.08464	NS	ENSDARG00000028862	BX546446.1	RDH10	protein_coding
chr6	46496882	46497632	-	0.114923	0.257544	3.27719	NS	ENSDARG00000060095	KCNB1	KCNB1	protein_coding
chr6	47095644	47096394	-	0.0396457	0.122339	-5.61319	NS	ENSDARG00000083768	5S_rRNA	#N/A	rRNA
chr6	48413389	48414139	-	0.921595	1	-0.0284143	NS	ENSDARG00000074690	PPM1J	PPM1J	protein_coding
chr6	49357525	49358275	+	0.371315	0.54899	1.75099	NS	ENSDARG00000002241	KCNA2 (2 of 2)	KCNA2	protein_coding
chr6	49498652	49499402	-	1	1	0	NS	ENSDARG00000079289	#N/A	PPP4R1L	protein_coding
chr6	49674455	49675205	+	0.338685	0.519179	-0.161551	NS	ENSDARG00000003307	stx16	STX16	protein_coding
chr6	49693437	49694187	+	1	1	0	NS	ENSDARG00000012871	npepl1	NPEPL1	protein_coding
chr6	49877281	49878031	+	0.196925	0.374219	-0.60241	NS	ENSDARG00000005191	ahcy	AHCY	protein_coding
chr6	50154848	50155598	-	0.825414	0.942621	0.14741	NS	ENSDARG00000059972	raly	RALY	protein_coding
chr6	50343850	50344600	+	0.289879	0.474293	-0.168216	NS	ENSDARG00000038074	ergic3	ERGIC3	protein_coding
chr6	50402603	50403353	+	1	1	0	NS	ENSDARG00000077473	mych	#N/A	protein_coding
chr6	50640171	50640921	+	0.429645	0.61013	2.50581	NS	ENSDARG00000090523	5S_rRNA	#N/A	rRNA
chr6	51025859	51026609	+	0.0427859	0.1292	-3.0242	NS	ENSDARG00000084625	5S_rRNA	#N/A	rRNA
chr6	51427031	51427781	-	0.0387111	0.120545	-0.665285	NS	ENSDARG00000074781	ptprt	PTPRT	protein_coding
chr6	51524294	51525044	-	0.0044113	0.023525	-0.174571	NS	ENSDARG00000008141	rbl1	RBL1	protein_coding
chr6	52014624	52015374	+	2.09511e-07	3.73098e-06	9.67045	NS	ENSDARG00000038583	ABRA (3 of 3)	ABRA	protein_coding
chr6	52106124	52106874	-	0.5959	0.761552	-1.86235	NS	ENSDARG00000059523	RIMS4	RIMS4	protein_coding
chr6	52185115	52185865	-	0.297283	0.482326	-0.264831	NS	ENSDARG00000001557	tomm34	TOMM34	protein_coding
chr6	52192458	52193208	+	0.90609	0.998451	-0.0228833	NS	ENSDARG00000030335	zc3h10	ZC3H10	protein_coding
chr6	52254750	52255500	+	0.00231025	0.0140268	1.76276	NS	ENSDARG00000082321	U2	#N/A	snRNA
chr6	53408937	53409687	+	1	1	0	NS	ENSDARG00000060360	#N/A	GNB1	protein_coding
chr6	53841450	53842200	-	0.53079	0.704365	0.220415	NS	ENSDARG00000039182	cacna2d2	CACNA2D2	protein_coding
chr6	54303145	54303895	-	0.119055	0.264794	-0.101368	NS	ENSDARG00000078075	C6H6orf106	C6orf106	protein_coding
chr6	54438344	54439094	+	0.178562	0.349253	4.96894	NS	ENSDARG00000083723	5S_rRNA	#N/A	rRNA
chr6	55250793	55251543	+	0.771327	0.907082	1.17521	NS	ENSDARG00000059854	CABZ01041604.1	RNF182	protein_coding
chr6	55467432	55468182	-	0.107645	0.246497	6.94212	NS	ENSDARG00000075815	SLC12A5 (1 of 2)	SLC12A5;SLC12A7	protein_coding
chr6	57835667	57836417	-	0.841623	0.954031	0.261966	NS	ENSDARG00000035773	TOX2	TOX2	protein_coding
chr6	58410561	58411311	+	0.257692	0.442469	3.02161	NS	ENSDARG00000087071	CHRNA4 (3 of 3)	CHRNA4;CHRNA2	protein_coding
chr6	59424810	59425560	+	0.121697	0.268352	-0.130393	NS	ENSDARG00000034086	TSC22D1 (2 of 2)	TSC22D1	protein_coding
chr6	59558499	59559249	+	0.217499	0.401668	-0.0420875	NS	ENSDARG00000005774	pl10	DDX3X	protein_coding
chr6	59617210	59617960	+	0.132037	0.283051	-0.870642	NS	ENSDARG00000085817	5S_rRNA	#N/A	rRNA
chr6	59649487	59650237	+	0.418799	0.599096	-1.23301	NS	ENSDARG00000092148	GPBAR1 (2 of 2)	GPBAR1	protein_coding
chr6	59689012	59689762	-	0.842627	0.954362	-0.0796039	NS	ENSDARG00000021882	fbxl3b	FBXL3	protein_coding
chr7	100458	101208	+	0.0125509	0.0523699	2.50984	NS	ENSDARG00000076051	CABZ01062994.1	#N/A	protein_coding
chr7	447294	448044	-	0.0410277	0.125699	-5.70653	NS	ENSDARG00000090143	CABZ01074659.1	CCDC8	protein_coding
chr7	746949	747699	+	0.0736183	0.191187	2.12533	NS	ENSDARG00000091521	MAP3K11	MAP3K11	protein_coding
chr7	1070959	1071709	-	0.107241	0.246294	0.826446	NS	ENSDARG00000019743	dctn1a	DCTN1	protein_coding
chr7	1483535	1484285	-	0.00818074	0.0379012	0.341883	NS	ENSDARG00000090965	ripk3l	RIPK3	protein_coding
chr7	1972893	1973643	+	0.12776	0.27707	2.65298	NS	ENSDARG00000070208	BX530070.2	#N/A	protein_coding
chr7	4296127	4296877	-	1	1	0	NS	ENSDARG00000022579	zgc:55733	HNRNPCL1;HNRNPC	protein_coding
chr7	4467799	4468549	-	0.574327	0.743821	1.56371	NS	ENSDARG00000086654	CT027762.4	#N/A	protein_coding
chr7	5933968	5934718	-	0.00332688	0.018824	-3.7488	NS	ENSDARG00000061094	LTB4R2	LTB4R	protein_coding
chr7	6030407	6031157	-	0.0118042	0.0499331	14.914	NS	ENSDARG00000087434	FP236789.2	#N/A	protein_coding
chr7	6747575	6748325	+	0.0114204	0.0489228	-0.93213	NS	ENSDARG00000088686	HIST2H2AB (9 of 30)	HIST2H2AC	protein_coding
chr7	6749867	6750617	+	6.59835e-142	4.3868e-139	30.442	Hyper	ENSDARG00000078724	wu:fe11b02	HIST1H2BD	protein_coding
chr7	6804302	6805052	+	0.0345092	0.111644	1.36731	NS	ENSDARG00000093756	zgc:171759	HIST1H2BD	protein_coding
chr7	6821249	6821999	+	0.630463	0.791601	0.117815	NS	ENSDARG00000095115	zgc:171759	HIST1H2BD	protein_coding
chr7	7232273	7233023	+	0.000532909	0.00433832	-0.611804	NS	ENSDARG00000087694	zgc:171759	HIST1H2BD	protein_coding
chr7	7239569	7240319	+	0.178921	0.34969	-0.252845	NS	ENSDARG00000088259	zgc:171759	HIST1H2BD	protein_coding
chr7	7245435	7246185	+	4.76764e-05	0.00051962	1.48937	NS	ENSDARG00000088028	zgc:171759	HIST1H2BD	protein_coding
chr7	7264838	7265588	-	3.58998e-16	1.57367e-14	7.62484	NS	ENSDARG00000091051	HIST2H2AB (24 of 30)	HIST1H2AM	protein_coding
chr7	7270957	7271707	-	0.00063288	0.0049696	-3.21569	NS	ENSDARG00000074012	FP325123.1	HIST1H1E	protein_coding
chr7	7282484	7283234	-	0.100051	0.236856	-0.183139	NS	ENSDARG00000089397	zgc:171759	HIST1H2BD;HIST1H2BL	protein_coding
chr7	7289124	7289874	-	0.103571	0.2409	0.278594	NS	ENSDARG00000091265	FP325123.3	HIST1H2BD;HIST2H2BF	protein_coding
chr7	7293438	7294188	-	9.68741e-17	4.49338e-15	6.88023	NS	ENSDARG00000058479	zgc:110425	HIST1H1B;HIST1H1A	protein_coding
chr7	7457431	7458181	+	1	1	0	NS	ENSDARG00000078619	pnp5a	PNP	protein_coding
chr7	7485007	7485757	-	1	1	0	NS	ENSDARG00000045200	DUSP19 (1 of 2)	DUSP19	protein_coding
chr7	7560974	7561724	+	1	1	0	NS	ENSDARG00000018049	SF3B2	SF3B2	protein_coding
chr7	8209991	8210741	+	2.27277e-06	3.39994e-05	-8.41295	NS	ENSDARG00000087926	5S_rRNA	#N/A	rRNA
chr7	8525468	8526218	-	0.343007	0.522151	-1.69523	NS	ENSDARG00000011410	AADAT	AADAT	protein_coding
chr7	9141981	9142731	+	0.0153031	0.0612277	-6.45503	NS	ENSDARG00000077954	BX004828.1	#N/A	protein_coding
chr7	9176299	9177049	+	0.116798	0.261012	3.30959	NS	ENSDARG00000090757	CR382283.1	#N/A	pseudogene
chr7	9518325	9519075	-	0.0162006	0.0639842	0.412159	NS	ENSDARG00000044584	tex261	TEX261	protein_coding
chr7	10106356	10107106	+	0.266726	0.450835	-0.180501	NS	ENSDARG00000079027	chsy1	CHSY1	protein_coding
chr7	10377621	10378371	-	0.375897	0.554121	-3.25627	NS	ENSDARG00000089483	LRRK1 (1 of 2)	LRRK1	protein_coding
chr7	11728925	11729675	+	0.221776	0.40532	-0.251256	NS	ENSDARG00000058452	fam108c1	FAM108C1	protein_coding
chr7	12209044	12209794	+	0.855272	0.962853	0.491537	NS	ENSDARG00000079017	MESDC1	MESDC1	protein_coding
chr7	12421028	12421778	-	0.156036	0.318211	12.6568	NS	ENSDARG00000089395	5S_rRNA	#N/A	rRNA
chr7	12436664	12437414	-	0.258619	0.442853	2.17594	NS	ENSDARG00000090696	CABZ01068272.1	#N/A	protein_coding
chr7	12884093	12884843	-	1.80858e-07	3.26445e-06	1.45346	NS	ENSDARG00000058369	mex3b	MEX3B	protein_coding
chr7	13641067	13641817	-	0.000254128	0.00235748	-8.02704	NS	ENSDARG00000062959	MARCH3	3-Mar	protein_coding
chr7	13658811	13659561	+	0.319088	0.501155	-1.91242	NS	ENSDARG00000017927	cx36.7	#N/A	protein_coding
chr7	13867359	13868109	+	0.055572	0.156884	0.951487	NS	ENSDARG00000078060	syt7b	SYT7	protein_coding
chr7	14245539	14246289	+	9.33016e-23	6.46372e-21	18.9111	Hyper	ENSDARG00000062956	DAGLA	DAGLA	protein_coding
chr7	14535267	14536017	-	0.335467	0.515676	-0.653595	NS	ENSDARG00000038976	pdcd7	PDCD7	protein_coding
chr7	16098153	16098903	+	0.689249	0.841313	1.13237	NS	ENSDARG00000017078	mespaa	#N/A	protein_coding
chr7	16173461	16174211	-	1.59047e-12	5.42254e-11	15.7581	Hyper	ENSDARG00000036809	ANPEP (4 of 5)	ANPEP	protein_coding
chr7	17113714	17114464	+	0.35406	0.531957	-0.094693	NS	ENSDARG00000006889	MPPED2 (1 of 2)	MPPED2	protein_coding
chr7	17802749	17803499	-	0.515958	0.691818	0.854405	NS	ENSDARG00000086393	dbx1a	DBX1	protein_coding
chr7	19154027	19154777	+	0.931036	1	0.0062237	NS	ENSDARG00000013031	mta2	MTA2	protein_coding
chr7	19200053	19200803	+	0.837287	0.95182	0.0189577	NS	ENSDARG00000079684	taf6l	TAF6L	protein_coding
chr7	19685083	19685833	-	0.013947	0.0568281	0.138504	NS	ENSDARG00000086318	BX324198.2	#N/A	protein_coding
chr7	19759587	19760337	-	9.81366e-05	0.000993571	4.01019	NS	ENSDARG00000009610	rgs12a	RGS12	protein_coding
chr7	21039662	21040412	+	0.146201	0.303905	-0.213812	NS	ENSDARG00000077986	TMEM151A (1 of 2)	TMEM151A	protein_coding
chr7	21267064	21267814	+	1	1	0	NS	ENSDARG00000069334	zgc:114045	#N/A	protein_coding
chr7	21304607	21305357	+	0.0636306	0.172786	0.156495	NS	ENSDARG00000036414	CU019646.1	IRS1	protein_coding
chr7	21417545	21418295	+	0.632867	0.793371	-0.265314	NS	ENSDARG00000056184	dvl2	DVL2	protein_coding
chr7	22932703	22933453	+	0.0106461	0.0463112	-4.61856	NS	ENSDARG00000088087	KDM6B (1 of 2)	KDM6B	protein_coding
chr7	23300242	23300992	-	0.649044	0.805801	-1.22392	NS	ENSDARG00000077329	nlgn2a	NLGN2	protein_coding
chr7	23566260	23567010	+	0.14551	0.302943	1.41404	NS	ENSDARG00000069662	fgf11a	FGF11	protein_coding
chr7	23884871	23885621	+	0.281616	0.466901	-0.909091	NS	ENSDARG00000016260	fxr2	FXR2	protein_coding
chr7	23976496	23977246	+	0.0114427	0.0489228	1.16959	NS	ENSDARG00000008188	sf1	SF1	protein_coding
chr7	23990480	23991230	+	0.747269	0.890339	0.0624254	NS	ENSDARG00000013317	pygmb	PYGM	protein_coding
chr7	25171549	25172299	-	0.00106849	0.00757053	-5.15032	NS	ENSDARG00000086979	CR388231.2	#N/A	protein_coding
chr7	25277840	25278590	-	0.105245	0.243234	2.21963	NS	ENSDARG00000077842	ajuba	AJUBA	protein_coding
chr7	25371625	25372375	+	0.380613	0.558264	0.0820699	NS	ENSDARG00000007989	nedd8	NEDD8	protein_coding
chr7	25418650	25419400	+	0.639103	0.797928	-1.04103	NS	ENSDARG00000013526	SVEP1	SVEP1	protein_coding
chr7	25811777	25812527	+	0.611	0.772884	-0.104473	NS	ENSDARG00000061472	gba2	GBA2	protein_coding
chr7	25812131	25812881	-	0.592002	0.758926	-0.111276	NS	ENSDARG00000006545	rgp1	RGP1	protein_coding
chr7	26005018	26005768	-	0.0012569	0.00857057	4.73442	NS	ENSDARG00000002685	fam113	PCED1A	protein_coding
chr7	26040441	26041191	-	0.33102	0.511401	2.25629	NS	ENSDARG00000075906	ADAD2	ADAD2	protein_coding
chr7	26161313	26162063	-	0.56636	0.736883	0.089427	NS	ENSDARG00000008278	rcor2	RCOR2	protein_coding
chr7	26302398	26303148	+	0.608446	0.770261	0.134008	NS	ENSDARG00000069489	exoc6b	EXOC6B	protein_coding
chr7	27020559	27021309	-	1	1	0	NS	ENSDARG00000056722	cd99l2	CD99L2	protein_coding
chr7	27388574	27389324	-	0.308257	0.489655	-0.206612	NS	ENSDARG00000056803	ap1s1	AP1S1	protein_coding
chr7	27433520	27434270	-	0.158824	0.322091	-0.120048	NS	ENSDARG00000039211	zgc:77439	FMO4	protein_coding
chr7	27572112	27572862	-	0.00940588	0.0419218	14.0625	NS	ENSDARG00000077644	CR848737.2	#N/A	protein_coding
chr7	27623315	27624065	-	0.803812	0.928317	-0.362099	NS	ENSDARG00000040266	sox19b	#N/A	protein_coding
chr7	27643454	27644204	-	0.0336322	0.109607	0.342361	NS	ENSDARG00000092115	eif4a1a	EIF4A1	protein_coding
chr7	28376843	28377593	+	9.58617e-07	1.51143e-05	10.3714	NS	ENSDARG00000015536	sox6	SOX6	protein_coding
chr7	29376578	29377328	-	0.00181852	0.0115695	-10.3391	NS	ENSDARG00000086124	AP3B1 (2 of 2)	AP3B1	protein_coding
chr7	29797247	29797997	+	1.56705e-08	3.22215e-07	-40.6979	Hypo	ENSDARG00000085474	5S_rRNA	#N/A	rRNA
chr7	29948455	29949205	+	0.596555	0.761978	0.0857494	NS	ENSDARG00000010596	slc7a6os	SLC7A6OS	protein_coding
chr7	29983743	29984493	-	0.014351	0.0579413	0.522161	NS	ENSDARG00000054423	slc7a6	SLC7A6	protein_coding
chr7	29993891	29994641	-	0.0697012	0.183896	-0.0607533	NS	ENSDARG00000089319	CU464087.2	#N/A	protein_coding
chr7	30469329	30470079	+	0.376478	0.554774	-0.246749	NS	ENSDARG00000036058	gnao1b	GNAO1	protein_coding
chr7	30512932	30513682	+	0.061627	0.169188	9.29487	NS	ENSDARG00000005612	aph1b	APH1B;APH1A	protein_coding
chr7	31199556	31200306	+	0.440304	0.621251	0.0756067	NS	ENSDARG00000017901	tln2	TLN2	protein_coding
chr7	31298586	31299336	+	0.120377	0.266031	-0.221976	NS	ENSDARG00000053505	fbxo22	FBXO22	protein_coding
chr7	31423050	31423800	-	2.77607e-288	3.69124e-285	-44.1745	Hypo	ENSDARG00000077167	NMB (1 of 2)	NMB	protein_coding
chr7	31703537	31704287	-	0.800617	0.925699	0.184174	NS	ENSDARG00000053493	aldh1a2	ALDH1A2	protein_coding
chr7	31829692	31830442	+	0.775857	0.909275	0.0196487	NS	ENSDARG00000017431	fam63b	FAM63B	protein_coding
chr7	32115583	32116333	-	0.408108	0.587917	-0.0990056	NS	ENSDARG00000012495	mphosph10	MPHOSPH10	protein_coding
chr7	32115793	32116543	+	0.408108	0.587917	-0.0990056	NS	ENSDARG00000045428	mcee	MCEE	protein_coding
chr7	32260040	32260790	-	0.0197359	0.0742703	-0.907029	NS	ENSDARG00000053405	sord	SORD	protein_coding
chr7	32266109	32266859	-	0.440436	0.621251	0.252137	NS	ENSDARG00000039477	C7H15orf43	C15orf43	protein_coding
chr7	32708393	32709143	+	0.068838	0.182563	1.00503	NS	ENSDARG00000060586	ctdspl2b	CTDSPL2	protein_coding
chr7	32952221	32952971	-	0.772622	0.908141	0.185441	NS	ENSDARG00000075158	igdcc3	IGDCC3	protein_coding
chr7	33165054	33165804	-	0.338627	0.519179	-0.107066	NS	ENSDARG00000036164	cars	CARS	protein_coding
chr7	33703564	33704314	+	0.848632	0.959401	0.0548071	NS	ENSDARG00000060542	LGR4	LGR4;LGR6	protein_coding
chr7	34027900	34028650	+	0.16013	0.323915	-0.204113	NS	ENSDARG00000000442	slc39a13	SLC39A13	protein_coding
chr7	34056493	34057243	+	0.257599	0.442469	-0.624263	NS	ENSDARG00000027394	AL929252.1	TMEM178A	protein_coding
chr7	34362462	34363212	+	0.0133279	0.0548502	0.584601	NS	ENSDARG00000051852	kcnc1a	KCNC1	protein_coding
chr7	34685542	34686292	-	0.147691	0.306205	0.819672	NS	ENSDARG00000006487	anp32a	ANP32D;ANP32A	protein_coding
chr7	34758063	34758813	+	0.0858225	0.212505	-4.92063	NS	ENSDARG00000068981	glceb	GLCE	protein_coding
chr7	34791158	34791908	+	0.206861	0.387768	-6.48532	NS	ENSDARG00000052688	paqr5b	PAQR5	protein_coding
chr7	35187198	35187948	+	0.945007	1	0.197044	NS	ENSDARG00000083326	5S_rRNA	#N/A	rRNA
chr7	35215225	35215975	-	0.0087907	0.0398141	0.680791	NS	ENSDARG00000069028	BX511006.2	RXFP3	protein_coding
chr7	35405350	35406100	-	0.243859	0.429281	0.13624	NS	ENSDARG00000011851	map2k5	MAP2K5	protein_coding
chr7	35632764	35633514	+	0.00420942	0.022691	0.429657	NS	ENSDARG00000087196	fibinb	FIBIN	protein_coding
chr7	36003557	36004307	+	0.264948	0.449353	-0.111882	NS	ENSDARG00000051768	FHOD1	FHOD1	protein_coding
chr7	36176414	36177164	+	0.143998	0.300579	-3.35173	NS	ENSDARG00000075964	PLEKHG4	PLEKHG4	protein_coding
chr7	36381717	36382467	-	0.144756	0.301531	-0.378016	NS	ENSDARG00000076297	NFATC3 (1 of 2)	NFATC3	protein_coding
chr7	36417935	36418685	+	0.696463	0.848241	0.175116	NS	ENSDARG00000060411	ddx28	DDX28	protein_coding
chr7	36522216	36522966	+	0.810893	0.932823	-0.773002	NS	ENSDARG00000093844	zgc:136461	CTRB1	protein_coding
chr7	36522227	36522977	+	0.810893	0.932823	-0.773002	NS	ENSDARG00000090428	ctrb1	CTRB1	protein_coding
chr7	36648044	36648794	+	0.484807	0.662747	-3.20976	NS	ENSDARG00000077546	ZDHHC1	ZDHHC1	protein_coding
chr7	36768414	36769164	-	0.0155133	0.0618214	7.88623	NS	ENSDARG00000014378	slc12a4	SLC12A4	protein_coding
chr7	36887081	36887831	-	1.4561e-05	0.000180385	-1.32879	NS	ENSDARG00000017676	mmp2	MMP2	protein_coding
chr7	37164443	37165193	-	0.644311	0.802238	-0.214899	NS	ENSDARG00000034043	irx5a	IRX5	protein_coding
chr7	37793737	37794487	+	9.05487e-25	9.2615e-23	-45.18	Hypo	ENSDARG00000026862	aktip	AKTIP	protein_coding
chr7	38946810	38947560	-	0.0116746	0.0494963	-0.301724	NS	ENSDARG00000060058	cylda	CYLD	protein_coding
chr7	39085554	39086304	-	1.52826e-24	1.45148e-22	16.5252	Hyper	ENSDARG00000084410	5S_rRNA	#N/A	rRNA
chr7	39732276	39733026	-	0.0291127	0.0983324	-0.226116	NS	ENSDARG00000008100	slc7a10	SLC7A10	protein_coding
chr7	39920876	39921626	+	0.996923	1	0.000741565	NS	ENSDARG00000077537	NUDT19	NUDT19	protein_coding
chr7	40071636	40072386	+	0.0172425	0.0670374	0.373832	NS	ENSDARG00000007141	psmc3	PSMC3	protein_coding
chr7	40136612	40137362	+	0.826184	0.942961	-0.136881	NS	ENSDARG00000036043	ZNF408	ZNF408	protein_coding
chr7	40203402	40204152	+	0.795982	0.922747	-0.557817	NS	ENSDARG00000017474	zgc:110699	RERG	protein_coding
chr7	40749235	40749985	-	0.848765	0.959401	-0.29799	NS	ENSDARG00000008322	AMBRA1 (1 of 2)	AMBRA1	protein_coding
chr7	41130686	41131436	-	0.114035	0.25613	5.82233	NS	ENSDARG00000035963	CCDC96	CCDC96	protein_coding
chr7	41130731	41131481	+	0.114035	0.25613	5.82233	NS	ENSDARG00000003769	tada2b	TADA2B	protein_coding
chr7	41150973	41151723	+	0.00332497	0.018824	0.246762	NS	ENSDARG00000077465	SORCS2	SORCS2;SORCS1	protein_coding
chr7	41620543	41621293	+	0.415573	0.596087	0.777622	NS	ENSDARG00000035970	ptprn2	PTPRN2	protein_coding
chr7	42030515	42031265	+	0.0128861	0.0535444	4.16565	NS	ENSDARG00000035984	mnx1	MNX1	protein_coding
chr7	42116411	42117161	+	1	1	0	NS	ENSDARG00000084086	5S_rRNA	#N/A	rRNA
chr7	43059893	43060643	-	0.0237889	0.0842004	1.07896	NS	ENSDARG00000001999	adamts18	ADAMTS18	protein_coding
chr7	43366858	43367608	+	0.0281726	0.0958062	7.90086	NS	ENSDARG00000091463	5S_rRNA	#N/A	rRNA
chr7	43613139	43613889	+	0.114443	0.256756	-0.147275	NS	ENSDARG00000068567	shha	SHH	protein_coding
chr7	43722583	43723333	-	0.91136	1	0.0527213	NS	ENSDARG00000026599	eng2a	EN2	protein_coding
chr7	43889352	43890102	+	0.564282	0.735115	-0.036136	NS	ENSDARG00000000861	scrib	SCRIB	protein_coding
chr7	44151453	44152203	+	0.71633	0.863797	-0.100035	NS	ENSDARG00000059961	chpf2	CHPF2	protein_coding
chr7	44478026	44478776	+	0.37711	0.555294	-0.327626	NS	ENSDARG00000035942	hrh3	HRH3	protein_coding
chr7	44610314	44611064	-	0.298092	0.482977	-0.106838	NS	ENSDARG00000002506	C7H16orf87	C16orf87	protein_coding
chr7	44616556	44617306	+	0.248312	0.432541	0.19452	NS	ENSDARG00000012199	gpt2	GPT2	protein_coding
chr7	44760255	44761005	-	0.448524	0.62888	-1.88039	NS	ENSDARG00000021442	cdh11	CDH11	protein_coding
chr7	46455012	46455762	+	0.547659	0.718137	-0.0366166	NS	ENSDARG00000007745	uqcrfs1	UQCRFS1	protein_coding
chr7	46901797	46902547	-	0.483543	0.661481	2.29849	NS	ENSDARG00000086568	5S_rRNA	#N/A	rRNA
chr7	47321722	47322472	+	0.399129	0.579798	1.41428	NS	ENSDARG00000086413	5S_rRNA	#N/A	rRNA
chr7	47572790	47573540	+	0.101302	0.238601	-0.540541	NS	ENSDARG00000003263	pop4	POP4	protein_coding
chr7	47599409	47600159	-	0.0742628	0.19251	0.455927	NS	ENSDARG00000088500	C7H19orf12 (3 of 4)	C19orf12	protein_coding
chr7	47602522	47603272	-	0.266057	0.450467	-0.719922	NS	ENSDARG00000092703	C7H19orf12 (4 of 4)	C19orf12	protein_coding
chr7	47628779	47629529	-	0.329728	0.510807	-0.0775194	NS	ENSDARG00000068410	zgc:162297	#N/A	protein_coding
chr7	47628855	47629605	+	0.32865	0.510111	-0.0699301	NS	ENSDARG00000011133	ccne1	CCNE1	protein_coding
chr7	47777908	47778658	+	0.490079	0.666982	3.20332	NS	ENSDARG00000085596	U3	#N/A	snoRNA
chr7	49754330	49755080	+	0.755059	0.896067	-0.0397184	NS	ENSDARG00000035905	slc25a44b	SLC25A44	protein_coding
chr7	51729359	51730109	-	0.812111	0.933846	-0.0482917	NS	ENSDARG00000035872	hsd17b12b	HSD17B12	protein_coding
chr7	51805823	51806573	-	0.134466	0.286531	0.190774	NS	ENSDARG00000044812	TTC17	TTC17	protein_coding
chr7	51904966	51905716	+	4.8385e-07	8.10957e-06	3.62971	NS	ENSDARG00000044815	SERINC4	RP11-296A16.1;SERINC4;SERINC5	protein_coding
chr7	52337913	52338663	-	4.28557e-40	1.0056e-37	-30.0061	Hypo	ENSDARG00000052059	PAQR9	PAQR9	protein_coding
chr7	53103412	53104162	-	0.422688	0.602825	0.587155	NS	ENSDARG00000077769	CITED1	CITED1	protein_coding
chr7	53608849	53609599	+	0.00891672	0.0401001	-0.543971	NS	ENSDARG00000068291	TMEM208	TMEM208	protein_coding
chr7	53788954	53789704	-	0.0338264	0.11006	-0.447498	NS	ENSDARG00000068296	SLCO3A1 (2 of 2)	SLCO3A1	protein_coding
chr7	53819328	53820078	+	0.606405	0.768164	-0.105971	NS	ENSDARG00000003553	gnrhr2	#N/A	protein_coding
chr7	54398866	54399616	-	0.0755496	0.195186	4.04016	NS	ENSDARG00000082675	5S_rRNA	#N/A	rRNA
chr7	54603125	54603875	-	0.00368286	0.0204609	-0.409836	NS	ENSDARG00000074700	oraov1	ORAOV1	protein_coding
chr7	54779100	54779850	-	0.0179801	0.069297	-0.448833	NS	ENSDARG00000068102	zgc:153993	BAX	protein_coding
chr7	55004472	55005222	+	0.000617102	0.00485526	-0.804094	NS	ENSDARG00000068099	fadd	FADD	protein_coding
chr7	55568961	55569711	-	0.253634	0.437606	-0.237606	NS	ENSDARG00000008937	neo1	NEO1	protein_coding
chr7	55910217	55910967	-	0.00796881	0.037222	1.22233	NS	ENSDARG00000043246	znf609	ZNF609	protein_coding
chr7	56209990	56210740	+	0.14877	0.307963	-6.15657	NS	ENSDARG00000089143	5S_rRNA	#N/A	rRNA
chr7	56781282	56782032	+	0.0299638	0.100778	0.365871	NS	ENSDARG00000051854	cdt1	CDT1	protein_coding
chr7	57966020	57966770	+	0.614503	0.776205	-0.25013	NS	ENSDARG00000010250	nqo1	NQO1	protein_coding
chr7	58351683	58352433	+	0.00494088	0.0256296	4.02589	NS	ENSDARG00000017010	scamp2l	SCAMP2	protein_coding
chr7	58783597	58784347	+	0.0441521	0.132097	-0.334004	NS	ENSDARG00000051915	pde5ab	PDE5A	protein_coding
chr7	60225810	60226560	+	1.04898e-24	1.02058e-22	12.8578	NS	ENSDARG00000090754	CR384075.2	#N/A	protein_coding
chr7	61530128	61530878	+	0.344571	0.523234	-1.01539	NS	ENSDARG00000077162	#N/A	KIAA1239	protein_coding
chr7	61750324	61751074	-	0.166055	0.331694	-0.0941176	NS	ENSDARG00000018312	RELL1	RELL1	protein_coding
chr7	62645978	62646728	-	0.554651	0.724935	0.0676784	NS	ENSDARG00000042728	plaa	PLAA	protein_coding
chr7	62646245	62646995	+	0.70787	0.858005	0.0354521	NS	ENSDARG00000087729	C7H4orf52	C4orf52	protein_coding
chr7	63611187	63611937	+	0.220424	0.403891	3.45244	NS	ENSDARG00000088461	5S_rRNA	#N/A	rRNA
chr7	64100716	64101466	+	7.37685e-06	9.77616e-05	-3.32922	NS	ENSDARG00000060610	pcdh7b	PCDH7	protein_coding
chr7	65291482	65292232	-	0.003019	0.0174281	0.616202	NS	ENSDARG00000041345	sox17	SOX17	protein_coding
chr7	65358523	65359273	-	0.0217026	0.0789169	-0.382555	NS	ENSDARG00000041338	mrpl15	MRPL15	protein_coding
chr7	65359030	65359780	+	0.0811926	0.204986	-0.352941	NS	ENSDARG00000041337	lypla1	LYPLA1	protein_coding
chr7	65536392	65537142	+	0.688499	0.840656	-0.17951	NS	ENSDARG00000022633	PTPLA	PTPLA	protein_coding
chr7	65684411	65685161	+	0.0266683	0.0918652	-0.324939	NS	ENSDARG00000035838	ostc	OSTC	protein_coding
chr7	66721260	66722010	-	0.386211	0.565171	-0.356696	NS	ENSDARG00000013072	MMP15 (1 of 2)	MMP15	protein_coding
chr7	66829655	66830405	-	0.247692	0.431837	0.294019	NS	ENSDARG00000078118	CABZ01056056.1	FAM60A	protein_coding
chr7	66982231	66982981	+	0.257618	0.442469	-0.11274	NS	ENSDARG00000035751	ipo7	IPO7	protein_coding
chr7	67001408	67002158	+	0.874365	0.976713	0.275769	NS	ENSDARG00000083454	SNORA23	#N/A	snoRNA
chr7	67597953	67598703	+	0.0318384	0.105135	-1.12444	NS	ENSDARG00000059438	galntl4b	GALNT18;GALNTL4	protein_coding
chr7	68111424	68112174	-	0.85088	0.960488	0.0918712	NS	ENSDARG00000074159	CT573494.2	RASSF10	protein_coding
chr7	68666173	68666923	+	0.342484	0.522037	3.98168	NS	ENSDARG00000074602	MRVI1	MRVI1	protein_coding
chr7	69185709	69186459	+	0.017354	0.0673396	6.61716	NS	ENSDARG00000086702	PKD1L2 (1 of 4)	#N/A	protein_coding
chr7	69434173	69434923	+	0.22328	0.406697	1.61364	NS	ENSDARG00000089723	5S_rRNA	#N/A	rRNA
chr7	69547586	69548336	+	0.728584	0.875135	-1.24542	NS	ENSDARG00000037084	CPNE7	CPNE7	protein_coding
chr7	70556012	70556762	-	0.56867	0.73866	-1.54432	NS	ENSDARG00000089126	5S_rRNA	#N/A	rRNA
chr7	71756373	71757123	+	0.341427	0.521222	-3.31084	NS	ENSDARG00000087858	BX914218.1	#N/A	miRNA
chr7	72166493	72167243	+	1	1	0	NS	ENSDARG00000035781	ctdnep1b	CTDNEP1	protein_coding
chr7	72206666	72207416	+	0.460412	0.639479	0.12954	NS	ENSDARG00000082614	U2	#N/A	snRNA
chr7	72354107	72354857	-	0.182599	0.354447	-0.187913	NS	ENSDARG00000086033	tspan5	TSPAN5	protein_coding
chr7	72587483	72588233	-	0.0367521	0.117159	-9.41296	NS	ENSDARG00000079675	SYNPO2 (1 of 2)	SYNPO2	protein_coding
chr7	73224868	73225618	-	0.0280005	0.0955468	-1.0387	NS	ENSDARG00000067829	ppargc1a	PPARGC1A	protein_coding
chr7	75005679	75006429	+	0.5736	0.743474	-1.05398	NS	ENSDARG00000044635	ptprda	#N/A	protein_coding
chr7	75471524	75472274	+	0.282746	0.467998	0.110725	NS	ENSDARG00000017014	ywhae2	YWHAE	protein_coding
chr7	76613645	76614395	+	0.138856	0.293096	6.01449	NS	ENSDARG00000079738	ZNF219	ZNF219	protein_coding
chr7	76818546	76819296	+	1.97818e-08	4.026e-07	-11.6682	NS	ENSDARG00000091770	zgc:173552	#N/A	protein_coding
chr7	76822585	76823335	+	0.0304723	0.10175	-1.30522	NS	ENSDARG00000076766	zgc:163061	HIST1H1A;HIST1H1D	protein_coding
chr7	76825474	76826224	+	2.92494e-14	1.13278e-12	10.7115	NS	ENSDARG00000078294	zgc:173552	#N/A	protein_coding
chr7	76835343	76836093	-	0.926975	1	-0.0490142	NS	ENSDARG00000089517	zgc:92594	TRIM8	protein_coding
chr7	76846267	76847017	-	0.319725	0.501921	-1.19996	NS	ENSDARG00000086709	zgc:173552	#N/A	protein_coding
chr7	76847526	76848276	-	0.779119	0.911409	-0.0263716	NS	ENSDARG00000074260	HIST2H2AB (25 of 30)	HIST2H2AA3;HIST1H2AH	protein_coding
chr7	76848989	76849739	-	0.00170327	0.0109586	1.85961	NS	ENSDARG00000075538	zgc:163061	HIST1H1B;HIST1H1C	protein_coding
chr7	76855007	76855757	-	1.48097e-07	2.72239e-06	-1.69976	NS	ENSDARG00000091525	zgc:173552	#N/A	protein_coding
chr7	76856604	76857354	-	0.000343905	0.00303503	-0.641574	NS	ENSDARG00000091205	HIST2H2AB (19 of 30)	HIST2H2AB	protein_coding
chr7	76859440	76860190	+	0.261128	0.446041	0.901117	NS	ENSDARG00000091066	#N/A	HIST1H2BD;HIST1H2BB	protein_coding
chr7	76957789	76958539	+	1	1	0	NS	ENSDARG00000059452	PTPRD (2 of 2)	PTPRD	protein_coding
chr7	77046069	77046819	+	0.847444	0.95845	-0.021976	NS	ENSDARG00000046085	CLDND1 (1 of 2)	CLDND1	protein_coding
chr7	77053340	77054090	+	0.406829	0.587698	0.216869	NS	ENSDARG00000088558	RBPMS	RBPMS	protein_coding
chr8	32957	33707	+	0.712878	0.861196	-2.25641	NS	ENSDARG00000091708	SLC12A2 (1 of 6)	SLC12A2	protein_coding
chr8	441891	442641	+	0.000413914	0.00352048	-0.365408	NS	ENSDARG00000046022	tmed7	TICAM2	protein_coding
chr8	474220	474970	+	0.0303409	0.101551	0.523918	NS	ENSDARG00000062794	trim36	TRIM36	protein_coding
chr8	498654	499404	-	0.453586	0.633306	-1.07165	NS	ENSDARG00000046024	wibg	WIBG	protein_coding
chr8	504977	505727	+	0.177185	0.347796	1.23973	NS	ENSDARG00000087781	SPATS2 (2 of 2)	SPATS2	protein_coding
chr8	588635	589385	-	0.0179478	0.0692396	-0.394011	NS	ENSDARG00000035700	zgc:101664	CTC-534A2.2	protein_coding
chr8	588815	589565	+	0.168063	0.335034	-0.239992	NS	ENSDARG00000035699	srp19	SRP19	protein_coding
chr8	703419	704169	+	0.00021781	0.00207293	4.72132	NS	ENSDARG00000089233	CSGALNACT1 (2 of 2)	CSGALNACT1	protein_coding
chr8	1006967	1007717	+	0.993267	1	-0.0140056	NS	ENSDARG00000059236	ptger4a	PTGER4	protein_coding
chr8	1150269	1151019	+	0.143121	0.299376	0.510805	NS	ENSDARG00000058558	prosapip1b	PROSAPIP1	protein_coding
chr8	1335416	1336166	-	0.0285368	0.0967148	0.236615	NS	ENSDARG00000021483	cdc14b	CDC14B	protein_coding
chr8	2091782	2092532	-	0.0170119	0.0665299	-1.07527	NS	ENSDARG00000058658	si:dkey-178e17.3	SBSPON	protein_coding
chr8	2241778	2242528	-	0.699931	0.851007	-0.586545	NS	ENSDARG00000088853	CLTCL1 (1 of 3)	CLTCL1	protein_coding
chr8	2259452	2260202	+	0.123044	0.270725	-2.01176	NS	ENSDARG00000067562	CLTCL1 (3 of 3)	CLTC	protein_coding
chr8	2680952	2681702	-	0.0249235	0.087134	-0.321888	NS	ENSDARG00000058451	rpl6	RPL6	protein_coding
chr8	2750561	2751311	+	0.105723	0.243775	-0.20038	NS	ENSDARG00000074720	si:ch211-51h9.7	CRBN	protein_coding
chr8	3625955	3626705	+	0.000187899	0.00181046	8.62138	NS	ENSDARG00000089165	#N/A	FUT9;FUT5	protein_coding
chr8	4527236	4527986	-	0.110895	0.251483	1.28052	NS	ENSDARG00000086345	cux2	CUX2	protein_coding
chr8	4708011	4708761	-	0.880012	0.980698	0.0121508	NS	ENSDARG00000079745	si:ch211-166a6.5	KIAA0664	protein_coding
chr8	4902499	4903249	-	0.000363658	0.00318121	-1.16009	NS	ENSDARG00000017140	zgc:63587	2-Sep	protein_coding
chr8	4913706	4914456	+	0.888288	0.986959	0.612324	NS	ENSDARG00000080448	U1	#N/A	snRNA
chr8	5282879	5283629	-	0.0520531	0.149261	-5.28167	NS	ENSDARG00000083369	5S_rRNA	#N/A	rRNA
chr8	7446539	7447289	-	0.151194	0.311043	1.9819	NS	ENSDARG00000012426	nefl	NEFL	protein_coding
chr8	7662640	7663390	-	4.09837e-07	7.04672e-06	-12.263	NS	ENSDARG00000034836	wu:fd11e11	KRT7	protein_coding
chr8	7851757	7852507	+	0.0370122	0.117737	0.595238	NS	ENSDARG00000093022	C8H11orf31	C11orf31	protein_coding
chr8	7851857	7852607	+	0.329393	0.510668	-0.0891488	NS	ENSDARG00000059124	CENPA	CENPA	protein_coding
chr8	7927853	7928603	-	4.49549e-09	1.00744e-07	-15.0795	Hypo	ENSDARG00000076943	lhfpl4b	#N/A	protein_coding
chr8	7983780	7984530	+	0.253527	0.437606	-5.78017	NS	ENSDARG00000088228	5S_rRNA	#N/A	rRNA
chr8	8991001	8991751	-	0.474428	0.653056	0.128651	NS	ENSDARG00000032072	cdk16	CDK16	protein_coding
chr8	9064506	9065256	-	1.29806e-19	6.81313e-18	21.9478	Hyper	ENSDARG00000084164	5S_rRNA	#N/A	rRNA
chr8	9076745	9077495	+	0.0449086	0.133685	-4.69994	NS	ENSDARG00000017742	GRM6 (1 of 2)	GRM6	protein_coding
chr8	9405235	9405985	+	0.173535	0.342661	-0.185014	NS	ENSDARG00000059006	otud5a	OTUD5	protein_coding
chr8	9663291	9664041	-	0.000777371	0.00587298	1.33775	NS	ENSDARG00000043646	slc6a8	SLC6A8	protein_coding
chr8	10891814	10892564	+	1.00834e-07	1.87956e-06	17.6147	Hyper	ENSDARG00000095123	si:ch211-45l19.2	#N/A	processed_transcript
chr8	10914160	10914910	-	0.110224	0.250408	-1.19048	NS	ENSDARG00000059120	pim1	PIM1	protein_coding
chr8	11504199	11504949	+	1	1	0	NS	ENSDARG00000074168	fam208b	FAM208B	protein_coding
chr8	11536215	11536965	+	1	1	0	NS	ENSDARG00000078221	PLEKHA2	PLEKHA2	protein_coding
chr8	11594271	11595021	+	0.176884	0.347581	-1.62218	NS	ENSDARG00000033832	ampd1	AMPD1	protein_coding
chr8	11639758	11640508	+	0.381837	0.559569	4.11038	NS	ENSDARG00000093107	si:dkeyp-31a2.1	DENND2A	protein_coding
chr8	11843976	11844726	-	0.0954537	0.229506	-0.350877	NS	ENSDARG00000074238	brpf3	BRPF3	protein_coding
chr8	11975437	11976187	+	2.82264e-29	3.75317e-27	18.8362	Hyper	ENSDARG00000023443	tjp2b	TJP2	protein_coding
chr8	12949717	12950467	-	0.15062	0.310651	0.425291	NS	ENSDARG00000069482	traf1	TRAF1	protein_coding
chr8	13471386	13472136	+	0.181201	0.352762	-1.02496	NS	ENSDARG00000058716	cept1a	CEPT1	protein_coding
chr8	13581201	13581951	+	0.0357545	0.114742	-0.130435	NS	ENSDARG00000031261	sap30bp	SAP30BP	protein_coding
chr8	13905566	13906316	+	0.0986296	0.234605	9.10553	NS	ENSDARG00000010252	jak3	JAK3	protein_coding
chr8	14515744	14516494	-	1	1	0	NS	ENSDARG00000092482	si:dkeyp-110g5.4	#N/A	protein_coding
chr8	14596985	14597735	-	1	1	0	NS	ENSDARG00000029783	DEDD	DEDD	protein_coding
chr8	14696254	14697004	-	0.817482	0.937858	-0.0432974	NS	ENSDARG00000026845	rhoaa	RHOA	protein_coding
chr8	14892341	14893091	-	0.0368014	0.117159	-0.45208	NS	ENSDARG00000062449	xpr1	XPR1	protein_coding
chr8	14897723	14898473	+	0.72746	0.874441	-0.0380449	NS	ENSDARG00000039456	acbd6	ACBD6	protein_coding
chr8	15071236	15071986	-	0.354389	0.531964	-0.576872	NS	ENSDARG00000039459	qsox1	QSOX1	protein_coding
chr8	15125735	15126485	-	0.757843	0.898109	-0.054061	NS	ENSDARG00000058000	CEP350	CEP350	protein_coding
chr8	15568723	15569473	+	0.315621	0.497437	-1.06058	NS	ENSDARG00000086590	5S_rRNA	#N/A	rRNA
chr8	15794325	15795075	+	0.176978	0.347596	0.233918	NS	ENSDARG00000057648	dnttip2	DNTTIP2	protein_coding
chr8	16777963	16778713	-	0.10437	0.242305	-1.19085	NS	ENSDARG00000039412	dmrta2	DMRTA2	protein_coding
chr8	17597592	17598342	+	0.00205405	0.012723	-26.1881	Hypo	ENSDARG00000019130	plk2b	PLK2	protein_coding
chr8	18035348	18036098	-	0.107193	0.246294	-0.185249	NS	ENSDARG00000042151	skia	SKI	protein_coding
chr8	18560989	18561739	-	0.218977	0.403092	-0.509398	NS	ENSDARG00000042112	dio1	DIO1	protein_coding
chr8	19101822	19102572	-	0.775927	0.909275	0.0402346	NS	ENSDARG00000057322	TMEM47	TMEM47	protein_coding
chr8	19194187	19194937	+	3.13062e-06	4.44415e-05	-17.5169	Hypo	ENSDARG00000082252	5S_rRNA	#N/A	rRNA
chr8	19423872	19424622	-	0.54673	0.717403	0.108124	NS	ENSDARG00000057231	rorca	RORB	protein_coding
chr8	19576351	19577101	-	0.0183767	0.0703499	-2.56372	NS	ENSDARG00000061976	#N/A	SEMA6B	protein_coding
chr8	19770787	19771537	-	0.930615	1	-0.00729049	NS	ENSDARG00000043084	FAM108A1 (1 of 2)	FAM108A1;FAM108A3P	protein_coding
chr8	19919555	19920305	-	0.251908	0.435846	1.05062	NS	ENSDARG00000014670	glt25d2	GLT25D2;GLT25D1	protein_coding
chr8	20159249	20159999	+	1	1	0	NS	ENSDARG00000013222	SLC35A3 (1 of 2)	SLC35A3	protein_coding
chr8	20441642	20442392	-	0.0648882	0.174773	-0.296884	NS	ENSDARG00000088816	si:ch211-120j21.1	TRABD2B	protein_coding
chr8	20768077	20768827	-	0.0165252	0.0650937	0.227169	NS	ENSDARG00000043185	mllt1	MLLT1	protein_coding
chr8	20952479	20953229	-	0.0375187	0.119253	-2.53547	NS	ENSDARG00000084846	5S_rRNA	#N/A	rRNA
chr8	21025840	21026590	+	7.61702e-05	0.0007954	18.8158	Hyper	ENSDARG00000021959	zgc:101100	DMBX1	protein_coding
chr8	21033407	21034157	+	0.0581959	0.161773	-0.289323	NS	ENSDARG00000034056	csnk1g2b	CSNK1G2	protein_coding
chr8	21589889	21590639	-	0.00316844	0.0181594	-0.17002	NS	ENSDARG00000094336	si:dkeyp-82a1.6	TOR1AIP2	protein_coding
chr8	21609272	21610022	-	0.983823	1	-0.00210622	NS	ENSDARG00000069102	zgc:112962	TOR1AIP1	protein_coding
chr8	21647764	21648514	-	0.713823	0.861816	0.0695648	NS	ENSDARG00000069099	tmco1	TMCO1	protein_coding
chr8	21722277	21723027	-	0.159828	0.323468	-0.452268	NS	ENSDARG00000069095	gls2	GLS2	protein_coding
chr8	22527921	22528671	-	0.00517602	0.0265729	-2.81769	NS	ENSDARG00000091965	si:dkey-231p15.1	THAP11	protein_coding
chr8	22884283	22885033	+	1.92535e-11	5.95366e-10	17.3583	Hyper	ENSDARG00000009748	dffb	DFFB	protein_coding
chr8	22895346	22896096	-	0.000744162	0.00567584	0.451052	NS	ENSDARG00000069009	C8H1orf174	C1orf174	protein_coding
chr8	22934336	22935086	+	1	1	0	NS	ENSDARG00000053138	lrrc47	LRRC47	protein_coding
chr8	23149630	23150380	-	0.143682	0.300235	-4.43075	NS	ENSDARG00000074758	csde1	CSDE1	protein_coding
chr8	23411547	23412297	-	0.327057	0.509338	0.846997	NS	ENSDARG00000028819	porcnl	PORCN	protein_coding
chr8	23957560	23958310	+	0.00691184	0.0334359	0.673401	NS	ENSDARG00000016447	ythdf1	YTHDF1	protein_coding
chr8	24018192	24018942	+	0.613316	0.775441	0.0507367	NS	ENSDARG00000042948	dnajc5aa	DNAJC5	protein_coding
chr8	24046655	24047405	+	0.00273706	0.0161114	0.337892	NS	ENSDARG00000027154	tpd52l2a	TPD52L2	protein_coding
chr8	24242660	24243410	-	0.0299883	0.100778	-0.148075	NS	ENSDARG00000092373	si:dkey-16n15.3	#N/A	antisense
chr8	25597484	25598234	+	0.861892	0.967386	0.0865174	NS	ENSDARG00000042807	slc16a4	SLC16A4	protein_coding
chr8	25886854	25887604	-	0.68747	0.840656	-0.0985749	NS	ENSDARG00000001621	nfyal	NFYA	protein_coding
chr8	25886972	25887722	+	0.68747	0.840656	-0.0985749	NS	ENSDARG00000061314	NGRN	NGRN	protein_coding
chr8	25943850	25944600	+	0.274671	0.45959	0.109182	NS	ENSDARG00000056268	atxn7l2b	ATXN7L2	protein_coding
chr8	26191152	26191902	-	0.0498987	0.144236	3.5412	NS	ENSDARG00000011553	atp5f1	ATP5F1;ATP5F1P3	protein_coding
chr8	26613987	26614737	-	0.291676	0.476151	0.128176	NS	ENSDARG00000055753	suv39h1b	SUV39H1	protein_coding
chr8	26614097	26614847	+	0.314088	0.495804	0.118414	NS	ENSDARG00000055757	tmem9	TMEM9	protein_coding
chr8	26745020	26745770	+	0.490648	0.667529	-0.118051	NS	ENSDARG00000055763	tmem115	TMEM115	protein_coding
chr8	26912120	26912870	+	0.407669	0.58771	-0.214074	NS	ENSDARG00000006900	impdh2	IMPDH2	protein_coding
chr8	27182720	27183470	+	0.195464	0.372709	-0.215717	NS	ENSDARG00000033184	prkar2aa	PRKAR2A	protein_coding
chr8	27262640	27263390	+	0.285228	0.470544	-0.081367	NS	ENSDARG00000036811	ifrd2	IFRD2	protein_coding
chr8	27770959	27771709	-	5.77817e-19	2.91761e-17	-22.5592	Hypo	ENSDARG00000017055	zymnd12	ZMYND12	protein_coding
chr8	28367983	28368733	-	0.579539	0.748391	0.206088	NS	ENSDARG00000020292	si:ch211-254n4.3	FAM19A2	protein_coding
chr8	28710908	28711658	-	0.515439	0.691354	-0.266442	NS	ENSDARG00000056091	cttnbp2nl	CTTNBP2NL	protein_coding
chr8	29111960	29112710	+	0.857778	0.964124	-0.0247826	NS	ENSDARG00000073900	fam212b	#N/A	processed_transcript
chr8	29112222	29112972	-	0.257894	0.442469	0.210602	NS	ENSDARG00000061204	ddx20	DDX20	protein_coding
chr8	29239784	29240534	-	1	1	0	NS	ENSDARG00000042717	adipor1b	ADIPOR1	protein_coding
chr8	29302392	29303142	-	0.0434969	0.130556	0.181283	NS	ENSDARG00000042725	cebpb	CEBPB	protein_coding
chr8	29441249	29441999	+	0.001621	0.0105141	1.86294	NS	ENSDARG00000067544	par1	TCF15	protein_coding
chr8	30589779	30590529	+	0.354495	0.531964	0.209148	NS	ENSDARG00000017681	mapk4	MAPK4	protein_coding
chr8	31273242	31273992	+	0.000175324	0.00169339	2.57445	NS	ENSDARG00000004318	cbwd	CBWD6;CBWD1	protein_coding
chr8	31303703	31304453	+	0.735662	0.880722	-0.37105	NS	ENSDARG00000060745	pgm5	PGM5	protein_coding
chr8	31589775	31590525	-	0.139359	0.293817	-0.156006	NS	ENSDARG00000068438	GUCD1	GUCD1	protein_coding
chr8	31644905	31645655	+	0.142069	0.298112	0.556562	NS	ENSDARG00000026325	mmp11a	MMP11	protein_coding
chr8	31855829	31856579	+	0.3672	0.545332	-0.0558373	NS	ENSDARG00000068415	ptgesl	PTGES2	protein_coding
chr8	31967090	31967840	+	0.218177	0.402733	-0.401253	NS	ENSDARG00000060368	syn1	SYN1	protein_coding
chr8	32668938	32669688	+	4.30296e-05	0.000474158	-0.752547	NS	ENSDARG00000054794	plcxd3	PLCXD3	protein_coding
chr8	32767166	32767916	-	2.75717e-07	4.82384e-06	-1.51112	NS	ENSDARG00000060601	rgs7bpa	RGS7BP	protein_coding
chr8	32789192	32789942	+	0.155463	0.31737	-0.719487	NS	ENSDARG00000093745	htr1aa	HTR1A	protein_coding
chr8	32789294	32790044	+	0.155463	0.31737	-0.719487	NS	ENSDARG00000089526	BX571721.1	#N/A	pseudogene
chr8	34002219	34002969	-	0.022231	0.0802528	-0.208247	NS	ENSDARG00000013492	zbtb34	ZBTB34	protein_coding
chr8	37374993	37375743	-	0.0087502	0.0397094	0.508475	NS	ENSDARG00000000384	slc15a4	SLC15A4	protein_coding
chr8	37378707	37379457	+	0.00201904	0.0125647	0.405216	NS	ENSDARG00000091241	GLT1D1	GLT1D1	protein_coding
chr8	37729724	37730474	-	0.156658	0.318831	-0.242718	NS	ENSDARG00000029612	t54l	GPKOW	protein_coding
chr8	39246889	39247639	-	0.807837	0.93081	0.083168	NS	ENSDARG00000076994	gpr124	GPR124	protein_coding
chr8	39494589	39495339	-	0.0495306	0.143588	-0.865801	NS	ENSDARG00000037476	sorbs3	SORBS3	protein_coding
chr8	39594097	39594847	-	0.983214	1	0.0371799	NS	ENSDARG00000037475	FOXB2	FOXB2	protein_coding
chr8	39675192	39675942	-	0.00132283	0.00889842	5.63347	NS	ENSDARG00000092042	si:dkey-162f21.6	#N/A	processed_transcript
chr8	41236009	41236759	-	8.53183e-08	1.6093e-06	8.46354	NS	ENSDARG00000095478	si:dkey-70b24.5	#N/A	processed_transcript
chr8	41316183	41316933	+	0.213251	0.395727	-0.323112	NS	ENSDARG00000074659	PCSK5 (2 of 2)	PCSK5	protein_coding
chr8	41559089	41559839	+	0.0195162	0.0738614	2.96296	NS	ENSDARG00000010710	msi1	MSI1	protein_coding
chr8	41616053	41616803	+	0.318403	0.500831	2.62772	NS	ENSDARG00000086589	TMEM233	TMEM233	protein_coding
chr8	41836505	41837255	-	0.631266	0.791862	-0.0488528	NS	ENSDARG00000059630	mlec	MLEC	protein_coding
chr8	41950656	41951406	+	0.931027	1	0.135423	NS	ENSDARG00000052045	ggt5a	GGT5	protein_coding
chr8	42033549	42034299	+	0.820537	0.939742	0.076467	NS	ENSDARG00000074308	fam211ba	FAM211B	protein_coding
chr8	42276324	42277074	-	0.977536	1	0.00597696	NS	ENSDARG00000036572	dusp2	DUSP2	protein_coding
chr8	42319405	42320155	+	1	1	0	NS	ENSDARG00000011515	ORAI1 (2 of 2)	ORAI1	protein_coding
chr8	43317621	43318371	-	0.296056	0.481046	-1.41176	NS	ENSDARG00000053452	pop5	POP5	protein_coding
chr8	43571563	43572313	+	0.261205	0.446041	-0.241732	NS	ENSDARG00000078536	MEGF9 (1 of 2)	MEGF9	protein_coding
chr8	44664385	44665135	-	1.86085e-13	6.93734e-12	9.24331	NS	ENSDARG00000053509	kazald3	KAZALD1	protein_coding
chr8	44669679	44670429	+	0.696529	0.848241	0.579706	NS	ENSDARG00000053512	crybb2	CRYBB2	protein_coding
chr8	44752504	44753254	-	0.0459968	0.135611	0.172861	NS	ENSDARG00000075349	si:ch73-138n13.1	CTA-221G9.5;KIAA1671;NA	protein_coding
chr8	44752678	44753428	+	0.0459968	0.135611	0.172861	NS	ENSDARG00000091860	zgc:194007	#N/A	protein_coding
chr8	45198417	45199167	-	0.00179364	0.0114477	0.677407	NS	ENSDARG00000041750	CCDC92	CCDC92	protein_coding
chr8	46415049	46415799	+	0.851928	0.960798	0.313185	NS	ENSDARG00000074040	EP400NL	EP400	protein_coding
chr8	46927354	46928104	-	0.901314	0.996767	0.0608604	NS	ENSDARG00000043177	lsm1	LSM1	protein_coding
chr8	47730428	47731178	+	0.425206	0.605334	-1.92816	NS	ENSDARG00000095899	si:dkeyp-46a10.2	#N/A	processed_transcript
chr8	47913450	47914200	-	0.00082546	0.00615469	-0.345679	NS	ENSDARG00000009212	ppiaa	PPIF	protein_coding
chr8	48198535	48199285	-	0.00901608	0.0405013	0.653572	NS	ENSDARG00000075332	si:ch211-119d14.3	#N/A	protein_coding
chr8	49050001	49050751	-	1	1	0	NS	ENSDARG00000018653	acot7	ACOT7	protein_coding
chr8	49254672	49255422	+	0.867978	0.972068	-0.265555	NS	ENSDARG00000077114	arhgef16	ARHGEF16	protein_coding
chr8	50003029	50003779	-	0.503812	0.680795	-2.76029	NS	ENSDARG00000073801	si:dkeyp-104h9.5	KIAA2013	protein_coding
chr8	51061089	51061839	+	0.189761	0.363967	-0.116176	NS	ENSDARG00000068149	tprg1l	TPRG1L	protein_coding
chr8	51107459	51108209	-	0.129176	0.278199	0.0739098	NS	ENSDARG00000009557	wrap73	WRAP73	protein_coding
chr8	51107887	51108637	+	1	1	0	NS	ENSDARG00000017953	tp73	TP73	protein_coding
chr8	51202129	51202879	+	1	1	0	NS	ENSDARG00000012747	rer1	RER1	protein_coding
chr8	51225454	51226204	+	0.128215	0.277263	-0.4	NS	ENSDARG00000011855	AAK1 (1 of 2)	AAK1	protein_coding
chr8	51412819	51413569	-	0.564927	0.735475	0.805	NS	ENSDARG00000093023	si:ch211-37p17.4	#N/A	processed_transcript
chr8	52038830	52039580	+	0.0452706	0.134363	2.28483	NS	ENSDARG00000059897	ntrk2a	NTRK2	protein_coding
chr8	53295906	53296656	-	0.16518	0.330558	7.08601	NS	ENSDARG00000085803	5S_rRNA	#N/A	rRNA
chr8	54369308	54370058	-	1	1	0	NS	ENSDARG00000039225	vps13a	VPS13A	protein_coding
chr8	54562174	54562924	+	0.0172927	0.0671669	-5.40729	NS	ENSDARG00000015057	ube2d4	UBE2D4	protein_coding
chr8	54691644	54692394	-	0.94495	1	0.0130609	NS	ENSDARG00000011208	CABZ01070469.1	COX5B	protein_coding
chr8	54742145	54742895	-	0.987542	1	-0.0308162	NS	ENSDARG00000078176	CABZ01070468.1	PHYHIP	protein_coding
chr8	55053630	55054380	-	0.699716	0.851007	0.43298	NS	ENSDARG00000052657	si:dkey-90l8.3	LMO4	protein_coding
chr8	55494011	55494761	+	0.0426375	0.129015	-0.192873	NS	ENSDARG00000067944	actr8	ACTR8	protein_coding
chr8	55542224	55542974	+	1.89655e-11	5.91041e-10	15.7313	Hyper	ENSDARG00000075162	CHDH	CHDH	protein_coding
chr8	55598619	55599369	-	0.293424	0.478719	-1.0885	NS	ENSDARG00000090746	fgd	FGD3	protein_coding
chr8	55649205	55649955	+	1.32283e-05	0.00016805	-1.18694	NS	ENSDARG00000043079	MMP23B	MMP23B	protein_coding
chr8	55707911	55708661	-	2.52082e-12	8.24224e-11	13.3076	NS	ENSDARG00000002193	rho	RHO	protein_coding
chr8	55824114	55824864	-	0.0854926	0.211952	4.13216	NS	ENSDARG00000079822	BSN (2 of 2)	BSN	protein_coding
chr8	56072212	56072962	+	0.783894	0.913654	-0.85829	NS	ENSDARG00000006990	CRELD1 (1 of 2)	CRELD1	protein_coding
chr8	56144555	56145305	+	0.320996	0.503323	-0.123362	NS	ENSDARG00000076747	TMCC1 (2 of 2)	TMCC1	protein_coding
chr9	57251	58001	-	0.072398	0.188859	0.413838	NS	ENSDARG00000034961	bzw1b	BZW1	protein_coding
chr9	264519	265269	-	3.68971e-05	0.000413435	-1.8293	NS	ENSDARG00000042565	map3k12	MAP3K12	protein_coding
chr9	544253	545003	-	0.196057	0.373183	-1.70984	NS	ENSDARG00000088027	CABZ01067071.1	#N/A	protein_coding
chr9	696953	697703	+	0.0399768	0.123236	0.182933	NS	ENSDARG00000011999	ybey	YBEY	protein_coding
chr9	731286	732036	-	0.821988	0.940336	0.0159972	NS	ENSDARG00000040990	usp37	USP37	protein_coding
chr9	793332	794082	-	0.59347	0.759984	-2.37154	NS	ENSDARG00000059294	marco	MARCO	protein_coding
chr9	879090	879840	+	0.622774	0.783921	0.689893	NS	ENSDARG00000075641	steap3	STEAP3	protein_coding
chr9	979556	980306	+	1	1	0	NS	ENSDARG00000088472	dock9a	DOCK9	protein_coding
chr9	1353906	1354656	+	0.00102524	0.0073688	0.864304	NS	ENSDARG00000076718	prkra	PRKRA	protein_coding
chr9	1448146	1448896	-	0.109325	0.2492	-1.01292	NS	ENSDARG00000063730	osbpl6	OSBPL6	protein_coding
chr9	1980622	1981372	-	0.196087	0.373183	-1.3696	NS	ENSDARG00000059256	hoxd13a	HOXD13	protein_coding
chr9	2106888	2107638	+	0.000205052	0.00195683	7.01351	NS	ENSDARG00000084042	5S_rRNA	#N/A	rRNA
chr9	2271911	2272661	+	2.26389e-13	8.28501e-12	10.1128	NS	ENSDARG00000094970	si:ch211-245l1.2	#N/A	processed_transcript
chr9	2272086	2272836	-	2.26389e-13	8.28501e-12	10.1128	NS	ENSDARG00000093786	si:ch211-245l1.1	#N/A	processed_transcript
chr9	2331897	2332647	-	0.358204	0.535373	0.638786	NS	ENSDARG00000092110	si:ch1073-470i20.2	#N/A	processed_transcript
chr9	3168115	3168865	+	0.457001	0.636154	0.050759	NS	ENSDARG00000005756	dync1i2a	DYNC1I2	protein_coding
chr9	3649209	3649959	-	0.528613	0.703114	0.18343	NS	ENSDARG00000093411	gad1a	GAD1	protein_coding
chr9	5362051	5362801	-	0.0225761	0.0810557	1.5238	NS	ENSDARG00000059209	abhd13	ABHD13	protein_coding
chr9	6968603	6969353	-	0.176848	0.347581	3.50678	NS	ENSDARG00000040374	tmem182	TMEM182	protein_coding
chr9	7253989	7254739	-	0.0721463	0.188345	0.642383	NS	ENSDARG00000063330	mgat4a	MGAT4A	protein_coding
chr9	7497190	7497940	+	0.0640393	0.173249	-0.133869	NS	ENSDARG00000042115	tmem198a	TMEM198	protein_coding
chr9	7580342	7581092	-	5.57126e-36	1.05827e-33	-51.8719	Hypo	ENSDARG00000058656	desma	DES	protein_coding
chr9	7696317	7697067	-	0.985077	1	-0.0172963	NS	ENSDARG00000058644	DNAJB2	DNAJB2	protein_coding
chr9	7765168	7765918	+	0.502507	0.679477	-0.249192	NS	ENSDARG00000042106	mnx2a	MNX1	protein_coding
chr9	8985436	8986186	+	0.0611336	0.168065	0.65935	NS	ENSDARG00000004771	ankrd10b	ANKRD10	protein_coding
chr9	10151576	10152326	+	0.099492	0.235813	0.360191	NS	ENSDARG00000086795	TTF2	TTF2	protein_coding
chr9	12545712	12546462	-	0.474337	0.653056	-0.0984619	NS	ENSDARG00000012222	nup35	NUP35	protein_coding
chr9	12851301	12852051	-	0.782671	0.912887	0.0213315	NS	ENSDARG00000003421	igf2bp2a	IGF2BP2	protein_coding
chr9	13235492	13236242	+	0.529987	0.704087	-0.245086	NS	ENSDARG00000020057	bmpr2b	BMPR2	protein_coding
chr9	13396151	13396901	+	1	1	0	NS	ENSDARG00000009839	FAM117B (1 of 2)	FAM117B	protein_coding
chr9	14275352	14276102	+	0.127629	0.27707	-2.03789	NS	ENSDARG00000069978	si:ch211-67e16.2	#N/A	protein_coding
chr9	14384628	14385378	-	0.058521	0.162327	-7.62274	NS	ENSDARG00000000369	PRKAG3 (1 of 2)	PRKAG3	protein_coding
chr9	16204513	16205263	-	0.986599	1	0.00312769	NS	ENSDARG00000090974	si:dkey-114e9.1	EPHA4	protein_coding
chr9	16341360	16342110	+	0.10258	0.239907	-0.881057	NS	ENSDARG00000024694	myo1bl2	MYO1B	protein_coding
chr9	16797409	16798159	+	0.838794	0.951934	-1.14943	NS	ENSDARG00000095057	si:dkey-103d23.3	#N/A	protein_coding
chr9	17933384	17934134	-	0.0159351	0.0631233	3.5999	NS	ENSDARG00000041220	ftr53	#N/A	protein_coding
chr9	19495138	19495888	-	0.0682102	0.181515	3.37517	NS	ENSDARG00000068691	kctd4	KCTD4	protein_coding
chr9	19985841	19986591	+	4.5533e-15	1.83466e-13	17.1096	Hyper	ENSDARG00000086103	slc37a1	SLC37A1	protein_coding
chr9	20357411	20358161	-	0.822378	0.94034	-0.035697	NS	ENSDARG00000018765	PKNOX1 (3 of 3)	PKNOX1	protein_coding
chr9	20465524	20466274	-	0.1798	0.350892	-0.520189	NS	ENSDARG00000060280	PDE9A (1 of 2)	PDE9A	protein_coding
chr9	22100816	22101566	-	0.571299	0.74111	0.233531	NS	ENSDARG00000002582	tbx15	TBX15	protein_coding
chr9	22301421	22302171	-	0.210011	0.392491	-0.0807589	NS	ENSDARG00000057854	sap18	SAP18	protein_coding
chr9	22301578	22302328	+	0.210011	0.392491	-0.0807589	NS	ENSDARG00000076893	BX511129.1	THAP11	protein_coding
chr9	22493009	22493759	-	8.19811e-05	0.00084941	0.422103	NS	ENSDARG00000027353	zmym2	ZMYM5;ZMYM2	protein_coding
chr9	22755578	22756328	+	0.000476503	0.00396821	6.98592	NS	ENSDARG00000069866	sox1a	SOX1	protein_coding
chr9	22826410	22827160	+	0.314384	0.496075	-0.118203	NS	ENSDARG00000018296	REV1	REV1	protein_coding
chr9	22876771	22877521	+	0.690441	0.842351	0.119917	NS	ENSDARG00000069843	kctd12.1	KCTD12	protein_coding
chr9	23689821	23690571	+	0.913134	1	-0.230656	NS	ENSDARG00000069758	RBM44	RBM44	protein_coding
chr9	23925683	23926433	-	0.133155	0.284846	-2.27032	NS	ENSDARG00000032630	neb	NEB	protein_coding
chr9	23996742	23997492	-	0.0214859	0.0784145	6.21393	NS	ENSDARG00000074034	si:dkey-91i10.2	#N/A	protein_coding
chr9	24250041	24250791	-	0.372823	0.550812	-0.28485	NS	ENSDARG00000076027	kif5c	KIF5C	protein_coding
chr9	24883823	24884573	-	1.27116e-08	2.66877e-07	-2.09556	NS	ENSDARG00000057108	serpine3	SERPINE3	protein_coding
chr9	25192570	25193320	+	0.000827908	0.00616142	-3.15427	NS	ENSDARG00000062447	hecw2a	HECW1	protein_coding
chr9	25241378	25242128	+	0.27208	0.456826	0.0576701	NS	ENSDARG00000062423	zgc:153901	AC073043.2	protein_coding
chr9	25241928	25242678	-	0.113958	0.25613	0.104686	NS	ENSDARG00000062425	C9H2orf69	C2orf69	protein_coding
chr9	25251212	25251962	-	0.0040744	0.022157	7.90677	NS	ENSDARG00000004692	nabp1a	NABP1	protein_coding
chr9	25275437	25276187	-	0.00182776	0.0115913	-7.1513	NS	ENSDARG00000027611	sdpra	SDPR	protein_coding
chr9	26112054	26112804	+	0.124966	0.273295	5.6048	NS	ENSDARG00000092490	si:ch211-260b17.5	#N/A	processed_transcript
chr9	26399386	26400136	-	0.998576	1	0.000127345	NS	ENSDARG00000007485	epc2	EPC2	protein_coding
chr9	26808661	26809411	+	0.0261837	0.090587	0.574713	NS	ENSDARG00000062338	zeb2a	ZEB2	protein_coding
chr9	28444560	28445310	+	0.0159699	0.0631983	4.0522	NS	ENSDARG00000094791	si:dkey-193n17.9	#N/A	protein_coding
chr9	28901325	28902075	-	0.322464	0.504831	-4.15074	NS	ENSDARG00000056923	dbr1	DBR1	protein_coding
chr9	29288234	29288984	-	0.0534561	0.152342	2.83429	NS	ENSDARG00000062270	#N/A	CCNYL2;CCNYL1	protein_coding
chr9	29307859	29308609	-	1	1	0	NS	ENSDARG00000093420	creb1b	CREB1	protein_coding
chr9	29971989	29972739	-	0.0918429	0.223126	-1.15607	NS	ENSDARG00000032324	epb41l5	EPB41L5	protein_coding
chr9	30612716	30613466	-	0.0892809	0.21876	-0.167997	NS	ENSDARG00000018121	cenpj	CENPJ	protein_coding
chr9	30676436	30677186	-	0.0742724	0.19251	-0.0795862	NS	ENSDARG00000069485	spryd7b	SPRYD7	protein_coding
chr9	31086987	31087737	-	0.0254	0.0883355	-1.9685	NS	ENSDARG00000062177	dcbld2	DCBLD2	protein_coding
chr9	31145231	31145981	+	0.286153	0.471291	-0.990099	NS	ENSDARG00000003641	tfg	TFG	protein_coding
chr9	31193705	31194455	-	0.375563	0.553834	-1.12343	NS	ENSDARG00000062156	ABI3BP (2 of 2)	ABI3BP	protein_coding
chr9	31511576	31512326	+	0.01238	0.0519283	-0.536913	NS	ENSDARG00000040064	acp6	ACP6	protein_coding
chr9	31618360	31619110	+	0.0953761	0.229506	-0.238427	NS	ENSDARG00000075156	TBC1D4	TBC1D4	protein_coding
chr9	32779914	32780664	-	1.02918e-09	2.56588e-08	13.7649	NS	ENSDARG00000001835	nalcn	NALCN	protein_coding
chr9	33191096	33191846	-	0.593353	0.759984	-0.0493667	NS	ENSDARG00000026028	ankrd44	ANKRD44	protein_coding
chr9	33211403	33212153	+	1	1	0	NS	ENSDARG00000056141	coq10b	COQ10B	protein_coding
chr9	33391322	33392072	+	3.87612e-09	8.83534e-08	2.66194	NS	ENSDARG00000067676	plcl1	PLCL1	protein_coding
chr9	33391473	33392223	-	3.87612e-09	8.83534e-08	2.66194	NS	ENSDARG00000092179	si:ch211-117m22.2	#N/A	processed_transcript
chr9	33763295	33764045	-	0.210728	0.393168	4.39683	NS	ENSDARG00000040948	olig1	OLIG1	protein_coding
chr9	33786343	33787093	-	0.00120106	0.00828896	2.36189	NS	ENSDARG00000040946	olig2	OLIG2	protein_coding
chr9	33889941	33890691	-	0.035662	0.114537	-1.2596	NS	ENSDARG00000012609	hpx	HPX	protein_coding
chr9	34011110	34011860	+	0.744174	0.887713	-0.320317	NS	ENSDARG00000025495	nhlh2	NHLH1	protein_coding
chr9	34362595	34363345	-	0.219107	0.403129	-0.181159	NS	ENSDARG00000014867	rpl8	RPL8	protein_coding
chr9	34892268	34893018	-	0.345891	0.524433	-0.686571	NS	ENSDARG00000090347	dre-mir-222a	#N/A	miRNA
chr9	35192801	35193551	+	0.0431105	0.129983	-1.10193	NS	ENSDARG00000024478	mpc2	MPC2	protein_coding
chr9	35985317	35986067	+	1	1	0	NS	ENSDARG00000069289	gabpa	GABPA	protein_coding
chr9	39073806	39074556	-	0.0091108	0.0408348	-0.373247	NS	ENSDARG00000091342	adcy5	ADCY5	protein_coding
chr9	39094748	39095498	-	0.552779	0.723095	-0.0684731	NS	ENSDARG00000014806	ptplb	PTPLB	protein_coding
chr9	39095146	39095896	+	1	1	0	NS	ENSDARG00000005318	stam2	STAM2	protein_coding
chr9	39125891	39126641	+	1.03325e-06	1.61633e-05	1.21486	NS	ENSDARG00000009738	cacnb4a	CACNB4	protein_coding
chr9	39554495	39555245	+	0.183207	0.355109	-0.569801	NS	ENSDARG00000061265	LMLN	LMLN	protein_coding
chr9	39696785	39697535	+	0.839058	0.951934	1.42857	NS	ENSDARG00000074384	slc12a8	SLC12A8	protein_coding
chr9	39736680	39737430	+	0.546133	0.717056	0.11062	NS	ENSDARG00000018441	heg	HEG1	protein_coding
chr9	40057126	40057876	-	0.518385	0.693905	0.328289	NS	ENSDARG00000014196	myl1	MYL1	protein_coding
chr9	41619220	41619970	+	4.4271e-06	6.1532e-05	-1.81388	NS	ENSDARG00000069134	vwc2l	VWC2L	protein_coding
chr9	41946477	41947227	-	0.634829	0.794582	-0.135544	NS	ENSDARG00000045175	pofut2	POFUT2	protein_coding
chr9	41946737	41947487	+	0.634829	0.794582	-0.135544	NS	ENSDARG00000054867	hibch	HIBCH	protein_coding
chr9	42519262	42520012	-	0.7988	0.924291	-0.936403	NS	ENSDARG00000092001	si:dkey-42h23.2	#N/A	processed_transcript
chr9	42666039	42666789	+	0.603262	0.767567	0.836719	NS	ENSDARG00000083727	5S_rRNA	#N/A	rRNA
chr9	42894156	42894906	+	0.903926	0.996974	0.0233355	NS	ENSDARG00000036558	col18a1	COL18A1	protein_coding
chr9	44716804	44717554	-	0.00153531	0.0100729	0.424289	NS	ENSDARG00000014008	cwc22	CWC22	protein_coding
chr9	44847794	44848544	+	0.162722	0.327166	1.9293	NS	ENSDARG00000083722	5S_rRNA	#N/A	rRNA
chr9	45355073	45355823	-	0.43911	0.620699	-0.18633	NS	ENSDARG00000079397	CERKL	CERKL	protein_coding
chr9	45360508	45361258	-	0.850357	0.960395	0.0759521	NS	ENSDARG00000019566	neurod	NEUROD1	protein_coding
chr9	45496795	45497545	+	7.23931e-31	1.03134e-28	14.2287	NS	ENSDARG00000038941	ppp1r1c	PPP1R1C	protein_coding
chr9	45964436	45965186	-	1	1	0	NS	ENSDARG00000074727	dnajc10	DNAJC10	protein_coding
chr9	46020232	46020982	-	0.66113	0.817752	1.16761	NS	ENSDARG00000040466	vil1l	VIL1	protein_coding
chr9	47793782	47794532	+	1	1	0	NS	ENSDARG00000031422	igfbp2b	IGFBP2	protein_coding
chr9	50871983	50872733	+	0.719003	0.866235	-0.396487	NS	ENSDARG00000087581	GALNTL2	GALNT15;GALNT3	protein_coding
chr9	52019129	52019879	-	6.99324e-05	0.000736043	-4.88975	NS	ENSDARG00000079722	CABZ01053757.1	MGAT5B	protein_coding
chr9	52321542	52322292	+	0.275051	0.460033	-2.40496	NS	ENSDARG00000062659	CABZ01053721.1	#N/A	protein_coding
chr9	52494136	52494886	+	8.54888e-05	0.000879991	1.48699	NS	ENSDARG00000018553	ifih1	IFIH1	protein_coding
chr9	52782426	52783176	-	0.757028	0.89741	-0.190402	NS	ENSDARG00000004712	tbr1b	TBR1	protein_coding
chr9	52824177	52824927	+	6.66964e-07	1.07924e-05	18.0934	Hyper	ENSDARG00000090402	TANK (2 of 2)	TANK	protein_coding
chr9	54768573	54769323	-	0.177255	0.347796	4.7577	NS	ENSDARG00000068609	il1rl1	#N/A	protein_coding
chr9	55310804	55311554	+	3.35405e-08	6.65637e-07	-14.1892	NS	ENSDARG00000006008	dct	DCT	protein_coding
chr9	55840560	55841310	-	0.407367	0.587698	-1.7306	NS	ENSDARG00000053498	ednrb1b	EDNRB	protein_coding
chr9	56972038	56972788	-	0.424387	0.604597	3.5675	NS	ENSDARG00000090003	5S_rRNA	#N/A	rRNA
chr9	57134211	57134961	-	0.733666	0.879854	-0.0471242	NS	ENSDARG00000060438	tbl1x	TBL1X	protein_coding
chr9	57236699	57237449	-	0.980546	1	-0.0396275	NS	ENSDARG00000084399	5S_rRNA	#N/A	rRNA
chr9	57387909	57388659	+	0.00387962	0.0213754	-6.55192	NS	ENSDARG00000077761	nlgn4b	NLGN4Y	protein_coding
chr9	57517185	57517935	+	0.0661686	0.177383	-1.5748	NS	ENSDARG00000089336	sept10	10-Sep	protein_coding
chr9	57627799	57628549	-	1	1	0	NS	ENSDARG00000088424	SEPT10 (1 of 2)	10-Sep	protein_coding
chr9	57630983	57631733	+	2.30032e-06	3.42387e-05	-6.01266	NS	ENSDARG00000077322	SOWAHC (2 of 3)	SOWAHC	protein_coding
chr9	57812588	57813338	-	0.0706974	0.185779	0.943842	NS	ENSDARG00000002299	arsh	ARSF	protein_coding
chr9	57958401	57959151	-	0.103165	0.240324	-0.273901	NS	ENSDARG00000053365	RPL31	RPL31	protein_coding
chr9	57958645	57959395	+	0.103165	0.240324	-0.273901	NS	ENSDARG00000068596	C9H2orf29	CNOT11;C2orf29;NA	protein_coding
chr9	58114483	58115233	+	0.77904	0.911409	-0.546008	NS	ENSDARG00000042939	gpr39	GPR39	protein_coding
chr9	58131494	58132244	+	0.0110201	0.0475749	6.6201	NS	ENSDARG00000075426	CU639413.2	PARP15	protein_coding
chr10	74447	75197	+	0.398454	0.579451	0.179425	NS	ENSDARG00000088115	CABZ01064670.1	SIM2	protein_coding
chr10	95133	95883	+	0.525155	0.700617	-0.0843068	NS	ENSDARG00000032353	tiprl	TIPRL	protein_coding
chr10	172559	173309	-	0.33333	0.514173	0.171821	NS	ENSDARG00000038805	pigp	PIGP	protein_coding
chr10	428194	428944	+	0.710342	0.859695	0.819717	NS	ENSDARG00000042872	zdhhc8a	ANKLE2	protein_coding
chr10	468008	468758	+	0.0705105	0.18541	-2.58621	NS	ENSDARG00000074329	arvcfa	ARVCF	protein_coding
chr10	676990	677740	-	9.5101e-10	2.401e-08	-3.61962	NS	ENSDARG00000069726	glis3	GLIS3	protein_coding
chr10	1525241	1525991	-	0.00570051	0.028603	4.86891	NS	ENSDARG00000013400	WDR70	WDR70	protein_coding
chr10	1616802	1617552	+	0.000774895	0.00586538	6.36475	NS	ENSDARG00000078257	ora5	#N/A	protein_coding
chr10	1744593	1745343	-	0.331258	0.511571	-0.132972	NS	ENSDARG00000092467	si:ch73-46j18.5	#N/A	processed_transcript
chr10	2234952	2235702	+	0.472515	0.652653	-3.93939	NS	ENSDARG00000084554	5S_rRNA	#N/A	rRNA
chr10	2552689	2553439	-	1	1	0	NS	ENSDARG00000010023	CU856539.1	HIATL1	protein_coding
chr10	2555337	2556087	+	0.0514347	0.147926	4.78056	NS	ENSDARG00000090886	CU856539.4	KLHDC3	protein_coding
chr10	2594956	2595706	+	0.266662	0.450835	2.20853	NS	ENSDARG00000058949	SPIN2B	SPIN1	protein_coding
chr10	2613596	2614346	+	0.700154	0.851007	-0.768325	NS	ENSDARG00000089361	wu:fb59d01	#N/A	protein_coding
chr10	3059962	3060712	-	0.133588	0.285327	-2.65692	NS	ENSDARG00000077086	ankrd34ba	ANKRD34B;ANKRD34C	protein_coding
chr10	3401292	3402042	-	0.273827	0.458562	0.118586	NS	ENSDARG00000075446	naa25	NAA25	protein_coding
chr10	3415785	3416535	+	0.561157	0.731999	-0.727908	NS	ENSDARG00000084659	5S_rRNA	#N/A	rRNA
chr10	3435196	3435946	+	0.600979	0.765667	-0.0392165	NS	ENSDARG00000020334	ptpn11a	PTPN11	protein_coding
chr10	3736923	3737673	+	0.121818	0.268471	0.241392	NS	ENSDARG00000089527	TTC28 (2 of 2)	TTC28	protein_coding
chr10	4053578	4054328	+	0.339468	0.519447	0.202219	NS	ENSDARG00000036005	pitpnb	PITPNB	protein_coding
chr10	4511084	4511834	+	0.0417393	0.127195	-0.491811	NS	ENSDARG00000075802	GRIN3A	GRIN3A	protein_coding
chr10	4702651	4703401	+	0.00591684	0.0295028	3.08901	NS	ENSDARG00000069608	AKAP2	AKAP2	protein_coding
chr10	5027422	5028172	-	0.46526	0.644418	0.0652336	NS	ENSDARG00000003429	hnrpdl	HNRPDL	protein_coding
chr10	5138690	5139440	-	0.497989	0.674754	0.062434	NS	ENSDARG00000021082	sec31a	SEC31A	protein_coding
chr10	5138744	5139494	+	0.497989	0.674754	0.062434	NS	ENSDARG00000059235	zgc:113274	#N/A	protein_coding
chr10	5162377	5163127	+	0.373578	0.551519	0.0652877	NS	ENSDARG00000094577	CDC42SE2	CDC42SE2	protein_coding
chr10	5417126	5417876	+	0.308478	0.489655	-0.396535	NS	ENSDARG00000042977	nfil3	NFIL3	protein_coding
chr10	5980933	5981683	-	0.000975392	0.00707425	-8.40962	NS	ENSDARG00000084674	5S_rRNA	#N/A	rRNA
chr10	6190818	6191568	+	0.217125	0.401163	0.133826	NS	ENSDARG00000053020	ppp2cb	PPP2CB	protein_coding
chr10	6234444	6235194	+	0.0889597	0.218375	-0.530504	NS	ENSDARG00000040128	hint1	HINT1	protein_coding
chr10	6302576	6303326	-	0.000295769	0.00263942	-7.36022	NS	ENSDARG00000095948	si:ch211-57m13.15	#N/A	pseudogene
chr10	6391286	6392036	-	0.00114252	0.00802659	-14.1501	NS	ENSDARG00000095845	si:ch211-57m13.12	#N/A	pseudogene
chr10	6784876	6785626	-	0.513615	0.689603	0.150371	NS	ENSDARG00000003259	lox	LOX	protein_coding
chr10	6849687	6850437	-	0.119423	0.264802	0.151134	NS	ENSDARG00000040334	mat2aa	MAT2A	protein_coding
chr10	6894136	6894886	-	0.102102	0.239759	3.03718	NS	ENSDARG00000078542	inpp5ja	INPP5J	protein_coding
chr10	6941591	6942341	-	0.71151	0.860602	0.35461	NS	ENSDARG00000009459	slc35e4	SLC35E4	protein_coding
chr10	7002155	7002905	-	0.915806	1	0.0776576	NS	ENSDARG00000053487	osbp2	OSBP2	protein_coding
chr10	7061468	7062218	-	0.187306	0.361297	0.468948	NS	ENSDARG00000035538	si:ch211-199i18.4	ATP6V0A2	protein_coding
chr10	7220403	7221153	+	0.433882	0.615052	-0.0447275	NS	ENSDARG00000013457	skiv2l2	SKIV2L2	protein_coding
chr10	7317848	7318598	-	0.838608	0.951934	0.0275504	NS	ENSDARG00000053381	PPAP2A (2 of 2)	PPAP2A	protein_coding
chr10	7615149	7615899	+	0.373473	0.551519	3.27088	NS	ENSDARG00000003317	si:dkeyp-35f12.3	AC010423.1	protein_coding
chr10	7893609	7894359	+	0.231582	0.414437	-0.200803	NS	ENSDARG00000088180	MAP3K1	MAP3K1	protein_coding
chr10	10143645	10144395	+	0.00295236	0.0171749	-1.48604	NS	ENSDARG00000028099	sh2d3ca	SH2D3C	protein_coding
chr10	10278420	10279170	+	0.19128	0.366483	-0.574713	NS	ENSDARG00000091198	urm1	URM1	protein_coding
chr10	10766960	10767710	+	0.00830996	0.0384483	-5.15083	NS	ENSDARG00000004296	ambpl	AMBP	protein_coding
chr10	11248279	11249029	+	1	1	0	NS	ENSDARG00000060911	si:ch211-126i22.5	KIAA1958	protein_coding
chr10	13202657	13203407	-	7.36626e-07	1.18484e-05	3.43911	NS	ENSDARG00000074425	si:busm1-57f23.1	#N/A	protein_coding
chr10	14586134	14586884	-	1.6058e-05	0.000195888	1.86483	NS	ENSDARG00000063614	SKOR2	SKOR2	protein_coding
chr10	15011051	15011801	+	0.512723	0.688636	0.984478	NS	ENSDARG00000094055	si:dkey-88l16.3	#N/A	protein_coding
chr10	15283256	15284006	+	0.110155	0.250408	-0.0547345	NS	ENSDARG00000006257	vldlr	VLDLR	protein_coding
chr10	15436664	15437414	+	0.04884	0.142103	0.337431	NS	ENSDARG00000019233	thop1	NLN	protein_coding
chr10	15794250	15795000	+	0.0609608	0.167821	12.3284	NS	ENSDARG00000052935	BX629350.2	#N/A	protein_coding
chr10	16525302	16526052	+	0.00105801	0.00754621	-5.76653	NS	ENSDARG00000087414	CR790388.3	#N/A	miRNA
chr10	16525900	16526650	-	0.609612	0.771492	-1.49398	NS	ENSDARG00000069470	CR790388.1	#N/A	protein_coding
chr10	16928467	16929217	+	0.341167	0.521222	-2.91667	NS	ENSDARG00000078105	depdc5	DEPDC5	protein_coding
chr10	17282449	17283199	+	0.185062	0.358008	-0.392157	NS	ENSDARG00000044097	stoml2	STOML2	protein_coding
chr10	17617552	17618302	-	0.966008	1	0.00475294	NS	ENSDARG00000073721	SMARCAD1 (1 of 2)	SMARCAD1	protein_coding
chr10	17777600	17778350	+	0.236213	0.420478	-0.0534188	NS	ENSDARG00000011743	pigo	PIGO	protein_coding
chr10	18977284	18978034	+	0.618834	0.780439	2.01636	NS	ENSDARG00000032083	dpysl2b	DPYSL2	protein_coding
chr10	20390446	20391196	-	0.182056	0.353572	-0.874636	NS	ENSDARG00000057678	sfrp1b	SFRP1	protein_coding
chr10	20731007	20731757	-	0.164192	0.329292	-0.371435	NS	ENSDARG00000044044	rassf2l	RASSF2	protein_coding
chr10	21515422	21516172	+	0.307908	0.489655	-0.45045	NS	ENSDARG00000043976	etf1	ETF1	protein_coding
chr10	21603660	21604410	+	1.06776e-18	5.2584e-17	-7.5529	NS	ENSDARG00000089562	BX957322.2	#N/A	protein_coding
chr10	21737455	21738205	+	0.29764	0.48244	-3.35352	NS	ENSDARG00000062608	pcdh1g2	PCDHB1	protein_coding
chr10	22180257	22181007	+	0.0225823	0.0810557	9.39394	NS	ENSDARG00000083391	5S_rRNA	#N/A	rRNA
chr10	22256711	22257461	-	0.000128601	0.00127609	-0.617847	NS	ENSDARG00000017615	tlx3b	TLX3	protein_coding
chr10	22581736	22582486	+	0.0864093	0.21356	-5.53602	NS	ENSDARG00000079251	nlgn2b	NLGN2	protein_coding
chr10	22705754	22706504	-	3.51094e-10	9.15368e-09	-12.318	NS	ENSDARG00000069190	zgc:172339	#N/A	protein_coding
chr10	22982232	22982982	+	0.90469	0.997184	0.061335	NS	ENSDARG00000056915	si:ch211-237l4.6	#N/A	protein_coding
chr10	23228818	23229568	-	0.0215368	0.0785287	-4.3739	NS	ENSDARG00000069333	FP102052.1	FMO2	protein_coding
chr10	23319146	23319896	+	0.0188319	0.0717481	-0.361882	NS	ENSDARG00000057110	slc25a1	SLC25A1	protein_coding
chr10	23358606	23359356	-	0.228737	0.412678	-0.189036	NS	ENSDARG00000057105	nle1	NLE1	protein_coding
chr10	23358645	23359395	+	0.228737	0.412678	-0.189036	NS	ENSDARG00000003984	LTN1	LTN1	protein_coding
chr10	24802008	24802758	-	0.226815	0.410884	-0.319584	NS	ENSDARG00000044091	pitpnab	PITPNA	protein_coding
chr10	24852713	24853463	+	0.0791542	0.201497	0.428266	NS	ENSDARG00000062361	GCFC1	PAXBP1;GCFC1	protein_coding
chr10	25155084	25155834	-	0.199206	0.377677	-0.196215	NS	ENSDARG00000076121	smpd1	SMPD1	protein_coding
chr10	25830212	25830962	+	1	1	0	NS	ENSDARG00000017067	chordc1	CHORDC1	protein_coding
chr10	25978873	25979623	-	0.419259	0.599435	0.13039	NS	ENSDARG00000008243	cct8	CCT8	protein_coding
chr10	26752052	26752802	+	0.00784368	0.0368533	-0.628503	NS	ENSDARG00000056678	trim47	#N/A	protein_coding
chr10	26836696	26837446	-	0.20032	0.378889	1.57297	NS	ENSDARG00000069129	zgc:153126	INF2	protein_coding
chr10	26859608	26860358	-	0.570343	0.740592	-0.0282725	NS	ENSDARG00000056664	arfip2b	ARFIP2	protein_coding
chr10	27146672	27147422	-	0.39841	0.579451	-0.228833	NS	ENSDARG00000079933	SLC46A3 (1 of 2)	SLC46A3	protein_coding
chr10	27149876	27150626	+	0.226991	0.411015	-0.193798	NS	ENSDARG00000025011	synj1	SYNJ1	protein_coding
chr10	27324255	27325005	+	0.00142596	0.00948023	-0.750929	NS	ENSDARG00000090629	si:ch73-52f15.6	#N/A	protein_coding
chr10	27401378	27402128	+	9.0665e-13	3.20056e-11	5.16643	NS	ENSDARG00000094211	si:ch211-263p13.6	#N/A	processed_transcript
chr10	27428233	27428983	-	0.00738134	0.0351179	1.13354	NS	ENSDARG00000056603	mcf2b	MCF2	protein_coding
chr10	27469978	27470728	+	0.295962	0.481046	-0.111483	NS	ENSDARG00000069106	fam89b	FAM89B	protein_coding
chr10	27561647	27562397	+	0.197007	0.374219	-0.168776	NS	ENSDARG00000056479	rab1bb	RAB1B	protein_coding
chr10	27634475	27635225	-	1	1	0	NS	ENSDARG00000092787	C10H9orf123	C9orf123	protein_coding
chr10	27687635	27688385	+	0.931101	1	0.0266402	NS	ENSDARG00000061993	wdr74	WDR74	protein_coding
chr10	27731036	27731786	+	3.3784e-09	7.88096e-08	-1.38858	NS	ENSDARG00000043658	cxadr	CXADR	protein_coding
chr10	28841546	28842296	+	1	1	0	NS	ENSDARG00000015917	rnft1	RNFT1	protein_coding
chr10	29050194	29050944	-	0.0900459	0.219824	0.124374	NS	ENSDARG00000043493	cltca	CLTC	protein_coding
chr10	29200786	29201536	-	0.368674	0.546657	0.168473	NS	ENSDARG00000012699	BBX	BBX	protein_coding
chr10	29516892	29517642	-	0.64654	0.803191	0.347279	NS	ENSDARG00000090124	BX537347.1	#N/A	protein_coding
chr10	29878358	29879108	+	0.365773	0.54382	0.0515438	NS	ENSDARG00000012866	picalm	PICALM	protein_coding
chr10	30756754	30757504	+	0.222368	0.405591	0.200727	NS	ENSDARG00000068992	hspa8	HSPA8	protein_coding
chr10	30799797	30800547	-	0.524113	0.700164	0.395074	NS	ENSDARG00000068976	bsx	BSX	protein_coding
chr10	32232369	32233119	-	0.000104885	0.00105387	-1.26722	NS	ENSDARG00000055349	pknox2	PKNOX2	protein_coding
chr10	32578606	32579356	+	0.0138689	0.0566255	-0.198807	NS	ENSDARG00000079474	MSANTD2	MSANTD2	protein_coding
chr10	32763517	32764267	+	0.574508	0.743821	0.130954	NS	ENSDARG00000061549	foxo1b	FOXO1	protein_coding
chr10	33012983	33013733	+	0.154626	0.31631	-0.0879452	NS	ENSDARG00000042489	prkrira	PRKRIR	protein_coding
chr10	33448595	33449345	-	0.744148	0.887713	0.0381192	NS	ENSDARG00000023815	uvrag	UVRAG	protein_coding
chr10	33844908	33845658	-	0.133982	0.285887	0.163111	NS	ENSDARG00000061580	kctd7	KCTD7	protein_coding
chr10	34616092	34616842	-	0.327258	0.509338	-0.298507	NS	ENSDARG00000056024	fam176c	EVA1C	protein_coding
chr10	35029226	35029976	+	0.000944971	0.00688529	-6.60374	NS	ENSDARG00000079862	kl	KL	protein_coding
chr10	35029967	35030717	-	0.000667071	0.00517694	8.35921	NS	ENSDARG00000055973	zar1l	ZAR1L	protein_coding
chr10	35094973	35095723	-	0.999675	1	0.000923463	NS	ENSDARG00000093913	BX548044.10	#N/A	protein_coding
chr10	35930415	35931165	-	0.449066	0.629418	-0.246711	NS	ENSDARG00000068782	spg20a	SPG20	protein_coding
chr10	36209248	36209998	-	0.205306	0.385396	0.146578	NS	ENSDARG00000055113	pom121	POM121L2;POM121	protein_coding
chr10	36271440	36272190	-	0.0521235	0.149261	-0.168469	NS	ENSDARG00000061378	smg8	SMG8	protein_coding
chr10	37358310	37359060	+	0.000581053	0.00463564	-22.6202	Hypo	ENSDARG00000043142	or108-3	OR51D1	protein_coding
chr10	37682874	37683624	+	0.585148	0.753613	-0.0520078	NS	ENSDARG00000034825	uspl1	USPL1	protein_coding
chr10	37877478	37878228	-	0.336927	0.517123	0.110461	NS	ENSDARG00000068640	RSF1 (1 of 3)	RSF1	protein_coding
chr10	37877507	37878257	-	0.336927	0.517123	0.110461	NS	ENSDARG00000093503	RSF1 (2 of 3)	RSF1	protein_coding
chr10	38126216	38126966	-	0.0766401	0.197237	-3.29748	NS	ENSDARG00000020978	dhrs13a.2	DHRS13	protein_coding
chr10	38259943	38260693	-	0.850161	0.960395	-0.112181	NS	ENSDARG00000076220	sez6a	SEZ6	protein_coding
chr10	38416381	38417131	+	0.872889	0.975921	0.0359477	NS	ENSDARG00000008247	vezf1a	VEZF1	protein_coding
chr10	38601581	38602331	+	0.290501	0.474726	0.147941	NS	ENSDARG00000004184	nf1b	NF1	protein_coding
chr10	40839987	40840737	+	0.358068	0.535373	0.278204	NS	ENSDARG00000075806	kirrel3a	KIRREL3	protein_coding
chr10	41532941	41533691	+	0.0183236	0.0702142	-4.26891	NS	ENSDARG00000075383	#N/A	GRAMD1B	protein_coding
chr10	42103145	42103895	+	0.00529495	0.0270314	7.82662	NS	ENSDARG00000090383	taar19a	#N/A	protein_coding
chr10	42192262	42193012	-	0.962544	1	-0.00509369	NS	ENSDARG00000054155	pcna	PCNA	protein_coding
chr10	42304908	42305658	-	3.21786e-07	5.55672e-06	-3.9362	NS	ENSDARG00000028053	bmp1b	BMP1;TLL1;TLL2	protein_coding
chr10	42454339	42455089	+	0.0641241	0.173249	-10.9694	NS	ENSDARG00000084656	5S_rRNA	#N/A	rRNA
chr10	42666907	42667657	-	0.00905251	0.0406192	-0.352609	NS	ENSDARG00000002060	brf2	BRF2	protein_coding
chr10	42716674	42717424	-	0.0264341	0.091216	0.406565	NS	ENSDARG00000036462	rab11fip1b	RAB11FIP1	protein_coding
chr10	43278709	43279459	+	0.0108048	0.046899	0.296151	NS	ENSDARG00000004154	orai1b	ORAI1	protein_coding
chr10	43345422	43346172	-	0.00635145	0.0313176	-0.658617	NS	ENSDARG00000054389	rhof	RHOF	protein_coding
chr10	43511943	43512693	-	0.740584	0.884488	0.0766724	NS	ENSDARG00000038156	dusp11	DUSP11	protein_coding
chr10	43884398	43885148	-	8.5528e-08	1.6093e-06	2.08555	NS	ENSDARG00000028559	march5l	5-Mar	protein_coding
chr10	44055099	44055849	+	0.339074	0.519414	-0.293755	NS	ENSDARG00000089340	rhobtb2b	RHOBTB2	protein_coding
chr10	44288479	44289229	-	0.0224139	0.0808399	0.931698	NS	ENSDARG00000054534	ACOT12	ACOT12	protein_coding
chr10	45273087	45273837	-	0.00152065	0.0100097	-0.427873	NS	ENSDARG00000036028	arrdc3b	ARRDC3	protein_coding
chr10	45544174	45544924	+	0.767055	0.904994	-1.012	NS	ENSDARG00000024548	cryba4	CRYBA4	protein_coding
chr10	45966586	45967336	+	0.000559773	0.00451558	16.2129	Hyper	ENSDARG00000091350	MYO18B	MYO18B	protein_coding
chr10	46108862	46109612	-	0.341915	0.521568	0.220724	NS	ENSDARG00000079812	zmiz2	ZMIZ2	protein_coding
chr10	46325790	46326540	-	0.189785	0.363967	-0.321543	NS	ENSDARG00000027464	gnsb	GNS	protein_coding
chr10	46328147	46328897	+	0.000221831	0.00210186	-1.25904	NS	ENSDARG00000042507	polm	POLM	protein_coding
chr10	46467395	46468145	-	0.00616751	0.0305238	-8.28874	NS	ENSDARG00000078969	sbno1	SBNO1	protein_coding
chr10	46475015	46475765	+	0.985624	1	0.00345769	NS	ENSDARG00000068319	setd8a	SETD8	protein_coding
chr10	46520737	46521487	-	0.186305	0.359889	2.94235	NS	ENSDARG00000091743	CABZ01074712.1	#N/A	protein_coding
chr10	46547196	46547946	-	0.00296688	0.0172269	4.54512	NS	ENSDARG00000041129	zswim6	ZSWIM6	protein_coding
chr11	79324	80074	-	0.00114292	0.00802659	-0.303721	NS	ENSDARG00000069977	C11H12orf10	C12orf10	protein_coding
chr11	140410	141160	-	0.764657	0.902954	0.632754	NS	ENSDARG00000091383	CABZ01072242.1	ITGA7	protein_coding
chr11	147754	148504	-	0	0	70.9662	Hyper	ENSDARG00000089083	itga7	ITGA6	protein_coding
chr11	295309	296059	-	0.117972	0.262899	-0.144904	NS	ENSDARG00000078533	poc1a	POC1A	protein_coding
chr11	341570	342320	+	0.537295	0.709354	0.510474	NS	ENSDARG00000045017	PDRG1	PDRG1	protein_coding
chr11	426570	427320	+	0.0554356	0.156832	-0.0661959	NS	ENSDARG00000059404	RAB43	RAB43	protein_coding
chr11	446195	446945	-	0.0716508	0.187297	-3.76672	NS	ENSDARG00000085240	5S_rRNA	#N/A	rRNA
chr11	562022	562772	+	0.2503	0.434421	1.01494	NS	ENSDARG00000086655	#N/A	MKRN2-AS1	protein_coding
chr11	569990	570740	+	0.230461	0.414102	-1.6214	NS	ENSDARG00000089374	#N/A	MKRN2-AS1	protein_coding
chr11	582779	583529	-	0.717567	0.865027	-0.780379	NS	ENSDARG00000091851	TSEN2	TSEN2	protein_coding
chr11	717677	718427	-	0.0576206	0.160733	-1.01887	NS	ENSDARG00000078971	CABZ01061873.1	SYN2	protein_coding
chr11	724565	725315	+	0.0181285	0.069698	-5.23669	NS	ENSDARG00000040113	TAMM41	TAMM41	protein_coding
chr11	881830	882580	-	0.353796	0.531957	4.26976	NS	ENSDARG00000078008	ATG7	ATG7	protein_coding
chr11	1365169	1365919	-	0.860442	0.96655	0.0553725	NS	ENSDARG00000077717	RPL29	RPL29	protein_coding
chr11	1376081	1376831	+	0.0169594	0.0664548	6.00233	NS	ENSDARG00000076248	ppp1r3db	PPP1R3D	protein_coding
chr11	2130343	2131093	+	0.172369	0.341061	-0.544959	NS	ENSDARG00000063611	SMUG1	SMUG1	protein_coding
chr11	2149746	2150496	-	0.281524	0.466901	1.30723	NS	ENSDARG00000046045	hoxc6b	HOXC6	protein_coding
chr11	2172711	2173461	-	0.835149	0.949905	0.0454091	NS	ENSDARG00000079406	hoxc11b	HOXC11	protein_coding
chr11	2180448	2181198	-	0.2592	0.443564	-0.593005	NS	ENSDARG00000046043	hoxc12b	HOXC12	protein_coding
chr11	2412070	2412820	+	0.124665	0.273085	-3.41026	NS	ENSDARG00000091702	CSNK2A1	CSNK2A3;CSNK2A1	protein_coding
chr11	2436019	2436769	+	0.139001	0.293219	0.176904	NS	ENSDARG00000090821	tp53rk	TP53RK	protein_coding
chr11	2517411	2518161	-	0.88043	0.980698	-0.0959579	NS	ENSDARG00000063576	ANKRD52 (2 of 2)	ANKRD52	protein_coding
chr11	2571859	2572609	-	9.77074e-10	2.45129e-08	-0.726322	NS	ENSDARG00000078076	nab2	NAB2	protein_coding
chr11	2606559	2607309	-	0.983581	1	0.0206582	NS	ENSDARG00000002897	INPP1	INPP1	protein_coding
chr11	2630114	2630864	+	0.0321187	0.105594	4.25412	NS	ENSDARG00000077095	HIPK1 (2 of 2)	HIPK1	protein_coding
chr11	2665812	2666562	+	0.759918	0.900034	-0.227336	NS	ENSDARG00000038414	b3galt6	B3GALT6	protein_coding
chr11	2688938	2689688	+	1	1	0	NS	ENSDARG00000028721	mapk14b	MAPK14	protein_coding
chr11	2815395	2816145	-	0.069429	0.183412	2.68987	NS	ENSDARG00000045023	lhfpl5a	LHFPL5	protein_coding
chr11	2984632	2985382	+	0.0642141	0.173308	0.417245	NS	ENSDARG00000070919	cpne5	CPNE5	protein_coding
chr11	3288290	3289040	-	0.213211	0.395727	-0.10929	NS	ENSDARG00000026577	cdk2	CDK2	protein_coding
chr11	3314335	3315085	-	0.288549	0.473176	-0.76387	NS	ENSDARG00000028306	prph	PRPH	protein_coding
chr11	4015446	4016196	-	0.932298	1	-0.280055	NS	ENSDARG00000091089	5S_rRNA	#N/A	rRNA
chr11	5583349	5584099	+	0.26087	0.44604	-0.0410678	NS	ENSDARG00000011945	slc35e1	SLC35E1	protein_coding
chr11	5807248	5807998	+	0.645706	0.803082	-1.3508	NS	ENSDARG00000070843	ARID3A	ARID3A	protein_coding
chr11	5851478	5852228	+	0.00952104	0.0422933	-0.211784	NS	ENSDARG00000089646	BX323045.2	CTDSPL2	protein_coding
chr11	5914624	5915374	+	0.0301233	0.100976	0.14742	NS	ENSDARG00000070846	dazap1	DAZAP1	protein_coding
chr11	6035712	6036462	-	0.0234489	0.0832927	-0.101446	NS	ENSDARG00000077229	ANO8 (1 of 2)	ANO8	protein_coding
chr11	6222439	6223189	-	0.076566	0.197237	-17.8571	NS	ENSDARG00000074772	BX248501.1	#N/A	protein_coding
chr11	6240687	6241437	-	0.312057	0.493486	-0.121824	NS	ENSDARG00000013016	POLE4	POLE4	protein_coding
chr11	6248005	6248755	+	0.125281	0.273533	2.11982	NS	ENSDARG00000074519	AL840638.1	NIM1	protein_coding
chr11	6452875	6453625	+	0.1503	0.310163	-0.0519615	NS	ENSDARG00000006916	VMAC	VMAC;AC104532.2;NA	protein_coding
chr11	6962892	6963642	-	1	1	0	NS	ENSDARG00000012899	ddx49	DDX49	protein_coding
chr11	7312171	7312921	-	1.507e-05	0.000186112	11.3272	NS	ENSDARG00000076110	NWD1	NWD1	protein_coding
chr11	8647909	8648659	+	0.171276	0.339572	0.0983284	NS	ENSDARG00000058696	TBL1XR1	TBL1XR1	protein_coding
chr11	11186075	11186825	+	1	1	0	NS	ENSDARG00000053113	ly75	LY75	protein_coding
chr11	11505006	11505756	-	0.88526	0.984473	0.657895	NS	ENSDARG00000090559	Metazoa_SRP	#N/A	misc_RNA
chr11	11562336	11563086	+	0.0641486	0.173249	-15.6566	NS	ENSDARG00000086676	Metazoa_SRP	#N/A	misc_RNA
chr11	11571031	11571781	+	0.427171	0.607481	-2.04041	NS	ENSDARG00000087680	Metazoa_SRP	#N/A	misc_RNA
chr11	12235712	12236462	+	0.000380021	0.00329544	-24.7569	Hypo	ENSDARG00000088381	Metazoa_SRP	#N/A	misc_RNA
chr11	12241570	12242320	-	0.189367	0.363731	6.30339	NS	ENSDARG00000087060	Metazoa_SRP	#N/A	misc_RNA
chr11	12532515	12533265	-	0.0072675	0.0347603	9.35206	NS	ENSDARG00000087368	Metazoa_SRP	#N/A	misc_RNA
chr11	12593357	12594107	-	0.128549	0.277761	-6.00802	NS	ENSDARG00000087770	Metazoa_SRP	#N/A	misc_RNA
chr11	12602033	12602783	-	0.642803	0.801044	1.14062	NS	ENSDARG00000089759	Metazoa_SRP	#N/A	misc_RNA
chr11	12714965	12715715	-	0.241071	0.426444	3.83552	NS	ENSDARG00000091343	Metazoa_SRP	#N/A	misc_RNA
chr11	12723707	12724457	-	0.00729799	0.034781	-8.40141	NS	ENSDARG00000091091	Metazoa_SRP	#N/A	misc_RNA
chr11	13392884	13393634	+	0.0411347	0.125833	0.330396	NS	ENSDARG00000070083	ATP5B	ATP5B	protein_coding
chr11	13526069	13526819	-	1	1	0	NS	ENSDARG00000086505	MAST3 (1 of 2)	MAST3;MAST4	protein_coding
chr11	14440347	14441097	+	0.25421	0.438411	0.47485	NS	ENSDARG00000026882	palm	PALM	protein_coding
chr11	14909648	14910398	-	0.110638	0.251043	-1.51235	NS	ENSDARG00000070056	ADORA1 (2 of 2)	ADORA1	protein_coding
chr11	16504455	16505205	-	0.335978	0.516263	1.99828	NS	ENSDARG00000090620	Metazoa_SRP	#N/A	misc_RNA
chr11	16511843	16512593	-	9.47557e-07	1.49992e-05	-45.4085	Hypo	ENSDARG00000091685	Metazoa_SRP	#N/A	misc_RNA
chr11	16521761	16522511	+	0.894167	0.991338	0.638346	NS	ENSDARG00000089008	CR854846.1	#N/A	protein_coding
chr11	16958790	16959540	+	0.0250774	0.0875952	-0.721868	NS	ENSDARG00000070698	kbtbd8	KBTBD8	protein_coding
chr11	17827594	17828344	+	0.00463542	0.024394	-10.3746	NS	ENSDARG00000085035	5S_rRNA	#N/A	rRNA
chr11	18281881	18282631	-	1	1	0	NS	ENSDARG00000057997	tmf1	TMF1	protein_coding
chr11	18594702	18595452	+	0.377382	0.55549	3.03701	NS	ENSDARG00000089086	MUSTN1 (1 of 2)	MUSTN1	protein_coding
chr11	20200919	20201669	+	0.0763266	0.196811	0.602601	NS	ENSDARG00000043661	cadpsa	CADPS	protein_coding
chr11	20746109	20746859	+	0.0026758	0.0158364	-0.787662	NS	ENSDARG00000070680	cdh4	#N/A	protein_coding
chr11	21368122	21368872	-	1	1	0	NS	ENSDARG00000028391	VPS37B (2 of 2)	VPS37B	protein_coding
chr11	21483415	21484165	+	0.804332	0.92838	-0.130528	NS	ENSDARG00000016025	tacr1b	TACR1	protein_coding
chr11	21579526	21580276	-	0.00853536	0.0391351	-1.16279	NS	ENSDARG00000067755	ubc	UBC	protein_coding
chr11	21636115	21636865	+	0.310664	0.491683	-6.49992	NS	ENSDARG00000084613	5S_rRNA	#N/A	rRNA
chr11	21820079	21820829	-	0.012287	0.0516468	-0.195542	NS	ENSDARG00000068192	TAF4 (1 of 2)	TAF4	protein_coding
chr11	23207454	23208204	+	0.327969	0.509752	-0.112108	NS	ENSDARG00000053205	ppfia4	PPFIA4	protein_coding
chr11	24630339	24631089	+	0.781014	0.912022	0.032363	NS	ENSDARG00000061099	nfasca	NFASC	protein_coding
chr11	25361378	25362128	-	0.0724852	0.188859	0.67496	NS	ENSDARG00000055552	dvl1b	DVL1	protein_coding
chr11	25822438	25823188	+	0.0127839	0.0531751	1.5546	NS	ENSDARG00000077261	LMOD1 (2 of 2)	LMOD1	protein_coding
chr11	26261261	26262011	+	0.0073863	0.0351179	5.56828	NS	ENSDARG00000077883	fam83d	FAM83D	protein_coding
chr11	26317272	26318022	-	0.828657	0.944433	0.0432261	NS	ENSDARG00000070542	mafbb	MAFB	protein_coding
chr11	26336620	26337370	+	0.295651	0.48078	0.148144	NS	ENSDARG00000062002	ADNP (2 of 2)	ADNP	protein_coding
chr11	26441182	26441932	+	0.600581	0.765405	0.406287	NS	ENSDARG00000019457	tfe3b	TFE3	protein_coding
chr11	26614391	26615141	+	0.7709	0.906848	0.0934277	NS	ENSDARG00000056840	otud5b	OTUD5	protein_coding
chr11	26762771	26763521	-	0.261988	0.446421	0.13913	NS	ENSDARG00000008034	skib	SKI	protein_coding
chr11	26804637	26805387	-	0.00917002	0.0410541	-7.00093	NS	ENSDARG00000089449	KAZN (1 of 3)	KAZN	protein_coding
chr11	27244782	27245532	-	0.0557149	0.156974	-1.37222	NS	ENSDARG00000075774	FOXJ3	FOXJ3	protein_coding
chr11	28152822	28153572	+	0.47006	0.650158	4.08895	NS	ENSDARG00000015156	fbln2	FBLN2	protein_coding
chr11	28396796	28397546	+	0.204626	0.384481	8.25496	NS	ENSDARG00000080781	5S_rRNA	#N/A	rRNA
chr11	28614829	28615579	-	0.31636	0.498011	-0.0629723	NS	ENSDARG00000075021	C11H9orf129	FAM120A	protein_coding
chr11	28654987	28655737	-	0.00860858	0.0392453	-0.670017	NS	ENSDARG00000006775	CASS4	CASS4	protein_coding
chr11	28845174	28845924	+	0.506075	0.683123	1.53399	NS	ENSDARG00000015546	alp	ALPL	protein_coding
chr11	29353791	29354541	+	0.273119	0.457761	2.79967	NS	ENSDARG00000087745	LRRC38 (1 of 2)	LRRC38	protein_coding
chr11	30415372	30416122	+	0.0644043	0.173662	5.99114	NS	ENSDARG00000070709	wu:fi42e03	#N/A	protein_coding
chr11	30732483	30733233	+	0.581394	0.750025	0.179799	NS	ENSDARG00000056620	grpr	GRPR	protein_coding
chr11	30793000	30793750	-	0.715777	0.863391	-3.72521	NS	ENSDARG00000056624	figf	FIGF	protein_coding
chr11	31692897	31693647	+	0.218745	0.403092	-0.308928	NS	ENSDARG00000006923	cacna1ab	CACNA1A	protein_coding
chr11	31914398	31915148	-	0.0240912	0.0851195	-0.26469	NS	ENSDARG00000086881	IER2	IER2	protein_coding
chr11	32058811	32059561	-	0.228469	0.412568	-0.127824	NS	ENSDARG00000078238	NACC1	NACC1	protein_coding
chr11	34683655	34684405	-	0.461076	0.640179	-1.22099	NS	ENSDARG00000079188	nxph2b	NXPH2	protein_coding
chr11	35474121	35474871	-	0.104546	0.242412	-0.31881	NS	ENSDARG00000089016	mapkapk3	MAPKAPK3	protein_coding
chr11	35892816	35893566	+	0.201158	0.380113	0.153964	NS	ENSDARG00000033376	chchd4	CHCHD4	protein_coding
chr11	36596700	36597450	-	1	1	0	NS	ENSDARG00000070318	arl8bb	ARL8B	protein_coding
chr11	37020794	37021544	+	5.33031e-07	8.82267e-06	-8.83978	NS	ENSDARG00000007195	GRM2 (2 of 2)	GRM2	protein_coding
chr11	37796336	37797086	-	0.302133	0.487325	1.1413	NS	ENSDARG00000024004	cacna1da	CACNA1D	protein_coding
chr11	37889086	37889836	+	0.1468	0.304992	1.14595	NS	ENSDARG00000075571	BICD2 (2 of 2)	BICD2	protein_coding
chr11	38754569	38755319	-	0.000218258	0.00207293	0.691823	NS	ENSDARG00000086319	CR847984.1	BSN	protein_coding
chr11	38818324	38819074	+	0.00195795	0.0122996	-0.808762	NS	ENSDARG00000055238	kif17	KIF17	protein_coding
chr11	38885542	38886292	-	1	1	0	NS	ENSDARG00000008542	yod1	YOD1	protein_coding
chr11	38885828	38886578	+	0.487516	0.664628	-0.282969	NS	ENSDARG00000033175	snrpe	SNRPE	protein_coding
chr11	39071792	39072542	+	0.842484	0.954362	-0.0354871	NS	ENSDARG00000079765	AL929022.2	EFCC1;CCDC48;RPN1	protein_coding
chr11	39160777	39161527	-	0.479796	0.659286	0.456634	NS	ENSDARG00000070214	slc41a1	SLC41A1	protein_coding
chr11	40338335	40339085	-	5.00477e-21	2.89334e-19	-2.29279	NS	ENSDARG00000071212	lepre1	LEPRE1	protein_coding
chr11	41505786	41506536	-	1.21461e-06	1.87068e-05	14.6964	NS	ENSDARG00000017340	uts2b	#N/A	protein_coding
chr11	41602288	41603038	-	1.40447e-05	0.000175076	-4.34755	NS	ENSDARG00000089489	FAM83E	FAM83E	protein_coding
chr11	42124986	42125736	+	0.00306425	0.0176637	-0.761702	NS	ENSDARG00000004302	SLC45A1	SLC45A1	protein_coding
chr11	42342153	42342903	-	0.00219463	0.013427	-11.0871	NS	ENSDARG00000088793	CABZ01083815.1	#N/A	protein_coding
chr11	42499189	42499939	-	0.698614	0.850403	-1.47296	NS	ENSDARG00000091353	CR759952.1	PAX7	protein_coding
chr11	42556605	42557355	+	0.00882871	0.0398508	0.290624	NS	ENSDARG00000034826	park7	PARK7	protein_coding
chr11	42637637	42638387	+	0.873486	0.976004	0.649565	NS	ENSDARG00000087247	BX571706.1	KCNAB2	protein_coding
chr11	43076702	43077452	-	0.00193612	0.0121817	-6.61408	NS	ENSDARG00000038205	her2	HES5	protein_coding
chr11	43527144	43527894	+	1	1	0	NS	ENSDARG00000030239	fam116aa	DENND6A	protein_coding
chr11	43846157	43846907	+	0.0557778	0.15702	-3.12539	NS	ENSDARG00000025421	tdrd3	TDRD3	protein_coding
chr11	44210049	44210799	-	0.00473923	0.0247121	-0.354392	NS	ENSDARG00000036402	#N/A	SPTBN1	protein_coding
chr11	45262234	45262984	+	0.00147248	0.00975701	4.77994	NS	ENSDARG00000035367	CABZ01080075.1	#N/A	protein_coding
chr11	45272617	45273367	-	1.11851e-19	5.94897e-18	-9.98969	NS	ENSDARG00000054342	CABZ01080074.1	#N/A	protein_coding
chr11	45392949	45393699	+	0.00317724	0.0181836	-4.81183	NS	ENSDARG00000060675	NID1 (2 of 2)	NID1	protein_coding
chr11	46091420	46092170	+	0.6756	0.831011	-0.0363297	NS	ENSDARG00000086821	zgc:110655	PYCR1	protein_coding
chr11	46268611	46269361	-	0.0980605	0.233784	1.26755	NS	ENSDARG00000090806	GEMIN6	GEMIN6	protein_coding
chr11	46374798	46375548	+	0.880955	0.980779	0.70028	NS	ENSDARG00000085099	5S_rRNA	#N/A	rRNA
chr12	9245	9995	+	0.846685	0.958135	0.033319	NS	ENSDARG00000026090	adprm	ADPRM	protein_coding
chr12	226641	227391	+	0.496296	0.672918	0.0900417	NS	ENSDARG00000004221	dnah9	DNAH9	protein_coding
chr12	290474	291224	-	0.040983	0.125658	-0.0905797	NS	ENSDARG00000021557	wdr45l	WDR45B;WDR45L	protein_coding
chr12	291311	292061	+	6.18862e-60	1.76332e-57	-17.0038	Hypo	ENSDARG00000078835	ICT1	ICT1	protein_coding
chr12	309611	310361	-	0.00832639	0.0384483	2.72555	NS	ENSDARG00000079888	CU611036.2	SLC2A11	protein_coding
chr12	327433	328183	+	0.00484161	0.0251802	1.95104	NS	ENSDARG00000059257	RCVRN (1 of 2)	RCVRN	protein_coding
chr12	477075	477825	+	0.312313	0.493588	-0.0702071	NS	ENSDARG00000063698	BX000348.1	RP11-944L7.2	protein_coding
chr12	544810	545560	+	0.634274	0.794582	0.259366	NS	ENSDARG00000090142	BX000348.3	RAI1	protein_coding
chr12	880871	881621	-	0.0382466	0.119965	1.56534	NS	ENSDARG00000079791	CT030207.2	RADIL	protein_coding
chr12	1176243	1176993	-	0.560137	0.730909	-0.0603355	NS	ENSDARG00000089888	daglb	DAGLB	protein_coding
chr12	1186613	1187363	-	0.00812803	0.0377447	-0.261127	NS	ENSDARG00000037361	kdelr2b	KDELR2	protein_coding
chr12	1575592	1576342	+	0.434886	0.616232	0.256913	NS	ENSDARG00000019274	rasd1	RASD1	protein_coding
chr12	2711174	2711924	+	0.00712259	0.034314	7.11897	NS	ENSDARG00000076434	ARHGAP22 (2 of 2)	ARHGAP22	protein_coding
chr12	2919861	2920611	-	0.653909	0.810328	-2.63794	NS	ENSDARG00000082011	U1	#N/A	snRNA
chr12	3092307	3093057	-	0.00519939	0.0266244	10.5087	NS	ENSDARG00000087531	zgc:172014	#N/A	protein_coding
chr12	3531317	3532067	-	0.527592	0.701989	-0.611315	NS	ENSDARG00000079486	fam20a	FAM20A	protein_coding
chr12	3614129	3614879	+	0.103191	0.240324	0.137564	NS	ENSDARG00000020795	rac3b	RAC3	protein_coding
chr12	3724730	3725480	-	0.000302089	0.00268382	7.78059	NS	ENSDARG00000035809	col1a1b	COL1A1	protein_coding
chr12	3892583	3893333	-	0.269317	0.454025	0.18622	NS	ENSDARG00000045940	lsm12	LSM12	protein_coding
chr12	3894583	3895333	+	0.000397366	0.00339421	-1.01457	NS	ENSDARG00000020371	G6PC3	G6PC3	protein_coding
chr12	4165259	4166009	+	0.096548	0.230617	-1.08696	NS	ENSDARG00000074312	coa3	COA3	protein_coding
chr12	4233730	4234480	-	0.0442128	0.132108	4.55297	NS	ENSDARG00000061809	CABZ01084815.1	WNK4	protein_coding
chr12	4295392	4296142	-	0.851691	0.960798	0.451031	NS	ENSDARG00000088996	CABZ01069042.1	WNK4	protein_coding
chr12	4658355	4659105	-	0.247446	0.431792	-0.0423191	NS	ENSDARG00000076439	ppp4cb	PPP4C	protein_coding
chr12	5288428	5289178	-	0.0236757	0.0839215	-2.52965	NS	ENSDARG00000090895	#N/A	KANSL1	protein_coding
chr12	5347353	5348103	+	0.00150783	0.00995816	1.45985	NS	ENSDARG00000074229	PRR12 (1 of 2)	PRR12	protein_coding
chr12	5481512	5482262	-	5.00726e-09	1.11586e-07	-39.5557	Hypo	ENSDARG00000085651	5S_rRNA	#N/A	rRNA
chr12	5647391	5648141	-	0.377762	0.555646	-0.296736	NS	ENSDARG00000063268	SLC35G1	SLC35G1	protein_coding
chr12	5767680	5768430	-	0.00510466	0.0263763	-4.23166	NS	ENSDARG00000085587	5S_rRNA	#N/A	rRNA
chr12	6022235	6022985	+	0.144532	0.301378	1.85964	NS	ENSDARG00000054528	MUC12	ACRC	protein_coding
chr12	6077382	6078132	-	0.0208377	0.0766804	1.26582	NS	ENSDARG00000014626	dlx3b	DLX3	protein_coding
chr12	6122605	6123355	+	0.00769847	0.0362564	-0.478927	NS	ENSDARG00000012824	itga3b	ITGA3	protein_coding
chr12	6327305	6328055	-	0.0325779	0.106869	-0.754864	NS	ENSDARG00000040765	CU459092.1	DRD5P2	protein_coding
chr12	7148823	7149573	+	0.501968	0.678993	-0.187028	NS	ENSDARG00000045219	dkk1b	DKK1	protein_coding
chr12	7391395	7392145	+	0.85107	0.960488	-0.234083	NS	ENSDARG00000085451	5S_rRNA	#N/A	rRNA
chr12	7906165	7906915	-	0.551147	0.721537	0.0729782	NS	ENSDARG00000029291	ipmkb	IPMK	protein_coding
chr12	8266326	8267076	-	0.865099	0.969893	0.0605799	NS	ENSDARG00000005947	slc16a9b	SLC16A9	protein_coding
chr12	9571504	9572254	-	0.883187	0.982691	0.0184562	NS	ENSDARG00000079939	JMJD1C (1 of 2)	JMJD1C	protein_coding
chr12	10791675	10792425	+	0.158825	0.322091	1.44539	NS	ENSDARG00000002546	rap2ip	RUNDC3A	protein_coding
chr12	11213161	11213911	+	0.605903	0.768164	-0.044692	NS	ENSDARG00000088877	smarcd2	SMARCD2	protein_coding
chr12	11555034	11555784	-	0.26776	0.452199	-0.128205	NS	ENSDARG00000074849	rac1	RAC1	protein_coding
chr12	12186320	12187070	+	0.632336	0.792955	0.141237	NS	ENSDARG00000056783	raraa	RARA	protein_coding
chr12	12874433	12875183	-	0.00121228	0.00833753	3.10364	NS	ENSDARG00000039602	atoh1c	ATOH1	protein_coding
chr12	14311398	14312148	-	0.132314	0.28346	-0.319489	NS	ENSDARG00000055477	pelo	PELO	protein_coding
chr12	14311499	14312249	+	0.10608	0.244175	-0.208478	NS	ENSDARG00000071566	ppp1cab	PPP1CA	protein_coding
chr12	16413332	16414082	-	0.317096	0.498972	0.198413	NS	ENSDARG00000036482	hexim1	HEXIM1	protein_coding
chr12	17355066	17355816	+	0.357862	0.535373	-0.0956023	NS	ENSDARG00000014554	ppp1r3cb	PPP1R3C	protein_coding
chr12	18491211	18491961	-	0.325426	0.507874	0.0970377	NS	ENSDARG00000056623	ptenb	PTEN	protein_coding
chr12	18559934	18560684	-	0.273065	0.457761	-0.632305	NS	ENSDARG00000045172	minpp1b	MINPP1	protein_coding
chr12	18659264	18660014	-	0.487807	0.664797	-0.0699982	NS	ENSDARG00000077300	usp42	USP42	protein_coding
chr12	18687116	18687866	+	0.264699	0.449122	-0.284108	NS	ENSDARG00000051891	RSPH10B2	RSPH10B2	protein_coding
chr12	18940192	18940942	-	2.08832e-07	3.73098e-06	11.0062	NS	ENSDARG00000029121	#N/A	FAM13A	protein_coding
chr12	19383653	19384403	+	0.509142	0.685465	-0.8317	NS	ENSDARG00000086055	AL844587.3	#N/A	protein_coding
chr12	19434031	19434781	-	0.712534	0.861196	0.0478258	NS	ENSDARG00000009217	tom1l2	TOM1L2	protein_coding
chr12	19540035	19540785	-	0.165098	0.330558	3.23642	NS	ENSDARG00000078132	AL844587.2	TEX2	protein_coding
chr12	19706941	19707691	+	0.0124242	0.0519794	2.28879	NS	ENSDARG00000045156	rgs9b	RGS9	protein_coding
chr12	20132433	20133183	+	0.0679785	0.18114	0.268456	NS	ENSDARG00000056050	KCTD17	KCTD17	protein_coding
chr12	20248959	20249709	-	0.249931	0.434222	0.251256	NS	ENSDARG00000039117	tefa	TEF	protein_coding
chr12	20442460	20443210	-	0.432363	0.613335	-0.0418574	NS	ENSDARG00000028957	maff	MAFF	protein_coding
chr12	20961367	20962117	-	0.088179	0.216993	-0.190114	NS	ENSDARG00000045145	shisa9	SHISA9	protein_coding
chr12	21764557	21765307	+	0.0134966	0.055343	-0.558091	NS	ENSDARG00000020488	#N/A	ARHGAP44	protein_coding
chr12	23710571	23711321	-	0.121685	0.268352	-0.689655	NS	ENSDARG00000038991	nsfb	NSF	protein_coding
chr12	23915382	23916132	+	1	1	0	NS	ENSDARG00000076177	polr2a	POLR2A	protein_coding
chr12	24029189	24029939	+	0.00272401	0.0160979	-0.951171	NS	ENSDARG00000055223	ABLIM2	ABLIM2	protein_coding
chr12	24358075	24358825	-	0.428881	0.609479	0.1471	NS	ENSDARG00000075450	mkxa	MKX	protein_coding
chr12	25206214	25206964	+	0.436416	0.617984	-0.936755	NS	ENSDARG00000089871	#N/A	KIAA1462	protein_coding
chr12	25501238	25501988	+	1	1	0	NS	ENSDARG00000018742	psme4b	PSME4	protein_coding
chr12	25569963	25570713	-	0.486541	0.664335	-0.199127	NS	ENSDARG00000055078	chac2	CHAC2	protein_coding
chr12	25570499	25571249	+	0.080241	0.203355	0.616016	NS	ENSDARG00000005246	asb3	GPR75-ASB3;ASB3;NA	protein_coding
chr12	26410604	26411354	-	0.0956272	0.229517	-0.422535	NS	ENSDARG00000061631	FBXO11 (2 of 2)	FBXO11	protein_coding
chr12	27127837	27128587	+	0.572546	0.742486	-0.337254	NS	ENSDARG00000054879	six3b	SIX3	protein_coding
chr12	27372646	27373396	+	0.821999	0.940336	-0.0287152	NS	ENSDARG00000002414	glud1b	GLUD1	protein_coding
chr12	27505376	27506126	+	0.00313051	0.0179937	7.18723	NS	ENSDARG00000073711	mmrn2b	MMRN1	protein_coding
chr12	27635835	27636585	-	0.643495	0.801656	-1.16249	NS	ENSDARG00000019202	ldb3b	LDB3	protein_coding
chr12	28153001	28153751	-	0.531574	0.704799	-1.33369	NS	ENSDARG00000030472	SLC16A5 (2 of 2)	SLC16A5	protein_coding
chr12	28607129	28607879	+	0.910168	1	0.240417	NS	ENSDARG00000074688	FBRS	FBRS	protein_coding
chr12	28635439	28636189	+	0.307331	0.489203	-1.38178	NS	ENSDARG00000005236	SRCAP	SRCAP	protein_coding
chr12	28688347	28689097	+	4.91072e-12	1.59259e-10	4.7181	NS	ENSDARG00000054025	hoxb8b	HOXB8	protein_coding
chr12	28700190	28700940	+	0.370223	0.548208	2.60288	NS	ENSDARG00000054030	hoxb5b	HOXB5	protein_coding
chr12	29275763	29276513	+	0.000175173	0.00169339	-1.50955	NS	ENSDARG00000089913	cacna1g	CACNA1G	protein_coding
chr12	30503427	30504177	+	0.735043	0.880722	0.349249	NS	ENSDARG00000025226	znf668	ZNF668	protein_coding
chr12	30787785	30788535	+	0.751035	0.893781	-0.0466657	NS	ENSDARG00000054154	bms1l	BMS1	protein_coding
chr12	31859586	31860336	-	0.0531408	0.151847	-4.68459	NS	ENSDARG00000061045	KBTBD13 (3 of 3)	KBTBD13	protein_coding
chr12	33109135	33109885	-	0.00918696	0.0410747	-0.620018	NS	ENSDARG00000045065	vti1a	VTI1A	protein_coding
chr12	33186035	33186785	-	1	1	0	NS	ENSDARG00000084720	5S_rRNA	#N/A	rRNA
chr12	33760153	33760903	-	1	1	0	NS	ENSDARG00000061004	cox11	COX11	protein_coding
chr12	35283475	35284225	-	0.272103	0.456826	-0.04662	NS	ENSDARG00000023920	llgl2	LLGL2	protein_coding
chr12	35308685	35309435	-	0.140675	0.295951	2.67295	NS	ENSDARG00000079969	C12H10orf2	C10orf2	protein_coding
chr12	35531081	35531831	-	0.450114	0.630444	0.209713	NS	ENSDARG00000061226	timp2a	TIMP2	protein_coding
chr12	35739684	35740434	+	0.00569662	0.028603	0.154512	NS	ENSDARG00000060575	sec24c	SEC24C	protein_coding
chr12	36944216	36944966	-	0.781012	0.912022	-0.018686	NS	ENSDARG00000076225	tha1	THA1P	protein_coding
[truncated: 1,935 more rows]
