# Supplementary material for: Depletion of tet2 results in age-dependent changes in DNA methylation and gene expression in a zebrafish model of myelodysplastic syndrome
Source: Front Hematol. Author manuscript; Available in PMC 2023 Nov 7. (PMC10629367; doi:10.3389/frhem.2023.1235170)
Supplement: Supplementary Table 7 [file NIHMS1938866-supplement-Supplementary_Table_7.xlsx]

## Sheet: SupplementaryTable7A
Supplementary Table 7A. Results from differential expression analysis between HSPCs of 4-month-old tet2 mut and 4-month-old tet2 wt fish using DESeq2
geneID	baseMean	log2FoldChange	lfcSE	stat	pvalue	padj	Gene id(Zv9)	Gene Symbol(Zv9)	Counts_tet2wt_4month_replicate1	Counts_tet2wt_4month_replicate2	Counts_tet2mut_4months_replicate1	Counts_tet2mut_4months_replicate2	HumanGene	gene_biotype
ENSDARG00000000001!slc35a5	80.0004	0.0556753	0.500386	0.111265	0.911406	0.997133	ENSDARG00000000001	slc35a5	75	68	84	96	SLC35A5	protein_coding
ENSDARG00000000002!ccdc80	3.14787	-1.41719	2.21251	-0.640536	0.521824	NA	ENSDARG00000000002	ccdc80	4	4	3	1	CCDC80	protein_coding
ENSDARG00000000018!nrf1	554.345	-0.229474	0.28267	-0.811809	0.416901	0.997133	ENSDARG00000000018	nrf1	569	520	497	634	NRF1	protein_coding
ENSDARG00000000019!ube2h	536.325	-0.385469	0.284397	-1.35539	0.175293	0.905076	ENSDARG00000000019	ube2h	738	404	567	451	UBE2H	protein_coding
ENSDARG00000000068!slc9a3r1	133.131	0.835785	0.439261	1.90271	0.0570788	0.597502	ENSDARG00000000068	slc9a3r1	102	71	132	256	SLC9A3R1	protein_coding
ENSDARG00000000069!dap	796.997	0.486987	0.289607	1.68154	0.0926576	0.734853	ENSDARG00000000069	dap	752	479	828	1252	DAP	protein_coding
ENSDARG00000000086!itsn1	383.397	0.484421	0.308316	1.57119	0.11614	0.801186	ENSDARG00000000086	itsn1	379	222	482	501	ITSN1	protein_coding
ENSDARG00000000102!musk	4.50189	-0.504152	1.84713	-0.272939	0.7849	NA	ENSDARG00000000102	musk	4	5	2	7	MUSK	protein_coding
ENSDARG00000000103!myh10	1002.36	-0.593715	0.280753	-2.11473	0.0344532	0.470073	ENSDARG00000000103	myh10	1124	1062	935	820	MYH10	protein_coding
ENSDARG00000000142!C10H5orf28	131.314	-0.222869	0.414788	-0.537308	0.591055	0.997133	ENSDARG00000000142	C10H5orf28	155	107	133	134	C5orf28	protein_coding
ENSDARG00000000151!thraa	260.535	-0.154788	0.336218	-0.460378	0.645245	0.997133	ENSDARG00000000151	thraa	293	213	280	263	THRA	protein_coding
ENSDARG00000000161!itsn2a	0.240492	1.03751	4.97269	0.208642	0.834728	NA	ENSDARG00000000161	itsn2a	0	0	1	0	ITSN2	protein_coding
ENSDARG00000000175!hoxb2a	1.17502	1.72995	3.67015	0.471357	0.637386	NA	ENSDARG00000000175	hoxb2a	1	0	3	1	HOXB2	protein_coding
ENSDARG00000000183!ptpn4b	54.9791	0.40282	0.605221	0.665575	0.505683	0.997133	ENSDARG00000000183	ptpn4b	41	44	78	59	PTPN3	protein_coding
ENSDARG00000000189!sema6e	1.17402	0.177347	3.68576	0.0481167	0.961623	NA	ENSDARG00000000189	sema6e	3	0	1	1	SEMA6C	protein_coding
ENSDARG00000000212!KRT23 (1 of 15)	1.43995	-3.03353	4.05077	-0.748876	0.453932	NA	ENSDARG00000000212	KRT23 (1 of 15)	6	0	0	0	KRT20;KRT17	protein_coding
ENSDARG00000000229!usp49	39.7678	-0.170032	0.67149	-0.253216	0.800102	0.997133	ENSDARG00000000229	usp49	52	27	49	33	USP49	protein_coding
ENSDARG00000000241!slc40a1	155.527	-0.0179295	0.394121	-0.0454924	0.963715	0.998068	ENSDARG00000000241	slc40a1	221	81	215	119	SLC40A1	protein_coding
ENSDARG00000000324!DCAF8	416.344	-0.116404	0.299325	-0.38889	0.697358	0.997133	ENSDARG00000000324	DCAF8	443	352	424	458	DCAF8	protein_coding
ENSDARG00000000349!C21H11orf70	2.6226	-0.870527	2.67463	-0.325475	0.744821	NA	ENSDARG00000000349	C21H11orf70	1	3	6	0	C11orf70	protein_coding
ENSDARG00000000369!PRKAG3 (1 of 2)	1.41501	1.18808	3.38041	0.351461	0.725243	NA	ENSDARG00000000369	PRKAG3 (1 of 2)	2	0	3	1	PRKAG3	protein_coding
ENSDARG00000000370!trio	50.3958	-1.4226	0.622445	-2.2855	0.0222836	0.36598	ENSDARG00000000370	trio	104	39	31	27	TRIO	protein_coding
ENSDARG00000000380!pde6a	0.767261	1.01199	4.42187	0.228862	0.818977	NA	ENSDARG00000000380	pde6a	0	1	1	1	PDE6A	protein_coding
ENSDARG00000000384!slc15a4	38.7712	-0.263912	0.692502	-0.3811	0.703129	0.997133	ENSDARG00000000384	slc15a4	65	20	41	33	SLC15A4	protein_coding
ENSDARG00000000394!matr3l1.2	892.45	0.227891	0.262704	0.867483	0.385677	0.997133	ENSDARG00000000394	matr3l1.2	839	669	959	1175	MATR3	protein_coding
ENSDARG00000000423!si:ch73-314g15.3	533.427	0.0416104	0.284963	0.146021	0.883905	0.997133	ENSDARG00000000423	si:ch73-314g15.3	517	442	512	692	RFESD	protein_coding
ENSDARG00000000442!slc39a13	74.6013	0.687492	0.51837	1.32626	0.184755	0.923001	ENSDARG00000000442	slc39a13	57	47	82	124	SLC39A13	protein_coding
ENSDARG00000000460!nitr2b	4.34373	0.841591	1.94986	0.431616	0.66602	NA	ENSDARG00000000460	nitr2b	1	5	7	4	NA	protein_coding
ENSDARG00000000472!cntn2	0.720477	-0.786842	4.85598	-0.162036	0.871278	NA	ENSDARG00000000472	cntn2	2	0	1	0	CNTN2	protein_coding
ENSDARG00000000474!tnni1a	0	NA	NA	NA	NA	NA	ENSDARG00000000474	tnni1a	0	0	0	0	NA	protein_coding
ENSDARG00000000476!pms1	83.24	-0.430065	0.498846	-0.86212	0.388621	0.997133	ENSDARG00000000476	pms1	93	81	83	73	PMS1	protein_coding
ENSDARG00000000489!upf3b	670.669	-0.138558	0.274296	-0.505143	0.613458	0.997133	ENSDARG00000000489	upf3b	719	571	682	727	UPF3B	protein_coding
ENSDARG00000000503!stx1b	2.89615	1.35607	2.29706	0.590349	0.554957	NA	ENSDARG00000000503	stx1b	1	2	4	5	STX1B	protein_coding
ENSDARG00000000516!ankar	15.603	-0.845368	1.1699	-0.722601	0.469925	0.997133	ENSDARG00000000516	ankar	11	21	23	4	ANKAR	protein_coding
ENSDARG00000000529!ofd1	161.569	-0.630548	0.387046	-1.62913	0.103286	0.765409	ENSDARG00000000529	ofd1	195	164	126	155	OFD1	protein_coding
ENSDARG00000000540!asnsd1	400.688	0.0646455	0.304819	0.212078	0.832046	0.997133	ENSDARG00000000540	asnsd1	381	334	438	465	ASNSD1	protein_coding
ENSDARG00000000542!gtf2e1	201.172	0.133328	0.366286	0.363998	0.715859	0.997133	ENSDARG00000000542	gtf2e1	210	145	201	267	GTF2E1	protein_coding
ENSDARG00000000551!slc1a4	34.6269	2.15332	0.759151	2.83649	0.00456125	0.142695	ENSDARG00000000551	slc1a4	16	8	51	75	SLC1A4	protein_coding
ENSDARG00000000563!ttnb	0.213549	0.991569	4.96163	0.199847	0.8416	NA	ENSDARG00000000563	ttnb	0	0	0	1	TTN	protein_coding
ENSDARG00000000567!ZNF281 (2 of 2)	234.413	-0.0280832	0.363987	-0.0771544	0.938501	0.997359	ENSDARG00000000567	ZNF281 (2 of 2)	266	172	202	319	ZNF281	protein_coding
ENSDARG00000000568!ell	311.612	0.0714968	0.319727	0.223618	0.823054	0.997133	ENSDARG00000000568	ell	307	250	329	377	ELL	protein_coding
ENSDARG00000000588!graspl	536.38	-0.23746	0.296894	-0.799812	0.423819	0.997133	ENSDARG00000000588	graspl	518	534	526	554	GRASP	protein_coding
ENSDARG00000000606!dnah7l	8.39972	-1.15664	1.78185	-0.649119	0.516261	NA	ENSDARG00000000606	dnah7l	2	13	16	0	DNAH6	protein_coding
ENSDARG00000000631!ptpn4a	356.562	-0.170668	0.313653	-0.54413	0.586352	0.997133	ENSDARG00000000631	ptpn4a	373	317	369	370	PTPN4	protein_coding
ENSDARG00000000638!opn1mw4	0.553712	-0.274849	4.96547	-0.055352	0.955858	NA	ENSDARG00000000638	opn1mw4	0	1	1	0	NA	protein_coding
ENSDARG00000000651!osgepl1	24.1577	-0.0786602	0.845844	-0.0929962	0.925907	0.997133	ENSDARG00000000651	osgepl1	26	19	32	20	OSGEPL1	protein_coding
ENSDARG00000000656!psmb9a	624.802	1.09347	0.336115	3.25328	0.00114083	0.0550708	ENSDARG00000000656	psmb9a	422	286	587	1371	PSMB9	protein_coding
ENSDARG00000000666!creg2	207.864	0.489973	0.360925	1.35755	0.174608	0.905076	ENSDARG00000000666	creg2	157	157	243	293	CREG2	protein_coding
ENSDARG00000000690!sypl2b	479.466	0.19734	0.323081	0.610806	0.541328	0.997133	ENSDARG00000000690	sypl2b	502	321	422	735	SYNPR	protein_coding
ENSDARG00000000729!daxx	358.866	0.123588	0.309046	0.399902	0.689228	0.997133	ENSDARG00000000729	daxx	346	283	369	461	DAXX	protein_coding
ENSDARG00000000730!slc6a13	152.574	-0.295215	0.428818	-0.688437	0.491177	0.997133	ENSDARG00000000730	slc6a13	160	141	189	115	SLC6A13	protein_coding
ENSDARG00000000747!lcmt2	65.1321	0.180978	0.543765	0.332823	0.739268	0.997133	ENSDARG00000000747	lcmt2	63	49	66	88	LCMT2	protein_coding
ENSDARG00000000760!znf511	117.165	-0.0474142	0.443686	-0.106864	0.914897	0.997133	ENSDARG00000000760	znf511	111	105	134	119	ZNF511	protein_coding
ENSDARG00000000767!spi1	2986.41	-0.130246	0.250797	-0.519327	0.603533	0.997133	ENSDARG00000000767	spi1	3212	2487	2482	3932	SPI1	protein_coding
ENSDARG00000000779!sly1	511.268	-0.138888	0.287091	-0.483779	0.628543	0.997133	ENSDARG00000000779	sly1	531	449	498	578	SCFD1	protein_coding
ENSDARG00000000796!nr4a1	7586.45	-0.160584	0.240018	-0.669047	0.503465	0.997133	ENSDARG00000000796	nr4a1	6580	7867	6729	9014	NR4A1	protein_coding
ENSDARG00000000804!rassf6	0.961969	2.20021	4.81381	0.457062	0.647626	NA	ENSDARG00000000804	rassf6	0	0	4	0	RASSF6	protein_coding
ENSDARG00000000830!telo2	129.366	0.110139	0.426973	0.257952	0.796444	0.997133	ENSDARG00000000830	telo2	117	109	154	141	TELO2	protein_coding
ENSDARG00000000837!snx9	208.44	0.115377	0.35909	0.321303	0.747981	0.997133	ENSDARG00000000837	snx9	216	153	253	224	SNX9	protein_coding
ENSDARG00000000853!dstyk	414.32	-0.547298	0.324944	-1.68428	0.0921271	0.731837	ENSDARG00000000853	dstyk	385	501	346	383	DSTYK	protein_coding
ENSDARG00000000857!mapk14a	714.972	0.154188	0.279823	0.551018	0.581621	0.997133	ENSDARG00000000857	mapk14a	659	565	632	1067	MAPK14	protein_coding
ENSDARG00000000861!scrib	197.204	-0.252676	0.363976	-0.694209	0.487551	0.997133	ENSDARG00000000861	scrib	264	139	229	165	SCRIB	protein_coding
ENSDARG00000000887!GTSF1	64.0111	-1.34594	0.56131	-2.39786	0.0164911	0.315856	ENSDARG00000000887	GTSF1	81	85	40	39	GTSF1	protein_coding
ENSDARG00000000906!skap2	757.723	0.374852	0.273301	1.37157	0.170197	0.897718	ENSDARG00000000906	skap2	694	519	809	1096	SKAP2	protein_coding
ENSDARG00000000935!unk	58.3118	-0.692862	0.572311	-1.21064	0.226034	0.957093	ENSDARG00000000935	unk	89	46	60	38	UNK	protein_coding
ENSDARG00000000943!dzip1	2.52757	-1.82111	2.71869	-0.669847	0.502955	NA	ENSDARG00000000943	dzip1	1	5	3	0	DZIP1	protein_coding
ENSDARG00000000966!ncor2	1491.77	0.143053	0.257767	0.554972	0.578914	0.997133	ENSDARG00000000966	ncor2	1721	959	1648	1789	NCOR2	protein_coding
ENSDARG00000000972!pcl	362.403	0.0904539	0.322613	0.280379	0.779186	0.997133	ENSDARG00000000972	pcl	426	237	370	454	PC	protein_coding
ENSDARG00000001009!CLIC6	3.55463	-1.63512	2.11037	-0.774802	0.438456	NA	ENSDARG00000001009	CLIC6	7	3	3	1	CLIC6	protein_coding
ENSDARG00000001014!MYH9 (1 of 2)	845.248	-0.372395	0.270506	-1.37666	0.168617	0.893906	ENSDARG00000001014	MYH9 (1 of 2)	1198	615	822	784	MYH9;MYH10	protein_coding
ENSDARG00000001015!znf384l	22.7723	-1.64526	0.896672	-1.83486	0.0665272	0.62807	ENSDARG00000001015	znf384l	51	17	11	12	ZNF384	protein_coding
ENSDARG00000001057!bysl	416.409	0.239029	0.299646	0.797705	0.425042	0.997133	ENSDARG00000001057	bysl	308	376	375	630	BYSL	protein_coding
ENSDARG00000001127!slc17a6a	0	NA	NA	NA	NA	NA	ENSDARG00000001127	slc17a6a	0	0	0	0	SLC17A6	protein_coding
ENSDARG00000001129!dicer1	439.162	0.0156193	0.301768	0.0517594	0.95872	0.998068	ENSDARG00000001129	dicer1	508	310	451	523	DICER1	protein_coding
ENSDARG00000001154!rimbp2	2.32673	-2.73914	2.78093	-0.984971	0.324639	NA	ENSDARG00000001154	rimbp2	4	3	0	2	RIMBP2	protein_coding
ENSDARG00000001162!matr3l1.1	731.82	-0.131107	0.269773	-0.485988	0.626975	0.997133	ENSDARG00000001162	matr3l1.1	761	638	689	860	MATR3	protein_coding
ENSDARG00000001169!hsd17b8	33.5885	0.874018	0.736289	1.18706	0.235205	0.967376	ENSDARG00000001169	hsd17b8	17	26	40	55	HSD17B8	protein_coding
ENSDARG00000001210!ARL14EP	207.716	0.109	0.386383	0.282102	0.777865	0.997133	ENSDARG00000001210	ARL14EP	225	143	175	313	ARL14EP	protein_coding
ENSDARG00000001220!mycbp2	824.391	-0.402684	0.265888	-1.51449	0.129902	0.832255	ENSDARG00000001220	mycbp2	1061	687	772	791	MYCBP2	protein_coding
ENSDARG00000001234!map4k2l	0	NA	NA	NA	NA	NA	ENSDARG00000001234	map4k2l	0	0	0	0	MAP4K2	protein_coding
ENSDARG00000001241!puf60b	1400.93	0.117549	0.249782	0.470606	0.637922	0.997133	ENSDARG00000001241	puf60b	1319	1135	1436	1796	PUF60	protein_coding
ENSDARG00000001244!srrm1	2421.87	-0.0375516	0.239946	-0.1565	0.875639	0.997133	ENSDARG00000001244	srrm1	2326	2134	2259	3053	SRRM1	protein_coding
ENSDARG00000001249!pcgf1	88.2457	-0.363246	0.48488	-0.749145	0.45377	0.997133	ENSDARG00000001249	pcgf1	103	79	92	78	PCGF1	protein_coding
ENSDARG00000001259!GAS2	0.66709	0.266337	4.91149	0.0542273	0.956754	NA	ENSDARG00000001259	GAS2	1	0	0	2	GAS2	protein_coding
ENSDARG00000001285!RBM14 (1 of 2)	209.763	0.108638	0.377212	0.288004	0.773344	0.997133	ENSDARG00000001285	RBM14 (1 of 2)	217	152	178	315	RBM14;RBM4	protein_coding
ENSDARG00000001303!psmb8	1021.51	0.869691	0.29769	2.92147	0.00348389	0.121419	ENSDARG00000001303	psmb8	768	538	1017	1986	PSMB8	protein_coding
ENSDARG00000001313!g2e3	448.315	-0.755958	0.296906	-2.54611	0.0108929	0.248476	ENSDARG00000001313	g2e3	527	492	289	460	G2E3	protein_coding
ENSDARG00000001354!slc6a13l	365.611	-0.1065	0.326632	-0.326055	0.744383	0.997133	ENSDARG00000001354	slc6a13l	392	297	459	319	SLC6A13	protein_coding
ENSDARG00000001414!mctp2a	5.74204	-1.47322	1.67716	-0.8784	0.379726	NA	ENSDARG00000001414	mctp2a	8	7	5	2	MCTP2	protein_coding
ENSDARG00000001431!actn3b	3.61612	0.376858	2.02484	0.186117	0.852353	NA	ENSDARG00000001431	actn3b	4	2	4	5	ACTN1	protein_coding
ENSDARG00000001437!slc2a1a	1.10692	-2.15915	3.8175	-0.565594	0.57167	NA	ENSDARG00000001437	slc2a1a	1	2	1	0	SLC2A1	protein_coding
ENSDARG00000001442!inppl1b	47.2761	0.314075	0.640365	0.490462	0.623807	0.997133	ENSDARG00000001442	inppl1b	34	42	60	54	INPPL1	protein_coding
ENSDARG00000001447!mier1b	149.196	-0.0728496	0.403693	-0.180458	0.856793	0.997133	ENSDARG00000001447	mier1b	180	107	146	175	MIER1	protein_coding
ENSDARG00000001452!adam8a	308.877	0.608937	0.32382	1.88048	0.060043	0.609683	ENSDARG00000001452	adam8a	297	165	417	401	ADAM8	protein_coding
ENSDARG00000001463!zgc:165525	56.0927	0.928415	0.593466	1.56439	0.117725	0.805618	ENSDARG00000001463	zgc:165525	25	45	60	101	TDH	protein_coding
ENSDARG00000001470!si:ch211-287j19.6	616.361	-0.143526	0.284886	-0.503801	0.614401	0.997133	ENSDARG00000001470	si:ch211-287j19.6	819	414	647	630	MR1	protein_coding
ENSDARG00000001498!skap1	335.153	0.341282	0.316767	1.07739	0.281306	0.993571	ENSDARG00000001498	skap1	264	272	363	465	SKAP1	protein_coding
ENSDARG00000001549!sp3a	143.685	0.189979	0.402374	0.472146	0.636822	0.997133	ENSDARG00000001549	sp3a	140	107	163	175	SP3	protein_coding
ENSDARG00000001557!tomm34	255.155	0.674837	0.337959	1.9968	0.0458466	0.543615	ENSDARG00000001557	tomm34	182	174	286	413	TOMM34	protein_coding
ENSDARG00000001558!kifc1	920.118	-0.861542	0.262251	-3.28518	0.00101917	0.0515034	ENSDARG00000001558	kifc1	1132	1029	644	802	KIFC1	protein_coding
ENSDARG00000001559!CSMD2	0.239992	-1.5412	4.96163	-0.310624	0.756086	NA	ENSDARG00000001559	CSMD2	1	0	0	0	CSMD2	protein_coding
ENSDARG00000001572!prf1.3	7.77785	-0.754712	1.43202	-0.527026	0.598175	NA	ENSDARG00000001572	prf1.3	12	6	9	4	PRF1	protein_coding
ENSDARG00000001578!echs1	617.549	0.138208	0.280222	0.49321	0.621864	0.997133	ENSDARG00000001578	echs1	629	456	635	801	ECHS1	protein_coding
ENSDARG00000001621!nfyal	81.658	-0.864946	0.499678	-1.73101	0.0834501	0.700947	ENSDARG00000001621	nfyal	104	88	51	79	NFYA	protein_coding
ENSDARG00000001634!kirrela	7.64513	0.0175764	1.42417	0.0123416	0.990153	NA	ENSDARG00000001634	kirrela	8	6	8	9	KIRREL	protein_coding
ENSDARG00000001637!CU695232.1	83.44	0.153647	0.491264	0.312759	0.754464	0.997133	ENSDARG00000001637	CU695232.1	85	61	93	101	SLC39A9	protein_coding
ENSDARG00000001656!psmb10	662.349	1.00267	0.29782	3.3667	0.000760725	0.0409638	ENSDARG00000001656	psmb10	447	347	700	1302	PSMB10	protein_coding
ENSDARG00000001676!gpm6bb	22.2979	-0.586018	0.875353	-0.669465	0.503199	0.997133	ENSDARG00000001676	gpm6bb	34	17	18	21	GPM6B	protein_coding
ENSDARG00000001686!uckl1a	0	NA	NA	NA	NA	NA	ENSDARG00000001686	uckl1a	0	0	0	0	UCKL1	protein_coding
ENSDARG00000001710!flot1a	40.3528	-1.33669	0.695389	-1.92222	0.0545775	0.590707	ENSDARG00000001710	flot1a	85	29	23	25	FLOT1	protein_coding
ENSDARG00000001712!CR855338.1	0.453541	-0.274804	4.98359	-0.0551418	0.956025	NA	ENSDARG00000001712	CR855338.1	1	0	0	1	KCNMB1;KCNMB2	protein_coding
ENSDARG00000001721!oc90	4.29181	1.2939	1.94487	0.665289	0.505865	NA	ENSDARG00000001721	oc90	4	1	9	4	OC90	protein_coding
ENSDARG00000001729!strn3	407.318	0.454415	0.300636	1.51151	0.130658	0.832953	ENSDARG00000001729	strn3	352	279	488	553	STRN3	protein_coding
ENSDARG00000001733!gulp1a	1.2208	0.230455	3.32911	0.0692243	0.944811	NA	ENSDARG00000001733	gulp1a	1	1	1	2	GULP1	protein_coding
ENSDARG00000001734!fkbp8	159.126	0.0417792	0.389671	0.107217	0.914617	0.997133	ENSDARG00000001734	fkbp8	166	123	160	198	FKBP8	protein_coding
ENSDARG00000001754!noc2l	708.402	0.454799	0.275379	1.65154	0.098629	0.754355	ENSDARG00000001754	noc2l	548	526	681	1163	NOC2L	protein_coding
ENSDARG00000001760!tnxb	0.694533	2.71703	4.85876	0.559203	0.576023	NA	ENSDARG00000001760	tnxb	0	0	2	1	TNXB	protein_coding
ENSDARG00000001767!SLC29A2 (3 of 3)	332.867	-0.598844	0.348985	-1.71596	0.0861697	0.713095	ENSDARG00000001767	SLC29A2 (3 of 3)	405	316	191	425	SLC29A2	protein_coding
ENSDARG00000001769!ptpra	42.1891	-0.473788	0.672146	-0.704888	0.48088	0.997133	ENSDARG00000001769	ptpra	69	27	35	41	PTPRA	protein_coding
ENSDARG00000001771!otol1a	1.50758	1.16687	3.31697	0.351787	0.724998	NA	ENSDARG00000001771	otol1a	0	2	1	3	OTOL1	protein_coding
ENSDARG00000001776!stim2	9.48014	-0.308034	1.30296	-0.23641	0.813115	0.997133	ENSDARG00000001776	stim2	12	7	13	6	STIM2	protein_coding
ENSDARG00000001777!nup155	508.303	-0.326634	0.291009	-1.12242	0.261685	0.984779	ENSDARG00000001777	nup155	607	437	437	565	NUP155	protein_coding
ENSDARG00000001781!tspan11	8.58426	-0.649398	1.37062	-0.4738	0.635642	0.997133	ENSDARG00000001781	tspan11	16	5	7	7	TSPAN11	protein_coding
ENSDARG00000001782!prkacba	142.783	0.153881	0.410596	0.374773	0.707829	0.997133	ENSDARG00000001782	prkacba	143	105	134	203	PRKACB	protein_coding
ENSDARG00000001784!hoxa5a	0	NA	NA	NA	NA	NA	ENSDARG00000001784	hoxa5a	0	0	0	0	HOXA5	protein_coding
ENSDARG00000001785!irx2a	8.2481	0.637661	1.39182	0.458148	0.646846	NA	ENSDARG00000001785	irx2a	8	4	14	8	IRX2	protein_coding
ENSDARG00000001788!atp5o	3753.89	0.163435	0.242999	0.672575	0.501218	0.997133	ENSDARG00000001788	atp5o	3095	3321	3918	4817	ATP5O	protein_coding
ENSDARG00000001803!kcnh6	20.6825	-0.965613	0.909143	-1.06211	0.288184	0.997133	ENSDARG00000001803	kcnh6	38	15	17	13	KCNH6	protein_coding
ENSDARG00000001804!zgc:112148	3.98223	-0.567787	1.93558	-0.293341	0.769261	NA	ENSDARG00000001804	zgc:112148	6	3	4	3	TVP23C-CDRT4;FAM18B1;NA	protein_coding
ENSDARG00000001807!tnfrsf21	507.445	0.161856	0.297084	0.544815	0.585881	0.997133	ENSDARG00000001807	tnfrsf21	536	344	700	481	TNFRSF21	protein_coding
ENSDARG00000001817!CABZ01112877.1	2.82802	0.268252	2.58157	0.103911	0.91724	NA	ENSDARG00000001817	CABZ01112877.1	8	0	2	2	SPIN2B;SPIN1	protein_coding
ENSDARG00000001818!-	2.14012	-3.2623	2.92575	-1.11503	0.264839	NA	ENSDARG00000001818	-	4	3	1	0	C3	protein_coding
ENSDARG00000001825!wdr96	29.8684	-0.400547	0.827342	-0.484137	0.628289	0.997133	ENSDARG00000001825	wdr96	19	42	31	22	WDR96	protein_coding
ENSDARG00000001829!zgc:112982	819.448	-0.131243	0.268961	-0.487964	0.625575	0.997133	ENSDARG00000001829	zgc:112982	823	739	820	905	CXorf23	protein_coding
ENSDARG00000001832!si:ch1073-403i13.1	2182.12	0.305494	0.259063	1.17923	0.238307	0.96977	ENSDARG00000001832	si:ch1073-403i13.1	2103	1457	3146	2175	NA	protein_coding
ENSDARG00000001835!nalcn	1.32047	-0.794423	3.23533	-0.245546	0.806034	NA	ENSDARG00000001835	nalcn	1	2	1	1	NALCN	protein_coding
ENSDARG00000001857!aff4	76.2766	-0.56022	0.514008	-1.0899	0.275755	0.991366	ENSDARG00000001857	aff4	103	65	80	56	AFF4	protein_coding
ENSDARG00000001859!dbx1b	0	NA	NA	NA	NA	NA	ENSDARG00000001859	dbx1b	0	0	0	0	DBX1	protein_coding
ENSDARG00000001870!atp1a1a.4	120.639	0.462462	1.31252	0.352346	0.724579	0.997133	ENSDARG00000001870	atp1a1a.4	82	38	349	24	ATP1A3	protein_coding
ENSDARG00000001873!phgdh	4.27248	4.00818	2.31121	1.73424	0.0828759	NA	ENSDARG00000001873	phgdh	1	0	7	11	PHGDH	protein_coding
ENSDARG00000001879!nav2b	17.5818	0.726035	0.978719	0.741822	0.458195	0.997133	ENSDARG00000001879	nav2b	11	13	23	25	NAV2	protein_coding
ENSDARG00000001880!stx3a	54.4895	0.200395	0.605413	0.331006	0.74064	0.997133	ENSDARG00000001880	stx3a	46	45	75	53	STX3	protein_coding
ENSDARG00000001881!cacnb3a	1.38757	0.799592	3.44279	0.232251	0.816343	NA	ENSDARG00000001881	cacnb3a	3	0	1	2	CACNB3;CACNB4	protein_coding
ENSDARG00000001882!kbtbd12	0.240492	1.03751	4.97269	0.208642	0.834728	NA	ENSDARG00000001882	kbtbd12	0	0	1	0	KBTBD12	protein_coding
ENSDARG00000001888!ppm1ba	82.6584	-0.509321	0.50619	-1.00619	0.314326	0.997133	ENSDARG00000001888	ppm1ba	92	84	83	67	PPM1B	protein_coding
ENSDARG00000001889!tuba1l2	5.44402	0.00334917	1.67118	0.00200408	0.998401	NA	ENSDARG00000001889	tuba1l2	6	4	7	5	TUBA1A	protein_coding
ENSDARG00000001890!STT3B	1378.43	0.269445	0.262912	1.02485	0.305434	0.997133	ENSDARG00000001890	STT3B	1388	929	1414	1940	STT3B	protein_coding
ENSDARG00000001891!syt14b	16.4231	-0.258602	0.997991	-0.259122	0.795541	0.997133	ENSDARG00000001891	syt14b	19	14	16	17	SYT14	protein_coding
ENSDARG00000001897!MAN2B1	544.121	0.127134	0.286522	0.443715	0.657248	0.997133	ENSDARG00000001897	MAN2B1	574	391	574	683	CTD-2192J16.24	protein_coding
ENSDARG00000001898!manea	178.35	-0.00534633	0.374404	-0.0142796	0.988607	0.998847	ENSDARG00000001898	manea	183	145	181	213	MANEA	protein_coding
ENSDARG00000001906!si:dkey-247m21.3	1.17965	-3.60136	4.00281	-0.899709	0.368275	NA	ENSDARG00000001906	si:dkey-247m21.3	1	3	0	0	HTR4	protein_coding
ENSDARG00000001909!CR388015.1	8.60647	0.68688	1.57817	0.43524	0.663389	0.997133	ENSDARG00000001909	CR388015.1	4	3	27	1	VIL1	protein_coding
ENSDARG00000001910!rorab	291.844	0.165433	0.325009	0.50901	0.610745	0.997133	ENSDARG00000001910	rorab	273	230	305	379	RORA	protein_coding
ENSDARG00000001912!drd4-rs	0	NA	NA	NA	NA	NA	ENSDARG00000001912	drd4-rs	0	0	0	0	DRD4	protein_coding
ENSDARG00000001913!palmda	0	NA	NA	NA	NA	NA	ENSDARG00000001913	palmda	0	0	0	0	PALMD	protein_coding
ENSDARG00000001915!phc2b	6.27938	0.706417	1.57737	0.447845	0.654265	NA	ENSDARG00000001915	phc2b	6	3	10	7	NA	protein_coding
ENSDARG00000001929!pink1	110.473	0.103566	0.451231	0.229519	0.818466	0.997133	ENSDARG00000001929	pink1	140	65	124	125	PINK1	protein_coding
ENSDARG00000001930!klhl15	48.6702	0.238742	0.613642	0.389057	0.697234	0.997133	ENSDARG00000001930	klhl15	50	33	58	58	KLHL15	protein_coding
ENSDARG00000001933!prkag2	179.64	-0.121765	0.377792	-0.322306	0.747221	0.997133	ENSDARG00000001933	prkag2	187	154	152	234	PRKAG2	protein_coding
ENSDARG00000001937!CABZ01043017.1	0	NA	NA	NA	NA	NA	ENSDARG00000001937	CABZ01043017.1	0	0	0	0	NA	protein_coding
ENSDARG00000001939!b3gat3	48.9993	0.0157248	0.614621	0.0255846	0.979589	0.998326	ENSDARG00000001939	b3gat3	56	35	49	60	B3GAT3	protein_coding
ENSDARG00000001940!dnajc1	1074.31	0.163816	0.256719	0.638113	0.5234	0.997133	ENSDARG00000001940	dnajc1	1046	816	1152	1361	DNAJC1	protein_coding
ENSDARG00000001950!AK1	612.937	-1.0671	0.346091	-3.0833	0.00204722	0.0837956	ENSDARG00000001950	AK1	759	719	576	314	AK1	protein_coding
ENSDARG00000001953!pfkfb3	152.712	0.0636359	0.400144	0.159032	0.873643	0.997133	ENSDARG00000001953	pfkfb3	126	144	153	190	PFKFB3	protein_coding
ENSDARG00000001968!dock5	18.3557	-0.860917	0.98092	-0.877663	0.380127	0.997133	ENSDARG00000001968	dock5	41	8	17	9	DOCK5	protein_coding
ENSDARG00000001969!txlng	105.374	-0.0911792	0.454001	-0.200835	0.840828	0.997133	ENSDARG00000001969	txlng	128	76	104	121	TXLNG	protein_coding
ENSDARG00000001971!cthrc1b	0	NA	NA	NA	NA	NA	ENSDARG00000001971	cthrc1b	0	0	0	0	CTHRC1	protein_coding
ENSDARG00000001972!tpst2	227.01	0.155028	0.368849	0.420302	0.674265	0.997133	ENSDARG00000001972	tpst2	229	163	195	347	TPST2	protein_coding
ENSDARG00000001975!hsd11b2	20.1821	-0.809879	0.989548	-0.818433	0.41311	0.997133	ENSDARG00000001975	hsd11b2	27	15	33	5	HSD11B2	protein_coding
ENSDARG00000001976!si:ch211-13k12.1	0	NA	NA	NA	NA	NA	ENSDARG00000001976	si:ch211-13k12.1	0	0	0	0	FKBP8	protein_coding
ENSDARG00000001993!myhb	66.2706	-0.0973395	0.539781	-0.180331	0.856892	0.997133	ENSDARG00000001993	myhb	72	54	73	68	MYH13	protein_coding
ENSDARG00000001994!stxbp1a	0	NA	NA	NA	NA	NA	ENSDARG00000001994	stxbp1a	0	0	0	0	STXBP1	protein_coding
ENSDARG00000001999!adamts18	0.239992	-1.5412	4.96163	-0.310624	0.756086	NA	ENSDARG00000001999	adamts18	1	0	0	0	ADAMTS18	protein_coding
ENSDARG00000002002!LMCD1	58.4112	0.313845	0.568067	0.552479	0.58062	0.997133	ENSDARG00000002002	LMCD1	55	41	68	75	LMCD1	protein_coding
ENSDARG00000002006!rxrbb	333.371	-0.154608	0.31501	-0.490803	0.623566	0.997133	ENSDARG00000002006	rxrbb	370	277	317	382	RXRB	protein_coding
ENSDARG00000002013!grb10a	62.2272	0.191454	0.554517	0.345263	0.729897	0.997133	ENSDARG00000002013	grb10a	62	45	77	69	GRB10	protein_coding
ENSDARG00000002016!ppil2	275.222	-0.0681367	0.330444	-0.206197	0.836637	0.997133	ENSDARG00000002016	ppil2	316	208	290	302	PPIL2	protein_coding
ENSDARG00000002020!rictorb	235.217	-0.279083	0.345349	-0.808119	0.419022	0.997133	ENSDARG00000002020	rictorb	279	198	218	252	RICTOR	protein_coding
ENSDARG00000002021!pygb	480.216	1.23129	0.338454	3.63798	0.000274784	0.0191026	ENSDARG00000002021	pygb	403	163	648	827	PYGB;PYGM	protein_coding
ENSDARG00000002026!QKI	0.62644	-2.16439	4.93518	-0.438563	0.660978	NA	ENSDARG00000002026	QKI	0	2	0	0	QKI	protein_coding
ENSDARG00000002031!tox4	260.869	-0.0546216	0.33585	-0.162637	0.870805	0.997133	ENSDARG00000002031	tox4	289	203	262	304	TOX4	protein_coding
ENSDARG00000002037!PFKFB2 (1 of 2)	2.30128	0.175353	2.52039	0.0695739	0.944533	NA	ENSDARG00000002037	PFKFB2 (1 of 2)	1	3	2	3	PFKFB2	protein_coding
ENSDARG00000002046!btr29	101.24	1.02934	0.492473	2.09015	0.0366043	0.481907	ENSDARG00000002046	btr29	65	51	89	226	NA	protein_coding
ENSDARG00000002060!brf2	46.0625	-0.058192	0.627347	-0.0927589	0.926095	0.997133	ENSDARG00000002060	brf2	47	39	45	55	BRF2	protein_coding
ENSDARG00000002071!adss	25.7385	-0.135291	0.816771	-0.165642	0.868439	0.997133	ENSDARG00000002071	adss	32	18	33	21	ADSS	protein_coding
ENSDARG00000002077!mnat1	69.3339	0.264289	0.541755	0.487838	0.625665	0.997133	ENSDARG00000002077	mnat1	58	56	90	76	MNAT1	protein_coding
ENSDARG00000002082!ck2a1	1612.89	0.0920169	0.247581	0.371664	0.710143	0.997133	ENSDARG00000002082	ck2a1	1528	1324	1693	1987	CSNK2A1	protein_coding
ENSDARG00000002084!lamb2	9.50755	0.491191	1.33041	0.369204	0.711976	0.997133	ENSDARG00000002084	lamb2	14	3	11	12	LAMB2	protein_coding
ENSDARG00000002097!si:dkeyp-52c3.7	0	NA	NA	NA	NA	NA	ENSDARG00000002097	si:dkeyp-52c3.7	0	0	0	0	NA	protein_coding
ENSDARG00000002127!stam	323.031	-0.18888	0.317336	-0.595205	0.551706	0.997133	ENSDARG00000002127	stam	374	263	314	353	STAM	protein_coding
ENSDARG00000002128!cwf19l1	292.979	-0.124671	0.325294	-0.383257	0.701529	0.997133	ENSDARG00000002128	cwf19l1	293	264	281	339	CWF19L1	protein_coding
ENSDARG00000002129!slc5a2	4.19778	0.930822	1.93058	0.482146	0.629702	NA	ENSDARG00000002129	slc5a2	2	3	8	4	SLC5A2;SLC5A1	protein_coding
ENSDARG00000002131!celf2	1309.52	0.136839	0.296498	0.461518	0.644427	0.997133	ENSDARG00000002131	celf2	1489	843	1160	1916	CELF2	protein_coding
ENSDARG00000002148!DVL3 (1 of 2)	53.6899	0.0990736	0.592485	0.167217	0.867199	0.997133	ENSDARG00000002148	DVL3 (1 of 2)	46	48	58	64	DVL3	protein_coding
ENSDARG00000002165!psme1	1332.73	0.38599	0.262164	1.47232	0.140933	0.857677	ENSDARG00000002165	psme1	1197	915	1336	2049	PSME1	protein_coding
ENSDARG00000002167!cacnb1	13.2936	-0.329178	1.11231	-0.29594	0.767276	0.997133	ENSDARG00000002167	cacnb1	16	11	9	18	CACNB1	protein_coding
ENSDARG00000002168!tra2b	383.827	-0.153061	0.306755	-0.498969	0.617801	0.997133	ENSDARG00000002168	tra2b	383	353	374	428	TRA2B	protein_coding
ENSDARG00000002172!BX255919.1	0	NA	NA	NA	NA	NA	ENSDARG00000002172	BX255919.1	0	0	0	0	APLNR	protein_coding
ENSDARG00000002174!itfg2	198.409	-0.69879	0.370536	-1.88589	0.0593098	0.609148	ENSDARG00000002174	itfg2	221	224	160	172	ITFG2	protein_coding
ENSDARG00000002184!igbp1	250.212	0.278881	0.339836	0.820634	0.411855	0.997133	ENSDARG00000002184	igbp1	221	192	283	323	IGBP1	protein_coding
ENSDARG00000002190!chmp2bb	544.258	0.341429	0.289378	1.17987	0.238051	0.96977	ENSDARG00000002190	chmp2bb	471	400	528	838	CHMP2B	protein_coding
ENSDARG00000002192!aspn	0	NA	NA	NA	NA	NA	ENSDARG00000002192	aspn	0	0	0	0	ASPN	protein_coding
ENSDARG00000002193!rho	0	NA	NA	NA	NA	NA	ENSDARG00000002193	rho	0	0	0	0	RHO	protein_coding
ENSDARG00000002194!rhd	573.659	-0.813657	0.281151	-2.89402	0.00380342	0.129464	ENSDARG00000002194	rhd	827	534	465	450	RHD	protein_coding
ENSDARG00000002196!bach1	74.0144	-0.230015	0.518362	-0.443735	0.657234	0.997133	ENSDARG00000002196	bach1	86	61	83	67	BACH1	protein_coding
ENSDARG00000002197!pygl	0	NA	NA	NA	NA	NA	ENSDARG00000002197	pygl	0	0	0	0	PYGL	protein_coding
ENSDARG00000002204!hspb11	0	NA	NA	NA	NA	NA	ENSDARG00000002204	hspb11	0	0	0	0	NA	protein_coding
ENSDARG00000002210!stk25a	5.96005	1.73957	1.66434	1.0452	0.295929	NA	ENSDARG00000002210	stk25a	2	3	10	10	STK25	protein_coding
ENSDARG00000002213!invs	81.8271	-0.102573	0.505955	-0.202732	0.839345	0.997133	ENSDARG00000002213	invs	114	50	85	86	INVS	protein_coding
ENSDARG00000002215!rtca	291.86	0.544211	0.325666	1.67107	0.0947079	0.742383	ENSDARG00000002215	rtca	248	189	355	411	RTCA	protein_coding
ENSDARG00000002216!tbx3	8.28215	2.25162	1.4707	1.53098	0.125775	NA	ENSDARG00000002216	tbx3	2	3	9	22	TBX3	protein_coding
ENSDARG00000002217!scocb	27.3809	-0.55304	0.801463	-0.690037	0.490171	0.997133	ENSDARG00000002217	scocb	44	19	23	25	SCOC	protein_coding
ENSDARG00000002219!si:dkey-103j14.5	0	NA	NA	NA	NA	NA	ENSDARG00000002219	si:dkey-103j14.5	0	0	0	0	ASRGL1	protein_coding
ENSDARG00000002220!C5H9orf78	202.281	-0.044155	0.360093	-0.122621	0.902407	0.997133	ENSDARG00000002220	C5H9orf78	202	173	194	248	C9orf78	protein_coding
ENSDARG00000002226!TRIM67	0.479984	-2.10019	4.92968	-0.42603	0.670086	NA	ENSDARG00000002226	TRIM67	2	0	0	0	TRIM67	protein_coding
ENSDARG00000002230!sypb	0.839988	-0.815851	4.6035	-0.177224	0.859332	NA	ENSDARG00000002230	sypb	0	2	0	1	SYP	protein_coding
ENSDARG00000002231!PPAP2C (1 of 2)	1.84111	0.847186	3.06536	0.276374	0.782261	NA	ENSDARG00000002231	PPAP2C (1 of 2)	4	0	1	3	PPAP2C	protein_coding
ENSDARG00000002235!mmp14a	1.17352	-1.38011	4.04547	-0.34115	0.732991	NA	ENSDARG00000002235	mmp14a	4	0	0	1	MMP14;MMP15	protein_coding
ENSDARG00000002240!psmb6	419.25	-0.125682	0.298733	-0.420718	0.673961	0.997133	ENSDARG00000002240	psmb6	365	420	341	553	PSMB6	protein_coding
ENSDARG00000002241!KCNA2 (2 of 2)	0	NA	NA	NA	NA	NA	ENSDARG00000002241	KCNA2 (2 of 2)	0	0	0	0	KCNA2	protein_coding
ENSDARG00000002249!tbxas1	125.325	-0.051358	0.424757	-0.120911	0.903761	0.997133	ENSDARG00000002249	tbxas1	132	102	142	129	TBXAS1	protein_coding
ENSDARG00000002255!EPB41L3 (2 of 2)	0.479984	-2.10019	4.92968	-0.42603	0.670086	NA	ENSDARG00000002255	EPB41L3 (2 of 2)	2	0	0	0	EPB41L3	protein_coding
ENSDARG00000002259!ca15c	0	NA	NA	NA	NA	NA	ENSDARG00000002259	ca15c	0	0	0	0	NA	protein_coding
ENSDARG00000002264!mrpl41	260.141	0.364863	0.343092	1.06346	0.287575	0.997133	ENSDARG00000002264	mrpl41	196	216	294	350	MRPL41	protein_coding
ENSDARG00000002267!dcaf13	481.003	0.152186	0.303117	0.502071	0.615618	0.997133	ENSDARG00000002267	dcaf13	402	424	537	574	DCAF13	protein_coding
ENSDARG00000002271!zfand5b	1055.29	-0.121476	0.257227	-0.472255	0.636745	0.997133	ENSDARG00000002271	zfand5b	913	1056	838	1423	ZFAND5	protein_coding
ENSDARG00000002285!mcoln1	139.379	0.361628	0.413619	0.874302	0.381954	0.997133	ENSDARG00000002285	mcoln1	138	89	151	197	MCOLN1	protein_coding
ENSDARG00000002293!si:ch211-197g15.9	31.7642	0.170598	0.741159	0.230178	0.817954	0.997133	ENSDARG00000002293	si:ch211-197g15.9	32	23	40	34	IFI44L	protein_coding
ENSDARG00000002295!si:dkey-21p1.3	0	NA	NA	NA	NA	NA	ENSDARG00000002295	si:dkey-21p1.3	0	0	0	0	NA	protein_coding
ENSDARG00000002298!ankrd22	29.0979	0.0606667	0.770661	0.0787204	0.937255	0.997133	ENSDARG00000002298	ankrd22	25	26	24	43	ANKRD22	protein_coding
ENSDARG00000002299!arsh	3.96189	-1.33295	2.03089	-0.656336	0.511608	NA	ENSDARG00000002299	arsh	9	2	4	1	ARSF	protein_coding
ENSDARG00000002300!p2rx2	1.19386	-0.724549	3.66219	-0.197846	0.843166	NA	ENSDARG00000002300	p2rx2	1	1	0	3	P2RX2	protein_coding
ENSDARG00000002303!xpot	819.735	0.363208	0.268329	1.35359	0.175866	0.90539	ENSDARG00000002303	xpot	690	618	957	1079	XPOT	protein_coding
ENSDARG00000002304!gins2	174.229	0.0333683	0.377786	0.0883259	0.929618	0.997133	ENSDARG00000002304	gins2	157	154	155	239	GINS2	protein_coding
ENSDARG00000002305!me3	611.36	0.249865	0.297267	0.84054	0.400606	0.997133	ENSDARG00000002305	me3	681	375	646	820	ME3	protein_coding
ENSDARG00000002311!fabp11b	0	NA	NA	NA	NA	NA	ENSDARG00000002311	fabp11b	0	0	0	0	FABP9	protein_coding
ENSDARG00000002330!lhx8a	0.31322	-1.58715	4.97269	-0.319173	0.749595	NA	ENSDARG00000002330	lhx8a	0	1	0	0	LHX8	protein_coding
ENSDARG00000002332!frmd6	20.2843	0.879441	0.927001	0.948694	0.342776	0.997133	ENSDARG00000002332	frmd6	10	16	26	31	FRMD6	protein_coding
ENSDARG00000002333!fam102bb	15.6579	-0.53708	1.06229	-0.505586	0.613147	0.997133	ENSDARG00000002333	fam102bb	19	13	23	7	FAM102B	protein_coding
ENSDARG00000002336!dlc	17.3729	0.204185	0.973672	0.209707	0.833897	0.997133	ENSDARG00000002336	dlc	18	12	20	21	DLL3;DLL4	protein_coding
ENSDARG00000002339!ccdc101	207.985	-0.128301	0.359065	-0.357321	0.720852	0.997133	ENSDARG00000002339	ccdc101	197	197	195	244	CCDC101	protein_coding
ENSDARG00000002344!tubb4b	11438.6	-0.823412	0.232778	-3.53733	0.00040419	0.0260041	ENSDARG00000002344	tubb4b	13485	13054	8273	9946	TUBB4B	protein_coding
ENSDARG00000002347!cyp11a1	0.240492	1.03751	4.97269	0.208642	0.834728	NA	ENSDARG00000002347	cyp11a1	0	0	1	0	CYP11A1	protein_coding
ENSDARG00000002353!TAGAP (2 of 2)	759.839	0.276087	0.281782	0.979787	0.327191	0.997133	ENSDARG00000002353	TAGAP (2 of 2)	422	810	609	1210	TAGAP	protein_coding
ENSDARG00000002355!shpk	7.0417	-1.39872	1.54211	-0.907017	0.364398	NA	ENSDARG00000002355	shpk	6	12	5	3	SHPK	protein_coding
ENSDARG00000002362!fam100aa	76.0657	-0.376053	0.512787	-0.733353	0.463343	0.997133	ENSDARG00000002362	fam100aa	84	72	57	92	UBALD1;FAM100A;FAM100B	protein_coding
ENSDARG00000002365!cers5	240.245	0.399218	0.363774	1.09743	0.272452	0.987462	ENSDARG00000002365	cers5	207	165	209	415	CERS5	protein_coding
ENSDARG00000002369!-	1359.19	-0.754875	0.26487	-2.84998	0.00437214	0.140454	ENSDARG00000002369	-	1474	1611	1041	1173	UBC	protein_coding
ENSDARG00000002377!smcr7b	98.3271	-0.516878	0.461435	-1.12015	0.262649	0.984779	ENSDARG00000002377	smcr7b	108	102	75	105	SMCR7	protein_coding
ENSDARG00000002385!atm	261.203	-0.318199	0.337504	-0.9428	0.345783	0.997133	ENSDARG00000002385	atm	352	195	258	251	ATM	protein_coding
ENSDARG00000002391!tlcd1	0.239992	-1.5412	4.96163	-0.310624	0.756086	NA	ENSDARG00000002391	tlcd1	1	0	0	0	TLCD1	protein_coding
ENSDARG00000002394!ugt5d1	0	NA	NA	NA	NA	NA	ENSDARG00000002394	ugt5d1	0	0	0	0	NA	protein_coding
ENSDARG00000002396!cry-dash	422.751	-0.37649	0.299719	-1.25614	0.209063	0.939748	ENSDARG00000002396	cry-dash	454	412	326	498	NA	protein_coding
ENSDARG00000002400!nap1l1	1891.82	-0.151709	0.246262	-0.616049	0.537862	0.997133	ENSDARG00000002400	nap1l1	2141	1531	2063	1884	NAP1L1	protein_coding
ENSDARG00000002401!gale	192.139	0.691183	0.379182	1.82283	0.0683294	0.634025	ENSDARG00000002401	gale	141	122	185	354	GALE	protein_coding
ENSDARG00000002402!ercc3	206.753	-0.114734	0.36113	-0.317707	0.750707	0.997133	ENSDARG00000002402	ercc3	232	164	237	200	ERCC3	protein_coding
ENSDARG00000002403!nusap1	1001.15	-0.806697	0.259356	-3.11038	0.00186845	0.0789376	ENSDARG00000002403	nusap1	1292	1044	760	849	NUSAP1	protein_coding
ENSDARG00000002405!si:ch211-225b11.1	449.401	-0.0107301	0.29484	-0.0363928	0.970969	0.998068	ENSDARG00000002405	si:ch211-225b11.1	498	339	472	516	NA	protein_coding
ENSDARG00000002406!ZMYND10	2.08773	-0.116508	2.63162	-0.0442722	0.964687	NA	ENSDARG00000002406	ZMYND10	1	3	2	2	ZMYND10	protein_coding
ENSDARG00000002411!pde4cb	50.5217	-0.965064	0.639206	-1.50978	0.131099	0.833408	ENSDARG00000002411	pde4cb	113	25	39	29	PDE4C;PDE4B	protein_coding
ENSDARG00000002412!elovl1a	1.15321	-1.1428	4.02211	-0.284128	0.776312	NA	ENSDARG00000002412	elovl1a	0	3	0	1	ELOVL1	protein_coding
ENSDARG00000002414!glud1b	210.628	-0.0222625	0.35628	-0.0624859	0.950176	0.998068	ENSDARG00000002414	glud1b	235	159	222	239	GLUD1	protein_coding
ENSDARG00000002445!prdm1a	47.5422	-0.394476	0.666846	-0.591555	0.554149	0.997133	ENSDARG00000002445	prdm1a	20	79	26	55	PRDM1	protein_coding
ENSDARG00000002463!ARHGEF37	3.61612	0.376858	2.02484	0.186117	0.852353	NA	ENSDARG00000002463	ARHGEF37	4	2	4	5	ARHGEF37	protein_coding
ENSDARG00000002467!rdh14b	143.934	0.244549	0.404405	0.604713	0.54537	0.997133	ENSDARG00000002467	rdh14b	131	110	170	174	RDH14	protein_coding
ENSDARG00000002479!ercc6l	396.615	-0.4012	0.334392	-1.19979	0.230221	0.959161	ENSDARG00000002479	ercc6l	493	334	272	507	ERCC6L	protein_coding
ENSDARG00000002480!tuba7l	74.5454	-0.593915	0.650213	-0.913416	0.361024	0.997133	ENSDARG00000002480	tuba7l	42	119	74	44	TUBA3C	protein_coding
ENSDARG00000002483!WNT7A (2 of 2)	0	NA	NA	NA	NA	NA	ENSDARG00000002483	WNT7A (2 of 2)	0	0	0	0	WNT7A	protein_coding
ENSDARG00000002487!noc3l	503.189	0.119931	0.294016	0.407907	0.683342	0.997133	ENSDARG00000002487	noc3l	417	456	514	640	NOC3L	protein_coding
ENSDARG00000002494!itgb6	0.794204	0.285653	4.76594	0.0599363	0.952206	NA	ENSDARG00000002494	itgb6	0	1	2	0	ITGB6	protein_coding
ENSDARG00000002498!KATNAL1	1.90063	-2.38075	3.05466	-0.779384	0.435753	NA	ENSDARG00000002498	KATNAL1	2	3	2	0	KATNAL1	protein_coding
ENSDARG00000002502!vat1l	1.20046	-1.33562	3.95211	-0.337951	0.7354	NA	ENSDARG00000002502	vat1l	4	0	1	0	VAT1L	protein_coding
ENSDARG00000002506!C7H16orf87	76.6675	-0.055145	0.510047	-0.108118	0.913902	0.997133	ENSDARG00000002506	C7H16orf87	80	63	69	99	C16orf87	protein_coding
ENSDARG00000002507!itga10	1.20246	2.39525	4.37941	0.546934	0.584424	NA	ENSDARG00000002507	itga10	0	0	5	0	ITGA10	protein_coding
ENSDARG00000002508!ANKRD33 (2 of 2)	0	NA	NA	NA	NA	NA	ENSDARG00000002508	ANKRD33 (2 of 2)	0	0	0	0	ANKRD33	protein_coding
ENSDARG00000002509!zgc:153911	7.84548	-0.0020129	1.42441	-0.00141315	0.998872	NA	ENSDARG00000002509	zgc:153911	6	8	10	7	HHLA2	protein_coding
ENSDARG00000002510!dmbx1b	0	NA	NA	NA	NA	NA	ENSDARG00000002510	dmbx1b	0	0	0	0	DMBX1	protein_coding
ENSDARG00000002523!hsdl2	679.324	-0.0295985	0.273521	-0.108213	0.913827	0.997133	ENSDARG00000002523	hsdl2	664	585	625	873	HSDL2	protein_coding
ENSDARG00000002533!adora2b	3.62026	-2.63506	2.33164	-1.13013	0.258421	NA	ENSDARG00000002533	adora2b	5	5	0	4	ADORA2B	protein_coding
ENSDARG00000002536!tm9sf4	353.203	0.449374	0.340235	1.32077	0.186577	0.923864	ENSDARG00000002536	tm9sf4	409	174	413	474	TM9SF4	protein_coding
ENSDARG00000002538!smu1	535.335	0.0791022	0.288124	0.274542	0.783668	0.997133	ENSDARG00000002538	smu1	485	462	564	649	SMU1	protein_coding
ENSDARG00000002546!rap2ip	10.2211	-2.17927	1.36381	-1.59793	0.110059	0.788476	ENSDARG00000002546	rap2ip	10	19	6	2	RUNDC3A	protein_coding
ENSDARG00000002549!eif3eb	186.616	-0.284741	0.369644	-0.77031	0.441116	0.997133	ENSDARG00000002549	eif3eb	198	175	156	219	EIF3E	protein_coding
ENSDARG00000002552!mapkapk2a	808.955	0.00701549	0.27268	0.0257279	0.979474	0.998326	ENSDARG00000002552	mapkapk2a	881	612	780	1022	MAPKAPK2	protein_coding
ENSDARG00000002564!syngr1a	0	NA	NA	NA	NA	NA	ENSDARG00000002564	syngr1a	0	0	0	0	SYNGR1	protein_coding
ENSDARG00000002571!tmod2	133.606	0.396015	0.432988	0.914611	0.360396	0.997133	ENSDARG00000002571	tmod2	158	67	157	173	TMOD3	protein_coding
ENSDARG00000002576!cabp5a	0.31322	-1.58715	4.97269	-0.319173	0.749595	NA	ENSDARG00000002576	cabp5a	0	1	0	0	CABP5	protein_coding
ENSDARG00000002582!tbx15	0.66709	0.266337	4.91149	0.0542273	0.956754	NA	ENSDARG00000002582	tbx15	1	0	0	2	TBX15	protein_coding
ENSDARG00000002585!CABZ01065289.1	4.63925	-4.42072	2.237	-1.97618	0.0481344	NA	ENSDARG00000002585	CABZ01065289.1	8	8	0	1	PITPNM3	protein_coding
ENSDARG00000002587!dpysl3	13.4043	0.613256	1.10988	0.552541	0.580578	0.997133	ENSDARG00000002587	dpysl3	13	7	15	21	DPYSL3;CRMP1	protein_coding
ENSDARG00000002589!mylpfb	45.6941	-1.01055	0.65658	-1.53912	0.123776	0.820946	ENSDARG00000002589	mylpfb	61	49	44	24	MYLPF	protein_coding
ENSDARG00000002591!ruvbl1	877.887	0.142187	0.267865	0.530814	0.595547	0.997133	ENSDARG00000002591	ruvbl1	769	748	940	1091	RUVBL1	protein_coding
ENSDARG00000002593!slc45a2	0.939659	-2.50621	4.85649	-0.516055	0.605816	NA	ENSDARG00000002593	slc45a2	0	3	0	0	SLC45A2	protein_coding
ENSDARG00000002597!pabpc1l	0	NA	NA	NA	NA	NA	ENSDARG00000002597	pabpc1l	0	0	0	0	PABPC1L	protein_coding
ENSDARG00000002600!pcsk1	0.213549	0.991569	4.96163	0.199847	0.8416	NA	ENSDARG00000002600	pcsk1	0	0	0	1	PCSK1	protein_coding
ENSDARG00000002601!irx7	22.4671	0.903467	0.938376	0.962798	0.335649	0.997133	ENSDARG00000002601	irx7	8	21	35	26	NA	protein_coding
ENSDARG00000002607!BX950859.1	890.699	0.081746	0.291487	0.280445	0.779136	0.997133	ENSDARG00000002607	BX950859.1	1058	577	853	1175	NA	protein_coding
ENSDARG00000002609!RNF145 (1 of 2)	89.6543	0.483182	0.479638	1.00739	0.313748	0.997133	ENSDARG00000002609	RNF145 (1 of 2)	69	66	91	143	RNF145	protein_coding
ENSDARG00000002613!rpa3	299.971	-0.0523305	0.322896	-0.162066	0.871254	0.997133	ENSDARG00000002613	rpa3	291	264	273	383	RPA3	protein_coding
ENSDARG00000002614!pip5k1aa	58.6853	-0.257484	0.571132	-0.450831	0.652111	0.997133	ENSDARG00000002614	pip5k1aa	89	35	67	48	PIP5K1A	protein_coding
ENSDARG00000002632!anxa11b	1403.74	0.584439	0.295631	1.97692	0.0480506	0.558665	ENSDARG00000002632	anxa11b	1305	776	1384	2410	ANXA11	protein_coding
ENSDARG00000002634!b4galt1	87.1086	-0.10673	0.489613	-0.217989	0.827438	0.997133	ENSDARG00000002634	b4galt1	108	62	84	101	B4GALT1	protein_coding
ENSDARG00000002635!FAM184A (2 of 2)	1.0337	-1.98261	3.89798	-0.508624	0.611016	NA	ENSDARG00000002635	FAM184A (2 of 2)	2	1	1	0	FAM184A	protein_coding
ENSDARG00000002642!sh3gl1b	64.1832	-0.578653	0.547197	-1.05749	0.29029	0.997133	ENSDARG00000002642	sh3gl1b	75	65	47	68	SH3GL1	protein_coding
ENSDARG00000002644!rgs5a	1.94741	0.480147	3.0209	0.158942	0.873715	NA	ENSDARG00000002644	rgs5a	0	4	2	1	RGS5	protein_coding
ENSDARG00000002656!stxbp5a	105.909	0.11463	0.460778	0.248776	0.803534	0.997133	ENSDARG00000002656	stxbp5a	107	78	145	98	STXBP5	protein_coding
ENSDARG00000002659!mapre1b	1454.73	-0.0466627	0.252921	-0.184495	0.853625	0.997133	ENSDARG00000002659	mapre1b	1424	1272	1507	1649	MAPRE1	protein_coding
ENSDARG00000002663!optn	238.552	0.651065	0.347314	1.87457	0.0608518	0.610233	ENSDARG00000002663	optn	162	169	231	427	OPTN	protein_coding
ENSDARG00000002666!KCNJ1 (2 of 7)	3.94108	-1.86414	2.02223	-0.921821	0.356622	NA	ENSDARG00000002666	KCNJ1 (2 of 7)	6	5	3	1	KCNJ1	protein_coding
ENSDARG00000002670!ATG14	137.079	-0.199473	0.409201	-0.48747	0.625925	0.997133	ENSDARG00000002670	ATG14	166	107	138	143	ATG14	protein_coding
ENSDARG00000002682!tbcela	145.985	-0.129953	0.403525	-0.322044	0.74742	0.997133	ENSDARG00000002682	tbcela	146	132	150	157	TBCEL	protein_coding
ENSDARG00000002685!fam113	18.8846	-0.0461838	0.960742	-0.048071	0.96166	0.998068	ENSDARG00000002685	fam113	22	13	13	30	PCED1A	protein_coding
ENSDARG00000002690!rabif	149.159	0.622895	0.408355	1.52538	0.127165	0.829979	ENSDARG00000002690	rabif	122	92	154	253	RABIF	protein_coding
ENSDARG00000002696!gnb3b	4.44287	-0.98962	1.93299	-0.511962	0.608677	NA	ENSDARG00000002696	gnb3b	9	2	6	1	GNB3	protein_coding
ENSDARG00000002701!rasl12	0	NA	NA	NA	NA	NA	ENSDARG00000002701	rasl12	0	0	0	0	RASL12	protein_coding
ENSDARG00000002702!surf4	151.245	0.429474	0.395916	1.08476	0.278027	0.992394	ENSDARG00000002702	surf4	129	107	177	207	SURF4	protein_coding
ENSDARG00000002707!her11	1.94278	2.73863	3.08122	0.888816	0.374102	NA	ENSDARG00000002707	her11	0	1	5	2	HES7	protein_coding
ENSDARG00000002710!ncl	13833.7	0.38039	0.228416	1.66534	0.0958455	0.743542	ENSDARG00000002710	ncl	11291	10549	14839	19907	NCL	protein_coding
ENSDARG00000002720!utp15	330.191	0.256252	0.315367	0.812552	0.416475	0.997133	ENSDARG00000002720	utp15	299	251	349	449	UTP15	protein_coding
ENSDARG00000002722!ankrd2	0.240492	1.03751	4.97269	0.208642	0.834728	NA	ENSDARG00000002722	ankrd2	0	0	1	0	ANKRD2	protein_coding
ENSDARG00000002728!kiss1ra	0	NA	NA	NA	NA	NA	ENSDARG00000002728	kiss1ra	0	0	0	0	KISS1R	protein_coding
ENSDARG00000002731!sdc2	19.2217	-1.08947	0.957064	-1.13834	0.254978	0.980724	ENSDARG00000002731	sdc2	43	10	16	9	SDC2	protein_coding
ENSDARG00000002732!spon2b	7.53886	0.526576	1.44297	0.364926	0.715167	NA	ENSDARG00000002732	spon2b	5	6	7	13	SPON2	protein_coding
ENSDARG00000002738!-	0	NA	NA	NA	NA	NA	ENSDARG00000002738	-	0	0	0	0	NA	protein_coding
ENSDARG00000002745!tdh	3701.06	-0.0729804	0.237677	-0.307058	0.758799	0.997133	ENSDARG00000002745	tdh	3834	3119	3897	4059	TDH	protein_coding
ENSDARG00000002748!sema6d	88.3366	-0.0400284	0.48012	-0.0833716	0.933556	0.997133	ENSDARG00000002748	sema6d	90	74	87	106	SEMA6C	protein_coding
ENSDARG00000002750!phf20a	34.7279	0.32798	0.711988	0.460654	0.645047	0.997133	ENSDARG00000002750	phf20a	34	23	45	40	PHF20	protein_coding
ENSDARG00000002754!pdcd2l	135.525	-0.599549	0.414963	-1.44482	0.148507	0.876567	ENSDARG00000002754	pdcd2l	129	164	96	141	PDCD2L	protein_coding
ENSDARG00000002758!DEDD2	491.537	-0.44595	0.3017	-1.47812	0.139374	0.854004	ENSDARG00000002758	DEDD2	469	554	413	497	DEDD2	protein_coding
ENSDARG00000002760!gdf5	0	NA	NA	NA	NA	NA	ENSDARG00000002760	gdf5	0	0	0	0	GDF5	protein_coding
ENSDARG00000002764!miox	0	NA	NA	NA	NA	NA	ENSDARG00000002764	miox	0	0	0	0	MIOX	protein_coding
ENSDARG00000002768!pvalb2	0	NA	NA	NA	NA	NA	ENSDARG00000002768	pvalb2	0	0	0	0	NA	protein_coding
ENSDARG00000002771!SLC4A5 (1 of 2)	14.4223	-0.0894473	1.06675	-0.0838503	0.933175	0.997133	ENSDARG00000002771	SLC4A5 (1 of 2)	18	10	13	18	SLC4A5	protein_coding
ENSDARG00000002773!htr1fa	0	NA	NA	NA	NA	NA	ENSDARG00000002773	htr1fa	0	0	0	0	HTR1F	protein_coding
ENSDARG00000002776!supt3h	188.33	-0.398673	0.371098	-1.07431	0.282686	0.995233	ENSDARG00000002776	supt3h	209	182	175	183	SUPT3H	protein_coding
ENSDARG00000002779!pdx1	8.73322	-0.0546046	1.34901	-0.0404775	0.967712	0.998068	ENSDARG00000002779	pdx1	9	7	12	7	PDX1	protein_coding
ENSDARG00000002787!gro2	252.076	0.213445	0.3425	0.623196	0.533156	0.997133	ENSDARG00000002787	gro2	234	193	304	292	TLE3	protein_coding
ENSDARG00000002790!ap2m1a	5021.43	-0.70367	0.248211	-2.83496	0.00458311	0.142695	ENSDARG00000002790	ap2m1a	5485	5777	4008	4363	AP2M1	protein_coding
ENSDARG00000002791!atp1a1	3072.73	-0.161479	0.237685	-0.679382	0.496896	0.997133	ENSDARG00000002791	atp1a1	3433	2546	3174	3222	ATP1A3	protein_coding
ENSDARG00000002792!arcn1a	471.633	0.359548	0.291814	1.23211	0.217906	0.951598	ENSDARG00000002792	arcn1a	446	318	554	617	ARCN1	protein_coding
ENSDARG00000002794!RNF14 (4 of 5)	4.36254	-0.312731	1.87629	-0.166676	0.867625	NA	ENSDARG00000002794	RNF14 (4 of 5)	8	2	4	4	RNF14	protein_coding
ENSDARG00000002795!meis3	10.2469	0.227802	1.2472	0.182651	0.855072	0.997133	ENSDARG00000002795	meis3	9	8	9	16	MEIS3	protein_coding
ENSDARG00000002797!BX908804.1	0.240492	1.03751	4.97269	0.208642	0.834728	NA	ENSDARG00000002797	BX908804.1	0	0	1	0	NA	protein_coding
ENSDARG00000002798!cog8	125.836	0.106148	0.421612	0.251766	0.801222	0.997133	ENSDARG00000002798	cog8	115	105	119	172	COG8	protein_coding
ENSDARG00000002816!rasgrf2b	0.793204	-3.22323	4.72701	-0.681876	0.495318	NA	ENSDARG00000002816	rasgrf2b	2	1	0	0	RASGRF2	protein_coding
ENSDARG00000002826!cep57l1	250.13	-0.682971	0.344777	-1.98091	0.0476015	0.555944	ENSDARG00000002826	cep57l1	273	285	194	228	CEP57L1	protein_coding
ENSDARG00000002830!trmt2a	227.555	0.187418	0.348198	0.538252	0.590403	0.997133	ENSDARG00000002830	trmt2a	210	179	246	290	TRMT2A	protein_coding
ENSDARG00000002831!col4a4	0.240492	1.03751	4.97269	0.208642	0.834728	NA	ENSDARG00000002831	col4a4	0	0	1	0	COL4A4	protein_coding
ENSDARG00000002837!LACTB2	54.1502	-0.39886	0.602392	-0.662128	0.507889	0.997133	ENSDARG00000002837	LACTB2	53	58	55	47	LACTB2	protein_coding
ENSDARG00000002840!si:dkey-28b4.8	119.713	0.44013	0.429739	1.02418	0.30575	0.997133	ENSDARG00000002840	si:dkey-28b4.8	115	74	157	146	ATP2A3	protein_coding
ENSDARG00000002847!fndc1	1.46079	-0.274667	3.06556	-0.0895977	0.928607	NA	ENSDARG00000002847	fndc1	2	1	1	2	FNDC1	protein_coding
ENSDARG00000002872!zgc:113210	47.7816	-0.148766	0.649712	-0.228971	0.818891	0.997133	ENSDARG00000002872	zgc:113210	47	42	66	35	NA	protein_coding
ENSDARG00000002877!reps1	705.709	0.0960608	0.27135	0.35401	0.723331	0.997133	ENSDARG00000002877	reps1	769	500	817	787	REPS1	protein_coding
ENSDARG00000002880!CCDC132 (1 of 2)	130.363	0.182566	0.416849	0.437966	0.661411	0.997133	ENSDARG00000002880	CCDC132 (1 of 2)	140	88	151	154	CCDC132	protein_coding
ENSDARG00000002894!aven	200.552	0.108617	0.374463	0.290061	0.77177	0.997133	ENSDARG00000002894	aven	204	149	177	292	AVEN	protein_coding
ENSDARG00000002897!INPP1	124.601	1.07661	0.42686	2.52216	0.0116637	0.259744	ENSDARG00000002897	INPP1	74	71	152	225	INPP1	protein_coding
ENSDARG00000002898!DGKA (2 of 2)	0.793704	-1.55934	4.36376	-0.357338	0.720839	NA	ENSDARG00000002898	DGKA (2 of 2)	1	1	1	0	DGKA;DGKB	protein_coding
ENSDARG00000002909!tjp3	6.64448	-0.276998	1.53063	-0.18097	0.856391	NA	ENSDARG00000002909	tjp3	10	4	8	5	TJP3	protein_coding
ENSDARG00000002912!adipor1a	282.368	0.0270648	0.334277	0.0809651	0.93547	0.997133	ENSDARG00000002912	adipor1a	366	171	326	293	ADIPOR1	protein_coding
ENSDARG00000002916!sec31b	285.756	0.191402	0.326837	0.585617	0.558133	0.997133	ENSDARG00000002916	sec31b	270	219	305	370	SEC31B;SEC31A	protein_coding
ENSDARG00000002917!GLS2 (2 of 2)	0.721477	1.95532	4.92123	0.397323	0.691129	NA	ENSDARG00000002917	GLS2 (2 of 2)	0	0	3	0	GLS2	protein_coding
ENSDARG00000002933!gbx2	0	NA	NA	NA	NA	NA	ENSDARG00000002933	gbx2	0	0	0	0	GBX2	protein_coding
ENSDARG00000002937!meis4.1a	1.00725	-0.274788	3.62047	-0.0758985	0.9395	NA	ENSDARG00000002937	meis4.1a	1	1	1	1	MEIS1	protein_coding
ENSDARG00000002945!bgnb	2.53614	2.06623	2.66757	0.774575	0.438591	NA	ENSDARG00000002945	bgnb	3	0	4	4	BGN	protein_coding
ENSDARG00000002947!abcd3b	98.7005	0.516275	0.46194	1.11762	0.263728	0.984779	ENSDARG00000002947	abcd3b	87	63	119	138	ABCD3	protein_coding
ENSDARG00000002949!ppp6c	1040.17	0.0298549	0.258572	0.115461	0.90808	0.997133	ENSDARG00000002949	ppp6c	1046	840	1017	1318	PPP6C	protein_coding
ENSDARG00000002952!smo	2.23566	-0.959151	2.85083	-0.336446	0.736535	NA	ENSDARG00000002952	smo	3	1	5	0	SMO	protein_coding
ENSDARG00000002956!ITGAM	917.615	-0.0786118	0.307428	-0.255708	0.798176	0.997133	ENSDARG00000002956	ITGAM	1410	480	938	952	ITGAX	protein_coding
ENSDARG00000002959!gpr34b	1.14807	1.94523	3.69819	0.525997	0.59889	NA	ENSDARG00000002959	gpr34b	1	0	2	2	GPR34	protein_coding
ENSDARG00000002967!pdap1	233.447	0.476539	0.36729	1.29745	0.194478	0.92747	ENSDARG00000002967	pdap1	173	180	315	280	PDAP1	protein_coding
ENSDARG00000002968!a1cf	0.553212	-2.72245	4.89232	-0.556473	0.577887	NA	ENSDARG00000002968	a1cf	1	1	0	0	A1CF	protein_coding
ENSDARG00000002970!ss18	936.769	0.010402	0.260812	0.039883	0.968186	0.998068	ENSDARG00000002970	ss18	882	814	884	1206	SS18	protein_coding
ENSDARG00000002971!phc1	163.142	-0.193603	0.397702	-0.486803	0.626398	0.997133	ENSDARG00000002971	phc1	196	127	138	202	PHC1	protein_coding
ENSDARG00000002980!vps54	34.7926	-0.474542	0.717137	-0.661717	0.508153	0.997133	ENSDARG00000002980	vps54	54	24	32	31	VPS54	protein_coding
ENSDARG00000002981!cyp2aa4	2.32773	-0.57553	2.47986	-0.232081	0.816475	NA	ENSDARG00000002981	cyp2aa4	2	3	2	2	NA	protein_coding
ENSDARG00000002986!gda	12.4662	1.78295	1.18845	1.50023	0.133556	0.839212	ENSDARG00000002986	gda	6	4	14	30	GDA	protein_coding
ENSDARG00000002988!tnnt2d	36.0363	-0.0744964	0.703584	-0.105881	0.915676	0.997133	ENSDARG00000002988	tnnt2d	33	34	38	39	NA	protein_coding
ENSDARG00000002991!CEP135	230.58	-0.608954	0.348507	-1.74732	0.0805816	0.689298	ENSDARG00000002991	CEP135	312	206	190	213	CEP135	protein_coding
ENSDARG00000002994!itpkca	57.488	1.02191	0.610363	1.67426	0.0940794	0.740629	ENSDARG00000002994	itpkca	33	34	105	64	ITPKC	protein_coding
ENSDARG00000003008!prkcea	25.8314	1.16411	0.845712	1.37648	0.168672	0.893906	ENSDARG00000003008	prkcea	22	9	32	47	PRKCE	protein_coding
ENSDARG00000003016!eef2b	58907.1	-0.469864	0.248404	-1.89153	0.0585534	0.604346	ENSDARG00000003016	eef2b	59814	63973	53192	54893	EEF2	protein_coding
ENSDARG00000003017!zgc:55512	882.708	0.0268734	0.290634	0.0924646	0.926329	0.997133	ENSDARG00000003017	zgc:55512	776	805	1028	923	UBE2B	protein_coding
ENSDARG00000003020!lrrc4.2	0	NA	NA	NA	NA	NA	ENSDARG00000003020	lrrc4.2	0	0	0	0	LRRC4	protein_coding
ENSDARG00000003021!hdac8	226.772	-0.116595	0.348107	-0.334941	0.737669	0.997133	ENSDARG00000003021	hdac8	254	182	234	246	PHKA1	protein_coding
ENSDARG00000003022!limk1b	149.855	-0.269704	0.397177	-0.679052	0.497105	0.997133	ENSDARG00000003022	limk1b	181	123	142	158	LIMK1	protein_coding
ENSDARG00000003025!ANGPTL1 (2 of 2)	1.38907	3.71067	3.71409	0.999079	0.317756	NA	ENSDARG00000003025	ANGPTL1 (2 of 2)	0	0	4	2	ANGPTL1	protein_coding
ENSDARG00000003027!scnm1	79.2936	0.121423	0.502123	0.241818	0.808921	0.997133	ENSDARG00000003027	scnm1	77	62	78	106	SCNM1	protein_coding
ENSDARG00000003032!eif4a1b	8311.65	0.0579884	0.230257	0.251842	0.801163	0.997133	ENSDARG00000003032	eif4a1b	8293	6649	8800	9939	EIF4A1	protein_coding
ENSDARG00000003035!hspa9	1749.85	0.575927	0.245891	2.3422	0.0191703	0.342042	ENSDARG00000003035	hspa9	1446	1135	2222	2402	HSPA9	protein_coding
ENSDARG00000003041!CABZ01111496.1	53.0839	-0.325881	0.590626	-0.551756	0.581116	0.997133	ENSDARG00000003041	CABZ01111496.1	63	46	50	54	PELI3	protein_coding
ENSDARG00000003046!sorbs2a	2.59316	-3.57008	2.73698	-1.30439	0.192102	NA	ENSDARG00000003046	sorbs2a	6	3	0	1	SORBS2	protein_coding
ENSDARG00000003049!sstr1a	0.31322	-1.58715	4.97269	-0.319173	0.749595	NA	ENSDARG00000003049	sstr1a	0	1	0	0	SSTR1	protein_coding
ENSDARG00000003051!hccs	289.015	0.704082	0.327069	2.1527	0.0313421	0.446158	ENSDARG00000003051	hccs	203	196	339	456	HCCS	protein_coding
ENSDARG00000003054!tacr3l	0.719977	-2.43255	4.91757	-0.494665	0.620837	NA	ENSDARG00000003054	tacr3l	3	0	0	0	TACR3	protein_coding
ENSDARG00000003058!fgfr1op	259.236	0.138635	0.341168	0.406354	0.684482	0.997133	ENSDARG00000003058	fgfr1op	231	218	290	308	FGFR1OP	protein_coding
ENSDARG00000003061!cd276	13.6984	-1.02485	1.09353	-0.937191	0.34866	0.997133	ENSDARG00000003061	cd276	20	14	9	11	CD276	protein_coding
ENSDARG00000003068!gorasp1	241.464	0.150016	0.348278	0.430737	0.666659	0.997133	ENSDARG00000003068	gorasp1	227	191	289	270	GORASP1	protein_coding
ENSDARG00000003069!btbd7	16.5833	-0.543154	1.00315	-0.541449	0.588198	0.997133	ENSDARG00000003069	btbd7	22	14	19	11	BTBD7	protein_coding
ENSDARG00000003077!CU469585.1	0	NA	NA	NA	NA	NA	ENSDARG00000003077	CU469585.1	0	0	0	0	GPX1	protein_coding
ENSDARG00000003081!zgc:165344	4.05392	-1.52176	2.31751	-0.656634	0.511416	NA	ENSDARG00000003081	zgc:165344	15	0	1	1	MYBPH	protein_coding
ENSDARG00000003084!spire2	4.46932	0.0296829	1.89407	0.0156715	0.987496	NA	ENSDARG00000003084	spire2	6	2	2	9	SPIRE2	protein_coding
ENSDARG00000003085!STAMBPL1	17.682	0.851549	0.975566	0.872878	0.38273	0.997133	ENSDARG00000003085	STAMBPL1	13	10	20	31	STAMBPL1	protein_coding
ENSDARG00000003087!ubxn6	92.0535	-0.327818	0.472823	-0.69332	0.488109	0.997133	ENSDARG00000003087	ubxn6	109	80	89	91	UBXN6	protein_coding
ENSDARG00000003090!or103-4	0	NA	NA	NA	NA	NA	ENSDARG00000003090	or103-4	0	0	0	0	NA	protein_coding
ENSDARG00000003091!oclnb	0.239992	-1.5412	4.96163	-0.310624	0.756086	NA	ENSDARG00000003091	oclnb	1	0	0	0	OCLN	protein_coding
ENSDARG00000003098!kdm5bb	1349.95	0.225236	0.25632	0.878728	0.379549	0.997133	ENSDARG00000003098	kdm5bb	1284	998	1670	1534	KDM5B	protein_coding
ENSDARG00000003102!zgc:101130	74.3196	-0.447819	0.517762	-0.864912	0.387087	0.997133	ENSDARG00000003102	zgc:101130	98	62	63	76	NA	protein_coding
ENSDARG00000003109!rcan1a	225.317	0.257251	0.353984	0.726731	0.467391	0.997133	ENSDARG00000003109	rcan1a	225	155	237	308	RCAN1	protein_coding
ENSDARG00000003113!ada	1498.29	-0.482895	0.267062	-1.80817	0.0705798	0.646155	ENSDARG00000003113	ada	1671	1503	1464	1285	ADA	protein_coding
ENSDARG00000003127!zgc:123105	352.645	-0.199237	0.310115	-0.64246	0.520574	0.997133	ENSDARG00000003127	zgc:123105	365	322	316	413	KIAA1191	protein_coding
ENSDARG00000003132!apip	167.151	-0.939393	0.460212	-2.04122	0.0412291	0.514754	ENSDARG00000003132	apip	198	176	56	239	APIP	protein_coding
ENSDARG00000003142!dachc	10.7186	-0.195585	1.34454	-0.145467	0.884343	0.997133	ENSDARG00000003142	dachc	10	6	25	2	DACH1	protein_coding
ENSDARG00000003144!PXMP2	51.9986	0.233009	0.596353	0.390723	0.696002	0.997133	ENSDARG00000003144	PXMP2	50	38	60	64	PXMP2	protein_coding
ENSDARG00000003145!CLMP	0.240492	1.03751	4.97269	0.208642	0.834728	NA	ENSDARG00000003145	CLMP	0	0	1	0	CLMP	protein_coding
ENSDARG00000003146!si:dkey-27m7.4	0.880639	0.587955	4.56328	0.128845	0.89748	NA	ENSDARG00000003146	si:dkey-27m7.4	1	0	0	3	NA	protein_coding
ENSDARG00000003151!skp1	1722.33	0.249029	0.248769	1.00104	0.316806	0.997133	ENSDARG00000003151	skp1	1570	1301	1717	2459	SKP1	protein_coding
ENSDARG00000003153!cpsf5	480.484	0.391172	0.294455	1.32846	0.184026	0.920409	ENSDARG00000003153	cpsf5	417	341	493	726	NUDT21	protein_coding
ENSDARG00000003157!NFKBIL1	31.8386	-0.0808203	0.749141	-0.107884	0.914088	0.997133	ENSDARG00000003157	NFKBIL1	24	35	30	37	NFKBIL1	protein_coding
ENSDARG00000003165!nr2f6b	0.794204	0.285653	4.76594	0.0599363	0.952206	NA	ENSDARG00000003165	nr2f6b	0	1	2	0	NR2F6	protein_coding
ENSDARG00000003167!mlst8	279.616	0.289197	0.332061	0.870916	0.3838	0.997133	ENSDARG00000003167	mlst8	262	200	290	395	MLST8	protein_coding
ENSDARG00000003169!magi1b	16.4033	-0.323574	0.999663	-0.323683	0.746178	0.997133	ENSDARG00000003169	magi1b	21	13	17	15	MAGI1	protein_coding
ENSDARG00000003175!stx5al	255.676	0.192966	0.340994	0.565891	0.571468	0.997133	ENSDARG00000003175	stx5al	222	212	284	317	STX5	protein_coding
ENSDARG00000003181!sult1st4	0.480984	1.61476	4.93518	0.327194	0.743521	NA	ENSDARG00000003181	sult1st4	0	0	2	0	SULT1B1	protein_coding
ENSDARG00000003189!psmd1	916.049	-0.216311	0.261541	-0.827064	0.408201	0.997133	ENSDARG00000003189	psmd1	930	859	797	1087	PSMD1	protein_coding
ENSDARG00000003191!pkmb	0	NA	NA	NA	NA	NA	ENSDARG00000003191	pkmb	0	0	0	0	PKM	protein_coding
ENSDARG00000003193!rassf7b	3.33845	1.79851	2.40016	0.749328	0.45366	NA	ENSDARG00000003193	rassf7b	3	0	10	1	RASSF7	protein_coding
ENSDARG00000003197!wdr21	87.5118	0.0789632	0.482379	0.163696	0.869971	0.997133	ENSDARG00000003197	wdr21	81	74	89	110	DCAF4L1;DCAF4	protein_coding
ENSDARG00000003200!foxm1	308.132	-1.00163	0.334513	-2.99429	0.00275083	0.102972	ENSDARG00000003200	foxm1	411	336	168	299	FOXM1	protein_coding
ENSDARG00000003203!rhcga	6.68003	2.31629	1.66172	1.39391	0.163345	NA	ENSDARG00000003203	rhcga	1	3	6	19	RHCG	protein_coding
ENSDARG00000003205!ngly1	238.542	-0.112289	0.347153	-0.323458	0.746348	0.997133	ENSDARG00000003205	ngly1	275	185	227	281	NGLY1	protein_coding
ENSDARG00000003206!chchd6a	740.249	-0.215334	0.325692	-0.66116	0.50851	0.997133	ENSDARG00000003206	chchd6a	677	746	875	626	CHCHD6	protein_coding
ENSDARG00000003207!mterfd1	145.433	0.0583477	0.41403	0.140926	0.887928	0.997133	ENSDARG00000003207	mterfd1	126	132	165	160	MTERFD1	protein_coding
ENSDARG00000003208!zgc:101572	78.6584	-0.489373	0.503412	-0.972113	0.330994	0.997133	ENSDARG00000003208	zgc:101572	88	79	60	86	SGK196	protein_coding
ENSDARG00000003209!si:ch73-129a22.11	0.553712	-0.274849	4.96547	-0.055352	0.955858	NA	ENSDARG00000003209	si:ch73-129a22.11	0	1	1	0	NA	protein_coding
ENSDARG00000003210!ANO2 (2 of 2)	0	NA	NA	NA	NA	NA	ENSDARG00000003210	ANO2 (2 of 2)	0	0	0	0	ANO2	protein_coding
ENSDARG00000003213!naa15a	1104.63	0.277872	0.255865	1.08601	0.277475	0.992038	ENSDARG00000003213	naa15a	1000	828	1216	1465	NAA15	protein_coding
ENSDARG00000003216!anxa2a	2261.15	1.24969	0.260275	4.80142	1.57542e-06	0.000287493	ENSDARG00000003216	anxa2a	1760	830	3417	3545	ANXA2	protein_coding
ENSDARG00000003217!urb2	378.068	-0.0497563	0.308191	-0.161446	0.871742	0.997133	ENSDARG00000003217	urb2	380	323	401	418	URB2	protein_coding
ENSDARG00000003219!bin2a	19.0248	-0.161369	1.00806	-0.160079	0.872819	0.997133	ENSDARG00000003219	bin2a	19	13	37	7	BIN2	protein_coding
ENSDARG00000003229!gdf9	0.553712	-0.274849	4.96547	-0.055352	0.955858	NA	ENSDARG00000003229	gdf9	0	1	1	0	GDF9	protein_coding
ENSDARG00000003235!nup88	485.68	0.134389	0.294443	0.456418	0.64809	0.997133	ENSDARG00000003235	nup88	436	407	534	586	NUP88	protein_coding
ENSDARG00000003244!gbp3	336.659	0.327093	0.314039	1.04157	0.297613	0.997133	ENSDARG00000003244	gbp3	295	251	379	450	GBP1	protein_coding
ENSDARG00000003250!pik3cd	376.498	0.0178011	0.37978	0.0468721	0.962615	0.998068	ENSDARG00000003250	pik3cd	451	240	271	599	PIK3CD	protein_coding
ENSDARG00000003251!zbtb22b	43.7679	-0.110041	0.641528	-0.17153	0.863807	0.997133	ENSDARG00000003251	zbtb22b	49	35	44	49	ZBTB22	protein_coding
ENSDARG00000003257!zgc:101559	62.6123	-0.132584	0.551206	-0.240535	0.809916	0.997133	ENSDARG00000003257	zgc:101559	66	54	62	70	RAB33B	protein_coding
ENSDARG00000003259!lox	0.553212	-2.72245	4.89232	-0.556473	0.577887	NA	ENSDARG00000003259	lox	1	1	0	0	LOX	protein_coding
ENSDARG00000003263!pop4	170.666	0.281179	0.393382	0.714775	0.474748	0.997133	ENSDARG00000003263	pop4	132	147	200	210	POP4	protein_coding
ENSDARG00000003269!clcn3	233.597	0.14657	0.346542	0.422951	0.672331	0.997133	ENSDARG00000003269	clcn3	236	173	245	299	CLCN3	protein_coding
ENSDARG00000003270!dhps	100.177	-0.0758323	0.460071	-0.164828	0.86908	0.997133	ENSDARG00000003270	dhps	96	91	101	114	DHPS	protein_coding
ENSDARG00000003281!pik3ip1	1054.3	-0.307297	0.25901	-1.18643	0.235452	0.967376	ENSDARG00000003281	pik3ip1	1131	997	972	1109	PIK3IP1	protein_coding
ENSDARG00000003283!zfand2a	172.118	0.205262	0.383111	0.535776	0.592113	0.997133	ENSDARG00000003283	zfand2a	150	141	195	211	ZFAND2A;ZFAND2B	protein_coding
ENSDARG00000003287!wdr12	388.447	0.259692	0.306981	0.845956	0.397577	0.997133	ENSDARG00000003287	wdr12	371	279	403	539	WDR12	protein_coding
ENSDARG00000003290!dab1b	1.3932	-2.27819	3.44125	-0.662023	0.507956	NA	ENSDARG00000003290	dab1b	1	3	0	1	DAB1	protein_coding
ENSDARG00000003293!sox9a	0	NA	NA	NA	NA	NA	ENSDARG00000003293	sox9a	0	0	0	0	SOX9	protein_coding
ENSDARG00000003303!stc1	0	NA	NA	NA	NA	NA	ENSDARG00000003303	stc1	0	0	0	0	STC1	protein_coding
ENSDARG00000003307!stx16	34.3396	-0.537021	0.723769	-0.741978	0.458101	0.997133	ENSDARG00000003307	stx16	42	32	37	25	STX16	protein_coding
ENSDARG00000003308!emc2	667.478	0.0254243	0.273948	0.0928072	0.926057	0.997133	ENSDARG00000003308	emc2	605	594	630	865	EMC2	protein_coding
ENSDARG00000003311!pank2	367.846	-0.143984	0.307408	-0.468383	0.639511	0.997133	ENSDARG00000003311	pank2	405	306	377	394	PANK3	protein_coding
ENSDARG00000003313!EPS8L1 (1 of 2)	0.553212	-2.72245	4.89232	-0.556473	0.577887	NA	ENSDARG00000003313	EPS8L1 (1 of 2)	1	1	0	0	EPS8L1	protein_coding
ENSDARG00000003317!si:dkeyp-35f12.3	1.0337	-1.98261	3.89798	-0.508624	0.611016	NA	ENSDARG00000003317	si:dkeyp-35f12.3	2	1	1	0	AC010423.1	protein_coding
ENSDARG00000003320!fam91a1	229.834	0.320881	0.347253	0.924055	0.355458	0.997133	ENSDARG00000003320	fam91a1	213	163	260	305	FAM91A1	protein_coding
ENSDARG00000003323!dcp1a	61.5606	0.398416	0.556188	0.716332	0.473786	0.997133	ENSDARG00000003323	dcp1a	52	45	70	85	DCP1A	protein_coding
ENSDARG00000003326!cacng5a	0	NA	NA	NA	NA	NA	ENSDARG00000003326	cacng5a	0	0	0	0	CACNG5	protein_coding
ENSDARG00000003328!fam178a	134.204	-0.115704	0.415407	-0.278532	0.780604	0.997133	ENSDARG00000003328	fam178a	158	102	129	156	FAM178A	protein_coding
ENSDARG00000003344!trpc2	1.14707	-0.584559	4.04975	-0.144344	0.885229	NA	ENSDARG00000003344	trpc2	3	0	0	2	TRPC2	protein_coding
ENSDARG00000003373!commd2	180.902	0.0863129	0.37615	0.229464	0.818508	0.997133	ENSDARG00000003373	commd2	189	135	180	234	COMMD2	protein_coding
ENSDARG00000003375!gng12a	330.873	1.5325	0.334061	4.5875	4.48591e-06	0.000710125	ENSDARG00000003375	gng12a	171	135	398	711	GNG12	protein_coding
ENSDARG00000003380!PAOX	217.28	-0.113936	0.353725	-0.322102	0.747375	0.997133	ENSDARG00000003380	PAOX	234	181	230	230	PAOX	protein_coding
ENSDARG00000003381!CU929089.1	1.0347	0.617946	4.2509	0.145368	0.88442	NA	ENSDARG00000003381	CU929089.1	0	1	3	0	SYTL2	protein_coding
ENSDARG00000003382!cwc25	369.543	-0.127137	0.312049	-0.407426	0.683695	0.997133	ENSDARG00000003382	cwc25	328	369	338	440	CWC25	protein_coding
ENSDARG00000003383!asb8	271.768	-0.0209372	0.343499	-0.0609527	0.951397	0.998068	ENSDARG00000003383	asb8	313	197	253	347	ASB8	protein_coding
ENSDARG00000003384!akap17a	187.292	-0.0849293	0.368812	-0.230278	0.817876	0.997133	ENSDARG00000003384	akap17a	193	160	186	216	AKAP17A	protein_coding
ENSDARG00000003391!snx7	206.789	0.4151	0.362582	1.14485	0.252273	0.978784	ENSDARG00000003391	snx7	200	130	237	286	SNX7	protein_coding
ENSDARG00000003395!col4a3	0	NA	NA	NA	NA	NA	ENSDARG00000003395	col4a3	0	0	0	0	COL4A3	protein_coding
ENSDARG00000003397!sdr42e1	33.9306	0.693196	0.729073	0.95079	0.341711	0.997133	ENSDARG00000003397	sdr42e1	24	23	49	43	SDR42E1	protein_coding
ENSDARG00000003398!rbpja	260.742	-0.0533434	0.338252	-0.157703	0.874691	0.997133	ENSDARG00000003398	rbpja	254	230	271	293	RBPJ	protein_coding
ENSDARG00000003399!fgf8a	1.12063	0.0320305	4.08852	0.00783425	0.993749	NA	ENSDARG00000003399	fgf8a	2	0	0	3	FGF8	protein_coding
ENSDARG00000003403!TENM1	9.87946	-3.78865	1.48975	-2.54315	0.0109857	0.249294	ENSDARG00000003403	TENM1	20	14	2	1	TENM1	protein_coding
ENSDARG00000003411!foxa2	0	NA	NA	NA	NA	NA	ENSDARG00000003411	foxa2	0	0	0	0	FOXA2	protein_coding
ENSDARG00000003414!capslb	2.59416	-1.53962	2.4064	-0.6398	0.522302	NA	ENSDARG00000003414	capslb	4	3	2	1	CAPSL	protein_coding
ENSDARG00000003420!chrna5	2.82292	1.37069	2.31719	0.591528	0.554166	NA	ENSDARG00000003420	chrna5	2	1	4	5	CHRNA5	protein_coding
ENSDARG00000003421!igf2bp2a	634.634	0.099178	0.283506	0.349826	0.726469	0.997133	ENSDARG00000003421	igf2bp2a	662	469	618	844	IGF2BP2	protein_coding
ENSDARG00000003429!hnrpdl	2001.11	-0.20895	0.245771	-0.85018	0.395225	0.997133	ENSDARG00000003429	hnrpdl	2060	1852	1920	2177	HNRPDL	protein_coding
ENSDARG00000003444!dhrs7	135.973	-0.469489	0.413508	-1.13538	0.256215	0.981218	ENSDARG00000003444	dhrs7	185	111	119	132	DHRS7	protein_coding
ENSDARG00000003446!ippk	84.7492	0.00789345	0.492121	0.0160396	0.987203	0.998526	ENSDARG00000003446	ippk	95	61	108	79	IPPK	protein_coding
ENSDARG00000003449!pde10a	68.2604	-0.0883188	0.538761	-0.163929	0.869787	0.997133	ENSDARG00000003449	pde10a	96	37	99	46	PDE10A	protein_coding
ENSDARG00000003462!fech	542.859	-0.855255	0.316198	-2.70481	0.00683435	0.1863	ENSDARG00000003462	fech	599	661	447	396	FECH	protein_coding
ENSDARG00000003469!neurod4	0	NA	NA	NA	NA	NA	ENSDARG00000003469	neurod4	0	0	0	0	NEUROD4	protein_coding
ENSDARG00000003470!slc25a42	208.829	0.280634	0.357594	0.784782	0.432581	0.997133	ENSDARG00000003470	slc25a42	201	147	233	274	SLC25A42	protein_coding
ENSDARG00000003475!sult1st5	12.8994	1.53922	1.18996	1.2935	0.195837	0.928581	ENSDARG00000003475	sult1st5	10	3	14	29	SULT1C4	protein_coding
ENSDARG00000003486!ppp1caa	1788.7	-0.00180235	0.245375	-0.0073453	0.994139	0.99936	ENSDARG00000003486	ppp1caa	1810	1468	1742	2227	PPP1CA	protein_coding
ENSDARG00000003487!nup93	1167.73	-0.162396	0.262742	-0.618082	0.536521	0.997133	ENSDARG00000003487	nup93	1061	1170	1084	1339	NUP93	protein_coding
ENSDARG00000003495!madd	446.728	0.130087	0.295554	0.440147	0.65983	0.997133	ENSDARG00000003495	madd	443	341	459	577	MADD	protein_coding
ENSDARG00000003511!mrpl3	434.871	0.181074	0.296147	0.611432	0.540914	0.997133	ENSDARG00000003511	mrpl3	416	332	475	547	MRPL3	protein_coding
ENSDARG00000003512!anks1b	90.6565	0.170328	0.47568	0.358072	0.72029	0.997133	ENSDARG00000003512	anks1b	85	71	94	119	ANKS1B	protein_coding
ENSDARG00000003513!thrap3b	2123.54	0.184576	0.266152	0.693501	0.487995	0.997133	ENSDARG00000003513	thrap3b	2260	1433	2032	3014	THRAP3	protein_coding
ENSDARG00000003517!impa1	212.612	0.342613	0.37817	0.905977	0.364948	0.997133	ENSDARG00000003517	impa1	204	139	194	344	IMPA1	protein_coding
ENSDARG00000003519!aprt	590.435	0.229285	0.283923	0.807558	0.419345	0.997133	ENSDARG00000003519	aprt	580	422	611	806	APRT	protein_coding
ENSDARG00000003520!TBC1D14	218.765	-0.10226	0.36896	-0.277157	0.78166	0.997133	ENSDARG00000003520	TBC1D14	248	169	181	294	TBC1D14	protein_coding
ENSDARG00000003523!itln3	0	NA	NA	NA	NA	NA	ENSDARG00000003523	itln3	0	0	0	0	ITLN2	protein_coding
ENSDARG00000003526!psma5	910.775	0.532974	0.278956	1.9106	0.0560557	0.594443	ENSDARG00000003526	psma5	788	574	931	1489	PSMA5	protein_coding
ENSDARG00000003527!mak16	916.13	0.310591	0.279468	1.11137	0.26641	0.985005	ENSDARG00000003527	mak16	707	775	1076	1147	MAK16	protein_coding
ENSDARG00000003531!tcea1	526.279	-0.113944	0.286512	-0.397694	0.690856	0.997133	ENSDARG00000003531	tcea1	508	486	497	621	TCEA1	protein_coding
ENSDARG00000003533!col8a1b	0	NA	NA	NA	NA	NA	ENSDARG00000003533	col8a1b	0	0	0	0	COL8A1	protein_coding
ENSDARG00000003544!adarb1b	7.97716	-0.506518	1.44	-0.35175	0.725026	NA	ENSDARG00000003544	adarb1b	15	4	5	9	ADARB1	protein_coding
ENSDARG00000003546!unc45a	68.3278	-0.469494	0.535083	-0.877422	0.380258	0.997133	ENSDARG00000003546	unc45a	95	53	75	51	UNC45A	protein_coding
ENSDARG00000003553!gnrhr2	0.213549	0.991569	4.96163	0.199847	0.8416	NA	ENSDARG00000003553	gnrhr2	0	0	0	1	NA	protein_coding
ENSDARG00000003564!dohh	536.414	0.290838	0.290829	1.00003	0.317295	0.997133	ENSDARG00000003564	dohh	435	441	604	696	DOHH	protein_coding
ENSDARG00000003570!hsp90b1	2570.7	0.696165	0.265936	2.61779	0.00885006	0.217755	ENSDARG00000003570	hsp90b1	2425	1300	3075	3943	HSP90B1	protein_coding
ENSDARG00000003573!dctn5	198.678	0.107015	0.363357	0.294517	0.768363	0.997133	ENSDARG00000003573	dctn5	186	162	188	272	DCTN5	protein_coding
ENSDARG00000003576!klhl32	31.0813	0.262604	0.784443	0.334765	0.737802	0.997133	ENSDARG00000003576	klhl32	36	17	25	52	KLHL32	protein_coding
ENSDARG00000003582!CCDC34	203.15	0.00959333	0.37302	0.025718	0.979482	0.998326	ENSDARG00000003582	CCDC34	183	184	228	219	CCDC34	protein_coding
ENSDARG00000003584!pla2g7	159.891	0.158542	0.393888	0.402505	0.687313	0.997133	ENSDARG00000003584	pla2g7	167	113	161	214	PLA2G7	protein_coding
ENSDARG00000003592!surf1	156.712	0.00480921	0.401798	0.0119692	0.99045	0.998891	ENSDARG00000003592	surf1	167	120	136	217	SURF1	protein_coding
ENSDARG00000003599!rpl3	81113.2	-0.322722	0.249778	-1.29203	0.196345	0.928801	ENSDARG00000003599	rpl3	74983	87882	74445	82829	RPL3	protein_coding
ENSDARG00000003607!nr2f6a	313.255	0.265205	0.31943	0.830244	0.406401	0.997133	ENSDARG00000003607	nr2f6a	263	253	319	441	NR2F6	protein_coding
ENSDARG00000003615!SLC26A3 (2 of 2)	3.21647	0.267999	2.16261	0.123924	0.901376	NA	ENSDARG00000003615	SLC26A3 (2 of 2)	3	2	6	2	SLC26A3	protein_coding
ENSDARG00000003616!arih1	127.213	-0.228386	0.422144	-0.541015	0.588497	0.997133	ENSDARG00000003616	arih1	170	90	132	124	ARIH1	protein_coding
ENSDARG00000003631!clock3	192.642	-0.465608	0.365951	-1.27232	0.203258	0.933569	ENSDARG00000003631	clock3	262	156	189	166	CLOCK	protein_coding
ENSDARG00000003632!zgc:172270	0	NA	NA	NA	NA	NA	ENSDARG00000003632	zgc:172270	0	0	0	0	CAV2	protein_coding
ENSDARG00000003635!mogat3b	75.0014	0.700661	0.537255	1.30415	0.192183	0.927266	ENSDARG00000003635	mogat3b	67	39	77	132	MOGAT3	protein_coding
ENSDARG00000003641!tfg	542.629	0.579715	0.287689	2.01507	0.0438968	0.533822	ENSDARG00000003641	tfg	445	351	603	847	TFG	protein_coding
ENSDARG00000003642!zfyve19	121.72	-0.448868	0.436692	-1.02788	0.304005	0.997133	ENSDARG00000003642	zfyve19	131	124	118	108	ZFYVE19	protein_coding
ENSDARG00000003655!tmem59l	55.0517	0.209526	0.585308	0.357976	0.720361	0.997133	ENSDARG00000003655	tmem59l	69	29	77	51	TMEM59L	protein_coding
ENSDARG00000003675!cryl1	299.57	-0.227854	0.322731	-0.70602	0.480176	0.997133	ENSDARG00000003675	cryl1	330	263	279	332	CRYL1	protein_coding
ENSDARG00000003680!runx1t1	59.8455	0.351729	0.57532	0.611363	0.540959	0.997133	ENSDARG00000003680	runx1t1	66	34	65	83	RUNX1T1;CBFA2T3;NA	protein_coding
ENSDARG00000003681!eif5	5228.45	-0.449849	0.254997	-1.76414	0.0777091	0.681589	ENSDARG00000003681	eif5	5203	5713	4723	4938	EIF5	protein_coding
ENSDARG00000003682!-	542.364	-0.843117	0.300944	-2.80158	0.00508535	0.15344	ENSDARG00000003682	-	643	620	442	410	HECTD4	protein_coding
ENSDARG00000003684!obsl1a	0.66709	0.266337	4.91149	0.0542273	0.956754	NA	ENSDARG00000003684	obsl1a	1	0	0	2	OBSL1;OBSCN	protein_coding
ENSDARG00000003687!BX000993.1	0	NA	NA	NA	NA	NA	ENSDARG00000003687	BX000993.1	0	0	0	0	NA	protein_coding
ENSDARG00000003693!hars	2193.38	0.198986	0.249368	0.797961	0.424893	0.997133	ENSDARG00000003693	hars	1693	1996	2202	2961	HARS	protein_coding
ENSDARG00000003695!vdac3	1144.03	0.785266	0.255256	3.07639	0.00209525	0.0854953	ENSDARG00000003695	vdac3	835	701	1424	1787	VDAC3;VDAC1	protein_coding
ENSDARG00000003697!slc5a8l	5.19179	1.19979	1.74015	0.689478	0.490522	NA	ENSDARG00000003697	slc5a8l	4	2	7	9	SLC5A8	protein_coding
ENSDARG00000003699!atp7a	762.463	-0.389509	0.273342	-1.42499	0.15416	0.884204	ENSDARG00000003699	atp7a	994	609	841	613	ATP7A	protein_coding
ENSDARG00000003701!cldng	320.012	-0.614492	0.383509	-1.60229	0.109091	0.78728	ENSDARG00000003701	cldng	297	394	316	231	NA	protein_coding
ENSDARG00000003705!prnprs3	249.243	-0.133457	0.355787	-0.375103	0.707584	0.997133	ENSDARG00000003705	prnprs3	327	169	236	286	NA	protein_coding
ENSDARG00000003706!ryr2b	0.240492	1.03751	4.97269	0.208642	0.834728	NA	ENSDARG00000003706	ryr2b	0	0	1	0	RYR2	protein_coding
ENSDARG00000003732!mitfa	45.2634	0.790221	0.63948	1.23572	0.216561	0.950683	ENSDARG00000003732	mitfa	36	25	70	56	MITF	protein_coding
ENSDARG00000003749!polb	163.287	0.0126029	0.38886	0.0324099	0.974145	0.998068	ENSDARG00000003749	polb	178	123	160	204	POLB	protein_coding
ENSDARG00000003750!pfas	469.479	0.301598	0.301248	1.00116	0.316748	0.997133	ENSDARG00000003750	pfas	448	325	470	689	PFAS	protein_coding
ENSDARG00000003751!lats1	46.7134	-0.441656	0.628426	-0.702797	0.482182	0.997133	ENSDARG00000003751	lats1	70	33	45	41	LATS1	protein_coding
ENSDARG00000003754!TSPAN2 (1 of 2)	259.793	-0.867062	0.339721	-2.55227	0.0107022	0.246642	ENSDARG00000003754	TSPAN2 (1 of 2)	404	228	199	204	TSPAN2	protein_coding
ENSDARG00000003757!cnpy1	185.425	0.806005	0.38332	2.1027	0.0354922	0.478021	ENSDARG00000003757	cnpy1	164	91	234	287	CNPY1;CNPY2	protein_coding
ENSDARG00000003769!tada2b	51.2391	-0.108984	0.601402	-0.181216	0.856198	0.997133	ENSDARG00000003769	tada2b	60	39	50	59	TADA2B	protein_coding
ENSDARG00000003776!pip4k2aa	505.316	0.20297	0.294132	0.690064	0.490154	0.997133	ENSDARG00000003776	pip4k2aa	507	360	511	693	PIP4K2A	protein_coding
ENSDARG00000003779!ctnnd2b	12.293	-0.807264	1.16262	-0.69435	0.487463	0.997133	ENSDARG00000003779	ctnnd2b	15	13	13	7	CTNND2	protein_coding
ENSDARG00000003783!EFNB2 (2 of 3)	0	NA	NA	NA	NA	NA	ENSDARG00000003783	EFNB2 (2 of 3)	0	0	0	0	EFNB2	protein_coding
ENSDARG00000003789!dennd5b	29.9011	0.534619	0.774209	0.690536	0.489857	0.997133	ENSDARG00000003789	dennd5b	25	19	48	30	DENND5B	protein_coding
ENSDARG00000003795!IDH2	4134.92	0.00937918	0.236021	0.0397387	0.968301	0.998068	ENSDARG00000003795	IDH2	3834	3657	4084	5091	IDH2	protein_coding
ENSDARG00000003797!asb2a	0	NA	NA	NA	NA	NA	ENSDARG00000003797	asb2a	0	0	0	0	ASB2	protein_coding
ENSDARG00000003803!LHX3	0	NA	NA	NA	NA	NA	ENSDARG00000003803	LHX3	0	0	0	0	LHX3	protein_coding
ENSDARG00000003808!aqp3a	13.4508	-1.61282	1.12986	-1.42746	0.153447	0.884204	ENSDARG00000003808	aqp3a	22	15	10	5	AQP3	protein_coding
ENSDARG00000003811!plxnb2a	17.2676	0.152456	0.986436	0.154553	0.877174	0.997133	ENSDARG00000003811	plxnb2a	24	8	25	14	PLXNB2	protein_coding
ENSDARG00000003813!srp54	819.795	0.0581063	0.266134	0.218335	0.827168	0.997133	ENSDARG00000003813	srp54	800	670	865	983	SRP54	protein_coding
ENSDARG00000003818!prkag1	489.915	0.022645	0.291254	0.0777499	0.938027	0.997359	ENSDARG00000003818	prkag1	509	385	479	618	PRKAG1	protein_coding
ENSDARG00000003820!nr1d2a	1570.1	-0.466986	0.249977	-1.86812	0.0617458	0.610443	ENSDARG00000003820	nr1d2a	2281	1141	1763	1130	NR1D2	protein_coding
ENSDARG00000003822!ankrd16	58.0033	-0.791475	0.59697	-1.32582	0.184899	0.923194	ENSDARG00000003822	ankrd16	72	60	61	34	ANKRD16	protein_coding
ENSDARG00000003827!snapc1b	210.399	-0.33873	0.355966	-0.951579	0.341311	0.997133	ENSDARG00000003827	snapc1b	222	205	175	238	SNAPC1	protein_coding
ENSDARG00000003829!galnt2	287.104	0.402406	0.341377	1.17877	0.238489	0.96977	ENSDARG00000003829	galnt2	305	164	326	394	GALNT2	protein_coding
ENSDARG00000003835!stom	98.9801	0.268073	0.461247	0.581191	0.561112	0.997133	ENSDARG00000003835	stom	107	61	133	104	STOM	protein_coding
ENSDARG00000003836!tmem63ba	14.0989	0.323347	1.08043	0.299276	0.76473	0.997133	ENSDARG00000003836	tmem63ba	17	7	21	13	TMEM63B	protein_coding
ENSDARG00000003841!USB1	65.2263	-0.207409	0.547571	-0.378781	0.70485	0.997133	ENSDARG00000003841	USB1	65	62	67	66	USB1	protein_coding
ENSDARG00000003845!chm	177.857	-0.0373507	0.375124	-0.0995689	0.920687	0.997133	ENSDARG00000003845	chm	194	139	182	206	CHM	protein_coding
ENSDARG00000003846!MRPL21	232.479	0.183375	0.34879	0.525746	0.599065	0.997133	ENSDARG00000003846	MRPL21	190	204	237	309	MRPL21	protein_coding
ENSDARG00000003854!ACSL1 (2 of 2)	46.1266	-0.465904	0.628525	-0.741266	0.458532	0.997133	ENSDARG00000003854	ACSL1 (2 of 2)	63	37	47	38	ACSL1	protein_coding
ENSDARG00000003860!cbx3a	1582.11	0.21481	0.260429	0.824832	0.409467	0.997133	ENSDARG00000003860	cbx3a	1575	1121	1541	2259	CBX3;CBX3P9	protein_coding
ENSDARG00000003865!pard6b	6.82548	-0.982105	1.62267	-0.605242	0.545018	NA	ENSDARG00000003865	pard6b	9	5	12	1	PARD6B	protein_coding
ENSDARG00000003866!tm9sf2	1333.27	0.19813	0.265353	0.746666	0.455265	0.997133	ENSDARG00000003866	tm9sf2	1520	832	1457	1674	TM9SF2	protein_coding
ENSDARG00000003867!cdk20	3.73563	0.295425	2.00694	0.147201	0.882973	NA	ENSDARG00000003867	cdk20	2	4	3	6	CDK20	protein_coding
ENSDARG00000003869!decr1	234.277	-0.271285	0.35199	-0.770717	0.440874	0.997133	ENSDARG00000003869	decr1	278	193	266	202	DECR1	protein_coding
ENSDARG00000003872!ccdc102a	4.35083	-0.315639	1.96618	-0.160534	0.87246	NA	ENSDARG00000003872	ccdc102a	3	4	9	1	CCDC102A	protein_coding
ENSDARG00000003877!PBRM1 (1 of 2)	55.9571	-0.307753	0.593578	-0.51847	0.60413	0.997133	ENSDARG00000003877	PBRM1 (1 of 2)	64	48	69	42	PBRM1	protein_coding
ENSDARG00000003882!sbno2a	11.9055	-1.1153	1.18816	-0.938678	0.347896	0.997133	ENSDARG00000003882	sbno2a	25	7	11	5	SBNO2	protein_coding
ENSDARG00000003899!zdhhc23b	47.2474	-0.129385	0.625288	-0.20692	0.836072	0.997133	ENSDARG00000003899	zdhhc23b	40	49	43	56	ZDHHC23	protein_coding
ENSDARG00000003900!BX664752.1	17.7415	0.742457	0.971765	0.764029	0.44485	0.997133	ENSDARG00000003900	BX664752.1	11	13	21	28	GPR62;GPR61	protein_coding
ENSDARG00000003902!ctsl.1	13.9123	1.47002	1.1294	1.3016	0.193055	0.92747	ENSDARG00000003902	ctsl.1	5	7	10	38	NA	protein_coding
ENSDARG00000003903!hapln2	0	NA	NA	NA	NA	NA	ENSDARG00000003903	hapln2	0	0	0	0	HAPLN2	protein_coding
ENSDARG00000003904!sycp1	103.872	-0.372298	0.479355	-0.776664	0.437357	0.997133	ENSDARG00000003904	sycp1	84	127	93	101	SYCP1	protein_coding
ENSDARG00000003909!ftr01	0	NA	NA	NA	NA	NA	ENSDARG00000003909	ftr01	0	0	0	0	NA	protein_coding
ENSDARG00000003910!med13b	317.183	-0.194188	0.318823	-0.609077	0.542474	0.997133	ENSDARG00000003910	med13b	374	253	340	311	MED13	protein_coding
ENSDARG00000003920!setb	5396.25	0.178399	0.232271	0.768062	0.442451	0.997133	ENSDARG00000003920	setb	4837	4378	5493	7226	SET	protein_coding
ENSDARG00000003925!cx28.6	0	NA	NA	NA	NA	NA	ENSDARG00000003925	cx28.6	0	0	0	0	GJB4;GJB3	protein_coding
ENSDARG00000003927!cldn12	464.199	0.0685084	0.303029	0.226079	0.82114	0.997133	ENSDARG00000003927	cldn12	515	329	455	600	CLDN12	protein_coding
ENSDARG00000003931!cndp2	1008.46	-0.214493	0.271133	-0.791098	0.428887	0.997133	ENSDARG00000003931	cndp2	1264	765	918	1146	CNDP2	protein_coding
ENSDARG00000003933!pkma	3762.88	0.887814	0.273938	3.24093	0.0011914	0.0569231	ENSDARG00000003933	pkma	2758	2002	3771	7338	PKM	protein_coding
ENSDARG00000003934!nxnl2	49.4214	-0.33193	0.620363	-0.535058	0.59261	0.997133	ENSDARG00000003934	nxnl2	70	35	43	53	NXNL2	protein_coding
ENSDARG00000003938!rpa1	1672.14	-0.155596	0.248095	-0.627164	0.530552	0.997133	ENSDARG00000003938	rpa1	1769	1452	1486	2039	RPA1	protein_coding
ENSDARG00000003940!fam54b	349.326	0.16048	0.310884	0.516207	0.60571	0.997133	ENSDARG00000003940	fam54b	335	270	375	441	MTFR1L;FAM54B;NA	protein_coding
ENSDARG00000003941!rrs1	613.999	0.691359	0.291521	2.37156	0.0177132	0.331058	ENSDARG00000003941	rrs1	451	403	874	793	RRS1	protein_coding
ENSDARG00000003944!-	0	NA	NA	NA	NA	NA	ENSDARG00000003944	-	0	0	0	0	NA	protein_coding
ENSDARG00000003952!pfn2	2774.79	0.173055	0.240224	0.720391	0.471285	0.997133	ENSDARG00000003952	pfn2	2681	2104	2835	3702	PFN2	protein_coding
ENSDARG00000003961!parp3	205.42	0.0666318	0.362429	0.183848	0.854133	0.997133	ENSDARG00000003961	parp3	247	133	232	228	PARP3	protein_coding
ENSDARG00000003963!traf4a	24.2855	-0.490948	0.835519	-0.587596	0.556803	0.997133	ENSDARG00000003963	traf4a	29	23	19	26	TRAF4	protein_coding
ENSDARG00000003965!tlx1	0.240492	1.03751	4.97269	0.208642	0.834728	NA	ENSDARG00000003965	tlx1	0	0	1	0	TLX1	protein_coding
ENSDARG00000003968!zgc:162969	0	NA	NA	NA	NA	NA	ENSDARG00000003968	zgc:162969	0	0	0	0	LARP6	protein_coding
ENSDARG00000003969!SF3B3 (1 of 2)	159.629	1.4957	0.396637	3.77096	0.000162618	0.0130283	ENSDARG00000003969	SF3B3 (1 of 2)	89	65	231	292	SF3B3	protein_coding
ENSDARG00000003970!TRIM35 (1 of 41)	0	NA	NA	NA	NA	NA	ENSDARG00000003970	TRIM35 (1 of 41)	0	0	0	0	TRIM35	protein_coding
ENSDARG00000003971!isl2a	0.239992	-1.5412	4.96163	-0.310624	0.756086	NA	ENSDARG00000003971	isl2a	1	0	0	0	ISL2	protein_coding
ENSDARG00000003973!CHORDC1 (1 of 2)	105.074	0.461794	0.456749	1.01105	0.311995	0.997133	ENSDARG00000003973	CHORDC1 (1 of 2)	113	56	134	132	CHORDC1	protein_coding
ENSDARG00000003974!spoplb	255.521	0.115643	0.337	0.343156	0.731481	0.997133	ENSDARG00000003974	spoplb	247	202	259	331	SPOPL	protein_coding
ENSDARG00000003977!zgc:153896	12.4931	1.327	1.16656	1.13753	0.255315	0.980784	ENSDARG00000003977	zgc:153896	10	4	19	20	ENPP7	protein_coding
ENSDARG00000003984!LTN1	237.499	0.297061	0.344988	0.861076	0.389196	0.997133	ENSDARG00000003984	LTN1	212	178	276	302	LTN1	protein_coding
ENSDARG00000003989!crhr1	0.213549	0.991569	4.96163	0.199847	0.8416	NA	ENSDARG00000003989	crhr1	0	0	0	1	CRHR1	protein_coding
ENSDARG00000003991!fhl2b	0	NA	NA	NA	NA	NA	ENSDARG00000003991	fhl2b	0	0	0	0	FHL2	protein_coding
ENSDARG00000003994!syt9a	0	NA	NA	NA	NA	NA	ENSDARG00000003994	syt9a	0	0	0	0	SYT9	protein_coding
ENSDARG00000003998!phyhipla	6.28104	-1.48112	1.65809	-0.893271	0.371712	NA	ENSDARG00000003998	phyhipla	5	10	1	8	PHYHIPL	protein_coding
ENSDARG00000004015!adcyap1a	0.240492	1.03751	4.97269	0.208642	0.834728	NA	ENSDARG00000004015	adcyap1a	0	0	1	0	ADCYAP1	protein_coding
ENSDARG00000004017!spag1	185.028	0.710494	0.388321	1.82966	0.067301	0.63162	ENSDARG00000004017	spag1	159	101	203	311	SPAG1	protein_coding
ENSDARG00000004018!CHST13	70.4209	-0.61108	0.52646	-1.16073	0.24575	0.976386	ENSDARG00000004018	CHST13	86	70	59	64	CHST13	protein_coding
ENSDARG00000004023!isl1	0	NA	NA	NA	NA	NA	ENSDARG00000004023	isl1	0	0	0	0	ISL1	protein_coding
ENSDARG00000004026!chrm5a	0	NA	NA	NA	NA	NA	ENSDARG00000004026	chrm5a	0	0	0	0	CHRM5	protein_coding
ENSDARG00000004034!arhgdig	3559.59	0.442291	0.295117	1.4987	0.133952	0.839782	ENSDARG00000004034	arhgdig	3557	2037	3254	6019	ARHGDIG;ARHGDIB	protein_coding
ENSDARG00000004037!cog2	204.499	0.0974467	0.361409	0.26963	0.787445	0.997133	ENSDARG00000004037	cog2	189	169	185	289	COG2	protein_coding
ENSDARG00000004046!phf6	355.731	-0.280296	0.309941	-0.904352	0.365809	0.997133	ENSDARG00000004046	phf6	356	349	284	434	PHF6	protein_coding
ENSDARG00000004049!marcksa	118.48	0.168156	0.517254	0.325094	0.74511	0.997133	ENSDARG00000004049	marcksa	194	44	113	145	MARCKS	protein_coding
ENSDARG00000004051!CR354540.1	73.2541	0.208215	0.61157	0.34046	0.73351	0.997133	ENSDARG00000004051	CR354540.1	83	39	44	143	CYP7A1	protein_coding
ENSDARG00000004055!uhrf1bp1l	68.4837	0.341212	0.536267	0.636272	0.524599	0.997133	ENSDARG00000004055	uhrf1bp1l	64	47	70	101	UHRF1BP1L	protein_coding
ENSDARG00000004059!galk2	115.109	-0.691478	0.4452	-1.55318	0.120379	0.813649	ENSDARG00000004059	galk2	115	141	87	105	GALK2	protein_coding
ENSDARG00000004060!bhlhe40	1492.57	0.284838	0.255462	1.11499	0.264853	0.985005	ENSDARG00000004060	bhlhe40	1150	1285	1579	2034	BHLHE40	protein_coding
ENSDARG00000004074!bach2b	163.952	-0.605871	0.400768	-1.51178	0.130591	0.832953	ENSDARG00000004074	bach2b	237	135	122	166	BACH2	protein_coding
ENSDARG00000004078!acsl4a	593.177	0.504575	0.279793	1.80339	0.0713272	0.647663	ENSDARG00000004078	acsl4a	500	400	730	807	ACSL4	protein_coding
ENSDARG00000004082!cx39.9	0	NA	NA	NA	NA	NA	ENSDARG00000004082	cx39.9	0	0	0	0	GJA3	protein_coding
ENSDARG00000004094!acsbg2	451.768	0.657763	0.309132	2.12777	0.0333558	0.462789	ENSDARG00000004094	acsbg2	414	244	534	691	ACSBG2	protein_coding
ENSDARG00000004105!tie1	105.185	-0.248963	0.450081	-0.553151	0.58016	0.997133	ENSDARG00000004105	tie1	134	80	108	103	TIE1	protein_coding
ENSDARG00000004109!CR846080.1	7.34748	5.75085	4.43796	1.29583	0.195034	NA	ENSDARG00000004109	CR846080.1	0	0	27	4	ERMAP;BTN1A1;BTN3A3	protein_coding
ENSDARG00000004111!esr1	24.8041	-0.694671	0.845982	-0.821141	0.411566	0.997133	ENSDARG00000004111	esr1	36	21	15	28	ESR1	protein_coding
ENSDARG00000004114!tti1	76.9601	0.26815	0.508393	0.527447	0.597884	0.997133	ENSDARG00000004114	tti1	76	53	97	88	TTI1	protein_coding
ENSDARG00000004115!mgat4b	5.98303	-1.10915	1.65358	-0.670758	0.502374	NA	ENSDARG00000004115	mgat4b	7	7	7	2	MGAT4B	protein_coding
ENSDARG00000004130!mvk	33.6861	0.236317	0.729498	0.323945	0.745979	0.997133	ENSDARG00000004130	mvk	29	27	44	36	MVK	protein_coding
ENSDARG00000004131!rttn	181.156	-0.526482	0.376604	-1.39797	0.162121	0.887544	ENSDARG00000004131	rttn	219	173	170	157	RTTN	protein_coding
ENSDARG00000004132!usp19	389.723	0.087565	0.30334	0.28867	0.772834	0.997133	ENSDARG00000004132	usp19	388	306	421	466	USP19	protein_coding
ENSDARG00000004141!zgc:92630	0.939659	-2.50621	4.85649	-0.516055	0.605816	NA	ENSDARG00000004141	zgc:92630	0	3	0	0	DHRS11	protein_coding
ENSDARG00000004148!aplp1	2.85346	-2.29421	2.83864	-0.808207	0.418971	NA	ENSDARG00000004148	aplp1	11	0	0	1	APLP1	protein_coding
ENSDARG00000004150!GRM2 (1 of 2)	0.453541	-0.274804	4.98359	-0.0551418	0.956025	NA	ENSDARG00000004150	GRM2 (1 of 2)	1	0	0	1	GRM2	protein_coding
ENSDARG00000004151!rab23	39.2971	-0.120891	0.673681	-0.179449	0.857585	0.997133	ENSDARG00000004151	rab23	42	33	35	49	RAB23	protein_coding
ENSDARG00000004154!orai1b	13.8412	-0.426089	1.08344	-0.393275	0.694116	0.997133	ENSDARG00000004154	orai1b	16	13	14	12	ORAI1	protein_coding
ENSDARG00000004158!TMEM63C	12.4093	-0.333063	1.1809	-0.282041	0.777912	0.997133	ENSDARG00000004158	TMEM63C	24	4	18	5	TMEM63C	protein_coding
ENSDARG00000004160!reep3	655.98	-0.0658628	0.274991	-0.239509	0.810711	0.997133	ENSDARG00000004160	reep3	772	481	711	698	REEP3	protein_coding
ENSDARG00000004161!ik	741.016	-0.207668	0.269263	-0.771246	0.440561	0.997133	ENSDARG00000004161	ik	787	665	683	841	IK	protein_coding
ENSDARG00000004167!zgc:110366	51.3112	0.2315	0.602371	0.384315	0.700745	0.997133	ENSDARG00000004167	zgc:110366	45	41	60	62	NA	protein_coding
ENSDARG00000004169!stmn1a	1876.78	-0.63581	0.251642	-2.52664	0.0115159	0.257325	ENSDARG00000004169	stmn1a	2286	1877	1295	2008	STMN1	protein_coding
ENSDARG00000004171!rabac1	216.55	-0.200819	0.352929	-0.569007	0.569352	0.997133	ENSDARG00000004171	rabac1	241	185	205	241	RABAC1	protein_coding
ENSDARG00000004173!copa	1362.76	0.149832	0.255592	0.586217	0.55773	0.997133	ENSDARG00000004173	copa	1421	974	1418	1759	COPA	protein_coding
ENSDARG00000004174!cnot1	2651.25	-0.060409	0.23876	-0.253011	0.80026	0.997133	ENSDARG00000004174	cnot1	2876	2117	2766	2963	CNOT1	protein_coding
ENSDARG00000004176!ulk4	43.3413	-0.108545	0.644146	-0.168511	0.866182	0.997133	ENSDARG00000004176	ulk4	48	35	45	47	ULK4	protein_coding
ENSDARG00000004177!fam169ab	41.9932	0.581244	0.676813	0.858795	0.390453	0.997133	ENSDARG00000004177	fam169ab	41	22	42	71	FAM169A	protein_coding
ENSDARG00000004184!nf1b	14.9618	-0.442134	1.05492	-0.419115	0.675132	0.997133	ENSDARG00000004184	nf1b	25	9	14	13	NF1	protein_coding
ENSDARG00000004187!zgc:122979	1.24775	0.244081	3.30267	0.073904	0.941087	NA	ENSDARG00000004187	zgc:122979	1	1	2	1	DNAJB5	protein_coding
ENSDARG00000004189!cbx1a	752.166	0.329549	0.269962	1.22073	0.22219	0.953152	ENSDARG00000004189	cbx1a	699	528	834	1023	CBX1;CBX1P2	protein_coding
ENSDARG00000004196!tnfsf10l	3.0497	0.683313	2.26653	0.301479	0.763049	NA	ENSDARG00000004196	tnfsf10l	1	3	6	2	TNFSF10	protein_coding
ENSDARG00000004199!spam1	0	NA	NA	NA	NA	NA	ENSDARG00000004199	spam1	0	0	0	0	SPAM1	protein_coding
ENSDARG00000004204!efhc2	15.3932	-0.852648	1.23095	-0.692674	0.488514	0.997133	ENSDARG00000004204	efhc2	6	28	18	4	EFHC2	protein_coding
ENSDARG00000004211!CCDC106 (2 of 2)	274.394	-0.195211	0.330974	-0.589808	0.555319	0.997133	ENSDARG00000004211	CCDC106 (2 of 2)	295	241	245	324	CCDC106	protein_coding
ENSDARG00000004218!rnd1l	0.240492	1.03751	4.97269	0.208642	0.834728	NA	ENSDARG00000004218	rnd1l	0	0	1	0	RND1	protein_coding
ENSDARG00000004219!SLC6A3	0	NA	NA	NA	NA	NA	ENSDARG00000004219	SLC6A3	0	0	0	0	SLC6A3	protein_coding
ENSDARG00000004221!dnah9	3.57547	-0.274807	2.03563	-0.134998	0.892613	NA	ENSDARG00000004221	dnah9	3	4	4	3	DNAH9	protein_coding
ENSDARG00000004227!pde3a	1.0347	0.617946	4.2509	0.145368	0.88442	NA	ENSDARG00000004227	pde3a	0	1	3	0	PDE3A	protein_coding
ENSDARG00000004232!dlb	2.78277	1.96946	2.5873	0.761205	0.446535	NA	ENSDARG00000004232	dlb	0	3	5	3	DLL3	protein_coding
ENSDARG00000004243!asic4b	0	NA	NA	NA	NA	NA	ENSDARG00000004243	asic4b	0	0	0	0	ASIC4	protein_coding
ENSDARG00000004246!slit2	3.17382	-3.16324	2.48478	-1.27305	0.203002	NA	ENSDARG00000004246	slit2	6	4	2	0	SLIT2	protein_coding
ENSDARG00000004251!dhfr	285.772	-0.284609	0.327066	-0.870186	0.384199	0.997133	ENSDARG00000004251	dhfr	281	285	225	351	DHFRL1;DHFRP1	protein_coding
ENSDARG00000004256!wnt11	0.881139	2.9861	4.51151	0.661886	0.508045	NA	ENSDARG00000004256	wnt11	0	0	1	3	WNT11	protein_coding
ENSDARG00000004260!cul5b	12.8954	0.0603365	1.11759	0.0539882	0.956945	0.998068	ENSDARG00000004260	cul5b	12	11	14	15	CUL5	protein_coding
ENSDARG00000004261!tmed9	1158.74	0.764348	0.270287	2.82791	0.00468527	0.145188	ENSDARG00000004261	tmed9	1011	601	1422	1807	TMED9	protein_coding
ENSDARG00000004262!cyp46a2	159.283	0.0578309	0.389231	0.148577	0.881887	0.997133	ENSDARG00000004262	cyp46a2	177	113	192	165	CYP46A1	protein_coding
ENSDARG00000004265!zgc:109986	192.217	0.274183	0.372479	0.736104	0.461667	0.997133	ENSDARG00000004265	zgc:109986	176	142	246	217	AP003385.2	protein_coding
ENSDARG00000004270!atl3	361.287	0.551083	0.328671	1.6767	0.0936013	0.739524	ENSDARG00000004270	atl3	360	195	414	535	ATL3	protein_coding
ENSDARG00000004274!zgc:112496	124.607	-0.445916	0.42408	-1.05149	0.293033	0.997133	ENSDARG00000004274	zgc:112496	160	107	109	124	LA16c-313D11.9	protein_coding
ENSDARG00000004280!seh1l	654.958	-0.0537847	0.276667	-0.194402	0.845861	0.997133	ENSDARG00000004280	seh1l	659	557	590	845	SEH1L	protein_coding
ENSDARG00000004282!zgc:77375	16.5386	-1.52902	1.02337	-1.4941	0.135149	0.842376	ENSDARG00000004282	zgc:77375	36	12	11	7	CECR5	protein_coding
ENSDARG00000004291!hecw1	3.49661	1.59414	2.34521	0.679741	0.496668	NA	ENSDARG00000004291	hecw1	6	0	5	4	HECW1	protein_coding
ENSDARG00000004296!ambpl	0	NA	NA	NA	NA	NA	ENSDARG00000004296	ambpl	0	0	0	0	AMBP	protein_coding
ENSDARG00000004297!IRF2BPL	130.633	-0.226099	0.416065	-0.543423	0.586839	0.997133	ENSDARG00000004297	IRF2BPL	127	128	113	154	IRF2BPL	protein_coding
ENSDARG00000004301!rhogb	594.63	0.573473	0.300092	1.91099	0.0560058	0.594443	ENSDARG00000004301	rhogb	523	356	615	982	RHOG	protein_coding
ENSDARG00000004302!SLC45A1	11.1952	0.315053	1.20362	0.261754	0.793511	0.997133	ENSDARG00000004302	SLC45A1	8	10	14	13	SLC45A1	protein_coding
ENSDARG00000004305!vangl1	0.31322	-1.58715	4.97269	-0.319173	0.749595	NA	ENSDARG00000004305	vangl1	0	1	0	0	VANGL1	protein_coding
ENSDARG00000004306!klhl18	39.7724	-0.0873618	0.669721	-0.130445	0.896214	0.997133	ENSDARG00000004306	klhl18	41	34	42	43	KLHL18	protein_coding
ENSDARG00000004307!lypd6	0	NA	NA	NA	NA	NA	ENSDARG00000004307	lypd6	0	0	0	0	LYPD6	protein_coding
ENSDARG00000004308!fam8a1	77.6711	0.0820387	0.513241	0.159844	0.873004	0.997133	ENSDARG00000004308	fam8a1	82	57	71	108	FAM8A1	protein_coding
ENSDARG00000004311!ldlrap1a	14.4985	0.941868	1.09835	0.857526	0.391154	0.997133	ENSDARG00000004311	ldlrap1a	10	7	11	34	LDLRAP1	protein_coding
ENSDARG00000004312!vapa	182.768	-0.262901	0.374971	-0.701123	0.483226	0.997133	ENSDARG00000004312	vapa	195	169	181	185	VAPA	protein_coding
ENSDARG00000004318!cbwd	173.593	0.154703	0.381845	0.405147	0.685369	0.997133	ENSDARG00000004318	cbwd	147	151	184	219	CBWD6;CBWD1	protein_coding
ENSDARG00000004322!USH1G (1 of 2)	0.31322	-1.58715	4.97269	-0.319173	0.749595	NA	ENSDARG00000004322	USH1G (1 of 2)	0	1	0	0	USH1G	protein_coding
ENSDARG00000004325!casp9	149.05	-0.00530518	0.397377	-0.0133505	0.989348	0.998847	ENSDARG00000004325	casp9	153	121	147	183	CASP9	protein_coding
ENSDARG00000004328!LIN28A (1 of 2)	0	NA	NA	NA	NA	NA	ENSDARG00000004328	LIN28A (1 of 2)	0	0	0	0	LIN28A	protein_coding
ENSDARG00000004336!exoc4	128.389	-0.678183	0.420028	-1.61462	0.106394	0.775755	ENSDARG00000004336	exoc4	198	100	127	89	EXOC4	protein_coding
ENSDARG00000004342!srsf11	3063.8	-0.0355111	0.250688	-0.141654	0.887353	0.997133	ENSDARG00000004342	srsf11	2792	2835	3211	3435	SRSF11	protein_coding
ENSDARG00000004343!rdbp	256.039	0.128563	0.33762	0.380791	0.703358	0.997133	ENSDARG00000004343	rdbp	263	189	271	321	NELFE;RDBP	protein_coding
ENSDARG00000004355!nr0b2b	0	NA	NA	NA	NA	NA	ENSDARG00000004355	nr0b2b	0	0	0	0	NA	protein_coding
ENSDARG00000004358!gnb3a	1.46079	-0.274667	3.06556	-0.0895977	0.928607	NA	ENSDARG00000004358	gnb3a	2	1	1	2	GNB3	protein_coding
ENSDARG00000004363!lhfp	16.2593	0.468966	1.00624	0.46606	0.641173	0.997133	ENSDARG00000004363	lhfp	14	11	18	24	LHFP	protein_coding
ENSDARG00000004372!fmnl3	76.2416	0.518632	0.515611	1.00586	0.314484	0.997133	ENSDARG00000004372	fmnl3	72	45	88	111	FMNL3	protein_coding
ENSDARG00000004377!ppp1r13ba	33.802	-1.74743	0.759653	-2.30031	0.0214309	0.360077	ENSDARG00000004377	ppp1r13ba	51	43	23	12	PPP1R13B	protein_coding
ENSDARG00000004378!yrk	697.214	0.0611666	0.272968	0.22408	0.822695	0.997133	ENSDARG00000004378	yrk	752	514	744	828	FYN	protein_coding
ENSDARG00000004386!si:dkey-153k10.9	0.66709	0.266337	4.91149	0.0542273	0.956754	NA	ENSDARG00000004386	si:dkey-153k10.9	1	0	0	2	KIAA1324L	protein_coding
ENSDARG00000004392!hdr	1787.67	-0.238156	0.260055	-0.915791	0.359776	0.997133	ENSDARG00000004392	hdr	1971	1560	1998	1618	TNFRSF10B;TNFRSF10A	protein_coding
ENSDARG00000004396!b3gnt5b	34.477	-0.263869	0.726398	-0.363257	0.716413	0.997133	ENSDARG00000004396	b3gnt5b	30	35	19	55	B3GNT5	protein_coding
ENSDARG00000004402!elovl6	1.86145	0.93297	2.82798	0.329907	0.74147	NA	ENSDARG00000004402	elovl6	1	1	1	5	ELOVL6	protein_coding
ENSDARG00000004405!snx10a	21.5207	3.43569	1.24755	2.75395	0.00588804	0.168709	ENSDARG00000004405	snx10a	1	3	2	93	SNX10	protein_coding
ENSDARG00000004406!spra	37.8941	0.122323	0.683728	0.178906	0.858012	0.997133	ENSDARG00000004406	spra	39	28	44	43	SPR	protein_coding
ENSDARG00000004415!tcf7l2	39.1456	-0.593473	0.686384	-0.864637	0.387238	0.997133	ENSDARG00000004415	tcf7l2	58	31	29	40	TCF7L2	protein_coding
ENSDARG00000004427!dpy30	500.752	0.144716	0.293639	0.492836	0.622129	0.997133	ENSDARG00000004427	dpy30	488	382	477	699	DPY30	protein_coding
ENSDARG00000004433!btk	330.921	0.0338479	0.31847	0.106283	0.915358	0.997133	ENSDARG00000004433	btk	359	247	332	410	BTK	protein_coding
ENSDARG00000004436!fam92a1	63.186	-0.38284	0.559441	-0.684326	0.493769	0.997133	ENSDARG00000004436	fam92a1	76	55	46	78	FAM92A1	protein_coding
ENSDARG00000004445!GRM5 (1 of 2)	0	NA	NA	NA	NA	NA	ENSDARG00000004445	GRM5 (1 of 2)	0	0	0	0	GRM5	protein_coding
ENSDARG00000004447!BX957297.1	277.726	0.517367	0.332183	1.55748	0.119358	0.809943	ENSDARG00000004447	BX957297.1	216	197	284	449	APLNR	protein_coding
ENSDARG00000004451!tnfrsfa	4.36404	0.469153	1.86951	0.250949	0.801853	NA	ENSDARG00000004451	tnfrsfa	5	2	7	4	TNFRSF10C;TNFRSF10B	protein_coding
ENSDARG00000004452!tardbpl	2010.55	-0.0592025	0.245189	-0.241457	0.809201	0.997133	ENSDARG00000004452	tardbpl	1976	1766	2029	2319	TARDBP	protein_coding
ENSDARG00000004455!p2rx5	0.766761	-1.50673	4.4084	-0.341787	0.732511	NA	ENSDARG00000004455	p2rx5	1	1	0	1	P2RX5	protein_coding
ENSDARG00000004459!si:ch73-248e21.4	14.4878	1.02901	1.0832	0.949976	0.342124	0.997133	ENSDARG00000004459	si:ch73-248e21.4	14	5	22	20	UNC119B	protein_coding
ENSDARG00000004460!desi2	139.18	0.470719	0.407334	1.15561	0.24784	0.976929	ENSDARG00000004460	desi2	123	92	171	186	DESI2	protein_coding
ENSDARG00000004470!prkcsh	911.004	0.12945	0.283465	0.45667	0.647908	0.997133	ENSDARG00000004470	prkcsh	1023	607	888	1226	PRKCSH	protein_coding
ENSDARG00000004472!atat1	8.04382	-0.765675	1.41475	-0.541207	0.588365	NA	ENSDARG00000004472	atat1	8	10	8	5	ATAT1	protein_coding
ENSDARG00000004473!tbx21	3.87546	-0.134972	1.97807	-0.068234	0.945599	NA	ENSDARG00000004473	tbx21	4	3	2	7	TBX21	protein_coding
ENSDARG00000004492!pcyt1ab	76.6911	-0.622481	0.510834	-1.21856	0.223012	0.953152	ENSDARG00000004492	pcyt1ab	108	66	63	70	PCYT1A	protein_coding
ENSDARG00000004497!tspan33	22.703	0.0606607	0.861184	0.0704388	0.943844	0.998068	ENSDARG00000004497	tspan33	24	17	27	24	TSPAN33	protein_coding
ENSDARG00000004498!xkr8.1	4.18354	0.965387	1.95962	0.492639	0.622268	NA	ENSDARG00000004498	xkr8.1	5	1	4	8	XKR9	protein_coding
ENSDARG00000004502!rcor3	10.5816	-2.0467	1.29709	-1.57791	0.114585	0.797252	ENSDARG00000004502	rcor3	24	9	3	6	RCOR3	protein_coding
ENSDARG00000004517!ppat	435.922	0.414984	0.296737	1.39849	0.161966	0.887544	ENSDARG00000004517	ppat	373	311	515	586	PPAT	protein_coding
ENSDARG00000004525!C2H1orf35	181.175	0.139948	0.376204	0.372	0.709893	0.997133	ENSDARG00000004525	C2H1orf35	150	162	184	235	C1orf35	protein_coding
ENSDARG00000004527!pin4	364.402	0.147027	0.307849	0.477596	0.632938	0.997133	ENSDARG00000004527	pin4	333	297	369	481	PIN4	protein_coding
ENSDARG00000004529!si:dkey-204j6.1	3.16258	0.432442	2.14976	0.201159	0.840575	NA	ENSDARG00000004529	si:dkey-204j6.1	3	2	4	4	TOP1MT	protein_coding
ENSDARG00000004532!cobl	2.54838	-1.87688	2.68861	-0.698086	0.485123	NA	ENSDARG00000004532	cobl	4	2	4	0	COBL	protein_coding
ENSDARG00000004537!mll	1075.88	-0.224072	0.270313	-0.828937	0.40714	0.997133	ENSDARG00000004537	mll	1448	756	1038	1133	MLL	protein_coding
ENSDARG00000004539!ptgs2a	8.12928	-0.5025	1.42167	-0.353457	0.723746	NA	ENSDARG00000004539	ptgs2a	4	13	4	10	PTGS2	protein_coding
ENSDARG00000004541!-	6.99641	-1.09053	1.58844	-0.686542	0.492372	NA	ENSDARG00000004541	-	5	11	8	2	DNAI2	protein_coding
ENSDARG00000004561!prkcg	0	NA	NA	NA	NA	NA	ENSDARG00000004561	prkcg	0	0	0	0	PRKCG	protein_coding
ENSDARG00000004574!gtf3c2	48.2854	0.0842199	0.623084	0.135166	0.89248	0.997133	ENSDARG00000004574	gtf3c2	53	34	45	66	GTF3C2	protein_coding
ENSDARG00000004576!plk4	365.891	-0.693295	0.308763	-2.24539	0.024743	0.386298	ENSDARG00000004576	plk4	465	365	273	348	PLK4	protein_coding
ENSDARG00000004577!-	1.10692	-2.15915	3.8175	-0.565594	0.57167	NA	ENSDARG00000004577	-	1	2	1	0	TMEM178B	protein_coding
ENSDARG00000004580!nmnat2	0	NA	NA	NA	NA	NA	ENSDARG00000004580	nmnat2	0	0	0	0	NMNAT2	protein_coding
ENSDARG00000004581!sel1l	194.624	-0.155677	0.365133	-0.426358	0.669847	0.997133	ENSDARG00000004581	sel1l	241	142	224	180	SEL1L	protein_coding
ENSDARG00000004586!ntrk1	0	NA	NA	NA	NA	NA	ENSDARG00000004586	ntrk1	0	0	0	0	NTRK1	protein_coding
ENSDARG00000004587!KAT5 (1 of 2)	414.048	-0.280103	0.314722	-0.890003	0.373464	0.997133	ENSDARG00000004587	KAT5 (1 of 2)	410	413	415	405	KAT5	protein_coding
ENSDARG00000004588!sox4a	346.517	-0.17023	0.313846	-0.5424	0.587543	0.997133	ENSDARG00000004588	sox4a	392	284	377	341	SOX4	protein_coding
ENSDARG00000004592!gpr22	0	NA	NA	NA	NA	NA	ENSDARG00000004592	gpr22	0	0	0	0	GPR22	protein_coding
ENSDARG00000004594!ZNF800 (1 of 2)	300.907	0.245401	0.325176	0.754671	0.450446	0.997133	ENSDARG00000004594	ZNF800 (1 of 2)	301	209	327	396	ZNF800	protein_coding
ENSDARG00000004597!lrrc4ba	0	NA	NA	NA	NA	NA	ENSDARG00000004597	lrrc4ba	0	0	0	0	LRRC4B	protein_coding
ENSDARG00000004598!or102-2	0	NA	NA	NA	NA	NA	ENSDARG00000004598	or102-2	0	0	0	0	NA	protein_coding
ENSDARG00000004616!mtmr2	87.3681	0.298309	0.483145	0.617432	0.53695	0.997133	ENSDARG00000004616	mtmr2	89	57	107	105	MTMR2	protein_coding
ENSDARG00000004618!STX2 (2 of 2)	88.4674	-0.264861	0.50389	-0.525633	0.599143	0.997133	ENSDARG00000004618	STX2 (2 of 2)	102	73	60	125	STX2	protein_coding
ENSDARG00000004621!gpm6ab	6.88811	-1.7355	1.53678	-1.12931	0.258767	NA	ENSDARG00000004621	gpm6ab	13	7	3	4	GPM6A	protein_coding
ENSDARG00000004627!PANX3	0.213549	0.991569	4.96163	0.199847	0.8416	NA	ENSDARG00000004627	PANX3	0	0	0	1	PANX3	protein_coding
ENSDARG00000004632!egln1	519.893	0.492919	0.292229	1.68676	0.0916496	0.731162	ENSDARG00000004632	egln1	403	383	641	698	EGLN1	protein_coding
ENSDARG00000004633!EPN3 (2 of 2)	0.31322	-1.58715	4.97269	-0.319173	0.749595	NA	ENSDARG00000004633	EPN3 (2 of 2)	0	1	0	0	EPN3	protein_coding
ENSDARG00000004634!osbp	137.304	-0.741082	0.411672	-1.80018	0.0718328	0.650572	ENSDARG00000004634	osbp	206	115	133	93	OSBP	protein_coding
ENSDARG00000004635!epha7	0.479984	-2.10019	4.92968	-0.42603	0.670086	NA	ENSDARG00000004635	epha7	2	0	0	0	EPHA7	protein_coding
ENSDARG00000004636!-	334.401	0.151816	0.314458	0.482787	0.629247	0.997133	ENSDARG00000004636	-	327	255	352	428	CCDC9	protein_coding
ENSDARG00000004643!cdhr1a	1.68345	2.6801	3.78938	0.707265	0.479402	NA	ENSDARG00000004643	cdhr1a	0	0	7	0	CDHR1	protein_coding
ENSDARG00000004647!spice1	183.66	-0.309014	0.377248	-0.819128	0.412713	0.997133	ENSDARG00000004647	spice1	210	162	146	222	SPICE1	protein_coding
ENSDARG00000004648!kctd16a	0	NA	NA	NA	NA	NA	ENSDARG00000004648	kctd16a	0	0	0	0	KCTD16	protein_coding
ENSDARG00000004658!zgc:101810	4.36554	1.41055	1.92447	0.732959	0.463583	NA	ENSDARG00000004658	zgc:101810	2	2	10	4	ACTR2	protein_coding
ENSDARG00000004665!hspa5	1604.95	0.437947	0.246971	1.77327	0.0761833	0.671794	ENSDARG00000004665	hspa5	1487	1037	2001	2070	HSPA5	protein_coding
ENSDARG00000004672!ptk2.1	13.9678	-0.289567	1.08722	-0.266338	0.789979	0.997133	ENSDARG00000004672	ptk2.1	19	10	11	17	PTK2	protein_coding
ENSDARG00000004680!dnajb6a	266.607	0.241619	0.336615	0.717792	0.472885	0.997133	ENSDARG00000004680	dnajb6a	266	186	283	358	DNAJB6	protein_coding
ENSDARG00000004686!-	0.31322	-1.58715	4.97269	-0.319173	0.749595	NA	ENSDARG00000004686	-	0	1	0	0	NA	protein_coding
ENSDARG00000004687!acaa1	198.374	0.316362	0.387783	0.815824	0.414601	0.997133	ENSDARG00000004687	acaa1	195	129	179	319	ACAA1	protein_coding
ENSDARG00000004692!nabp1a	176.567	0.485699	0.383831	1.2654	0.205729	0.935486	ENSDARG00000004692	nabp1a	131	136	215	238	NABP1	protein_coding
ENSDARG00000004695!six4a	0	NA	NA	NA	NA	NA	ENSDARG00000004695	six4a	0	0	0	0	SIX4	protein_coding
ENSDARG00000004696!eefsec	164.036	-0.30606	0.397004	-0.770925	0.440751	0.997133	ENSDARG00000004696	eefsec	168	161	168	154	EEFSEC	protein_coding
ENSDARG00000004697!rxrgb	64.5237	-0.308513	0.556943	-0.55394	0.57962	0.997133	ENSDARG00000004697	rxrgb	62	67	65	61	RXRG	protein_coding
ENSDARG00000004702!irf2bp2a	787.624	0.0961041	0.27553	0.348797	0.727242	0.997133	ENSDARG00000004702	irf2bp2a	730	644	676	1162	IRF2BP2	protein_coding
ENSDARG00000004706!syf2	599.047	-0.291965	0.280776	-1.03985	0.29841	0.997133	ENSDARG00000004706	syf2	632	570	554	635	SYF2	protein_coding
ENSDARG00000004712!tbr1b	0	NA	NA	NA	NA	NA	ENSDARG00000004712	tbr1b	0	0	0	0	TBR1	protein_coding
ENSDARG00000004713!mad2l1	388.083	-0.696244	0.303913	-2.29093	0.0219674	0.36269	ENSDARG00000004713	mad2l1	496	386	299	357	MAD2L1	protein_coding
ENSDARG00000004714!tcf12	219.896	-0.400559	0.352127	-1.13754	0.255312	0.980784	ENSDARG00000004714	tcf12	279	186	201	217	TCF12	protein_coding
ENSDARG00000004721!mpp5b	0.480484	-0.263011	4.88774	-0.0538104	0.957086	NA	ENSDARG00000004721	mpp5b	1	0	1	0	MPP5	protein_coding
ENSDARG00000004722!ddr2l	440.614	-0.163544	0.297626	-0.549495	0.582666	0.997133	ENSDARG00000004722	ddr2l	504	355	485	430	DDR1	protein_coding
ENSDARG00000004724!tcea3	628.001	-0.484984	0.277152	-1.74989	0.080138	0.689251	ENSDARG00000004724	tcea3	670	658	497	663	TCEA3	protein_coding
ENSDARG00000004726!trappc11	413.572	-0.0184742	0.299709	-0.0616404	0.950849	0.998068	ENSDARG00000004726	trappc11	443	325	421	488	TRAPPC11	protein_coding
ENSDARG00000004727!CMSS1	236.163	0.469722	0.347688	1.35099	0.176699	0.905882	ENSDARG00000004727	CMSS1	163	194	247	360	CMSS1	protein_coding
ENSDARG00000004729!tfe3a	694.938	0.0662022	0.272722	0.242746	0.808202	0.997133	ENSDARG00000004729	tfe3a	728	525	793	773	TFE3	protein_coding
ENSDARG00000004735!hnrnpu	2516.07	0.530787	0.241636	2.19664	0.0280461	0.415443	ENSDARG00000004735	hnrnpu	2126	1652	2876	3731	HNRNPU	protein_coding
ENSDARG00000004736!pacrg	2.11418	-1.0449	2.62165	-0.398565	0.690213	NA	ENSDARG00000004736	pacrg	2	3	2	1	PACRG	protein_coding
ENSDARG00000004745!lmbr1l	0.694533	2.71703	4.85876	0.559203	0.576023	NA	ENSDARG00000004745	lmbr1l	0	0	2	1	LMBR1L	protein_coding
ENSDARG00000004748!zgc:100868	1.75317	-4.09983	3.41717	-1.19977	0.230227	NA	ENSDARG00000004748	zgc:100868	6	1	0	0	PRSS8	protein_coding
ENSDARG00000004753!MYLK (1 of 2)	0	NA	NA	NA	NA	NA	ENSDARG00000004753	MYLK (1 of 2)	0	0	0	0	MYLK	protein_coding
ENSDARG00000004754!hspa4a	805.543	0.796335	0.267964	2.97179	0.00296064	0.108659	ENSDARG00000004754	hspa4a	611	471	1115	1139	HSPA4;HSPH1	protein_coding
ENSDARG00000004757!ybx1	12672.4	-0.00410155	0.231077	-0.0177497	0.985839	0.99851	ENSDARG00000004757	ybx1	11094	11847	11808	16200	YBX1	protein_coding
ENSDARG00000004763!-	1.20096	-0.568817	3.92395	-0.144961	0.884742	NA	ENSDARG00000004763	-	3	0	2	0	HHLA2	protein_coding
ENSDARG00000004771!ankrd10b	297.054	0.530417	0.34328	1.54515	0.122311	0.816795	ENSDARG00000004771	ankrd10b	279	173	315	469	ANKRD10	protein_coding
ENSDARG00000004774!wdr36	768.064	0.1386	0.274252	0.505374	0.613296	0.997133	ENSDARG00000004774	wdr36	666	662	826	947	WDR36	protein_coding
ENSDARG00000004780!CCDC142	135.041	0.104338	0.414212	0.251895	0.801122	0.997133	ENSDARG00000004780	CCDC142	149	94	143	166	CCDC142	protein_coding
ENSDARG00000004782!fgfr3	0.960469	-1.1031	4.34173	-0.254068	0.799443	NA	ENSDARG00000004782	fgfr3	3	0	1	0	FGFR3	protein_coding
ENSDARG00000004785!cops2	893.268	-0.345942	0.266932	-1.29599	0.194978	0.92764	ENSDARG00000004785	cops2	926	891	804	930	COPS2	protein_coding
ENSDARG00000004789!lrp1ba	0.526769	-0.28661	4.88774	-0.0586387	0.95324	NA	ENSDARG00000004789	lrp1ba	0	1	0	1	LRP1B;LRP2	protein_coding
ENSDARG00000004794!ccdc146	44.3388	0.281441	0.638662	0.440673	0.65945	0.997133	ENSDARG00000004794	ccdc146	39	34	47	61	CCDC146	protein_coding
ENSDARG00000004796!mgrn1b	98.7819	-0.140119	0.46957	-0.298398	0.765399	0.997133	ENSDARG00000004796	mgrn1b	130	62	139	69	MGRN1	protein_coding
ENSDARG00000004798!b4galt4	23.1687	-0.263392	0.867463	-0.303634	0.761406	0.997133	ENSDARG00000004798	b4galt4	40	11	27	17	B4GALT4	protein_coding
ENSDARG00000004803!CR759920.1	0	NA	NA	NA	NA	NA	ENSDARG00000004803	CR759920.1	0	0	0	0	NA	protein_coding
ENSDARG00000004806!grwd1	291.708	0.94578	0.330047	2.86559	0.00416231	0.136041	ENSDARG00000004806	grwd1	227	145	398	450	GRWD1	protein_coding
ENSDARG00000004823!asz1	4.67676	-0.0644454	1.79606	-0.0358815	0.971377	NA	ENSDARG00000004823	asz1	6	3	6	4	ASZ1	protein_coding
ENSDARG00000004830!flot2a	518.123	0.39503	0.304611	1.29684	0.194687	0.92747	ENSDARG00000004830	flot2a	507	324	533	781	FLOT2	protein_coding
ENSDARG00000004836!dnajc5ab	560.35	0.71273	0.309013	2.30647	0.0210845	0.356078	ENSDARG00000004836	dnajc5ab	500	294	625	927	DNAJC5	protein_coding
ENSDARG00000004840!rassf1	1531.04	-0.311824	0.276551	-1.12755	0.259512	0.983175	ENSDARG00000004840	rassf1	1352	1708	1410	1557	RASSF1	protein_coding
ENSDARG00000004843!foxp1a	346.09	0.198312	0.322276	0.615347	0.538326	0.997133	ENSDARG00000004843	foxp1a	335	254	322	509	FOXP1	protein_coding
ENSDARG00000004845!CU896698.1	14.9979	-0.125457	1.05629	-0.118772	0.905456	0.997133	ENSDARG00000004845	CU896698.1	16	12	21	11	ABHD14A-ACY1	protein_coding
ENSDARG00000004851!hinfp	102.838	0.241306	0.454542	0.530876	0.595505	0.997133	ENSDARG00000004851	hinfp	90	81	100	149	HINFP	protein_coding
ENSDARG00000004861!esrrga	0	NA	NA	NA	NA	NA	ENSDARG00000004861	esrrga	0	0	0	0	ESRRG	protein_coding
ENSDARG00000004864!FOXR1	0	NA	NA	NA	NA	NA	ENSDARG00000004864	FOXR1	0	0	0	0	NA	protein_coding
ENSDARG00000004866!fam63a	344.667	-0.405456	0.347181	-1.16785	0.242867	0.975178	ENSDARG00000004866	fam63a	338	369	356	292	FAM63A	protein_coding
ENSDARG00000004869!penka	7.38186	-0.465353	1.54418	-0.30136	0.76314	NA	ENSDARG00000004869	penka	2	13	2	11	PENK	protein_coding
ENSDARG00000004870!psen1	321.752	0.807415	0.329486	2.45053	0.0142646	0.289233	ENSDARG00000004870	psen1	257	175	374	540	PSEN1	protein_coding
ENSDARG00000004871!mst1rb	1.44195	0.317504	3.62927	0.0874844	0.930286	NA	ENSDARG00000004871	mst1rb	2	0	4	0	MST1R	protein_coding
ENSDARG00000004874!spata6l	9.0582	-0.314393	1.41303	-0.222496	0.823928	0.997133	ENSDARG00000004874	spata6l	4	14	11	5	SPATA6L	protein_coding
ENSDARG00000004875!TMC6 (1 of 2)	286.18	-0.126672	0.326891	-0.387506	0.698382	0.997133	ENSDARG00000004875	TMC6 (1 of 2)	285	259	269	337	TMC6	protein_coding
ENSDARG00000004877!rock2b	23.176	-0.990136	0.858632	-1.15315	0.248847	0.977083	ENSDARG00000004877	rock2b	37	21	17	17	ROCK2	protein_coding
ENSDARG00000004880!acsm3	0.239992	-1.5412	4.96163	-0.310624	0.756086	NA	ENSDARG00000004880	acsm3	1	0	0	0	ACSM3	protein_coding
ENSDARG00000004889!aga	101.476	0.427833	0.491729	0.87006	0.384268	0.997133	ENSDARG00000004889	aga	110	54	98	162	AGA	protein_coding
ENSDARG00000004891!pex19	412.531	0.335052	0.30816	1.08727	0.276919	0.991401	ENSDARG00000004891	pex19	315	346	462	550	PEX19	protein_coding
ENSDARG00000004896!lonp2	89.7242	-0.0103541	0.477508	-0.0216836	0.9827	0.99851	ENSDARG00000004896	lonp2	86	78	88	110	LONP2	protein_coding
ENSDARG00000004898!zp2l2	0.239992	-1.5412	4.96163	-0.310624	0.756086	NA	ENSDARG00000004898	zp2l2	1	0	0	0	ZP1	protein_coding
ENSDARG00000004904!gys2	0	NA	NA	NA	NA	NA	ENSDARG00000004904	gys2	0	0	0	0	GYS2	protein_coding
ENSDARG00000004906!stip1	1234.98	0.299751	0.252882	1.18534	0.235883	0.967963	ENSDARG00000004906	stip1	1079	941	1334	1688	STIP1	protein_coding
ENSDARG00000004909!cat	522.264	0.13252	0.30122	0.439943	0.659978	0.997133	ENSDARG00000004909	cat	540	377	482	743	CAT	protein_coding
ENSDARG00000004917!PCIF1	253.044	-0.299596	0.34197	-0.876089	0.380982	0.997133	ENSDARG00000004917	PCIF1	309	209	223	280	PCIF1	protein_coding
ENSDARG00000004925!immp2l	113.736	0.28292	0.437087	0.647287	0.517446	0.997133	ENSDARG00000004925	immp2l	99	88	121	156	IMMP2L	protein_coding
ENSDARG00000004926!slbp	765.173	-0.332285	0.269963	-1.23086	0.218376	0.951598	ENSDARG00000004926	slbp	768	767	571	952	SLBP	protein_coding
ENSDARG00000004930!lmo7a	7.36746	0.420838	1.47967	0.284413	0.776094	NA	ENSDARG00000004930	lmo7a	7	4	14	5	LMO7	protein_coding
ENSDARG00000004931!slc8a3	0.960469	-1.1031	4.34173	-0.254068	0.799443	NA	ENSDARG00000004931	slc8a3	3	0	1	0	SLC8A3	protein_coding
ENSDARG00000004932!kal1b	1.72673	-2.83158	3.22745	-0.877342	0.380301	NA	ENSDARG00000004932	kal1b	5	1	0	1	KAL1	protein_coding
ENSDARG00000004937!skp2	330.141	-0.053278	0.330829	-0.161044	0.872059	0.997133	ENSDARG00000004937	skp2	298	311	356	354	SKP2	protein_coding
ENSDARG00000004939!mtdhb	134.064	-0.139553	0.417411	-0.334329	0.738131	0.997133	ENSDARG00000004939	mtdhb	150	108	157	124	MTDH	protein_coding
ENSDARG00000004948!bccip	995.714	0.0161497	0.271104	0.0595701	0.952498	0.998068	ENSDARG00000004948	bccip	866	928	1033	1165	BCCIP	protein_coding
ENSDARG00000004952!rsad2	64.2364	0.317583	0.584745	0.543113	0.587052	0.997133	ENSDARG00000004952	rsad2	96	24	77	71	RSAD2	protein_coding
ENSDARG00000004953!mxb	0.240492	1.03751	4.97269	0.208642	0.834728	NA	ENSDARG00000004953	mxb	0	0	1	0	MX1	protein_coding
ENSDARG00000004954!grna	2310.14	0.376472	0.26779	1.40585	0.15977	0.887544	ENSDARG00000004954	grna	2527	1305	2559	3182	GRN	protein_coding
ENSDARG00000004956!zmat2	559.416	0.0393451	0.286219	0.137465	0.890663	0.997133	ENSDARG00000004956	zmat2	542	461	502	769	ZMAT2	protein_coding
ENSDARG00000004958!uvssa	68.0435	0.0430485	0.548814	0.0784391	0.937479	0.99729	ENSDARG00000004958	uvssa	64	57	88	64	UVSSA	protein_coding
ENSDARG00000004964!cyp4t8	0.213549	0.991569	4.96163	0.199847	0.8416	NA	ENSDARG00000004964	cyp4t8	0	0	0	1	CYP4A11	protein_coding
ENSDARG00000004965!bmp5	0	NA	NA	NA	NA	NA	ENSDARG00000004965	bmp5	0	0	0	0	BMP5	protein_coding
ENSDARG00000004975!olfcg9	0	NA	NA	NA	NA	NA	ENSDARG00000004975	olfcg9	0	0	0	0	NA	protein_coding
ENSDARG00000004979!elovl5	155.787	-0.25069	0.429022	-0.584329	0.558999	0.997133	ENSDARG00000004979	elovl5	252	86	144	158	ELOVL5	protein_coding
ENSDARG00000004988!ppp3ca	0.553212	-2.72245	4.89232	-0.556473	0.577887	NA	ENSDARG00000004988	ppp3ca	1	1	0	0	PPP3CB	protein_coding
ENSDARG00000005001!grem2	0	NA	NA	NA	NA	NA	ENSDARG00000005001	grem2	0	0	0	0	GREM2	protein_coding
ENSDARG00000005002!brf1b	123.138	-0.618668	0.431597	-1.43344	0.151733	0.881738	ENSDARG00000005002	brf1b	167	110	92	124	BRF1	protein_coding
ENSDARG00000005004!slc5a12	0.62644	-2.16439	4.93518	-0.438563	0.660978	NA	ENSDARG00000005004	slc5a12	0	2	0	0	SLC5A12	protein_coding
ENSDARG00000005010!si:dkeyp-2e4.8	19.0937	-1.37798	0.960096	-1.43525	0.151215	0.881078	ENSDARG00000005010	si:dkeyp-2e4.8	29	21	16	8	NA	protein_coding
ENSDARG00000005015!TSPYL1	699.994	-0.244217	0.272511	-0.896173	0.37016	0.997133	ENSDARG00000005015	TSPYL1	764	625	615	810	TSPYL4;TSPYL2	protein_coding
ENSDARG00000005023!fkbp9	0.693533	-0.815891	4.91149	-0.166119	0.868063	NA	ENSDARG00000005023	fkbp9	2	0	0	1	FKBP9	protein_coding
ENSDARG00000005026!tshz1	94.5834	0.0365095	0.470597	0.0775811	0.938161	0.997359	ENSDARG00000005026	tshz1	88	82	101	110	TSHZ1	protein_coding
ENSDARG00000005033!trip4	139.614	-0.0190693	0.411255	-0.0463686	0.963016	0.998068	ENSDARG00000005033	trip4	119	135	135	170	TRIP4	protein_coding
ENSDARG00000005034!ispd	43.0312	-0.308057	0.656715	-0.469088	0.639007	0.997133	ENSDARG00000005034	ispd	41	45	43	41	ISPD	protein_coding
ENSDARG00000005039!gstp1	878.757	0.168834	0.27145	0.621972	0.53396	0.997133	ENSDARG00000005039	gstp1	802	694	783	1314	GSTP1	protein_coding
ENSDARG00000005049!rab20	197.805	0.341354	0.366842	0.93052	0.352102	0.997133	ENSDARG00000005049	rab20	159	154	180	319	RAB20	protein_coding
ENSDARG00000005050!wnt2ba	0.240492	1.03751	4.97269	0.208642	0.834728	NA	ENSDARG00000005050	wnt2ba	0	0	1	0	WNT2B	protein_coding
ENSDARG00000005057!dimt1l	176.063	0.707537	0.378056	1.87151	0.0612743	0.610443	ENSDARG00000005057	dimt1l	136	109	212	273	DIMT1	protein_coding
ENSDARG00000005058!ncapd2	802.532	-1.03664	0.272141	-3.80922	0.000139406	0.0114479	ENSDARG00000005058	ncapd2	1102	874	481	696	NCAPD2	protein_coding
ENSDARG00000005078!eif4e3	336.198	0.218646	0.314826	0.694497	0.487371	0.997133	ENSDARG00000005078	eif4e3	315	254	347	457	EIF4E3	protein_coding
ENSDARG00000005085!ggctb	31.0362	-0.311787	0.747466	-0.417125	0.676587	0.997133	ENSDARG00000005085	ggctb	31	31	24	38	GGCT	protein_coding
ENSDARG00000005092!cep89	7.20896	-1.3001	1.51762	-0.856675	0.391624	NA	ENSDARG00000005092	cep89	7	11	6	3	CEP89	protein_coding
ENSDARG00000005095!glcea	5.34899	-0.699869	1.68618	-0.415063	0.678096	NA	ENSDARG00000005095	glcea	6	6	4	5	GLCE	protein_coding
ENSDARG00000005098!zgc:86764	515.099	-1.09026	0.292984	-3.72122	0.000198259	0.0151449	ENSDARG00000005098	zgc:86764	638	633	338	386	PRC1	protein_coding
ENSDARG00000005104!limk2	11.4671	1.14497	1.23455	0.927441	0.353698	0.997133	ENSDARG00000005104	limk2	6	6	25	10	LIMK2	protein_coding
ENSDARG00000005108!oclna	71.1443	-1.83389	0.548272	-3.34486	0.000823256	0.0437925	ENSDARG00000005108	oclna	126	79	45	25	OCLN	protein_coding
ENSDARG00000005112!cdh17	86.4216	1.06654	0.662372	1.61018	0.107359	0.780417	ENSDARG00000005112	cdh17	43	28	256	27	CDH17	protein_coding
ENSDARG00000005115!calub	149.932	-0.11141	0.40193	-0.277187	0.781637	0.997133	ENSDARG00000005115	calub	195	101	157	158	CALU	protein_coding
ENSDARG00000005121!mfn1	156.082	0.581859	0.397788	1.46274	0.143539	0.863022	ENSDARG00000005121	mfn1	112	115	193	219	MFN1	protein_coding
ENSDARG00000005122!atp2a2b	1054.37	0.681399	0.290146	2.34847	0.0188507	0.34022	ENSDARG00000005122	atp2a2b	980	545	1178	1710	ATP2A2	protein_coding
ENSDARG00000005126!large	0	NA	NA	NA	NA	NA	ENSDARG00000005126	large	0	0	0	0	LARGE	protein_coding
ENSDARG00000005128!rnaseh2b	362.018	-0.34016	0.313391	-1.08542	0.277736	0.992357	ENSDARG00000005128	rnaseh2b	430	315	301	411	RNASEH2B	protein_coding
ENSDARG00000005134!psmd11b	550.892	0.375782	0.284007	1.32314	0.185788	0.923864	ENSDARG00000005134	psmd11b	443	428	603	775	PSMD11	protein_coding
ENSDARG00000005139!hhatlb	0.240492	1.03751	4.97269	0.208642	0.834728	NA	ENSDARG00000005139	hhatlb	0	0	1	0	HHATL	protein_coding
ENSDARG00000005141!camkvb	0.793704	-1.55934	4.36376	-0.357338	0.720839	NA	ENSDARG00000005141	camkvb	1	1	1	0	CAMKV	protein_coding
ENSDARG00000005150!tbx20	2.06889	-0.818097	2.94317	-0.277965	0.781039	NA	ENSDARG00000005150	tbx20	1	2	5	0	TBX20	protein_coding
ENSDARG00000005154!aspa	4.65082	0.504577	1.80453	0.279617	0.779772	NA	ENSDARG00000005154	aspa	4	3	7	5	ASPA	protein_coding
ENSDARG00000005159!CYTH3 (2 of 3)	0.239992	-1.5412	4.96163	-0.310624	0.756086	NA	ENSDARG00000005159	CYTH3 (2 of 3)	1	0	0	0	CYTH3	protein_coding
ENSDARG00000005161!gpib	5.74917	-1.16964	1.78924	-0.653708	0.5133	NA	ENSDARG00000005161	gpib	3	10	7	1	GPI	protein_coding
ENSDARG00000005162!tpm3	3186.53	0.539437	0.259745	2.07679	0.0378209	0.490285	ENSDARG00000005162	tpm3	2818	1954	3272	5204	TPM3	protein_coding
ENSDARG00000005163!EFR3A (2 of 2)	13.1501	-0.133041	1.11949	-0.118841	0.905401	0.997133	ENSDARG00000005163	EFR3A (2 of 2)	16	9	19	9	EFR3A	protein_coding
ENSDARG00000005172!dynll2b	205.994	0.758846	0.360775	2.10338	0.035433	0.478021	ENSDARG00000005172	dynll2b	162	120	258	316	DYNLL2	protein_coding
ENSDARG00000005173!pax7a	0.721477	1.95532	4.92123	0.397323	0.691129	NA	ENSDARG00000005173	pax7a	0	0	3	0	PAX7;PAX3	protein_coding
ENSDARG00000005176!zgc:101040	2.38161	-1.6993	2.75638	-0.616497	0.537567	NA	ENSDARG00000005176	zgc:101040	2	3	4	0	NAT2	protein_coding
ENSDARG00000005179!C17H14orf159	233.782	-0.138145	0.34513	-0.40027	0.688957	0.997133	ENSDARG00000005179	C17H14orf159	261	191	240	251	C14orf159	protein_coding
ENSDARG00000005185!cpn1	30.465	-0.164933	0.788667	-0.209129	0.834347	0.997133	ENSDARG00000005185	cpn1	34	22	49	17	CPN1	protein_coding
ENSDARG00000005186!sp4	267.959	0.390787	0.339798	1.15006	0.250119	0.97772	ENSDARG00000005186	sp4	240	184	271	410	SP4	protein_coding
ENSDARG00000005191!ahcy	5667.05	0.150786	0.232025	0.649872	0.515775	0.997133	ENSDARG00000005191	ahcy	5270	4539	5908	7304	AHCY	protein_coding
ENSDARG00000005210!coro2a	4.53744	0.247843	1.85598	0.133538	0.893768	NA	ENSDARG00000005210	coro2a	3	4	8	3	CORO2A	protein_coding
ENSDARG00000005216!zgc:158328	0.239992	-1.5412	4.96163	-0.310624	0.756086	NA	ENSDARG00000005216	zgc:158328	1	0	0	0	MEGF6	protein_coding
ENSDARG00000005218!WRNIP1	57.8342	0.261028	0.572398	0.456026	0.648372	0.997133	ENSDARG00000005218	WRNIP1	53	43	57	84	WRNIP1	protein_coding
ENSDARG00000005220!pdcd6	241.784	0.696824	0.384335	1.81307	0.0698216	0.642358	ENSDARG00000005220	pdcd6	222	122	244	429	PDCD6	protein_coding
ENSDARG00000005221!desmb	0.31322	-1.58715	4.97269	-0.319173	0.749595	NA	ENSDARG00000005221	desmb	0	1	0	0	DES	protein_coding
ENSDARG00000005230!ssr2	2119.76	0.0754386	0.24191	0.311846	0.755157	0.997133	ENSDARG00000005230	ssr2	2049	1725	2144	2679	SSR2	protein_coding
ENSDARG00000005232!ccdc85ca	2.06839	-1.48359	2.93383	-0.505684	0.613078	NA	ENSDARG00000005232	ccdc85ca	2	2	4	0	CCDC85C	protein_coding
ENSDARG00000005236!SRCAP	572.33	-0.162979	0.281108	-0.579773	0.562067	0.997133	ENSDARG00000005236	SRCAP	739	400	649	532	SRCAP	protein_coding
ENSDARG00000005246!asb3	61.2746	-0.269549	0.556359	-0.484488	0.628039	0.997133	ENSDARG00000005246	asb3	64	58	55	68	GPR75-ASB3;ASB3;NA	protein_coding
ENSDARG00000005251!rpe	271.783	0.131418	0.332813	0.394871	0.692938	0.997133	ENSDARG00000005251	rpe	257	216	262	372	RPE	protein_coding
ENSDARG00000005254!kdelr2a	977.273	0.471244	0.283222	1.66387	0.0961393	0.743542	ENSDARG00000005254	kdelr2a	930	590	1013	1525	KDELR2	protein_coding
ENSDARG00000005257!GBGT1 (6 of 10)	0	NA	NA	NA	NA	NA	ENSDARG00000005257	GBGT1 (6 of 10)	0	0	0	0	GBGT1;ABO;NA	protein_coding
ENSDARG00000005271!ZC3H12A (1 of 2)	2.61597	0.787965	2.63812	0.298684	0.765181	NA	ENSDARG00000005271	ZC3H12A (1 of 2)	5	0	5	1	ZC3H12A	protein_coding
ENSDARG00000005273!ERGIC1	127.269	1.11116	0.43376	2.5617	0.0104162	0.2418	ENSDARG00000005273	ERGIC1	95	56	167	219	ERGIC1	protein_coding
ENSDARG00000005274!rad52	139.41	-0.952506	0.418806	-2.27434	0.0229456	0.370827	ENSDARG00000005274	rad52	151	180	96	111	RAD52	protein_coding
ENSDARG00000005284!fbxl15	22.9384	0.667699	0.864256	0.77257	0.439777	0.997133	ENSDARG00000005284	fbxl15	14	18	26	36	FBXL15	protein_coding
ENSDARG00000005314!CALHM1 (1 of 2)	0.213549	0.991569	4.96163	0.199847	0.8416	NA	ENSDARG00000005314	CALHM1 (1 of 2)	0	0	0	1	CALHM1	protein_coding
ENSDARG00000005315!celf1	1211.72	-0.0866946	0.25934	-0.334289	0.738161	0.997133	ENSDARG00000005315	celf1	1184	1089	1247	1342	CELF1	protein_coding
ENSDARG00000005318!stam2	391.913	0.344174	0.32561	1.05701	0.290505	0.997133	ENSDARG00000005318	stam2	418	233	410	562	STAM2	protein_coding
ENSDARG00000005320!nipsnap1	3.12243	0.321338	2.24086	0.1434	0.885975	NA	ENSDARG00000005320	nipsnap1	1	4	5	2	NIPSNAP1	protein_coding
ENSDARG00000005327!BX511153.1	1.0332	-3.53615	4.22642	-0.836678	0.402774	NA	ENSDARG00000005327	BX511153.1	3	1	0	0	NA	protein_coding
ENSDARG00000005332!lipi	1.84674	-2.22672	3.02237	-0.736748	0.461276	NA	ENSDARG00000005332	lipi	2	3	0	2	LIPI	protein_coding
ENSDARG00000005333!tln1	2638.39	-0.0590137	0.240645	-0.245231	0.806277	0.997133	ENSDARG00000005333	tln1	2946	2043	2660	3052	TLN1	protein_coding
ENSDARG00000005335!slc22a4	0.213549	0.991569	4.96163	0.199847	0.8416	NA	ENSDARG00000005335	slc22a4	0	0	0	1	SLC22A4	protein_coding
ENSDARG00000005343!ccdc85al	1.15321	-1.1428	4.02211	-0.284128	0.776312	NA	ENSDARG00000005343	ccdc85al	0	3	0	1	CCDC85A	protein_coding
ENSDARG00000005350!dip2ba	520.816	0.192147	0.294997	0.651353	0.514819	0.997133	ENSDARG00000005350	dip2ba	547	357	535	698	DIP2B	protein_coding
ENSDARG00000005355!larp6	245.45	0.327552	0.356837	0.917932	0.358655	0.997133	ENSDARG00000005355	larp6	234	165	233	382	LARP6	protein_coding
ENSDARG00000005356!tyro3	1.0347	0.617946	4.2509	0.145368	0.88442	NA	ENSDARG00000005356	tyro3	0	1	3	0	TYRO3	protein_coding
ENSDARG00000005359!sucla2	1127.34	0.895774	0.286753	3.12385	0.00178503	0.0766453	ENSDARG00000005359	sucla2	867	578	1220	2083	SUCLA2	protein_coding
ENSDARG00000005364!grin3b	0.793204	-3.22323	4.72701	-0.681876	0.495318	NA	ENSDARG00000005364	grin3b	2	1	0	0	GRIN3B	protein_coding
ENSDARG00000005368!mcamb	3.81696	0.829901	2.06174	0.402524	0.687299	NA	ENSDARG00000005368	mcamb	1	4	7	3	MCAM	protein_coding
ENSDARG00000005371!gprc6a	0.240492	1.03751	4.97269	0.208642	0.834728	NA	ENSDARG00000005371	gprc6a	0	0	1	0	GPRC6A	protein_coding
ENSDARG00000005372!camk4	13.0138	0.995108	1.1305	0.880238	0.37873	0.997133	ENSDARG00000005372	camk4	10	6	23	15	CAMK4	protein_coding
ENSDARG00000005374!TUBGCP4	179.869	-0.459737	0.375197	-1.22532	0.220454	0.95258	ENSDARG00000005374	TUBGCP4	207	174	162	172	TUBGCP4	protein_coding
ENSDARG00000005377!CLDN10 (1 of 2)	15.0928	0.244497	1.18824	0.205764	0.836975	0.997133	ENSDARG00000005377	CLDN10 (1 of 2)	11	7	40	3	CLDN10	protein_coding
ENSDARG00000005382!prdm9	231.313	-0.0485699	0.350365	-0.138626	0.889745	0.997133	ENSDARG00000005382	prdm9	214	213	232	269	NA	protein_coding
ENSDARG00000005392!slc5a5	0.766761	-1.50673	4.4084	-0.341787	0.732511	NA	ENSDARG00000005392	slc5a5	1	1	0	1	SLC5A5	protein_coding
ENSDARG00000005394!dnmt3aa	59.5602	0.00682219	0.573328	0.0118993	0.990506	0.998891	ENSDARG00000005394	dnmt3aa	94	25	84	42	DNMT3A	protein_coding
ENSDARG00000005397!trim3b	18.2652	-0.0903382	0.950479	-0.095045	0.924279	0.997133	ENSDARG00000005397	trim3b	21	14	19	20	TRIM3	protein_coding
ENSDARG00000005414!grapa	178.935	0.24531	0.374503	0.655029	0.512449	0.997133	ENSDARG00000005414	grapa	174	128	211	217	GRAP	protein_coding
ENSDARG00000005416!map3k5	317.893	-0.560457	0.320985	-1.74605	0.0808016	0.69049	ENSDARG00000005416	map3k5	447	259	328	237	MAP3K5	protein_coding
ENSDARG00000005419!il1b	152.105	0.682653	0.465698	1.46587	0.142684	0.86133	ENSDARG00000005419	il1b	92	93	83	379	IL1B	protein_coding
ENSDARG00000005423!pgam1a	1314.79	0.986577	0.254195	3.88119	0.000103948	0.00898537	ENSDARG00000005423	pgam1a	777	801	1433	2495	PGAM1	protein_coding
ENSDARG00000005425!wdfy1	50.0453	-0.628153	0.621428	-1.01082	0.312102	0.997133	ENSDARG00000005425	wdfy1	86	33	42	42	WDFY1	protein_coding
ENSDARG00000005446!ckap5	934.544	-0.938279	0.264378	-3.54901	0.000386685	0.0251517	ENSDARG00000005446	ckap5	1325	945	635	786	CKAP5	protein_coding
ENSDARG00000005448!MTFMT	123.25	0.263781	0.425928	0.61931	0.535712	0.997133	ENSDARG00000005448	MTFMT	106	98	137	160	MTFMT	protein_coding
ENSDARG00000005451!gdi2	5365.55	0.197859	0.235887	0.838786	0.401589	0.997133	ENSDARG00000005451	gdi2	5145	4019	5427	7337	GDI2	protein_coding
ENSDARG00000005453!foxp2	3.02226	0.219368	2.20303	0.0995757	0.920681	NA	ENSDARG00000005453	foxp2	2	3	4	3	FOXP2	protein_coding
ENSDARG00000005454!tacc3	1233.46	-0.845178	0.255121	-3.31286	0.000923488	0.0479593	ENSDARG00000005454	tacc3	1591	1311	944	1002	TACC3	protein_coding
ENSDARG00000005456!katnb1	246.99	-0.268917	0.340287	-0.790266	0.429372	0.997133	ENSDARG00000005456	katnb1	269	225	232	263	KATNB1	protein_coding
ENSDARG00000005458!csnk1g2a	469.555	-0.0746635	0.294221	-0.253767	0.799676	0.997133	ENSDARG00000005458	csnk1g2a	490	393	505	503	CSNK1G2	protein_coding
ENSDARG00000005462!KIF4A	718.83	-0.593706	0.291211	-2.03875	0.0414753	0.516474	ENSDARG00000005462	KIF4A	914	669	481	816	KIF4B	protein_coding
ENSDARG00000005463!slc30a1a	500.458	0.545197	0.333012	1.63717	0.101595	0.760573	ENSDARG00000005463	slc30a1a	440	296	443	916	SLC30A1	protein_coding
ENSDARG00000005464!dnase1l3	204.738	1.09498	0.391823	2.79458	0.00519669	0.15518	ENSDARG00000005464	dnase1l3	124	104	189	454	DNASE1L1;DNASE1L3	protein_coding
ENSDARG00000005468!irf2bp1	458.024	0.357234	0.293151	1.2186	0.222996	0.953152	ENSDARG00000005468	irf2bp1	398	336	505	636	IRF2BP1	protein_coding
ENSDARG00000005470!kif5aa	1.25288	-2.76405	4.30923	-0.641426	0.521246	NA	ENSDARG00000005470	kif5aa	0	4	0	0	KIF5A	protein_coding
ENSDARG00000005476!nav3	39.804	-0.285512	0.668767	-0.426923	0.669436	0.997133	ENSDARG00000005476	nav3	48	33	40	39	NAV3	protein_coding
ENSDARG00000005479!odz3	10.5983	-1.57085	1.31702	-1.19273	0.232975	0.964103	ENSDARG00000005479	odz3	16	11	12	2	TENM2	protein_coding
ENSDARG00000005481!nfkbiaa	1478.74	0.00998788	0.276845	0.0360776	0.971221	0.998068	ENSDARG00000005481	nfkbiaa	1478	1176	1147	2247	NFKBIA	protein_coding
ENSDARG00000005482!rapgef2	80.0408	-0.601232	0.499884	-1.20274	0.229075	0.959008	ENSDARG00000005482	rapgef2	107	72	71	69	RAPGEF2	protein_coding
ENSDARG00000005485!ucmab	0	NA	NA	NA	NA	NA	ENSDARG00000005485	ucmab	0	0	0	0	UCMA	protein_coding
ENSDARG00000005500!dgcr6	133.325	-0.114388	0.418981	-0.273015	0.784842	0.997133	ENSDARG00000005500	dgcr6	113	137	122	159	DGCR6	protein_coding
ENSDARG00000005510!gdf6b	0	NA	NA	NA	NA	NA	ENSDARG00000005510	gdf6b	0	0	0	0	GDF6	protein_coding
ENSDARG00000005513!naca	28436.5	-0.118107	0.250417	-0.471642	0.637182	0.997133	ENSDARG00000005513	naca	25606	27966	29286	30385	NACA	protein_coding
ENSDARG00000005518!slc5a9	2.01451	-0.274796	2.63559	-0.104264	0.91696	NA	ENSDARG00000005518	slc5a9	2	2	2	2	SLC5A9	protein_coding
ENSDARG00000005522!galr1	0	NA	NA	NA	NA	NA	ENSDARG00000005522	galr1	0	0	0	0	GALR1	protein_coding
ENSDARG00000005525!acy3.2	94.4526	0.0278353	0.46949	0.0592883	0.952722	0.998068	ENSDARG00000005525	acy3.2	98	74	108	102	ACY3	protein_coding
ENSDARG00000005526!IGFN1 (2 of 3)	0.553712	-0.274849	4.96547	-0.055352	0.955858	NA	ENSDARG00000005526	IGFN1 (2 of 3)	0	1	1	0	IGFN1	protein_coding
ENSDARG00000005536!ubr7	502.499	0.0832961	0.294758	0.282592	0.77749	0.997133	ENSDARG00000005536	ubr7	513	383	474	681	UBR7	protein_coding
ENSDARG00000005540!xpo7	2474.09	-0.56913	0.258531	-2.2014	0.0277077	0.412757	ENSDARG00000005540	xpo7	2528	2814	2078	2277	XPO7	protein_coding
ENSDARG00000005541!wif1	2.4421	0.991133	2.45975	0.40294	0.686992	NA	ENSDARG00000005541	wif1	1	2	3	4	WIF1	protein_coding
ENSDARG00000005544!btbd3a	20.7386	-1.56823	0.913728	-1.7163	0.0861078	0.713095	ENSDARG00000005544	btbd3a	36	22	11	12	BTBD3	protein_coding
ENSDARG00000005547!rint1	103.089	-0.268783	0.454873	-0.590898	0.554589	0.997133	ENSDARG00000005547	rint1	107	97	81	129	RINT1	protein_coding
ENSDARG00000005549!ZNF710 (2 of 2)	116.202	-0.10293	0.434204	-0.237054	0.812615	0.997133	ENSDARG00000005549	ZNF710 (2 of 2)	124	97	123	124	ZNF710	protein_coding
ENSDARG00000005551!hnrnph1l	931.066	0.281807	0.263501	1.06947	0.284857	0.997133	ENSDARG00000005551	hnrnph1l	774	741	874	1419	HNRNPF;HNRNPH1	protein_coding
ENSDARG00000005559!pou4f1	0.766761	-1.50673	4.4084	-0.341787	0.732511	NA	ENSDARG00000005559	pou4f1	1	1	0	1	POU4F1	protein_coding
ENSDARG00000005560!ywhah	329.735	0.65323	0.362044	1.80428	0.0711871	0.64735	ENSDARG00000005560	ywhah	266	190	281	650	YWHAH	protein_coding
ENSDARG00000005561!gfm2	111.633	0.0958425	0.441849	0.216912	0.828277	0.997133	ENSDARG00000005561	gfm2	111	87	130	124	GFM2	protein_coding
ENSDARG00000005565!entpd8	81.3654	0.760242	0.506189	1.5019	0.133124	0.838022	ENSDARG00000005565	entpd8	44	65	89	136	ENTPD8	protein_coding
ENSDARG00000005567!map2k6	456.078	0.0800241	0.297624	0.268877	0.788025	0.997133	ENSDARG00000005567	map2k6	514	316	488	545	MAP2K6	protein_coding
ENSDARG00000005574!vsx2	1.89449	0.169434	3.02736	0.0559677	0.955368	NA	ENSDARG00000005574	vsx2	5	0	2	1	VSX2	protein_coding
ENSDARG00000005576!mphosph8	574.917	-0.0252212	0.281115	-0.0897185	0.928511	0.997133	ENSDARG00000005576	mphosph8	640	436	606	651	MPHOSPH8	protein_coding
ENSDARG00000005578!ugp2a	59.9658	-0.597603	0.566366	-1.05516	0.291354	0.997133	ENSDARG00000005578	ugp2a	97	42	57	46	UGP2	protein_coding
ENSDARG00000005586!zbtb20	12.0667	-0.501565	1.15443	-0.43447	0.663947	0.997133	ENSDARG00000005586	zbtb20	15	11	12	10	ZBTB20	protein_coding
ENSDARG00000005590!mtf2	75.6819	-0.811894	0.514175	-1.57902	0.114331	0.796933	ENSDARG00000005590	mtf2	105	73	66	55	MTF2	protein_coding
ENSDARG00000005593!RXRG (2 of 2)	104.885	0.398018	0.451821	0.880919	0.378362	0.997133	ENSDARG00000005593	RXRG (2 of 2)	81	83	114	150	RXRG	protein_coding
ENSDARG00000005595!adgb	10.2656	1.00027	1.53205	0.652898	0.513822	0.997133	ENSDARG00000005595	adgb	1	10	26	3	ADGB	protein_coding
ENSDARG00000005600!bmpr1ba	0.740318	0.237227	4.85598	0.0488526	0.961037	NA	ENSDARG00000005600	bmpr1ba	0	1	0	2	BMPR1B	protein_coding
ENSDARG00000005606!paxip1	416.858	-0.430865	0.307619	-1.40064	0.161321	0.887544	ENSDARG00000005606	paxip1	492	383	312	486	PAXIP1	protein_coding
ENSDARG00000005612!aph1b	485.975	0.616236	0.295004	2.0889	0.0367164	0.481934	ENSDARG00000005612	aph1b	379	318	518	800	APH1B;APH1A	protein_coding
ENSDARG00000005616!bfb	0.98031	-1.01508	3.96488	-0.256019	0.797936	NA	ENSDARG00000005616	bfb	1	1	0	2	C2;CFB	protein_coding
ENSDARG00000005619!nek2	165.961	-0.935029	0.39683	-2.35625	0.0184607	0.337821	ENSDARG00000005619	nek2	228	171	96	162	NEK2	protein_coding
ENSDARG00000005620!ehd1a	391.707	1.02201	0.315501	3.23934	0.00119807	0.0570343	ENSDARG00000005620	ehd1a	265	205	450	729	EHD1;EHD3	protein_coding
ENSDARG00000005625!tmem57a	87.1014	-0.172979	0.490872	-0.352392	0.724544	0.997133	ENSDARG00000005625	tmem57a	117	59	86	93	TMEM57	protein_coding
ENSDARG00000005626!AL929114.1	3.40357	1.02442	2.1077	0.486037	0.626941	NA	ENSDARG00000005626	AL929114.1	2	2	6	4	RHOU	protein_coding
ENSDARG00000005627!CABZ01068209.1	12.8273	-0.405011	1.12483	-0.360065	0.718798	0.997133	ENSDARG00000005627	CABZ01068209.1	19	9	12	12	GBP1	protein_coding
ENSDARG00000005628!evx1	0	NA	NA	NA	NA	NA	ENSDARG00000005628	evx1	0	0	0	0	EVX2	protein_coding
ENSDARG00000005629!smyd2b	1.58791	-1.36272	3.28009	-0.415453	0.67781	NA	ENSDARG00000005629	smyd2b	1	2	3	0	SMYD2	protein_coding
ENSDARG00000005640!adat3	118.552	0.281006	0.437397	0.642451	0.52058	0.997133	ENSDARG00000005640	adat3	104	91	149	137	ADAT3	protein_coding
ENSDARG00000005642!fbxw5	342.967	0.180888	0.312728	0.57842	0.562981	0.997133	ENSDARG00000005642	fbxw5	326	263	356	453	FBXW5	protein_coding
ENSDARG00000005643!gcat	345.822	0.654985	0.319771	2.0483	0.0405311	0.509527	ENSDARG00000005643	gcat	295	202	401	540	GCAT	protein_coding
ENSDARG00000005645!robo3	3.30754	-1.21966	2.15516	-0.565927	0.571443	NA	ENSDARG00000005645	robo3	4	4	1	4	ROBO3	protein_coding
ENSDARG00000005648!olfml2a	1.43995	-3.03353	4.05077	-0.748876	0.453932	NA	ENSDARG00000005648	olfml2a	6	0	0	0	OLFML2A	protein_coding
ENSDARG00000005651!hrasb	77.0538	1.14186	0.524677	2.1763	0.0295325	0.427394	ENSDARG00000005651	hrasb	57	33	98	138	HRAS	protein_coding
ENSDARG00000005652!man1a1	21.2769	-1.18257	0.915343	-1.29194	0.196378	0.928801	ENSDARG00000005652	man1a1	36	18	22	8	MAN1A1	protein_coding
ENSDARG00000005670!TTBK2 (2 of 2)	1.70179	1.02489	2.89568	0.353938	0.723385	NA	ENSDARG00000005670	TTBK2 (2 of 2)	1	1	3	2	TTBK2	protein_coding
ENSDARG00000005673!f3b	14.2143	1.66616	1.10605	1.50641	0.131962	0.833584	ENSDARG00000005673	f3b	6	6	16	33	F3	protein_coding
ENSDARG00000005675!sec61al2	698.258	0.685998	0.28767	2.38466	0.0170947	0.323176	ENSDARG00000005675	sec61al2	642	367	848	1055	SEC61A1	protein_coding
ENSDARG00000005679!TRIP10 (1 of 2)	25.3556	-0.0334221	0.847977	-0.0394139	0.96856	0.998068	ENSDARG00000005679	TRIP10 (1 of 2)	34	15	20	36	TRIP10	protein_coding
ENSDARG00000005690!AL929150.1	10.8153	-0.563498	1.32028	-0.426801	0.669524	0.997133	ENSDARG00000005690	AL929150.1	9	11	19	3	SLC25A23	protein_coding
ENSDARG00000005699!ddx19	733.709	0.417605	0.270197	1.54556	0.122212	0.816795	ENSDARG00000005699	ddx19	644	509	836	1024	DDX19B	protein_coding
ENSDARG00000005704!eps8l3	3.7219	-1.2385	2.07871	-0.595803	0.551307	NA	ENSDARG00000005704	eps8l3	8	2	4	1	EPS8L3	protein_coding
ENSDARG00000005713!ethe1	177.401	-0.430087	0.380824	-1.12936	0.258746	0.982396	ENSDARG00000005713	ethe1	168	199	143	189	ETHE1	protein_coding
ENSDARG00000005716!olfml2ba	0	NA	NA	NA	NA	NA	ENSDARG00000005716	olfml2ba	0	0	0	0	OLFML2B	protein_coding
ENSDARG00000005738!rpf1	465.913	0.410128	0.29375	1.39618	0.162661	0.887544	ENSDARG00000005738	rpf1	401	330	500	684	RPF1	protein_coding
ENSDARG00000005739!gpm6ba	0	NA	NA	NA	NA	NA	ENSDARG00000005739	gpm6ba	0	0	0	0	GPM6B	protein_coding
ENSDARG00000005749!cand2	2.88657	-1.81032	2.43405	-0.743748	0.457029	NA	ENSDARG00000005749	cand2	1	7	1	1	CAND2	protein_coding
ENSDARG00000005754!ptprfb	115.383	-0.438444	0.435328	-1.00716	0.313859	0.997133	ENSDARG00000005754	ptprfb	149	98	104	112	PTPRF	protein_coding
ENSDARG00000005756!dync1i2a	161.196	-0.315549	0.401156	-0.7866	0.431516	0.997133	ENSDARG00000005756	dync1i2a	202	125	202	117	DYNC1I2	protein_coding
ENSDARG00000005762!col14a1	1.33518	3.67276	3.77488	0.972946	0.33058	NA	ENSDARG00000005762	col14a1	0	0	2	4	COL14A1	protein_coding
ENSDARG00000005772!tsr2	401.431	0.216097	0.305631	0.707053	0.479534	0.997133	ENSDARG00000005772	tsr2	321	351	414	538	TSR2	protein_coding
ENSDARG00000005774!pl10	1787.07	0.296418	0.245464	1.20758	0.227209	0.958108	ENSDARG00000005774	pl10	1490	1413	1763	2636	DDX3X	protein_coding
ENSDARG00000005775!scn8aa	0.62644	-2.16439	4.93518	-0.438563	0.660978	NA	ENSDARG00000005775	scn8aa	0	2	0	0	SCN8A	protein_coding
ENSDARG00000005776!guk1b	0	NA	NA	NA	NA	NA	ENSDARG00000005776	guk1b	0	0	0	0	GUK1	protein_coding
ENSDARG00000005780!npy8br	0	NA	NA	NA	NA	NA	ENSDARG00000005780	npy8br	0	0	0	0	PPYR1	protein_coding
ENSDARG00000005783!ncanb	0.239992	-1.5412	4.96163	-0.310624	0.756086	NA	ENSDARG00000005783	ncanb	1	0	0	0	VCAN	protein_coding
ENSDARG00000005785!elovl7b	0.721477	1.95532	4.92123	0.397323	0.691129	NA	ENSDARG00000005785	elovl7b	0	0	3	0	ELOVL7	protein_coding
ENSDARG00000005786!ppm1f	2.13499	0.428521	2.8701	0.149305	0.881313	NA	ENSDARG00000005786	ppm1f	5	0	3	1	PPM1F	protein_coding
ENSDARG00000005789!enpp1	456.187	-0.49959	0.301302	-1.65811	0.097296	0.749573	ENSDARG00000005789	enpp1	496	475	405	426	ENPP1	protein_coding
ENSDARG00000005791!rpl28	11648.7	-0.165151	0.240399	-0.686988	0.49209	0.997133	ENSDARG00000005791	rpl28	9718	12461	10041	14042	RPL28	protein_coding
ENSDARG00000005799!C1H4orf34	67.2221	0.63237	0.540376	1.17024	0.241904	0.974196	ENSDARG00000005799	C1H4orf34	56	41	77	105	SMIM14;C4orf34;AC006466.5	protein_coding
ENSDARG00000005800!ampd3a	0.240492	1.03751	4.97269	0.208642	0.834728	NA	ENSDARG00000005800	ampd3a	0	0	1	0	AMPD3	protein_coding
ENSDARG00000005814!KLHL10 (2 of 2)	0.239992	-1.5412	4.96163	-0.310624	0.756086	NA	ENSDARG00000005814	KLHL10 (2 of 2)	1	0	0	0	KLHL10	protein_coding
ENSDARG00000005821!ncf2	1345.26	-0.420366	0.324699	-1.29463	0.195447	0.928096	ENSDARG00000005821	ncf2	1911	978	891	1714	NCF2	protein_coding
ENSDARG00000005823!slc39a10	232.466	0.477654	0.351466	1.35904	0.174135	0.905076	ENSDARG00000005823	slc39a10	220	142	270	329	SLC39A10	protein_coding
ENSDARG00000005827!eif2s1l	1173.79	0.214661	0.256933	0.835476	0.40345	0.997133	ENSDARG00000005827	eif2s1l	976	994	1219	1569	EIF2S1	protein_coding
ENSDARG00000005828!faima	7.47687	-0.512937	1.445	-0.354973	0.72261	NA	ENSDARG00000005828	faima	9	7	5	9	FAIM	protein_coding
ENSDARG00000005832!anapc2	194.783	-0.276343	0.379113	-0.72892	0.466051	0.997133	ENSDARG00000005832	anapc2	241	155	158	236	ANAPC2	protein_coding
ENSDARG00000005834!GATAD2B	802.144	0.545483	0.310061	1.75928	0.0785308	0.686057	ENSDARG00000005834	GATAD2B	741	459	763	1391	GATAD2B	protein_coding
ENSDARG00000005840!got2b	982.39	0.780819	0.261134	2.99011	0.00278881	0.103802	ENSDARG00000005840	got2b	729	593	1183	1579	GOT2	protein_coding
ENSDARG00000005841!tnni2a.2	0.31322	-1.58715	4.97269	-0.319173	0.749595	NA	ENSDARG00000005841	tnni2a.2	0	1	0	0	TNNI2	protein_coding
ENSDARG00000005842!cd9a	433.657	0.0829067	0.326484	0.253938	0.799543	0.997133	ENSDARG00000005842	cd9a	483	298	379	624	CD9	protein_coding
ENSDARG00000005846!CR384078.1	0	NA	NA	NA	NA	NA	ENSDARG00000005846	CR384078.1	0	0	0	0	SP5	protein_coding
ENSDARG00000005853!slc25a6	0.694033	0.960188	4.58641	0.209355	0.834171	NA	ENSDARG00000005853	slc25a6	1	0	1	1	SLC25A5	protein_coding
ENSDARG00000005861!RALGAPA2	683.782	-0.402014	0.277256	-1.44998	0.147065	0.873153	ENSDARG00000005861	RALGAPA2	760	661	637	661	RALGAPA2	protein_coding
ENSDARG00000005865!or131-1	0	NA	NA	NA	NA	NA	ENSDARG00000005865	or131-1	0	0	0	0	NA	protein_coding
ENSDARG00000005867!gon4l	440.619	-0.389003	0.295494	-1.31645	0.188023	0.925256	ENSDARG00000005867	gon4l	524	396	409	433	GON4L	protein_coding
ENSDARG00000005870!mmadhc	319.083	0.0509131	0.319021	0.159592	0.873203	0.997133	ENSDARG00000005870	mmadhc	293	277	322	396	MMADHC	protein_coding
ENSDARG00000005872!arhgap28	5.52238	-0.626675	1.68673	-0.371532	0.710241	NA	ENSDARG00000005872	arhgap28	4	8	5	4	ARHGAP28	protein_coding
ENSDARG00000005879!zgc:112334	18.5344	-0.792388	0.971201	-0.815885	0.414566	0.997133	ENSDARG00000005879	zgc:112334	17	25	16	13	GDI1	protein_coding
ENSDARG00000005883!rfx1a	79.0476	-0.122119	0.503899	-0.242347	0.808511	0.997133	ENSDARG00000005883	rfx1a	85	66	70	99	RFX1;RFX3	protein_coding
ENSDARG00000005887!CT573380.1	7.23491	-1.87383	1.53671	-1.21937	0.222702	NA	ENSDARG00000005887	CT573380.1	9	11	5	2	SEC22B	protein_coding
ENSDARG00000005891!cyb5r3	337.059	-0.0429225	0.348718	-0.123087	0.902039	0.997133	ENSDARG00000005891	cyb5r3	427	221	296	441	CYB5R3	protein_coding
ENSDARG00000005894!slc7a9	10.7728	-4.28107	1.56571	-2.73427	0.00625194	0.175459	ENSDARG00000005894	slc7a9	21	16	3	0	SLC7A9	protein_coding
ENSDARG00000005897!dera	291.98	-0.0918227	0.325141	-0.282409	0.77763	0.997133	ENSDARG00000005897	dera	321	235	292	333	DERA	protein_coding
ENSDARG00000005901!AIM1L	0.31322	-1.58715	4.97269	-0.319173	0.749595	NA	ENSDARG00000005901	AIM1L	0	1	0	0	AIM1L	protein_coding
ENSDARG00000005908!clk4b	486.56	-0.20784	0.289467	-0.718009	0.472752	0.997133	ENSDARG00000005908	clk4b	514	439	451	549	CLK4	protein_coding
ENSDARG00000005913!TGM1 (3 of 6)	11.1687	0.460372	1.20876	0.380863	0.703305	0.997133	ENSDARG00000005913	TGM1 (3 of 6)	7	10	14	14	TGM1	protein_coding
ENSDARG00000005915!tcf3	32.5132	-0.5363	0.73692	-0.727759	0.466761	0.997133	ENSDARG00000005915	tcf3	51	22	37	21	TCF3	protein_coding
ENSDARG00000005916!srpk3	76.8228	-0.300131	0.521043	-0.57602	0.564602	0.997133	ENSDARG00000005916	srpk3	70	83	74	76	SRPK3	protein_coding
ENSDARG00000005924!serpina10a	119.646	0.25817	0.440363	0.586267	0.557696	0.997133	ENSDARG00000005924	serpina10a	149	63	146	136	SERPINA10	protein_coding
ENSDARG00000005926!ak2	3982.38	0.0726898	0.251542	0.288977	0.772599	0.997133	ENSDARG00000005926	ak2	3346	3685	4235	4714	AK2	protein_coding
ENSDARG00000005927!tbc1d17	135.061	-0.115012	0.414243	-0.277643	0.781286	0.997133	ENSDARG00000005927	tbc1d17	144	113	118	172	TBC1D17	protein_coding
ENSDARG00000005941!yes1	257.696	0.744678	0.374518	1.98836	0.0467714	0.55062	ENSDARG00000005941	yes1	236	126	275	447	YES1	protein_coding
ENSDARG00000005942!v2rl1	0	NA	NA	NA	NA	NA	ENSDARG00000005942	v2rl1	0	0	0	0	CASR	protein_coding
ENSDARG00000005943!HTRA4	1.8274	-2.25457	3.06749	-0.734987	0.462347	NA	ENSDARG00000005943	HTRA4	3	2	2	0	HTRA4	protein_coding
ENSDARG00000005944!gnb1b	43.0926	0.043584	0.750262	0.0580917	0.953676	0.998068	ENSDARG00000005944	gnb1b	49	24	20	89	GNB1	protein_coding
ENSDARG00000005945!sart1	872.488	-0.240267	0.274608	-0.874945	0.381604	0.997133	ENSDARG00000005945	sart1	834	878	829	927	SART1	protein_coding
ENSDARG00000005947!slc16a9b	54.6819	0.106271	0.584332	0.181868	0.855686	0.997133	ENSDARG00000005947	slc16a9b	48	47	49	78	SLC16A9	protein_coding
ENSDARG00000005948!ankmy2a	105.081	-0.13253	0.450265	-0.294338	0.7685	0.997133	ENSDARG00000005948	ankmy2a	114	88	110	111	ANKMY2	protein_coding
ENSDARG00000005959!echdc1	13.6419	0.133918	1.09779	0.121988	0.902909	0.997133	ENSDARG00000005959	echdc1	12	11	10	23	ECHDC1	protein_coding
ENSDARG00000005966!slc4a5	0.239992	-1.5412	4.96163	-0.310624	0.756086	NA	ENSDARG00000005966	slc4a5	1	0	0	0	SLC4A5	protein_coding
ENSDARG00000005972!ric8b	168.801	-0.628033	0.383857	-1.63611	0.101816	0.760957	ENSDARG00000005972	ric8b	226	153	159	133	RIC8B	protein_coding
ENSDARG00000005974!atad5b	139.401	-0.237962	0.406321	-0.58565	0.558111	0.997133	ENSDARG00000005974	atad5b	150	126	130	153	ATAD5	protein_coding
ENSDARG00000005980!sfswap	657.17	-0.327864	0.285088	-1.15004	0.250126	0.97772	ENSDARG00000005980	sfswap	745	592	696	588	SFSWAP	protein_coding
ENSDARG00000005989!rgl1	146.327	0.270022	0.422362	0.639314	0.522619	0.997133	ENSDARG00000005989	rgl1	171	83	153	199	RGL1	protein_coding
ENSDARG00000005993!prc1b	306.539	-0.776516	0.321556	-2.41487	0.0157408	0.307765	ENSDARG00000005993	prc1b	365	338	210	293	PRC1	protein_coding
ENSDARG00000006003!mycl1a	327.096	0.0839633	0.315919	0.265775	0.790413	0.997133	ENSDARG00000006003	mycl1a	360	231	383	357	MYCL1	protein_coding
ENSDARG00000006005!nudcd3	440.032	-0.109434	0.296178	-0.369487	0.711765	0.997133	ENSDARG00000006005	nudcd3	441	392	428	508	NUDCD3	protein_coding
ENSDARG00000006008!dct	0.213549	0.991569	4.96163	0.199847	0.8416	NA	ENSDARG00000006008	dct	0	0	0	1	DCT	protein_coding
ENSDARG00000006010!bmi1a	237.857	0.125642	0.344506	0.364703	0.715333	0.997133	ENSDARG00000006010	bmi1a	236	182	243	308	BMI1	protein_coding
ENSDARG00000006011!klhdc5	53.617	0.159032	0.611224	0.260186	0.794721	0.997133	ENSDARG00000006011	klhdc5	66	31	51	74	KLHL42;KLHDC5	protein_coding
ENSDARG00000006017!kat2a	118.786	-0.177605	0.435777	-0.407558	0.683598	0.997133	ENSDARG00000006017	kat2a	116	113	120	125	KAT2A	protein_coding
ENSDARG00000006019!tkt	3578.3	0.61679	0.240217	2.56764	0.0102395	0.239389	ENSDARG00000006019	tkt	2991	2210	4165	5463	TKTL2;TKT	protein_coding
ENSDARG00000006021!agtpbp1	75.9874	-0.620628	0.513932	-1.20761	0.227198	0.958108	ENSDARG00000006021	agtpbp1	102	68	75	57	AGTPBP1	protein_coding
ENSDARG00000006025!tp53i11b	66.8163	-0.299472	0.576334	-0.519616	0.603331	0.997133	ENSDARG00000006025	tp53i11b	63	68	82	50	TP53I11	protein_coding
ENSDARG00000006029!lta4h	1188.53	0.603337	0.320077	1.88497	0.0594334	0.609148	ENSDARG00000006029	lta4h	1302	541	1275	1873	LTA4H	protein_coding
ENSDARG00000006031!abat	85.0698	-0.294132	0.494043	-0.595357	0.551605	0.997133	ENSDARG00000006031	abat	114	63	78	90	ABAT	protein_coding
ENSDARG00000006038!aebp2	224.581	0.242168	0.350703	0.690523	0.489866	0.997133	ENSDARG00000006038	aebp2	192	180	213	332	AEBP2	protein_coding
ENSDARG00000006040!cyp20a1	337.864	-0.110107	0.314099	-0.35055	0.725926	0.997133	ENSDARG00000006040	cyp20a1	345	296	335	383	CYP20A1	protein_coding
ENSDARG00000006044!ust	0.793704	-1.55934	4.36376	-0.357338	0.720839	NA	ENSDARG00000006044	ust	1	1	1	0	UST	protein_coding
ENSDARG00000006052!malt1a	309.319	0.183654	0.326684	0.562177	0.573996	0.997133	ENSDARG00000006052	malt1a	278	245	275	467	MALT1	protein_coding
ENSDARG00000006060!aim1b	3.09696	1.0444	2.46547	0.423613	0.671848	NA	ENSDARG00000006060	aim1b	5	0	7	1	AIM1	protein_coding
ENSDARG00000006062!akap1b	1000.66	0.172591	0.26716	0.646021	0.518266	0.997133	ENSDARG00000006062	akap1b	900	814	1161	1173	AKAP1	protein_coding
ENSDARG00000006065!znf385b	1.91434	-0.274492	2.73685	-0.100295	0.92011	NA	ENSDARG00000006065	znf385b	3	1	1	3	ZNF385B	protein_coding
ENSDARG00000006074!uck2a	751.027	0.179993	0.27137	0.663275	0.507155	0.997133	ENSDARG00000006074	uck2a	710	580	866	893	UCK2	protein_coding
ENSDARG00000006079!gpr37l1a	0	NA	NA	NA	NA	NA	ENSDARG00000006079	gpr37l1a	0	0	0	0	GPR37L1	protein_coding
ENSDARG00000006092!RAD21 (3 of 3)	126.102	1.06144	0.425104	2.4969	0.0125284	0.269853	ENSDARG00000006092	RAD21 (3 of 3)	88	63	176	201	RAD21	protein_coding
ENSDARG00000006093!cdk15	0.427098	1.55056	4.92967	0.314537	0.753114	NA	ENSDARG00000006093	cdk15	0	0	0	2	CDK15	protein_coding
ENSDARG00000006094!igf2r	103.977	-0.114821	0.474002	-0.242237	0.808596	0.997133	ENSDARG00000006094	igf2r	169	50	116	93	IGF2R	protein_coding
ENSDARG00000006109!si:dkeyp-104h9.7	2.24226	2.3098	2.85883	0.807953	0.419118	NA	ENSDARG00000006109	si:dkeyp-104h9.7	2	0	2	6	NA	protein_coding
ENSDARG00000006110!chd	0.454041	2.17282	4.89231	0.44413	0.656949	NA	ENSDARG00000006110	chd	0	0	1	1	CHRD	protein_coding
ENSDARG00000006112!myof	0.907082	-0.274787	4.48192	-0.0613101	0.951112	NA	ENSDARG00000006112	myof	2	0	0	2	MYOF	protein_coding
ENSDARG00000006120!tbx2b	21.232	0.509499	0.895803	0.568762	0.569518	0.997133	ENSDARG00000006120	tbx2b	24	10	30	24	TBX2	protein_coding
ENSDARG00000006124!kdm5c	811.608	0.124521	0.266396	0.46743	0.640193	0.997133	ENSDARG00000006124	kdm5c	865	578	909	957	KDM5C	protein_coding
ENSDARG00000006125!csnk1db	2014.27	-0.233286	0.256832	-0.908325	0.363707	0.997133	ENSDARG00000006125	csnk1db	2077	1883	2095	1977	CSNK1D	protein_coding
ENSDARG00000006128!cep170	72.7802	0.0157012	0.565114	0.0277841	0.977834	0.998326	ENSDARG00000006128	cep170	105	38	64	95	CEP170	protein_coding
ENSDARG00000006137!star	14.3232	-0.143521	1.07517	-0.133487	0.893808	0.997133	ENSDARG00000006137	star	14	13	18	12	STAR	protein_coding
ENSDARG00000006145!det1	48.1351	-0.203148	0.615809	-0.329888	0.741485	0.997133	ENSDARG00000006145	det1	50	44	45	54	DET1	protein_coding
ENSDARG00000006151!pde11al	0	NA	NA	NA	NA	NA	ENSDARG00000006151	pde11al	0	0	0	0	PDE11A	protein_coding
ENSDARG00000006169!lrrk2	242.47	-0.368283	0.353154	-1.04284	0.297023	0.997133	ENSDARG00000006169	lrrk2	335	182	214	251	LRRK2	protein_coding
ENSDARG00000006174!lrrc23	4.34073	-1.76128	1.9324	-0.911447	0.36206	NA	ENSDARG00000006174	lrrc23	7	5	1	4	LRRC23	protein_coding
ENSDARG00000006181!hif1aa	24.4851	0.314354	0.832087	0.37779	0.705587	0.997133	ENSDARG00000006181	hif1aa	22	18	28	32	HIF1A	protein_coding
ENSDARG00000006192!gatad2ab	152.623	-0.484353	0.394304	-1.22837	0.219307	0.952552	ENSDARG00000006192	gatad2ab	200	131	141	139	GATAD2A	protein_coding
ENSDARG00000006196!sav1	242.249	0.110738	0.341715	0.324066	0.745888	0.997133	ENSDARG00000006196	sav1	240	188	261	295	SAV1	protein_coding
ENSDARG00000006200!EIF4G1 (1 of 3)	3101.13	0.396867	0.237518	1.67089	0.0947426	0.742383	ENSDARG00000006200	EIF4G1 (1 of 3)	2650	2246	3594	4202	EIF4G1	protein_coding
ENSDARG00000006202!erbb3a	2.6912	2.7022	2.73122	0.989375	0.32248	NA	ENSDARG00000006202	erbb3a	0	1	9	1	ERBB3	protein_coding
ENSDARG00000006206!pou4f3	0	NA	NA	NA	NA	NA	ENSDARG00000006206	pou4f3	0	0	0	0	POU4F3	protein_coding
ENSDARG00000006207!gpx1b	99.3338	0.121991	0.463359	0.263274	0.792339	0.997133	ENSDARG00000006207	gpx1b	101	74	96	135	GPX2	protein_coding
ENSDARG00000006212!MYT1L (2 of 2)	0.479984	-2.10019	4.92968	-0.42603	0.670086	NA	ENSDARG00000006212	MYT1L (2 of 2)	2	0	0	0	MYT1L	protein_coding
ENSDARG00000006215!akr1b1	3.4763	0.584841	2.07334	0.282077	0.777884	NA	ENSDARG00000006215	akr1b1	2	3	5	4	AKR1B15;AKR1B1	protein_coding
ENSDARG00000006219!gnl3	1127.69	0.334056	0.26182	1.2759	0.20199	0.933447	ENSDARG00000006219	gnl3	967	853	1370	1400	GNL3	protein_coding
ENSDARG00000006220!ugt1ab	69.0479	-0.395729	0.561922	-0.704241	0.481283	0.997133	ENSDARG00000006220	ugt1ab	87	56	43	95	UGT1A6	protein_coding
ENSDARG00000006225!ddx39aa	2177.67	0.107298	0.243064	0.44144	0.658894	0.997133	ENSDARG00000006225	ddx39aa	2068	1755	2103	2931	DDX39A	protein_coding
ENSDARG00000006235!brms1la	227.488	-0.0555543	0.348639	-0.159346	0.873396	0.997133	ENSDARG00000006235	brms1la	229	194	209	288	BRMS1L	protein_coding
ENSDARG00000006240!slc27a1a	423.895	0.0352403	0.298044	0.118239	0.905879	0.997133	ENSDARG00000006240	slc27a1a	451	323	447	501	SLC27A1	protein_coding
ENSDARG00000006242!ptp4a1	1105.39	0.0672359	0.255944	0.262698	0.792784	0.997133	ENSDARG00000006242	ptp4a1	1002	954	1030	1491	PTP4A1	protein_coding
ENSDARG00000006251!ell2	618.672	-0.243275	0.28181	-0.863261	0.387994	0.997133	ENSDARG00000006251	ell2	703	529	659	589	ELL2	protein_coding
ENSDARG00000006253!MIER3 (1 of 2)	65.2343	-0.303313	0.542888	-0.558703	0.576365	0.997133	ENSDARG00000006253	MIER3 (1 of 2)	86	49	71	57	MIER3	protein_coding
ENSDARG00000006257!vldlr	27.074	0.98562	0.808475	1.21911	0.222803	0.953152	ENSDARG00000006257	vldlr	18	15	44	35	VLDLR	protein_coding
ENSDARG00000006260!tuba8l4	10862.8	-1.1575	0.257525	-4.49471	6.96636e-06	0.00102844	ENSDARG00000006260	tuba8l4	12863	14198	7358	7301	TUBA3D	protein_coding
ENSDARG00000006266!stat1a	954.866	0.284314	0.287765	0.988006	0.32315	0.997133	ENSDARG00000006266	stat1a	968	624	906	1448	STAT1	protein_coding
ENSDARG00000006272!mpp5a	156.504	0.00955502	0.390807	0.0244494	0.980494	0.998326	ENSDARG00000006272	mpp5a	158	128	163	184	MPP5	protein_coding
ENSDARG00000006275!irf2bp2b	289.072	-0.0960083	0.36414	-0.263658	0.792044	0.997133	ENSDARG00000006275	irf2bp2b	267	269	357	257	IRF2BP2	protein_coding
ENSDARG00000006279!rragd	0.960969	-0.252003	4.31971	-0.0583379	0.953479	NA	ENSDARG00000006279	rragd	2	0	2	0	RRAGD	protein_coding
ENSDARG00000006281!myh11b	16.4648	-0.387284	1.01131	-0.382952	0.701756	0.997133	ENSDARG00000006281	myh11b	22	12	22	10	MYH11	protein_coding
ENSDARG00000006283!waslb	117.709	0.390456	0.432347	0.90311	0.366468	0.997133	ENSDARG00000006283	waslb	101	85	127	170	WASL	protein_coding
ENSDARG00000006288!prdm5	2.56722	-1.5525	2.414	-0.643121	0.520146	NA	ENSDARG00000006288	prdm5	4	3	1	2	PRDM5	protein_coding
ENSDARG00000006290!ndufs5	307.943	0.21831	0.32117	0.679736	0.496672	0.997133	ENSDARG00000006290	ndufs5	250	264	300	436	NDUFS5	protein_coding
ENSDARG00000006292!MAATS1	9.70892	-0.247955	1.38226	-0.179383	0.857637	0.997133	ENSDARG00000006292	MAATS1	7	9	19	3	MAATS1	protein_coding
ENSDARG00000006299!arhgef7a	65.4141	-0.66238	0.582331	-1.13746	0.255345	0.980784	ENSDARG00000006299	arhgef7a	83	60	32	89	ARHGEF7	protein_coding
ENSDARG00000006300!psmd9	191.882	-0.155534	0.365997	-0.42496	0.670866	0.997133	ENSDARG00000006300	psmd9	223	152	198	202	PSMD9	protein_coding
ENSDARG00000006301!RAPH1 (1 of 2)	7.52973	-0.89229	1.49383	-0.597317	0.550296	NA	ENSDARG00000006301	RAPH1 (1 of 2)	18	3	5	5	RAPH1	protein_coding
ENSDARG00000006307!shisa4	3.76968	-0.230454	2.00686	-0.114833	0.908577	NA	ENSDARG00000006307	shisa4	4	3	6	2	SHISA4	protein_coding
ENSDARG00000006308!ptpn18	67.2183	-0.0878068	0.536304	-0.163726	0.869947	0.997133	ENSDARG00000006308	ptpn18	82	48	73	70	PTPN18	protein_coding
ENSDARG00000006314!itgav	133.445	-0.107141	0.418222	-0.256181	0.797811	0.997133	ENSDARG00000006314	itgav	167	90	176	107	ITGAV	protein_coding
ENSDARG00000006316!rpl23a	28869.2	-0.0410271	0.248067	-0.165387	0.868639	0.997133	ENSDARG00000006316	rpl23a	24171	28771	28796	33395	RPL23A	protein_coding
ENSDARG00000006331!mif4gdb	24.1298	-0.408522	0.875321	-0.466711	0.640707	0.997133	ENSDARG00000006331	mif4gdb	25	23	33	14	MIF4GD	protein_coding
ENSDARG00000006332!snx14	427.303	-0.276177	0.303651	-0.909519	0.363076	0.997133	ENSDARG00000006332	snx14	464	391	436	415	SNX14	protein_coding
ENSDARG00000006341!tas1r3	0.961469	0.579549	4.33458	0.133704	0.893637	NA	ENSDARG00000006341	tas1r3	1	0	3	0	TAS1R3;TAS1R1	protein_coding
ENSDARG00000006345!MED17	145.511	-0.32246	0.409486	-0.787476	0.431003	0.997133	ENSDARG00000006345	MED17	135	157	130	153	MED17	protein_coding
ENSDARG00000006350!nkx1.2la	0.31322	-1.58715	4.97269	-0.319173	0.749595	NA	ENSDARG00000006350	nkx1.2la	0	1	0	0	NKX1-2	protein_coding
ENSDARG00000006353!itga5	263.273	1.06927	0.337863	3.1648	0.0015519	0.0688863	ENSDARG00000006353	itga5	163	147	365	423	ITGA5;ITGA8	protein_coding
ENSDARG00000006356!slc18a3a	0	NA	NA	NA	NA	NA	ENSDARG00000006356	slc18a3a	0	0	0	0	SLC18A3	protein_coding
ENSDARG00000006368!crlf1b	29.0818	-0.530755	0.780807	-0.679753	0.496661	0.997133	ENSDARG00000006368	crlf1b	30	32	28	24	CRLF1	protein_coding
ENSDARG00000006370!atp6v1h	617.666	0.361976	0.277975	1.30219	0.192852	0.92747	ENSDARG00000006370	atp6v1h	551	440	680	862	ATP6V1H	protein_coding
ENSDARG00000006372!ugt5c2	31.9762	0.426011	0.767604	0.554988	0.578903	0.997133	ENSDARG00000006372	ugt5c2	30	19	25	60	NA	protein_coding
ENSDARG00000006375!NSFL1C (2 of 2)	0.239992	-1.5412	4.96163	-0.310624	0.756086	NA	ENSDARG00000006375	NSFL1C (2 of 2)	1	0	0	0	NSFL1C	protein_coding
ENSDARG00000006383!stxbp5l	6.03642	-0.0983153	1.60292	-0.061335	0.951092	NA	ENSDARG00000006383	stxbp5l	4	7	4	9	STXBP5L	protein_coding
ENSDARG00000006385!triobp	242.393	-0.0451506	0.34651	-0.130301	0.896328	0.997133	ENSDARG00000006385	triobp	261	192	223	309	TRIOBP	protein_coding
ENSDARG00000006389!smad2	129.674	-0.0207174	0.426705	-0.048552	0.961276	0.998068	ENSDARG00000006389	smad2	168	82	136	145	SMAD2	protein_coding
ENSDARG00000006392!exosc9	301.556	0.179718	0.322579	0.557128	0.57744	0.997133	ENSDARG00000006392	exosc9	278	238	306	406	EXOSC9	protein_coding
ENSDARG00000006394!mre11a	119.937	-0.4065	0.429944	-0.945472	0.344418	0.997133	ENSDARG00000006394	mre11a	145	107	101	128	MRE11A	protein_coding
ENSDARG00000006395!rbm25	908.407	0.219362	0.262323	0.83623	0.403025	0.997133	ENSDARG00000006395	rbm25	792	735	949	1217	RBM25	protein_coding
ENSDARG00000006396!nrcam	1.17552	3.29778	3.99899	0.824654	0.409568	NA	ENSDARG00000006396	nrcam	0	0	4	1	NRCAM	protein_coding
ENSDARG00000006397!laptm4a	1016.56	0.116628	0.26238	0.4445	0.656681	0.997133	ENSDARG00000006397	laptm4a	1114	707	1097	1236	LAPTM4A	protein_coding
ENSDARG00000006399!ywhae1	1667.27	0.591305	0.255595	2.31344	0.0206982	0.353187	ENSDARG00000006399	ywhae1	1380	1054	1804	2679	YWHAE	protein_coding
ENSDARG00000006408!hmgb3b	822.12	0.814856	0.2866	2.84318	0.00446659	0.142695	ENSDARG00000006408	hmgb3b	640	451	896	1460	HMGB3;HMGB3P27	protein_coding
ENSDARG00000006409!mapk12b	125.407	0.99559	0.430974	2.31009	0.0208831	0.354152	ENSDARG00000006409	mapk12b	87	66	148	226	MAPK12	protein_coding
ENSDARG00000006413!RPL38	9509.24	0.0194023	0.252169	0.0769418	0.93867	0.997427	ENSDARG00000006413	RPL38	8310	8798	10432	10538	RPL38	protein_coding
ENSDARG00000006420!atrnl1	191.134	-0.328714	0.374796	-0.877046	0.380462	0.997133	ENSDARG00000006420	atrnl1	277	131	187	181	ATRNL1	protein_coding
ENSDARG00000006422!esyt3	2.53664	2.51876	2.66154	0.946355	0.343967	NA	ENSDARG00000006422	esyt3	2	0	5	4	ESYT3	protein_coding
ENSDARG00000006427!fabp2	0.31322	-1.58715	4.97269	-0.319173	0.749595	NA	ENSDARG00000006427	fabp2	0	1	0	0	FABP2	protein_coding
ENSDARG00000006434!polr1e	364.555	0.118071	0.329383	0.35846	0.719999	0.997133	ENSDARG00000006434	polr1e	275	357	384	442	POLR1E	protein_coding
ENSDARG00000006447!-	122.268	-0.303182	0.438833	-0.690884	0.489639	0.997133	ENSDARG00000006447	-	114	130	117	122	SLC19A3	protein_coding
ENSDARG00000006456!pdgfrl	0.693533	-0.815891	4.91149	-0.166119	0.868063	NA	ENSDARG00000006456	pdgfrl	2	0	0	1	PDGFRL	protein_coding
ENSDARG00000006462!CECR5	111.286	0.542009	0.473355	1.14504	0.252194	0.978784	ENSDARG00000006462	CECR5	109	60	108	189	CECR5	protein_coding
ENSDARG00000006467!pcdh8	0	NA	NA	NA	NA	NA	ENSDARG00000006467	pcdh8	0	0	0	0	PCDH8	protein_coding
ENSDARG00000006468!grap2a	595.193	0.806827	0.286863	2.81258	0.00491457	0.150169	ENSDARG00000006468	grap2a	434	353	663	1035	GRAP2	protein_coding
ENSDARG00000006474!fam154b	9.52201	-0.901111	1.43067	-0.629853	0.528791	0.997133	ENSDARG00000006474	fam154b	3	20	7	4	FAM154B	protein_coding
ENSDARG00000006477!ddi2	685.289	0.0881809	0.276136	0.319338	0.74947	0.997133	ENSDARG00000006477	ddi2	725	505	702	863	DDI2	protein_coding
ENSDARG00000006487!anp32a	5181.49	-0.274318	0.234251	-1.17104	0.241582	0.973716	ENSDARG00000006487	anp32a	5753	4635	4486	5948	ANP32D;ANP32A	protein_coding
ENSDARG00000006491!agpat9l	17.3988	0.317804	0.982399	0.323498	0.746318	0.997133	ENSDARG00000006491	agpat9l	16	12	15	29	AGPAT9	protein_coding
ENSDARG00000006494!asb7	162.063	0.0311623	0.388205	0.0802728	0.93602	0.997133	ENSDARG00000006494	asb7	179	119	168	194	ASB7	protein_coding
ENSDARG00000006497!rtn1a	28.616	-1.47542	0.789615	-1.86853	0.0616879	0.610443	ENSDARG00000006497	rtn1a	55	25	20	13	RTN1	protein_coding
ENSDARG00000006501!cyp2x10.2	0	NA	NA	NA	NA	NA	ENSDARG00000006501	cyp2x10.2	0	0	0	0	NA	protein_coding
ENSDARG00000006503!TLX3 (2 of 2)	0	NA	NA	NA	NA	NA	ENSDARG00000006503	TLX3 (2 of 2)	0	0	0	0	TLX3	protein_coding
ENSDARG00000006508!pip5k1bb	255.275	-1.10039	0.340692	-3.22986	0.00123852	0.0579109	ENSDARG00000006508	pip5k1bb	337	298	171	187	PIP5K1B	protein_coding
ENSDARG00000006514!her6	15.4566	-0.36223	1.04496	-0.346647	0.728857	0.997133	ENSDARG00000006514	her6	16	15	19	11	HES1	protein_coding
ENSDARG00000006518!AFAP1L1 (1 of 4)	0.480484	-0.263011	4.88774	-0.0538104	0.957086	NA	ENSDARG00000006518	AFAP1L1 (1 of 4)	1	0	1	0	AFAP1L1	protein_coding
ENSDARG00000006522!otop2	0	NA	NA	NA	NA	NA	ENSDARG00000006522	otop2	0	0	0	0	OTOP2	protein_coding
ENSDARG00000006524!supt6h	882.139	0.0516221	0.268351	0.192367	0.847454	0.997133	ENSDARG00000006524	supt6h	954	652	883	1108	SUPT6H	protein_coding
ENSDARG00000006526!fn1b	123.913	0.878634	0.502579	1.74825	0.0804203	0.689265	ENSDARG00000006526	fn1b	65	88	223	127	FN1	protein_coding
ENSDARG00000006527!brd3a	386.33	-0.208846	0.31164	-0.67015	0.502762	0.997133	ENSDARG00000006527	brd3a	471	301	351	443	BRD3	protein_coding
ENSDARG00000006544!-	2.13499	0.428521	2.8701	0.149305	0.881313	NA	ENSDARG00000006544	-	5	0	3	1	C1QTNF6;C1QTNF1	protein_coding
ENSDARG00000006545!rgp1	56.6531	0.112837	0.574843	0.196291	0.844382	0.997133	ENSDARG00000006545	rgp1	56	44	62	68	RGP1	protein_coding
ENSDARG00000006546!ak4	439.978	0.30484	0.314441	0.969465	0.332313	0.997133	ENSDARG00000006546	ak4	442	287	433	655	AK4;AK4P1	protein_coding
ENSDARG00000006553!rras	278.17	0.875239	0.33511	2.6118	0.00900669	0.219961	ENSDARG00000006553	rras	226	141	371	424	RRAS;RRAS2	protein_coding
ENSDARG00000006560!irf4a	36.3204	-0.377017	0.740912	-0.508855	0.610854	0.997133	ENSDARG00000006560	irf4a	72	15	33	30	IRF4	protein_coding
ENSDARG00000006566!nlk1	250.236	0.191803	0.3402	0.563794	0.572894	0.997133	ENSDARG00000006566	nlk1	242	187	258	335	NLK	protein_coding
ENSDARG00000006567!dus4l	86.9406	0.59308	0.543986	1.09025	0.275604	0.991366	ENSDARG00000006567	dus4l	47	78	126	98	DUS4L	protein_coding
ENSDARG00000006568!kcnmb2	0.240492	1.03751	4.97269	0.208642	0.834728	NA	ENSDARG00000006568	kcnmb2	0	0	1	0	KCNMB2	protein_coding
ENSDARG00000006577!nadka	22.8012	-0.0253114	0.876242	-0.0288864	0.976955	0.998326	ENSDARG00000006577	nadka	30	14	20	30	NADK	protein_coding
ENSDARG00000006580!cldnd	0	NA	NA	NA	NA	NA	ENSDARG00000006580	cldnd	0	0	0	0	CLDN4	protein_coding
ENSDARG00000006584!phf8	204.679	-0.0903533	0.370777	-0.243686	0.807474	0.997133	ENSDARG00000006584	phf8	263	138	202	233	PHF8	protein_coding
ENSDARG00000006585!DMWD	3.25662	1.78267	2.41947	0.736804	0.461242	NA	ENSDARG00000006585	DMWD	5	0	5	4	DMWD;WDR20;NA	protein_coding
ENSDARG00000006588!zgc:111983	0	NA	NA	NA	NA	NA	ENSDARG00000006588	zgc:111983	0	0	0	0	NA	protein_coding
ENSDARG00000006598!sgk2b	3.00242	-0.521135	2.26025	-0.230565	0.817653	NA	ENSDARG00000006598	sgk2b	4	2	5	1	NA	protein_coding
ENSDARG00000006600!lsm14aa	705.929	0.228566	0.275258	0.830368	0.406331	0.997133	ENSDARG00000006600	lsm14aa	724	484	770	915	LSM14A	protein_coding
ENSDARG00000006601!KAZN (2 of 3)	1.18015	-1.17707	4.032	-0.291932	0.770339	NA	ENSDARG00000006601	KAZN (2 of 3)	0	3	1	0	KAZN	protein_coding
ENSDARG00000006602!chrna2a	1.31997	-2.48917	3.50703	-0.709765	0.47785	NA	ENSDARG00000006602	chrna2a	2	2	0	1	CHRNA2	protein_coding
ENSDARG00000006603!csrp1a	466.018	0.352321	0.304442	1.15727	0.247163	0.976929	ENSDARG00000006603	csrp1a	446	309	474	694	CSRP1	protein_coding
ENSDARG00000006604!pvrl3l	1.72113	1.3593	3.1426	0.43254	0.665349	NA	ENSDARG00000006604	pvrl3l	0	2	1	4	PVRL3	protein_coding
ENSDARG00000006607!gpr27	1.20246	2.39525	4.37941	0.546934	0.584424	NA	ENSDARG00000006607	gpr27	0	0	5	0	GPR27;GPR173	protein_coding
ENSDARG00000006609!map2k2a	780.835	0.043887	0.267342	0.16416	0.869605	0.997133	ENSDARG00000006609	map2k2a	786	625	796	960	MAP2K2	protein_coding
ENSDARG00000006615!hnf1ba	9.46726	0.972634	1.45602	0.668009	0.504128	0.997133	ENSDARG00000006615	hnf1ba	7	2	28	2	HNF1B	protein_coding
ENSDARG00000006617!napgl	236.5	-0.0917346	0.343954	-0.266707	0.789695	0.997133	ENSDARG00000006617	napgl	263	188	247	258	NAPG	protein_coding
ENSDARG00000006621!pspc1	180.858	0.167009	0.376663	0.443393	0.657482	0.997133	ENSDARG00000006621	pspc1	201	119	202	219	PSPC1	protein_coding
ENSDARG00000006624!ppp2r2a	313.04	0.233618	0.319933	0.730211	0.465261	0.997133	ENSDARG00000006624	ppp2r2a	299	230	337	413	PPP2R2A;PPP2R2B	protein_coding
ENSDARG00000006636!slitrk2	0	NA	NA	NA	NA	NA	ENSDARG00000006636	slitrk2	0	0	0	0	SLITRK2	protein_coding
ENSDARG00000006639!lnpb	110.065	-0.317552	0.442417	-0.717766	0.472901	0.997133	ENSDARG00000006639	lnpb	129	96	108	108	KIAA1715	protein_coding
ENSDARG00000006640!eomesa	31.2941	-0.901589	0.791123	-1.13963	0.25444	0.980089	ENSDARG00000006640	eomesa	32	40	31	17	EOMES	protein_coding
ENSDARG00000006642!drg2	650.314	0.251235	0.285167	0.881013	0.378311	0.997133	ENSDARG00000006642	drg2	546	533	760	794	DRG2	protein_coding
ENSDARG00000006666!BUD13	191.517	0.0564166	0.376325	0.149915	0.880832	0.997133	ENSDARG00000006666	BUD13	140	198	175	252	BUD13	protein_coding
ENSDARG00000006672!znf395	22.0629	0.192065	0.891901	0.215344	0.829499	0.997133	ENSDARG00000006672	znf395	16	21	28	23	FAM49A	protein_coding
ENSDARG00000006677!ripk1l	58.8088	-0.272478	0.571437	-0.476829	0.633484	0.997133	ENSDARG00000006677	ripk1l	90	33	78	38	RIPK1	protein_coding
ENSDARG00000006678!pth2r	0	NA	NA	NA	NA	NA	ENSDARG00000006678	pth2r	0	0	0	0	PTH2R	protein_coding
ENSDARG00000006683!arhgef6	243.989	-0.194451	0.343603	-0.565918	0.571449	0.997133	ENSDARG00000006683	arhgef6	340	158	275	219	ARHGEF6	protein_coding
ENSDARG00000006686!zmynd19	201.099	0.663432	0.364153	1.82185	0.068478	0.634531	ENSDARG00000006686	zmynd19	156	128	227	323	ZMYND19	protein_coding
ENSDARG00000006687!h2afy2	49.0085	1.69859	0.632408	2.68591	0.00723318	0.191598	ENSDARG00000006687	h2afy2	21	21	80	85	H2AFY2	protein_coding
ENSDARG00000006691!rpl12	40002.7	-0.093277	0.247815	-0.376398	0.706621	0.997133	ENSDARG00000006691	rpl12	35350	39385	40627	44076	RPL12	protein_coding
ENSDARG00000006693!tmprss4a	0	NA	NA	NA	NA	NA	ENSDARG00000006693	tmprss4a	0	0	0	0	TMPRSS4	protein_coding
ENSDARG00000006705!pkn2	52.1131	-0.293989	0.597076	-0.492381	0.62245	0.997133	ENSDARG00000006705	pkn2	73	36	57	45	PKN2	protein_coding
ENSDARG00000006712!WIPF2 (1 of 2)	153.095	-0.214512	0.398987	-0.537643	0.590824	0.997133	ENSDARG00000006712	WIPF2 (1 of 2)	173	129	129	188	WIPF2	protein_coding
ENSDARG00000006719!specc1la	137.122	-0.00670367	0.41199	-0.0162715	0.987018	0.99851	ENSDARG00000006719	specc1la	149	105	132	172	SPECC1L	protein_coding
ENSDARG00000006729!eif3s6ip	5302.79	-0.183969	0.242325	-0.759182	0.447744	0.997133	ENSDARG00000006729	eif3s6ip	5191	5056	5240	5681	EIF3L	protein_coding
ENSDARG00000006747!-	0	NA	NA	NA	NA	NA	ENSDARG00000006747	-	0	0	0	0	TMEM178B	protein_coding
ENSDARG00000006754!mllt3	171.105	-1.19162	0.400784	-2.97323	0.00294684	0.108455	ENSDARG00000006754	mllt3	194	234	111	115	MLLT3	protein_coding
ENSDARG00000006757!kbtbd10b	0	NA	NA	NA	NA	NA	ENSDARG00000006757	kbtbd10b	0	0	0	0	KLHL41;KBTBD10;KBTBD5	protein_coding
ENSDARG00000006758!zgc:77415	64.144	-0.485568	0.548041	-0.886007	0.375614	0.997133	ENSDARG00000006758	zgc:77415	64	71	50	68	KIAA1467	protein_coding
ENSDARG00000006760!slc24a3	99.6913	-0.789558	0.460389	-1.71498	0.0863486	0.713095	ENSDARG00000006760	slc24a3	142	93	78	83	SLC24A3	protein_coding
ENSDARG00000006766!snd1	3453.45	-0.0655528	0.23783	-0.275629	0.782833	0.997133	ENSDARG00000006766	snd1	3476	2979	3526	3925	SND1	protein_coding
ENSDARG00000006773!elovl4a	3.8358	0.610765	2.03465	0.300181	0.764039	NA	ENSDARG00000006773	elovl4a	1	5	4	5	ELOVL4	protein_coding
ENSDARG00000006775!CASS4	6.49393	1.23538	1.57125	0.786237	0.431728	NA	ENSDARG00000006775	CASS4	4	3	12	8	CASS4	protein_coding
ENSDARG00000006782!rb1	369.974	-0.085239	0.31929	-0.266964	0.789497	0.997133	ENSDARG00000006782	rb1	388	305	302	509	RB1	protein_coding
ENSDARG00000006786!copz2	80.7101	1.73202	0.521555	3.32087	0.000897364	0.046974	ENSDARG00000006786	copz2	54	20	150	119	COPZ2;COPZ1	protein_coding
ENSDARG00000006791!arntl1a	66.3813	-0.0230647	0.542844	-0.0424887	0.966109	0.998068	ENSDARG00000006791	arntl1a	73	50	83	62	ARNTL	protein_coding
ENSDARG00000006797!nt5dc1	40.3047	-0.0667001	0.689117	-0.0967907	0.922893	0.997133	ENSDARG00000006797	nt5dc1	52	26	33	55	NT5DC1	protein_coding
ENSDARG00000006811!sult1st6	39.4733	-2.3335	0.718363	-3.24836	0.00116073	0.0556598	ENSDARG00000006811	sult1st6	78	44	21	9	SULT1B1	protein_coding
ENSDARG00000006812!wdr26b	139.752	-0.645749	0.409003	-1.57884	0.114373	0.796933	ENSDARG00000006812	wdr26b	187	128	131	109	WDR26	protein_coding
ENSDARG00000006816!gtf2f2b	0	NA	NA	NA	NA	NA	ENSDARG00000006816	gtf2f2b	0	0	0	0	GTF2F2	protein_coding
ENSDARG00000006818!urod	2184.8	-0.444645	0.263324	-1.68859	0.0912985	0.731162	ENSDARG00000006818	urod	2267	2295	2069	1987	UROD	protein_coding
ENSDARG00000006832!GALNT9	0	NA	NA	NA	NA	NA	ENSDARG00000006832	GALNT9	0	0	0	0	GALNT9	protein_coding
ENSDARG00000006837!mycn	2.22856	0.782419	2.55364	0.306394	0.759305	NA	ENSDARG00000006837	mycn	1	2	3	3	MYCN	protein_coding
ENSDARG00000006838!EEF1A2	1.83501	2.21956	3.09636	0.716828	0.47348	NA	ENSDARG00000006838	EEF1A2	0	1	1	6	EEF1A2	protein_coding
ENSDARG00000006840!gnmt	85.9589	1.10017	0.526253	2.09056	0.0365671	0.481901	ENSDARG00000006840	gnmt	69	34	96	167	GNMT	protein_coding
ENSDARG00000006848!PARP9	138.875	0.69899	0.423824	1.64924	0.0990975	0.755683	ENSDARG00000006848	PARP9	98	89	124	270	PARP9	protein_coding
ENSDARG00000006849!asic2	1.15321	-1.1428	4.02211	-0.284128	0.776312	NA	ENSDARG00000006849	asic2	0	3	0	1	ASIC2	protein_coding
ENSDARG00000006859!nkain1	156.657	0.787522	0.394335	1.99709	0.0458158	0.543615	ENSDARG00000006859	nkain1	106	101	169	276	NKAIN1	protein_coding
ENSDARG00000006862!kifap3b	10.2068	0.218414	1.25172	0.174492	0.861479	0.997133	ENSDARG00000006862	kifap3b	7	10	10	14	KIFAP3	protein_coding
ENSDARG00000006863!CCDC108	5.38306	0.164098	1.82742	0.0897975	0.928448	NA	ENSDARG00000006863	CCDC108	1	9	7	3	CCDC108	protein_coding
ENSDARG00000006865!glra4a	0	NA	NA	NA	NA	NA	ENSDARG00000006865	glra4a	0	0	0	0	GLRA4;GLRA2	protein_coding
ENSDARG00000006868!trh	0.213549	0.991569	4.96163	0.199847	0.8416	NA	ENSDARG00000006868	trh	0	0	0	1	TRH	protein_coding
ENSDARG00000006869!stx17	42.1224	0.256045	0.67645	0.378512	0.70505	0.997133	ENSDARG00000006869	stx17	45	26	36	68	STX17	protein_coding
ENSDARG00000006874!C5orf54	0	NA	NA	NA	NA	NA	ENSDARG00000006874	C5orf54	0	0	0	0	NA	protein_coding
ENSDARG00000006877!enpp4	230.954	0.0873804	0.379137	0.230472	0.817725	0.997133	ENSDARG00000006877	enpp4	315	125	239	275	ENPP4	protein_coding
ENSDARG00000006878!phf21aa	7.00185	1.3134	1.53446	0.855936	0.392033	NA	ENSDARG00000006878	phf21aa	4	3	15	7	PHF21A	protein_coding
ENSDARG00000006889!MPPED2 (1 of 2)	172.006	0.256391	0.379361	0.675849	0.499137	0.997133	ENSDARG00000006889	MPPED2 (1 of 2)	162	126	187	228	MPPED2	protein_coding
ENSDARG00000006891!KCNS3 (1 of 2)	0.62644	-2.16439	4.93518	-0.438563	0.660978	NA	ENSDARG00000006891	KCNS3 (1 of 2)	0	2	0	0	KCNS3	protein_coding
ENSDARG00000006892!MYO3B	0.479984	-2.10019	4.92968	-0.42603	0.670086	NA	ENSDARG00000006892	MYO3B	2	0	0	0	MYO3B	protein_coding
ENSDARG00000006894!oprk1	0	NA	NA	NA	NA	NA	ENSDARG00000006894	oprk1	0	0	0	0	OPRK1;OPRM1	protein_coding
ENSDARG00000006896!lhx6	2.06889	-0.818097	2.94317	-0.277965	0.781039	NA	ENSDARG00000006896	lhx6	1	2	5	0	LHX6	protein_coding
ENSDARG00000006899!far1	115.817	0.548774	0.454773	1.2067	0.227548	0.958108	ENSDARG00000006899	far1	130	54	143	156	FAR1	protein_coding
ENSDARG00000006900!impdh2	1709.13	0.179357	0.299188	0.59948	0.548853	0.997133	ENSDARG00000006900	impdh2	1477	1384	2430	1577	IMPDH2	protein_coding
ENSDARG00000006901!AEBP1 (2 of 2)	3.02226	0.219368	2.20303	0.0995757	0.920681	NA	ENSDARG00000006901	AEBP1 (2 of 2)	2	3	4	3	AEBP1	protein_coding
ENSDARG00000006911!wnt8b	0.479984	-2.10019	4.92968	-0.42603	0.670086	NA	ENSDARG00000006911	wnt8b	2	0	0	0	WNT8B	protein_coding
ENSDARG00000006915!arl8ba	563.393	-0.101008	0.284288	-0.355303	0.722363	0.997133	ENSDARG00000006915	arl8ba	651	433	559	642	ARL8B	protein_coding
ENSDARG00000006916!VMAC	3.03597	0.973793	2.2375	0.435215	0.663407	NA	ENSDARG00000006916	VMAC	3	1	3	6	VMAC;AC104532.2;NA	protein_coding
ENSDARG00000006921!lrp5	92.5739	-0.0466715	0.475178	-0.0982189	0.921758	0.997133	ENSDARG00000006921	lrp5	109	67	93	108	LRP5	protein_coding
ENSDARG00000006923!cacna1ab	0.239992	-1.5412	4.96163	-0.310624	0.756086	NA	ENSDARG00000006923	cacna1ab	1	0	0	0	CACNA1A	protein_coding
ENSDARG00000006924!FBXO38	230.58	-0.247454	0.34799	-0.711094	0.477026	0.997133	ENSDARG00000006924	FBXO38	264	197	207	261	FBXO38	protein_coding
ENSDARG00000006925!si:dkey-58b18.3	0	NA	NA	NA	NA	NA	ENSDARG00000006925	si:dkey-58b18.3	0	0	0	0	NA	protein_coding
ENSDARG00000006926!btd	9.10909	-0.875249	1.35103	-0.647837	0.51709	0.997133	ENSDARG00000006926	btd	6	14	3	12	BTD	protein_coding
ENSDARG00000006939!tbx6l	11.3636	-1.36008	1.22612	-1.10926	0.267319	0.985005	ENSDARG00000006939	tbx6l	13	16	9	5	TBX6	protein_coding
ENSDARG00000006944!GDPD3 (2 of 2)	1.08048	0.536258	3.83821	0.139716	0.888885	NA	ENSDARG00000006944	GDPD3 (2 of 2)	0	2	1	1	GDPD3	protein_coding
ENSDARG00000006963!cse1l	805.985	0.272592	0.266423	1.02316	0.306234	0.997133	ENSDARG00000006963	cse1l	729	606	857	1101	CSE1L	protein_coding
ENSDARG00000006978!zak	18.1462	0.00923372	0.973737	0.00948276	0.992434	0.99936	ENSDARG00000006978	zak	29	8	21	17	MLTK	protein_coding
ENSDARG00000006981!ccdc113	21.2601	0.31153	0.919181	0.338922	0.734669	0.997133	ENSDARG00000006981	ccdc113	10	25	21	28	CCDC113	protein_coding
ENSDARG00000006982!msxd	0	NA	NA	NA	NA	NA	ENSDARG00000006982	msxd	0	0	0	0	MSX2	protein_coding
ENSDARG00000006983!celf3b	23.2721	-0.584046	0.854752	-0.683293	0.494422	0.997133	ENSDARG00000006983	celf3b	28	23	22	19	CELF3	protein_coding
ENSDARG00000006990!CRELD1 (1 of 2)	1.24825	1.98302	3.64964	0.543347	0.586891	NA	ENSDARG00000006990	CRELD1 (1 of 2)	0	1	3	1	CRELD1	protein_coding
ENSDARG00000007009!hoxa11b	0.480984	1.61476	4.93518	0.327194	0.743521	NA	ENSDARG00000007009	hoxa11b	0	0	2	0	HOXA11	protein_coding
ENSDARG00000007015!olfm2b	18.6001	2.04347	1.00217	2.03904	0.0414458	0.516474	ENSDARG00000007015	olfm2b	8	5	22	46	OLFM2	protein_coding
ENSDARG00000007018!ms4a17a.6	335.556	0.112297	0.32461	0.345943	0.729385	0.997133	ENSDARG00000007018	ms4a17a.6	368	233	333	441	MS4A12;MS4A4A	protein_coding
ENSDARG00000007024!uox	0.479984	-2.10019	4.92968	-0.42603	0.670086	NA	ENSDARG00000007024	uox	2	0	0	0	UOX	protein_coding
ENSDARG00000007025!ttc9c	85.7013	-0.108305	0.48638	-0.222677	0.823787	0.997133	ENSDARG00000007025	ttc9c	90	73	88	94	TTC9C	protein_coding
ENSDARG00000007034!hnrpkl	788.531	0.600326	0.281614	2.13174	0.0330286	0.459706	ENSDARG00000007034	hnrpkl	648	494	814	1323	HNRNPK	protein_coding
ENSDARG00000007040!TMIGD1	0.479984	-2.10019	4.92968	-0.42603	0.670086	NA	ENSDARG00000007040	TMIGD1	2	0	0	0	TMIGD1	protein_coding
ENSDARG00000007045!CNOT4 (2 of 2)	344.145	-0.14446	0.312446	-0.462352	0.643829	0.997133	ENSDARG00000007045	CNOT4 (2 of 2)	378	287	355	366	CNOT4	protein_coding
ENSDARG00000007053!CT030719.1	0	NA	NA	NA	NA	NA	ENSDARG00000007053	CT030719.1	0	0	0	0	OLFM4	protein_coding
ENSDARG00000007065!mrps18b	411.285	0.432219	0.300441	1.43862	0.150259	0.879826	ENSDARG00000007065	mrps18b	335	303	468	578	MRPS18B	protein_coding
ENSDARG00000007067!BX004840.1	0.720477	-0.786842	4.85598	-0.162036	0.871278	NA	ENSDARG00000007067	BX004840.1	2	0	1	0	NA	protein_coding
ENSDARG00000007077!si:dkey-145p14.5	2.92772	-0.242784	2.29398	-0.105836	0.915713	NA	ENSDARG00000007077	si:dkey-145p14.5	1	5	2	3	NA	protein_coding
ENSDARG00000007080!rhcgl1	0	NA	NA	NA	NA	NA	ENSDARG00000007080	rhcgl1	0	0	0	0	RHCG	protein_coding
ENSDARG00000007081!pias4a	441.126	0.125234	0.295279	0.424122	0.671477	0.997133	ENSDARG00000007081	pias4a	434	341	466	553	PIAS4	protein_coding
ENSDARG00000007086!aqp10a	8.63571	-0.951695	1.36851	-0.695423	0.48679	0.997133	ENSDARG00000007086	aqp10a	7	13	4	9	AQP10	protein_coding
ENSDARG00000007092!xab2	285.154	0.0673238	0.327315	0.205685	0.837037	0.997133	ENSDARG00000007092	xab2	293	220	296	350	XAB2	protein_coding
ENSDARG00000007096!MAD2L2 (2 of 2)	0	NA	NA	NA	NA	NA	ENSDARG00000007096	MAD2L2 (2 of 2)	0	0	0	0	MAD2L2	protein_coding
ENSDARG00000007097!her13	0	NA	NA	NA	NA	NA	ENSDARG00000007097	her13	0	0	0	0	HES6	protein_coding
ENSDARG00000007098!itm2ba	2921.51	0.22491	0.242389	0.927886	0.353467	0.997133	ENSDARG00000007098	itm2ba	3018	1994	3197	3764	ITM2B	protein_coding
ENSDARG00000007099!cx43.4	6.93989	1.02359	1.6541	0.618818	0.536036	NA	ENSDARG00000007099	cx43.4	1	8	13	5	GJC1	protein_coding
ENSDARG00000007108!zgc:91985	11.1066	1.04668	1.2368	0.846281	0.397396	0.997133	ENSDARG00000007108	zgc:91985	9	4	24	9	LIPH	protein_coding
ENSDARG00000007125!asb6	286.025	-0.544485	0.332019	-1.63992	0.101022	0.7594	ENSDARG00000007125	asb6	354	269	214	306	ASB6	protein_coding
ENSDARG00000007127!acat2	157.772	-0.552489	0.399259	-1.38378	0.166425	0.893479	ENSDARG00000007127	acat2	182	157	103	188	ACAT2	protein_coding
ENSDARG00000007129!-	155.627	-0.444433	0.419945	-1.05831	0.289912	0.997133	ENSDARG00000007129	-	173	150	177	115	SLC6A16;SLC6A15	protein_coding
ENSDARG00000007130!MRTO4	476.538	0.648988	0.294301	2.20519	0.027441	0.410646	ENSDARG00000007130	MRTO4	318	353	542	746	MRTO4	protein_coding
ENSDARG00000007135!cnot3a	608.323	-0.247705	0.279529	-0.886152	0.375536	0.997133	ENSDARG00000007135	cnot3a	687	527	615	611	CNOT3	protein_coding
ENSDARG00000007136!sh3bp5lb	74.0922	-0.338598	0.517079	-0.654827	0.512579	0.997133	ENSDARG00000007136	sh3bp5lb	92	61	80	64	SH3BP5L	protein_coding
ENSDARG00000007141!psmc3	1096.92	0.47342	0.262209	1.8055	0.0709957	0.646972	ENSDARG00000007141	psmc3	921	752	1138	1717	PSMC3	protein_coding
ENSDARG00000007149!nadl1.2	0.239992	-1.5412	4.96163	-0.310624	0.756086	NA	ENSDARG00000007149	nadl1.2	1	0	0	0	L1CAM	protein_coding
ENSDARG00000007151!kcnk2b	0.213549	0.991569	4.96163	0.199847	0.8416	NA	ENSDARG00000007151	kcnk2b	0	0	0	1	KCNK2	protein_coding
ENSDARG00000007169!itgb1bp1	669.416	-0.603585	0.302146	-1.99766	0.0457536	0.543615	ENSDARG00000007169	itgb1bp1	709	749	613	549	ITGB1BP1	protein_coding
ENSDARG00000007171!aig1	0.480984	1.61476	4.93518	0.327194	0.743521	NA	ENSDARG00000007171	aig1	0	0	2	0	AIG1	protein_coding
ENSDARG00000007172!plxna3	10.1331	-3.64787	1.4868	-2.45351	0.014147	0.288629	ENSDARG00000007172	plxna3	29	8	1	2	PLXNA3	protein_coding
ENSDARG00000007173!cyp2y3	0	NA	NA	NA	NA	NA	ENSDARG00000007173	cyp2y3	0	0	0	0	CYP2A13	protein_coding
ENSDARG00000007175!recql	261.44	-0.0669454	0.334539	-0.200112	0.841393	0.997133	ENSDARG00000007175	recql	269	221	260	305	RECQL	protein_coding
ENSDARG00000007177!-	1.3932	-2.27819	3.44125	-0.662023	0.507956	NA	ENSDARG00000007177	-	1	3	0	1	BACE1	protein_coding
ENSDARG00000007179!sash1a	116.896	0.339553	0.434532	0.781422	0.434554	0.997133	ENSDARG00000007179	sash1a	115	76	156	131	SASH1	protein_coding
ENSDARG00000007180!slc30a4	388.813	0.285616	0.303531	0.940978	0.346716	0.997133	ENSDARG00000007180	slc30a4	387	263	468	473	SLC30A4	protein_coding
ENSDARG00000007181!nadkd1	142.351	0.328506	0.406848	0.807441	0.419412	0.997133	ENSDARG00000007181	nadkd1	127	104	177	172	NADKD1	protein_coding
ENSDARG00000007184!zbtb16a	23.8914	-0.568448	0.861233	-0.66004	0.509228	0.997133	ENSDARG00000007184	zbtb16a	36	18	16	27	ZBTB16	protein_coding
ENSDARG00000007186!ppp1r8	19.3646	-0.533263	0.931774	-0.572309	0.567112	0.997133	ENSDARG00000007186	ppp1r8	25	17	21	14	PPP1R8	protein_coding
ENSDARG00000007195!GRM2 (2 of 2)	0.453541	-0.274804	4.98359	-0.0551418	0.956025	NA	ENSDARG00000007195	GRM2 (2 of 2)	1	0	0	1	GRM2	protein_coding
ENSDARG00000007196!rae1	388.201	0.224276	0.306745	0.731148	0.464689	0.997133	ENSDARG00000007196	rae1	391	272	416	511	RAE1	protein_coding
ENSDARG00000007198!MTA1	202.224	0.11581	0.381271	0.303747	0.761321	0.997133	ENSDARG00000007198	MTA1	202	150	166	313	MTA1	protein_coding
ENSDARG00000007199!CR846090.1	0	NA	NA	NA	NA	NA	ENSDARG00000007199	CR846090.1	0	0	0	0	NA	protein_coding
ENSDARG00000007204!wu:fb54a03	276.116	-0.00836579	0.330363	-0.025323	0.979797	0.998326	ENSDARG00000007204	wu:fb54a03	277	230	288	320	ZNF318	protein_coding
ENSDARG00000007207!cnpy2	37.3987	0.517766	0.693893	0.746175	0.455562	0.997133	ENSDARG00000007207	cnpy2	40	19	50	46	CNPY2	protein_coding
ENSDARG00000007216!abce1	2793.67	0.00672627	0.263293	0.0255468	0.979619	0.998326	ENSDARG00000007216	abce1	2447	2598	3103	3027	ABCE1	protein_coding
ENSDARG00000007217!wdr55	137.952	0.525448	0.412943	1.27245	0.203214	0.933569	ENSDARG00000007217	wdr55	126	84	160	201	WDR55	protein_coding
ENSDARG00000007219!actn1	420.991	0.588749	0.305761	1.92552	0.0541643	0.588639	ENSDARG00000007219	actn1	406	229	533	579	ACTN1	protein_coding
ENSDARG00000007220!ncam1b	0.479984	-2.10019	4.92968	-0.42603	0.670086	NA	ENSDARG00000007220	ncam1b	2	0	0	0	NCAM1	protein_coding
ENSDARG00000007221!pbk	257.346	-0.577598	0.347184	-1.66366	0.0961795	0.743542	ENSDARG00000007221	pbk	360	217	200	257	PBK	protein_coding
ENSDARG00000007222!rest	69.7408	-0.323771	0.530493	-0.610321	0.541649	0.997133	ENSDARG00000007222	rest	93	53	66	70	REST	protein_coding
ENSDARG00000007231!ryk	21.6746	-0.797733	0.885334	-0.901053	0.36756	0.997133	ENSDARG00000007231	ryk	23	26	12	24	RYK	protein_coding
ENSDARG00000007241!mycb	582.704	0.121459	0.33019	0.367845	0.712989	0.997133	ENSDARG00000007241	mycb	418	590	670	639	MYC	protein_coding
ENSDARG00000007244!ACP2	512.877	-0.415446	0.294374	-1.41128	0.158161	0.885882	ENSDARG00000007244	ACP2	592	480	510	458	ACP2	protein_coding
ENSDARG00000007245!RUNDC3A (2 of 2)	0.239992	-1.5412	4.96163	-0.310624	0.756086	NA	ENSDARG00000007245	RUNDC3A (2 of 2)	1	0	0	0	RUNDC3A	protein_coding
ENSDARG00000007247!ric8a	3.64357	0.734201	2.02895	0.361863	0.717454	NA	ENSDARG00000007247	ric8a	3	2	6	4	RIC8A	protein_coding
ENSDARG00000007250!use1	130.64	0.292391	0.417317	0.700645	0.483525	0.997133	ENSDARG00000007250	use1	116	98	132	189	USE1	protein_coding
ENSDARG00000007257!rab5ab	190.458	0.00294805	0.371551	0.00793444	0.993669	0.99936	ENSDARG00000007257	rab5ab	211	142	186	237	RAB5A	protein_coding
ENSDARG00000007264!gbas	987.158	0.130678	0.259365	0.503838	0.614376	0.997133	ENSDARG00000007264	gbas	863	845	962	1330	GBAS	protein_coding
ENSDARG00000007265!si:ch211-117l17.5	41.84	0.363346	0.666226	0.545379	0.585493	0.997133	ENSDARG00000007265	si:ch211-117l17.5	51	18	73	30	RGS13;RGS8	protein_coding
ENSDARG00000007271!mynn	405.696	-0.565742	0.300933	-1.87996	0.0601133	0.609683	ENSDARG00000007271	mynn	473	411	328	396	MYNN	protein_coding
ENSDARG00000007275!si:ch211-251b21.1	49.2964	-0.695318	0.624888	-1.11271	0.265834	0.985005	ENSDARG00000007275	si:ch211-251b21.1	80	37	37	45	NA	protein_coding
ENSDARG00000007276!ela3l	1.92194	2.85084	3.61666	0.788252	0.430549	NA	ENSDARG00000007276	ela3l	0	0	0	9	CELA2A	protein_coding
ENSDARG00000007277!myf5	0	NA	NA	NA	NA	NA	ENSDARG00000007277	myf5	0	0	0	0	MYF5	protein_coding
ENSDARG00000007278!ect2	188.515	-1.1088	0.39448	-2.8108	0.00494189	0.150653	ENSDARG00000007278	ect2	288	188	98	173	ECT2	protein_coding
ENSDARG00000007279!yipf5	186.91	0.220288	0.370144	0.595142	0.551749	0.997133	ENSDARG00000007279	yipf5	172	144	212	232	YIPF5	protein_coding
ENSDARG00000007285!mrp63	162.597	0.222463	0.386712	0.575268	0.56511	0.997133	ENSDARG00000007285	mrp63	146	128	179	208	MRP63	protein_coding
ENSDARG00000007289!METRNL (2 of 2)	0.31322	-1.58715	4.97269	-0.319173	0.749595	NA	ENSDARG00000007289	METRNL (2 of 2)	0	1	0	0	METRNL	protein_coding
ENSDARG00000007294!aco2	1353.72	0.793269	0.265536	2.98743	0.00281335	0.10442	ENSDARG00000007294	aco2	1130	716	1633	2180	ACO2	protein_coding
ENSDARG00000007302!sh3gl3	31.8725	0.0445331	0.842684	0.0528468	0.957854	0.998068	ENSDARG00000007302	sh3gl3	34	18	13	70	SH3GL3	protein_coding
ENSDARG00000007315!tmpoa	162.857	-0.371494	0.399714	-0.929399	0.352682	0.997133	ENSDARG00000007315	tmpoa	191	144	117	205	TMPO	protein_coding
ENSDARG00000007320!rpl7	42334.1	-0.163673	0.242711	-0.674351	0.500088	0.997133	ENSDARG00000007320	rpl7	39113	41909	41573	45997	RPL7	protein_coding
ENSDARG00000007323!chmp4b	531.377	0.415183	0.285282	1.45534	0.145574	0.868486	ENSDARG00000007323	chmp4b	429	397	554	800	CHMP4B	protein_coding
ENSDARG00000007329!tbx16	1.50708	-1.13118	3.30679	-0.342079	0.732291	NA	ENSDARG00000007329	tbx16	1	2	0	3	TBX6	protein_coding
ENSDARG00000007344!tcap	0	NA	NA	NA	NA	NA	ENSDARG00000007344	tcap	0	0	0	0	TCAP	protein_coding
ENSDARG00000007347!degs1	373.438	0.430535	0.311142	1.38373	0.166443	0.893479	ENSDARG00000007347	degs1	320	262	482	462	DEGS1	protein_coding
ENSDARG00000007349!dmrt1	2.13402	0.585971	2.90001	0.202059	0.839871	NA	ENSDARG00000007349	dmrt1	0	4	1	3	DMRT1	protein_coding
ENSDARG00000007354!pdia3	6325.73	0.585242	0.236433	2.4753	0.0133125	0.279836	ENSDARG00000007354	pdia3	4972	4221	6754	10237	PDIA3	protein_coding
ENSDARG00000007356!fgf20a	0	NA	NA	NA	NA	NA	ENSDARG00000007356	fgf20a	0	0	0	0	FGF20	protein_coding
ENSDARG00000007358!cxcr3.1	79.6928	0.624406	0.542238	1.15153	0.249513	0.97772	ENSDARG00000007358	cxcr3.1	94	32	92	117	CXCR3	protein_coding
ENSDARG00000007359!UBL4B	111.327	0.200107	0.440492	0.45428	0.649627	0.997133	ENSDARG00000007359	UBL4B	105	85	124	139	UBL4A	protein_coding
ENSDARG00000007362!sft2d1	455.723	-0.118237	0.293599	-0.402716	0.687157	0.997133	ENSDARG00000007362	sft2d1	510	366	484	479	SFT2D1	protein_coding
ENSDARG00000007366!AMDHD1	11.7413	-0.370223	1.20151	-0.308131	0.757983	0.997133	ENSDARG00000007366	AMDHD1	11	12	16	7	AMDHD1	protein_coding
ENSDARG00000007369!tcf7l1b	152.215	0.457787	0.395596	1.15721	0.247187	0.976929	ENSDARG00000007369	tcf7l1b	129	106	185	204	TCF7L1	protein_coding
ENSDARG00000007370!dysf	6.23973	0.725101	1.62258	0.446882	0.65496	NA	ENSDARG00000007370	dysf	3	5	12	5	DYSF	protein_coding
ENSDARG00000007371!slc26a3	1.34792	0.0382228	3.79536	0.0100709	0.991965	NA	ENSDARG00000007371	slc26a3	0	2	3	0	SLC26A3	protein_coding
ENSDARG00000007377!odc1	2091.91	0.120442	0.263206	0.457596	0.647243	0.997133	ENSDARG00000007377	odc1	1748	1883	2351	2422	ODC1	protein_coding
ENSDARG00000007382!ubtd1a	0	NA	NA	NA	NA	NA	ENSDARG00000007382	ubtd1a	0	0	0	0	UBTD1	protein_coding
ENSDARG00000007383!kcnk6	252.13	-0.00721654	0.35907	-0.0200979	0.983965	0.99851	ENSDARG00000007383	kcnk6	308	169	235	322	KCNK6	protein_coding
ENSDARG00000007385!cct7	5500.57	0.151715	0.24032	0.631305	0.527841	0.997133	ENSDARG00000007385	cct7	4691	4768	5894	6855	CCT7	protein_coding
ENSDARG00000007387!irf2a	340.971	-0.335538	0.31925	-1.05102	0.29325	0.997133	ENSDARG00000007387	irf2a	429	279	296	372	IRF2	protein_coding
ENSDARG00000007396!rnd3b	147.619	0.24498	0.4228	0.579422	0.562304	0.997133	ENSDARG00000007396	rnd3b	166	89	144	212	RND3	protein_coding
ENSDARG00000007398!LRRK1 (2 of 2)	13.9947	-0.777747	1.09169	-0.712422	0.476203	0.997133	ENSDARG00000007398	LRRK1 (2 of 2)	23	10	16	7	LRRK1	protein_coding
ENSDARG00000007405!strap	853.245	0.185125	0.264022	0.701172	0.483196	0.997133	ENSDARG00000007405	strap	783	675	892	1121	STRAP	protein_coding
ENSDARG00000007406!phox2a	0	NA	NA	NA	NA	NA	ENSDARG00000007406	phox2a	0	0	0	0	PHOX2A	protein_coding
ENSDARG00000007407!barx1	0.239992	-1.5412	4.96163	-0.310624	0.756086	NA	ENSDARG00000007407	barx1	1	0	0	0	BARX1	protein_coding
ENSDARG00000007409!ppifa	77.0407	0.216687	0.512251	0.423009	0.672288	0.997133	ENSDARG00000007409	ppifa	61	68	83	99	PPIAP22	protein_coding
ENSDARG00000007412!slc2a1b	34.2368	-0.0776001	0.715426	-0.108467	0.913625	0.997133	ENSDARG00000007412	slc2a1b	42	24	39	34	SLC2A1	protein_coding
ENSDARG00000007413!arid2	555.422	-0.118206	0.291321	-0.405759	0.684919	0.997133	ENSDARG00000007413	arid2	671	411	531	646	ARID2	protein_coding
ENSDARG00000007418!chmp4c	1.27519	0.860805	3.89173	0.221188	0.824946	NA	ENSDARG00000007418	chmp4c	0	1	4	0	CHMP4C	protein_coding
ENSDARG00000007421!ftcd	0.31322	-1.58715	4.97269	-0.319173	0.749595	NA	ENSDARG00000007421	ftcd	0	1	0	0	FTCD	protein_coding
ENSDARG00000007425!apol1	129.808	0.860799	0.439434	1.95888	0.0501269	0.567773	ENSDARG00000007425	apol1	91	73	123	260	APOLD1;APOL3	protein_coding
ENSDARG00000007429!ndor1	203.687	0.22744	0.364028	0.624787	0.532111	0.997133	ENSDARG00000007429	ndor1	172	169	227	257	NDOR1	protein_coding
ENSDARG00000007430!PRDM12	0	NA	NA	NA	NA	NA	ENSDARG00000007430	PRDM12	0	0	0	0	PRDM12	protein_coding
ENSDARG00000007436!avpr2	0	NA	NA	NA	NA	NA	ENSDARG00000007436	avpr2	0	0	0	0	AVPR2	protein_coding
ENSDARG00000007438!ube2i	1091.83	0.264228	0.260969	1.01249	0.311304	0.997133	ENSDARG00000007438	ube2i	1001	810	1084	1579	UBE2I	protein_coding
ENSDARG00000007443!fbxl18	80.8849	0.313196	0.507588	0.617027	0.537217	0.997133	ENSDARG00000007443	fbxl18	70	61	108	89	FBXL18	protein_coding
ENSDARG00000007444!ift81	35.9916	-0.714134	0.702657	-1.01633	0.30947	0.997133	ENSDARG00000007444	ift81	51	32	34	26	IFT81	protein_coding
ENSDARG00000007449!slc25a39	642.638	-0.717372	0.287786	-2.49273	0.0126765	0.271371	ENSDARG00000007449	slc25a39	717	731	518	548	SLC25A39	protein_coding
ENSDARG00000007461!srgap1	8.90459	-0.329884	1.3721	-0.240422	0.810003	0.997133	ENSDARG00000007461	srgap1	14	5	5	13	SRGAP1	protein_coding
ENSDARG00000007465!tdrd1	1.87368	-1.5751	2.79782	-0.562973	0.573453	NA	ENSDARG00000007465	tdrd1	2	3	1	1	TDRD1	protein_coding
ENSDARG00000007467!BX000534.1	1.00775	1.61889	3.95489	0.409338	0.682292	NA	ENSDARG00000007467	BX000534.1	0	1	2	1	IFIT2;IFIT5	protein_coding
ENSDARG00000007477!fbxo8	116.153	-0.172949	0.438285	-0.394603	0.693136	0.997133	ENSDARG00000007477	fbxo8	148	84	114	126	FBXO8	protein_coding
ENSDARG00000007480!rpe65a	1.27319	-3.76619	3.87851	-0.971039	0.331529	NA	ENSDARG00000007480	rpe65a	4	1	0	0	RPE65	protein_coding
ENSDARG00000007485!epc2	404.085	-0.0902265	0.30783	-0.293105	0.769442	0.997133	ENSDARG00000007485	epc2	375	381	404	457	EPC2	protein_coding
ENSDARG00000007490!adrb1	0	NA	NA	NA	NA	NA	ENSDARG00000007490	adrb1	0	0	0	0	ADRB1	protein_coding
ENSDARG00000007494!st3gal2l	484.749	0.235661	0.295711	0.79693	0.425491	0.997133	ENSDARG00000007494	st3gal2l	444	366	461	715	ST3GAL2	protein_coding
ENSDARG00000007496!ufl1	266.176	-0.330416	0.340546	-0.970256	0.331919	0.997133	ENSDARG00000007496	ufl1	292	249	270	249	UFL1	protein_coding
ENSDARG00000007517!homer1b	0.62644	-2.16439	4.93518	-0.438563	0.660978	NA	ENSDARG00000007517	homer1b	0	2	0	0	HOMER1	protein_coding
ENSDARG00000007523!mll5	816.795	0.255364	0.265898	0.960385	0.336862	0.997133	ENSDARG00000007523	mll5	780	591	907	1060	MLL5	protein_coding
ENSDARG00000007526!ndufs2	1083.95	-0.0389222	0.256623	-0.15167	0.879447	0.997133	ENSDARG00000007526	ndufs2	1113	900	1054	1318	NDUFS2	protein_coding
ENSDARG00000007531!zcchc9	235.872	0.205718	0.345332	0.595711	0.551368	0.997133	ENSDARG00000007531	zcchc9	188	207	227	334	ZCCHC9	protein_coding
ENSDARG00000007534!itln1	29.1883	-2.41644	0.846249	-2.85548	0.00429725	0.139068	ENSDARG00000007534	itln1	51	38	5	18	ITLN2	protein_coding
ENSDARG00000007549!pdxdc1	139.583	0.446702	0.407197	1.09702	0.272635	0.987462	ENSDARG00000007549	pdxdc1	122	95	160	197	PDXDC1	protein_coding
ENSDARG00000007553!opn4.1	6.34203	-1.29527	1.59224	-0.813489	0.415938	NA	ENSDARG00000007553	opn4.1	7	9	5	3	OPN4	protein_coding
ENSDARG00000007560!sema3bl	2.93582	-1.03766	2.56063	-0.405234	0.685305	NA	ENSDARG00000007560	sema3bl	1	4	6	0	SEMA3G	protein_coding
ENSDARG00000007561!CDH23	5.94948	-0.341266	1.6186	-0.21084	0.833012	NA	ENSDARG00000007561	CDH23	4	8	5	6	CDH23	protein_coding
ENSDARG00000007566!appbp2	246.113	-0.068575	0.34222	-0.200383	0.841181	0.997133	ENSDARG00000007566	appbp2	268	196	276	253	APPBP2	protein_coding
ENSDARG00000007576!crybb1l1	0	NA	NA	NA	NA	NA	ENSDARG00000007576	crybb1l1	0	0	0	0	CRYBB1	protein_coding
ENSDARG00000007578!zgc:63577	1.58641	-4.22249	3.52747	-1.19703	0.231294	NA	ENSDARG00000007578	zgc:63577	4	2	0	0	DKFZP761J1410;LPPR2;NA	protein_coding
ENSDARG00000007582!si:ch1073-155h21.1	0.31322	-1.58715	4.97269	-0.319173	0.749595	NA	ENSDARG00000007582	si:ch1073-155h21.1	0	1	0	0	GPRC6A	protein_coding
ENSDARG00000007597!bloc1s4	90.5695	0.513057	0.487547	1.05232	0.292652	0.997133	ENSDARG00000007597	bloc1s4	58	77	103	130	BLOC1S4	protein_coding
ENSDARG00000007601!zmynd8	107.594	-0.551715	0.447186	-1.23375	0.217297	0.951598	ENSDARG00000007601	zmynd8	140	97	89	104	ZMYND8	protein_coding
ENSDARG00000007602!BX470266.1	0	NA	NA	NA	NA	NA	ENSDARG00000007602	BX470266.1	0	0	0	0	NA	protein_coding
ENSDARG00000007603!stxbp2	481.257	0.18816	0.293213	0.64172	0.521055	0.997133	ENSDARG00000007603	stxbp2	511	328	533	598	STXBP2	protein_coding
ENSDARG00000007609!hoxa13a	0	NA	NA	NA	NA	NA	ENSDARG00000007609	hoxa13a	0	0	0	0	HOXA13;HOXB13	protein_coding
ENSDARG00000007614!wwox	20.5168	-0.26899	0.905977	-0.296906	0.766538	0.997133	ENSDARG00000007614	wwox	16	24	15	26	WWOX	protein_coding
ENSDARG00000007624!gins1	126.801	-0.266963	0.427973	-0.623785	0.532769	0.997133	ENSDARG00000007624	gins1	131	118	91	171	GINS1	protein_coding
ENSDARG00000007628!dusp1	5134.81	0.0626387	0.249762	0.250794	0.801974	0.997133	ENSDARG00000007628	dusp1	4521	4591	5679	5835	DUSP1	protein_coding
ENSDARG00000007630!mkrn2	90.6871	0.135137	0.476351	0.283691	0.776647	0.997133	ENSDARG00000007630	mkrn2	83	74	86	126	MKRN2	protein_coding
ENSDARG00000007639!CNOT4 (1 of 2)	428.634	-0.262492	0.309361	-0.848495	0.396162	0.997133	ENSDARG00000007639	CNOT4 (1 of 2)	434	415	434	422	CNOT4	protein_coding
ENSDARG00000007641!msxe	0	NA	NA	NA	NA	NA	ENSDARG00000007641	msxe	0	0	0	0	MSX1	protein_coding
ENSDARG00000007654!nsfa	0	NA	NA	NA	NA	NA	ENSDARG00000007654	nsfa	0	0	0	0	NSF	protein_coding
ENSDARG00000007655!crybb1l3	5.59808	-0.347609	1.71418	-0.202785	0.839303	NA	ENSDARG00000007655	crybb1l3	5	5	10	2	CRYBB1	protein_coding
ENSDARG00000007657!ccnh	109.311	-0.0565129	0.452764	-0.124817	0.900668	0.997133	ENSDARG00000007657	ccnh	100	102	118	117	CCNH	protein_coding
ENSDARG00000007663!amph	0.213549	0.991569	4.96163	0.199847	0.8416	NA	ENSDARG00000007663	amph	0	0	0	1	AMPH	protein_coding
ENSDARG00000007665!hspbp1	118.871	0.355092	0.430303	0.825212	0.409251	0.997133	ENSDARG00000007665	hspbp1	109	83	138	157	HSPBP1	protein_coding
ENSDARG00000007671!ghrb	906.31	-0.473418	0.273082	-1.73361	0.0829874	0.700249	ENSDARG00000007671	ghrb	1125	808	948	727	GHR	protein_coding
ENSDARG00000007678!ttyh3b	12.2004	-0.221307	1.14551	-0.193195	0.846806	0.997133	ENSDARG00000007678	ttyh3b	13	11	11	14	TTYH3	protein_coding
ENSDARG00000007682!ppdpfa	4675	-0.61585	0.29297	-2.10209	0.0355451	0.478021	ENSDARG00000007682	ppdpfa	4168	6001	4018	3881	PPDPF	protein_coding
ENSDARG00000007691!cul1b	371.806	0.0907068	0.31312	0.289687	0.772056	0.997133	ENSDARG00000007691	cul1b	344	312	419	425	CUL1	protein_coding
ENSDARG00000007693!nfkbiab	1755.07	-0.138704	0.246481	-0.562735	0.573616	0.997133	ENSDARG00000007693	nfkbiab	1696	1627	1460	2282	NFKBIA	protein_coding
ENSDARG00000007697!fabp7a	0	NA	NA	NA	NA	NA	ENSDARG00000007697	fabp7a	0	0	0	0	FABP7	protein_coding
ENSDARG00000007708!nsa2	8381.32	-0.144092	0.260538	-0.553057	0.580224	0.997133	ENSDARG00000007708	nsa2	7321	8580	8549	8808	NSA2	protein_coding
ENSDARG00000007709!adamts8a	2.71367	-1.46877	2.38655	-0.615439	0.538265	NA	ENSDARG00000007709	adamts8a	2	5	1	2	ADAMTS8	protein_coding
ENSDARG00000007711!RAB3IL1	37.0622	0.567671	0.708406	0.801335	0.422937	0.997133	ENSDARG00000007711	RAB3IL1	34	21	36	64	RAB3IL1	protein_coding
ENSDARG00000007714!ube2q1	196.212	0.0158565	0.371586	0.0426724	0.965963	0.998068	ENSDARG00000007714	ube2q1	166	187	198	235	UBE2Q2	protein_coding
ENSDARG00000007715!lgsn	1.10692	-2.15915	3.8175	-0.565594	0.57167	NA	ENSDARG00000007715	lgsn	1	2	1	0	LGSN	protein_coding
ENSDARG00000007720!sub1	461.078	0.0491601	0.296822	0.165622	0.868455	0.997133	ENSDARG00000007720	sub1	456	371	424	625	SUB1	protein_coding
ENSDARG00000007722!NUDT8	49.475	-0.808788	0.617385	-1.31002	0.190188	0.925752	ENSDARG00000007722	NUDT8	77	42	36	43	NUDT8	protein_coding
ENSDARG00000007723!efnb1	1.38857	2.21963	3.41985	0.649044	0.51631	NA	ENSDARG00000007723	efnb1	1	0	3	2	EFNB1	protein_coding
ENSDARG00000007727!rgl2	112.214	-0.943191	0.462891	-2.03761	0.0415891	0.516474	ENSDARG00000007727	rgl2	156	112	110	62	RGL2;RALGDS;NA	protein_coding
ENSDARG00000007734!obfc1	106.707	0.0955163	0.475008	0.201083	0.840633	0.997133	ENSDARG00000007734	obfc1	81	105	124	115	OBFC1	protein_coding
ENSDARG00000007737!zyg11	357.625	0.0828214	0.311059	0.266256	0.790042	0.997133	ENSDARG00000007737	zyg11	337	297	383	429	ZYG11B	protein_coding
ENSDARG00000007739!atp1a1a.2	2.01501	0.495804	2.66816	0.185823	0.852584	NA	ENSDARG00000007739	atp1a1a.2	1	2	3	2	ATP1A1	protein_coding
ENSDARG00000007743!il15l	10.0456	0.117767	1.2797	0.0920271	0.926676	0.997133	ENSDARG00000007743	il15l	6	10	5	20	NA	protein_coding
ENSDARG00000007744!tsr1	834.032	0.213191	0.285957	0.745538	0.455947	0.997133	ENSDARG00000007744	tsr1	673	726	978	983	TSR1	protein_coding
ENSDARG00000007745!uqcrfs1	207.078	0.589304	0.358514	1.64374	0.10023	0.758489	ENSDARG00000007745	uqcrfs1	167	136	250	301	UQCRFS1	protein_coding
ENSDARG00000007751!lmnl3	11.3673	-1.78736	1.25526	-1.4239	0.154476	0.884204	ENSDARG00000007751	lmnl3	8	23	4	6	LMNA	protein_coding
ENSDARG00000007753!cpne2	8.40992	-1.32575	1.41687	-0.935691	0.349432	NA	ENSDARG00000007753	cpne2	10	11	8	3	CPNE2	protein_coding
ENSDARG00000007755!WDR61	192.865	-0.174946	0.365935	-0.478081	0.632593	0.997133	ENSDARG00000007755	WDR61	197	175	167	237	WDR61	protein_coding
ENSDARG00000007760!spg21	127.318	0.216663	0.421486	0.514046	0.60722	0.997133	ENSDARG00000007760	spg21	125	92	133	171	SPG21	protein_coding
ENSDARG00000007764!klhdc10	258.752	-0.132199	0.340493	-0.388257	0.697825	0.997133	ENSDARG00000007764	klhdc10	271	222	218	336	KLHDC10	protein_coding
ENSDARG00000007769!zgc:153723	12.5857	1.20492	1.14822	1.04938	0.294003	0.997133	ENSDARG00000007769	zgc:153723	8	6	17	22	NA	protein_coding
ENSDARG00000007774!vash2	5.22434	0.56646	1.78112	0.318035	0.750458	NA	ENSDARG00000007774	vash2	9	1	7	5	VASH2	protein_coding
ENSDARG00000007783!blk	29.03	-1.10096	0.775791	-1.41915	0.155855	0.884787	ENSDARG00000007783	blk	42	31	18	23	BLK	protein_coding
ENSDARG00000007786!tmx2b	227.188	0.560423	0.349264	1.60458	0.108586	0.785632	ENSDARG00000007786	tmx2b	221	124	322	271	TMX2	protein_coding
ENSDARG00000007787!CU210890.1	0.31322	-1.58715	4.97269	-0.319173	0.749595	NA	ENSDARG00000007787	CU210890.1	0	1	0	0	NA	protein_coding
ENSDARG00000007788!atp2b1b	9.94739	0.521523	1.29213	0.403616	0.686495	0.997133	ENSDARG00000007788	atp2b1b	10	5	8	19	ATP2B1	protein_coding
ENSDARG00000007791!ppp2r1a	1516.81	0.220286	0.249456	0.883064	0.377202	0.997133	ENSDARG00000007791	ppp2r1a	1433	1136	1579	2048	PPP2R1B	protein_coding
ENSDARG00000007792!dyx1c1	7.07578	-0.754532	1.76625	-0.427194	0.669238	NA	ENSDARG00000007792	dyx1c1	1	15	8	1	DYX1C1	protein_coding
ENSDARG00000007795!cst3	777.516	0.325488	0.29351	1.10895	0.267451	0.985005	ENSDARG00000007795	cst3	749	516	724	1227	CST2	protein_coding
ENSDARG00000007804!gas6	18.5432	0.952822	1.00173	0.95118	0.341513	0.997133	ENSDARG00000007804	gas6	22	5	22	30	GAS6	protein_coding
ENSDARG00000007807!CYTH3 (3 of 3)	5.74401	0.26165	1.64649	0.158913	0.873737	NA	ENSDARG00000007807	CYTH3 (3 of 3)	7	3	5	9	CYTH3	protein_coding
ENSDARG00000007808!zdhhc16a	40.2395	0.350735	0.667328	0.525581	0.599179	0.997133	ENSDARG00000007808	zdhhc16a	41	25	53	46	ZDHHC16	protein_coding
ENSDARG00000007812!sp3b	302.191	-0.032304	0.329186	-0.098133	0.921827	0.997133	ENSDARG00000007812	sp3b	355	217	300	360	SP3	protein_coding
ENSDARG00000007813!RNPEPL1	265.907	0.367023	0.348	1.05466	0.291579	0.997133	ENSDARG00000007813	RNPEPL1	231	191	368	291	RNPEPL1	protein_coding
ENSDARG00000007818!zgc:63523	77.2676	-0.456286	0.510617	-0.893599	0.371537	0.997133	ENSDARG00000007818	zgc:63523	103	64	65	79	PALM	protein_coding
ENSDARG00000007823!atf3	773.068	0.762649	0.281328	2.71089	0.00671028	0.18368	ENSDARG00000007823	atf3	411	624	824	1315	ATF3	protein_coding
ENSDARG00000007824!CAMTA1 (2 of 2)	7.14897	-0.423254	1.51907	-0.278627	0.780531	NA	ENSDARG00000007824	CAMTA1 (2 of 2)	3	12	4	8	CAMTA1	protein_coding
ENSDARG00000007825!map2k1	728.407	-0.100831	0.279925	-0.360207	0.718692	0.997133	ENSDARG00000007825	map2k1	630	732	684	859	MAP2K1	protein_coding
ENSDARG00000007836!ctsl1a	2025.37	-0.353767	0.247487	-1.42943	0.152879	0.883714	ENSDARG00000007836	ctsl1a	2342	1827	2018	1900	CTSL2	protein_coding
ENSDARG00000007842!MCHR2 (1 of 2)	0	NA	NA	NA	NA	NA	ENSDARG00000007842	MCHR2 (1 of 2)	0	0	0	0	MCHR2	protein_coding
ENSDARG00000007856!rtn4rl1a	0	NA	NA	NA	NA	NA	ENSDARG00000007856	rtn4rl1a	0	0	0	0	RTN4RL1	protein_coding
ENSDARG00000007863!tra2a	855.616	0.167503	0.264961	0.632178	0.52727	0.997133	ENSDARG00000007863	tra2a	761	700	814	1208	TRA2A	protein_coding
ENSDARG00000007864!CR774199.1	0.694533	2.71703	4.85876	0.559203	0.576023	NA	ENSDARG00000007864	CR774199.1	0	0	2	1	NA	protein_coding
ENSDARG00000007867!dazap2	710.141	0.37803	0.274064	1.37935	0.167787	0.893479	ENSDARG00000007867	dazap2	675	469	808	969	DAZAP2	protein_coding
ENSDARG00000007869!ehd3	0.960969	-0.252003	4.31971	-0.0583379	0.953479	NA	ENSDARG00000007869	ehd3	2	0	2	0	EHD3	protein_coding
ENSDARG00000007885!fancl	202.825	-0.292139	0.366902	-0.796231	0.425898	0.997133	ENSDARG00000007885	fancl	204	196	143	272	FANCL	protein_coding
ENSDARG00000007886!slc35b2	95.6623	0.0620169	0.473046	0.131101	0.895695	0.997133	ENSDARG00000007886	slc35b2	100	72	87	132	SLC35B2	protein_coding
ENSDARG00000007889!csf1ra	147.693	-1.2671	0.405767	-3.12273	0.00179182	0.0766862	ENSDARG00000007889	csf1ra	308	99	121	64	CSF1R	protein_coding
ENSDARG00000007891!meox1	0	NA	NA	NA	NA	NA	ENSDARG00000007891	meox1	0	0	0	0	MEOX1	protein_coding
ENSDARG00000007892!pdcd2	99.0019	0.186779	0.461329	0.404873	0.685571	0.997133	ENSDARG00000007892	pdcd2	84	84	103	130	PDCD2	protein_coding
ENSDARG00000007901!crnkl1	534.347	-0.0310748	0.294744	-0.10543	0.916035	0.997133	ENSDARG00000007901	crnkl1	459	518	528	632	CRNKL1	protein_coding
ENSDARG00000007906!CR752646.1	0	NA	NA	NA	NA	NA	ENSDARG00000007906	CR752646.1	0	0	0	0	LRP2	protein_coding
ENSDARG00000007912!si:ch211-196i2.2	0.66709	0.266337	4.91149	0.0542273	0.956754	NA	ENSDARG00000007912	si:ch211-196i2.2	1	0	0	2	NA	protein_coding
ENSDARG00000007915!jak2a	1731.04	-0.688984	0.255972	-2.69164	0.00711017	0.191044	ENSDARG00000007915	jak2a	2410	1533	1729	1202	JAK2	protein_coding
ENSDARG00000007916!xpnpep3	177.675	0.193047	0.377015	0.512041	0.608622	0.997133	ENSDARG00000007916	xpnpep3	163	140	202	216	XPNPEP3	protein_coding
ENSDARG00000007918!ttc27	321.107	0.20303	0.322697	0.629165	0.529241	0.997133	ENSDARG00000007918	ttc27	270	272	351	406	TTC27	protein_coding
ENSDARG00000007921!relt	16.3667	-1.16657	1.02427	-1.13893	0.254734	0.980361	ENSDARG00000007921	relt	35	10	13	8	RELT	protein_coding
ENSDARG00000007923!ptpn1	679.77	0.414955	0.273077	1.51956	0.128623	0.832255	ENSDARG00000007923	ptpn1	624	452	832	882	PTPN1	protein_coding
ENSDARG00000007941!hmx4	0	NA	NA	NA	NA	NA	ENSDARG00000007941	hmx4	0	0	0	0	HMX2	protein_coding
ENSDARG00000007943!gabpb2a	390.793	0.359099	0.309118	1.16169	0.245362	0.976025	ENSDARG00000007943	gabpb2a	388	250	438	534	GABPB2	protein_coding
ENSDARG00000007944!lhx1b	0.240492	1.03751	4.97269	0.208642	0.834728	NA	ENSDARG00000007944	lhx1b	0	0	1	0	LHX1	protein_coding
ENSDARG00000007950!itga11b	0.31322	-1.58715	4.97269	-0.319173	0.749595	NA	ENSDARG00000007950	itga11b	0	1	0	0	ITGA11	protein_coding
ENSDARG00000007955!iars	1204.41	0.105902	0.254815	0.415604	0.6777	0.997133	ENSDARG00000007955	iars	1118	998	1266	1494	IARS	protein_coding
ENSDARG00000007959!hibadhb	587.172	0.419498	0.280186	1.49721	0.134338	0.839782	ENSDARG00000007959	hibadhb	484	432	666	822	HIBADH	protein_coding
ENSDARG00000007960!hnrnpab	5379.8	0.392968	0.242806	1.61844	0.105567	0.773258	ENSDARG00000007960	hnrnpab	4510	3892	5123	8646	HNRNPAB	protein_coding
ENSDARG00000007971!cks1b	351.266	-0.360748	0.338707	-1.06507	0.286843	0.997133	ENSDARG00000007971	cks1b	405	309	234	473	CKS1B	protein_coding
ENSDARG00000007975!fth1b	54.4793	0.0745725	0.587529	0.126926	0.898999	0.997133	ENSDARG00000007975	fth1b	67	34	63	59	FTH1	protein_coding
ENSDARG00000007976!si:ch211-220f16.2	290.495	-0.504857	0.325742	-1.54987	0.121173	0.814372	ENSDARG00000007976	si:ch211-220f16.2	399	238	284	243	GOLGB1	protein_coding
ENSDARG00000007982!onecut1	1.09469	3.21611	4.12007	0.780595	0.43504	NA	ENSDARG00000007982	onecut1	0	0	1	4	ONECUT1	protein_coding
ENSDARG00000007988!masp2	0	NA	NA	NA	NA	NA	ENSDARG00000007988	masp2	0	0	0	0	MASP2	protein_coding
ENSDARG00000007989!nedd8	509.452	0.0742367	0.286904	0.258751	0.795827	0.997133	ENSDARG00000007989	nedd8	465	436	488	674	NEDD8	protein_coding
ENSDARG00000007990!wt1b	12.4052	0.886378	1.15558	0.767045	0.443055	0.997133	ENSDARG00000007990	wt1b	12	5	18	17	WT1	protein_coding
ENSDARG00000007993!csnk1a1	152.802	0.890632	0.436127	2.04214	0.0411375	0.514754	ENSDARG00000007993	csnk1a1	142	64	175	265	CSNK1A1	protein_coding
ENSDARG00000007996!pou2f1b	52.1524	-0.739251	0.598853	-1.23444	0.217037	0.951503	ENSDARG00000007996	pou2f1b	83	41	46	39	POU2F1	protein_coding
ENSDARG00000008010!zgc:194189	4.22022	-2.9292	2.19167	-1.33652	0.181381	NA	ENSDARG00000008010	zgc:194189	11	3	0	3	FOXL2	protein_coding
ENSDARG00000008014!nudt17	113.046	-0.560529	0.438512	-1.27825	0.20116	0.933203	ENSDARG00000008014	nudt17	125	119	82	122	NUDT17	protein_coding
ENSDARG00000008019!mxg	0.740318	0.237227	4.85598	0.0488526	0.961037	NA	ENSDARG00000008019	mxg	0	1	0	2	NA	protein_coding
ENSDARG00000008020!med31	248.501	-0.140247	0.33972	-0.41283	0.679731	0.997133	ENSDARG00000008020	med31	223	246	208	318	MED31	protein_coding
ENSDARG00000008022!kif18a	219.959	-1.07786	0.359783	-2.99586	0.00273669	0.102735	ENSDARG00000008022	kif18a	258	281	142	168	KIF18A	protein_coding
ENSDARG00000008026!fam129bb	142.981	0.309779	0.421123	0.735601	0.461973	0.997133	ENSDARG00000008026	fam129bb	163	81	155	193	FAM129B	protein_coding
ENSDARG00000008029!mep1a.2	0.740318	0.237227	4.85598	0.0488526	0.961037	NA	ENSDARG00000008029	mep1a.2	0	1	0	2	MEP1A	protein_coding
ENSDARG00000008030!myl9b	47.5934	0.191883	0.622007	0.308489	0.75771	0.997133	ENSDARG00000008030	myl9b	48	34	48	65	MYL9	protein_coding
ENSDARG00000008032!sart3	558.964	0.286869	0.287832	0.996653	0.318933	0.997133	ENSDARG00000008032	sart3	529	396	572	798	SART3	protein_coding
ENSDARG00000008034!skib	2.14773	-0.557661	2.89128	-0.192877	0.847055	NA	ENSDARG00000008034	skib	1	2	0	6	SKI	protein_coding
ENSDARG00000008035!zgc:113516	1.14757	1.06366	3.70824	0.286838	0.774237	NA	ENSDARG00000008035	zgc:113516	2	0	1	2	ETNK1	protein_coding
ENSDARG00000008049!si:dkey-42i9.4	544.138	0.00180058	0.283662	0.00634762	0.994935	0.99936	ENSDARG00000008049	si:dkey-42i9.4	504	483	517	691	BTG1	protein_coding
ENSDARG00000008052!nudc	276.067	0.546669	0.330546	1.65384	0.0981605	0.752908	ENSDARG00000008052	nudc	199	206	293	437	NUDC	protein_coding
ENSDARG00000008057!ndfip1l	79.2404	-0.632895	0.507112	-1.24804	0.212017	0.942706	ENSDARG00000008057	ndfip1l	124	60	69	66	NDFIP1	protein_coding
ENSDARG00000008060!scara3	3.08835	-0.142114	2.23101	-0.0636992	0.94921	NA	ENSDARG00000008060	scara3	6	1	2	4	SCARA3	protein_coding
ENSDARG00000008064!med8	118.853	-0.368323	0.441755	-0.833771	0.40441	0.997133	ENSDARG00000008064	med8	137	107	132	97	MED8	protein_coding
ENSDARG00000008068!tma16	245.861	0.518983	0.344945	1.50454	0.132443	0.83506	ENSDARG00000008068	tma16	155	208	246	395	TMA16	protein_coding
ENSDARG00000008075!illr4	89.9796	3.16589	0.577624	5.48089	4.23194e-08	1.26372e-05	ENSDARG00000008075	illr4	20	11	101	269	ASGR2	protein_coding
ENSDARG00000008095!olfcd1	0	NA	NA	NA	NA	NA	ENSDARG00000008095	olfcd1	0	0	0	0	NA	protein_coding
ENSDARG00000008097!srsf9	427.757	0.0742838	0.305142	0.24344	0.807665	0.997133	ENSDARG00000008097	srsf9	421	338	382	604	SRSF9	protein_coding
ENSDARG00000008098!BX000534.2	0.839988	-0.815851	4.6035	-0.177224	0.859332	NA	ENSDARG00000008098	BX000534.2	0	2	0	1	IFIT5	protein_coding
ENSDARG00000008100!slc7a10	107.346	0.656345	0.468145	1.40201	0.160912	0.887544	ENSDARG00000008100	slc7a10	115	48	135	151	SLC7A10	protein_coding
ENSDARG00000008105!mettl2a	238.721	0.306415	0.34772	0.881212	0.378203	0.997133	ENSDARG00000008105	mettl2a	189	198	262	320	METTL2A	protein_coding
ENSDARG00000008107!src	25.7638	0.787551	0.837042	0.940874	0.34677	0.997133	ENSDARG00000008107	src	15	19	39	32	SRC	protein_coding
ENSDARG00000008109!eef1da	5966.03	-0.0283522	0.24834	-0.114167	0.909105	0.997133	ENSDARG00000008109	eef1da	5184	5724	6095	6852	EEF1D	protein_coding
ENSDARG00000008119!E2F6	269.889	-0.313325	0.332937	-0.941094	0.346657	0.997133	ENSDARG00000008119	E2F6	281	263	240	292	E2F6	protein_coding
ENSDARG00000008127!pcdh15b	0	NA	NA	NA	NA	NA	ENSDARG00000008127	pcdh15b	0	0	0	0	PCDH15	protein_coding
ENSDARG00000008131!sox1b	0	NA	NA	NA	NA	NA	ENSDARG00000008131	sox1b	0	0	0	0	SOX1	protein_coding
ENSDARG00000008133!foxl1	0.721477	1.95532	4.92123	0.397323	0.691129	NA	ENSDARG00000008133	foxl1	0	0	3	0	FOXL1	protein_coding
ENSDARG00000008140!kcnab1	0.767261	1.01199	4.42187	0.228862	0.818977	NA	ENSDARG00000008140	kcnab1	0	1	1	1	KCNAB1	protein_coding
ENSDARG00000008141!rbl1	282.82	-0.0603895	0.351209	-0.171948	0.863479	0.997133	ENSDARG00000008141	rbl1	360	188	262	349	RBL1	protein_coding
ENSDARG00000008142!stxbp3	576.967	0.154005	0.284154	0.541977	0.587834	0.997133	ENSDARG00000008142	stxbp3	579	427	585	766	STXBP3	protein_coding
ENSDARG00000008153!serinc5	175.12	-0.509002	0.380776	-1.33675	0.181305	0.914107	ENSDARG00000008153	serinc5	277	119	176	136	SERINC5	protein_coding
ENSDARG00000008155!sms	1411.24	0.402138	0.704577	0.570751	0.568168	0.997133	ENSDARG00000008155	sms	1282	841	969	2843	SMS	protein_coding
ENSDARG00000008164!CT573322.1	0.480484	-0.263011	4.88774	-0.0538104	0.957086	NA	ENSDARG00000008164	CT573322.1	1	0	1	0	NA	protein_coding
ENSDARG00000008165!caspa	227.847	0.211695	0.403388	0.524792	0.599728	0.997133	ENSDARG00000008165	caspa	253	138	184	373	CASP12;CASP1	protein_coding
ENSDARG00000008170!dbnla	3.00805	-1.94959	2.50536	-0.778168	0.43647	NA	ENSDARG00000008170	dbnla	2	5	4	0	DBNL	protein_coding
ENSDARG00000008174!hoxb1a	0	NA	NA	NA	NA	NA	ENSDARG00000008174	hoxb1a	0	0	0	0	HOXB1	protein_coding
ENSDARG00000008182!si:ch73-111e15.1	21.4833	-0.980813	0.892801	-1.09858	0.271951	0.987158	ENSDARG00000008182	si:ch73-111e15.1	34	19	20	12	CLEC4F	protein_coding
ENSDARG00000008184!mia3	547.51	0.120246	0.289455	0.415421	0.677833	0.997133	ENSDARG00000008184	mia3	673	330	646	596	MIA3	protein_coding
ENSDARG00000008186!syk	364.67	-0.979716	0.310096	-3.1594	0.00158095	0.0697052	ENSDARG00000008186	syk	682	250	345	186	SYK	protein_coding
ENSDARG00000008188!sf1	1714.03	0.0496255	0.246653	0.201196	0.840546	0.997133	ENSDARG00000008188	sf1	1583	1481	1713	2146	SF1	protein_coding
ENSDARG00000008191!si:ch211-39l18.5	0	NA	NA	NA	NA	NA	ENSDARG00000008191	si:ch211-39l18.5	0	0	0	0	MSANTD3-TMEFF1	protein_coding
ENSDARG00000008192!pank1a	2.27434	-0.0750319	2.57033	-0.0291915	0.976712	NA	ENSDARG00000008192	pank1a	1	3	1	4	PANK1	protein_coding
ENSDARG00000008200!ugp2b	481.857	0.00376016	0.294144	0.0127834	0.989801	0.998847	ENSDARG00000008200	ugp2b	526	365	475	595	UGP2	protein_coding
ENSDARG00000008203!pax1a	0	NA	NA	NA	NA	NA	ENSDARG00000008203	pax1a	0	0	0	0	PAX1	protein_coding
ENSDARG00000008209!myt1la	0	NA	NA	NA	NA	NA	ENSDARG00000008209	myt1la	0	0	0	0	MYT1L	protein_coding
ENSDARG00000008212!kcnk13a	0.239992	-1.5412	4.96163	-0.310624	0.756086	NA	ENSDARG00000008212	kcnk13a	1	0	0	0	KCNK13	protein_coding
ENSDARG00000008218!znf410	262.278	-0.481084	0.339405	-1.41743	0.156356	0.885502	ENSDARG00000008218	znf410	294	263	238	244	ZNF410	protein_coding
ENSDARG00000008219!crygm4	0.453541	-0.274804	4.98359	-0.0551418	0.956025	NA	ENSDARG00000008219	crygm4	1	0	0	1	NA	protein_coding
ENSDARG00000008224!vps35	899.798	0.230321	0.266041	0.865736	0.386635	0.997133	ENSDARG00000008224	vps35	857	662	915	1249	VPS35	protein_coding
ENSDARG00000008235!cog5	85.9129	0.250797	0.486598	0.515409	0.606267	0.997133	ENSDARG00000008235	cog5	92	55	105	100	COG5	protein_coding
ENSDARG00000008237!sars	1278.9	0.488531	0.252142	1.93753	0.0526808	0.582148	ENSDARG00000008237	sars	1013	922	1403	1918	SARS	protein_coding
ENSDARG00000008238!MANBA (2 of 2)	10.277	-1.33231	1.26321	-1.0547	0.291563	0.997133	ENSDARG00000008238	MANBA (2 of 2)	16	11	8	5	MANBA	protein_coding
ENSDARG00000008239!mocs3	126.615	0.254436	0.422256	0.602563	0.546799	0.997133	ENSDARG00000008239	mocs3	113	97	124	184	MOCS3	protein_coding
ENSDARG00000008243!cct8	5777	0.0379843	0.252054	0.150699	0.880213	0.997133	ENSDARG00000008243	cct8	4893	5429	6147	6668	CCT8	protein_coding
ENSDARG00000008247!vezf1a	208.901	-0.145273	0.36712	-0.395709	0.69232	0.997133	ENSDARG00000008247	vezf1a	254	156	190	250	VEZF1	protein_coding
ENSDARG00000008249!ptchd4	0	NA	NA	NA	NA	NA	ENSDARG00000008249	ptchd4	0	0	0	0	PTCHD4	protein_coding
ENSDARG00000008255!cnot6	590.343	0.0912872	0.295873	0.308535	0.757675	0.997133	ENSDARG00000008255	cnot6	737	359	639	690	CNOT6	protein_coding
ENSDARG00000008263!mfsd4b	0.240492	1.03751	4.97269	0.208642	0.834728	NA	ENSDARG00000008263	mfsd4b	0	0	1	0	MFSD4	protein_coding
ENSDARG00000008275!KLHL24 (1 of 2)	384.404	-0.083536	0.304351	-0.274473	0.783722	0.997133	ENSDARG00000008275	KLHL24 (1 of 2)	358	358	346	483	KLHL24	protein_coding
ENSDARG00000008278!rcor2	15.0233	-0.391447	1.05171	-0.3722	0.709744	0.997133	ENSDARG00000008278	rcor2	19	12	19	10	RCOR2	protein_coding
ENSDARG00000008279!map2k7	13.6652	-0.334515	1.13753	-0.294072	0.768703	0.997133	ENSDARG00000008279	map2k7	18	8	24	5	MAP2K7	protein_coding
ENSDARG00000008287!fam114a1	97.7044	-0.212546	0.467439	-0.454703	0.649323	0.997133	ENSDARG00000008287	fam114a1	118	77	87	114	FAM114A1	protein_coding
ENSDARG00000008292!eif2s3	7737.38	-0.057626	0.24556	-0.234672	0.814463	0.997133	ENSDARG00000008292	eif2s3	7079	7235	8076	8570	EIF2S3	protein_coding
ENSDARG00000008305!hand2	0	NA	NA	NA	NA	NA	ENSDARG00000008305	hand2	0	0	0	0	HAND2	protein_coding
ENSDARG00000008306!rdh5	0.694033	0.960188	4.58641	0.209355	0.834171	NA	ENSDARG00000008306	rdh5	1	0	1	1	RDH5	protein_coding
ENSDARG00000008310!ip6k2	520.748	-0.298459	0.28846	-1.03467	0.300825	0.997133	ENSDARG00000008310	ip6k2	558	486	417	629	IP6K2	protein_coding
ENSDARG00000008312!dnajb12b	0.553712	-0.274849	4.96547	-0.055352	0.955858	NA	ENSDARG00000008312	dnajb12b	0	1	1	0	DNAJB12	protein_coding
ENSDARG00000008322!AMBRA1 (1 of 2)	52.5835	-0.386384	0.594734	-0.649675	0.515902	0.997133	ENSDARG00000008322	AMBRA1 (1 of 2)	71	41	50	50	AMBRA1	protein_coding
ENSDARG00000008329!asic1a	0.480484	-0.263011	4.88774	-0.0538104	0.957086	NA	ENSDARG00000008329	asic1a	1	0	1	0	ASIC1	protein_coding
ENSDARG00000008333!znfl2a	2401.27	-0.764305	0.295539	-2.58614	0.00970582	0.231863	ENSDARG00000008333	znfl2a	2479	2946	2129	1740	NA	protein_coding
ENSDARG00000008336!sh3bp5a	5.07892	1.40817	1.77645	0.79269	0.427958	NA	ENSDARG00000008336	sh3bp5a	2	3	9	7	SH3BP5	protein_coding
ENSDARG00000008350!CABZ01086777.1	1.17402	0.177347	3.68576	0.0481167	0.961623	NA	ENSDARG00000008350	CABZ01086777.1	3	0	1	1	SMARCA4	protein_coding
ENSDARG00000008359!cnn3a	7.40961	1.53458	1.51332	1.01405	0.31056	NA	ENSDARG00000008359	cnn3a	5	2	17	7	CNN3	protein_coding
ENSDARG00000008363!mcl1b	548.521	0.0216774	0.29581	0.0732816	0.941582	0.997761	ENSDARG00000008363	mcl1b	405	575	492	716	MCL1	protein_coding
ENSDARG00000008366!mpp7	41.843	-0.266427	0.655168	-0.406655	0.684262	0.997133	ENSDARG00000008366	mpp7	44	39	34	51	MPP7	protein_coding
ENSDARG00000008370!csnk1da	989.598	0.0322494	0.264375	0.121983	0.902912	0.997133	ENSDARG00000008370	csnk1da	1074	739	984	1235	CSNK1D	protein_coding
ENSDARG00000008372!spred2b	39.0931	-0.192827	0.675658	-0.285391	0.775345	0.997133	ENSDARG00000008372	spred2b	50	28	46	34	SPRED2	protein_coding
ENSDARG00000008377!EPN2	731.336	0.211428	0.270322	0.782135	0.434135	0.997133	ENSDARG00000008377	EPN2	769	494	863	864	EPN2	protein_coding
ENSDARG00000008380!brd7	492.871	-0.183728	0.291136	-0.631072	0.527993	0.997133	ENSDARG00000008380	brd7	488	465	464	555	BRD7	protein_coding
ENSDARG00000008383!arpc1a	926.349	0.137292	0.26476	0.518555	0.604071	0.997133	ENSDARG00000008383	arpc1a	879	735	1054	1085	ARPC1A	protein_coding
ENSDARG00000008384!hdac6	186.556	-0.19262	0.369403	-0.521437	0.602063	0.997133	ENSDARG00000008384	hdac6	219	150	186	198	HDAC6	protein_coding
ENSDARG00000008388!mmp14b	242.187	1.28032	0.348445	3.67438	0.000238428	0.0173077	ENSDARG00000008388	mmp14b	147	112	322	442	MMP14;MMP15	protein_coding
ENSDARG00000008395!snupn	370.956	0.469713	0.307679	1.52663	0.126852	0.829171	ENSDARG00000008395	snupn	308	261	445	507	SNUPN	protein_coding
ENSDARG00000008396!ftr24	63.9582	-0.199369	0.553815	-0.359992	0.718853	0.997133	ENSDARG00000008396	ftr24	80	48	57	75	TRIM25	protein_coding
ENSDARG00000008398!cacna1c	1.17402	0.177347	3.68576	0.0481167	0.961623	NA	ENSDARG00000008398	cacna1c	3	0	1	1	CACNA1C	protein_coding
ENSDARG00000008403!phospho1	1.24775	0.244081	3.30267	0.073904	0.941087	NA	ENSDARG00000008403	phospho1	1	1	2	1	PHOSPHO1	protein_coding
ENSDARG00000008407!tspan7b	1.2208	0.230455	3.32911	0.0692243	0.944811	NA	ENSDARG00000008407	tspan7b	1	1	1	2	TSPAN7	protein_coding
ENSDARG00000008413!atp11a	88.111	-1.15345	0.499114	-2.31099	0.0208333	0.354111	ENSDARG00000008413	atp11a	112	108	66	54	ATP11A	protein_coding
ENSDARG00000008414!exoc3l2a	5.52072	1.29998	1.78122	0.729826	0.465497	NA	ENSDARG00000008414	exoc3l2a	5	1	14	3	EXOC3L2	protein_coding
ENSDARG00000008423!tfec	123.934	0.143303	0.442408	0.323916	0.746001	0.997133	ENSDARG00000008423	tfec	124	90	103	193	TFEC	protein_coding
ENSDARG00000008433!unc45b	4.57199	2.824	2.13418	1.32323	0.185759	NA	ENSDARG00000008433	unc45b	0	3	8	8	UNC45B	protein_coding
ENSDARG00000008434!bcl2l1	479.541	0.018998	0.307593	0.0617633	0.950751	0.998068	ENSDARG00000008434	bcl2l1	493	374	618	447	BCL2L1	protein_coding
ENSDARG00000008439!atxn10	108.518	0.150195	0.482509	0.311278	0.755589	0.997133	ENSDARG00000008439	atxn10	79	106	134	113	ATXN10	protein_coding
ENSDARG00000008447!fkbp4	794.398	0.454015	0.274655	1.65304	0.0983237	0.753215	ENSDARG00000008447	fkbp4	730	509	872	1171	FKBP4	protein_coding
ENSDARG00000008450!pcolce2a	1.34792	0.0382228	3.79536	0.0100709	0.991965	NA	ENSDARG00000008450	pcolce2a	0	2	3	0	PCOLCE2	protein_coding
ENSDARG00000008454!zorba	0	NA	NA	NA	NA	NA	ENSDARG00000008454	zorba	0	0	0	0	RP11-152F13.10;CPEB1;NA	protein_coding
ENSDARG00000008457!faah2a	92.1306	0.80145	0.508116	1.5773	0.114727	0.797252	ENSDARG00000008457	faah2a	81	44	94	170	FAAH2	protein_coding
ENSDARG00000008461!anapc5	150.384	-0.380484	0.402621	-0.945016	0.344651	0.997133	ENSDARG00000008461	anapc5	180	132	161	127	ANAPC5	protein_coding
ENSDARG00000008472!apex2	43.4389	0.265865	0.694182	0.38299	0.701727	0.997133	ENSDARG00000008472	apex2	26	45	57	44	APEX2	protein_coding
ENSDARG00000008473!ASB14 (1 of 2)	0	NA	NA	NA	NA	NA	ENSDARG00000008473	ASB14 (1 of 2)	0	0	0	0	ASB14	protein_coding
ENSDARG00000008480!trmt61a	266.786	0.314193	0.339136	0.92645	0.354212	0.997133	ENSDARG00000008480	trmt61a	216	216	307	344	TRMT61A	protein_coding
ENSDARG00000008485!LRP3	6.49143	0.226137	1.5557	0.14536	0.884427	NA	ENSDARG00000008485	LRP3	9	3	7	8	LRP3	protein_coding
ENSDARG00000008487!dmd	22.3354	0.00304389	0.879718	0.00346008	0.997239	0.99936	ENSDARG00000008487	dmd	32	12	24	24	DMD	protein_coding
ENSDARG00000008490!ltv1	759.985	0.305386	0.268746	1.13634	0.255815	0.980784	ENSDARG00000008490	ltv1	653	586	828	1033	LTV1	protein_coding
ENSDARG00000008491!wu:fd55e03	220.021	0.465135	0.352245	1.32049	0.186673	0.923864	ENSDARG00000008491	wu:fd55e03	208	136	278	284	RDH11	protein_coding
ENSDARG00000008494!myl6	97.9605	0.161312	0.466304	0.345937	0.72939	0.997133	ENSDARG00000008494	myl6	98	72	95	136	MYL6	protein_coding
ENSDARG00000008502!pno1	1566.86	-0.0128135	0.271865	-0.0471319	0.962408	0.998068	ENSDARG00000008502	pno1	1370	1478	1718	1695	PNO1	protein_coding
ENSDARG00000008503!glcci1	269.414	-0.412179	0.379352	-1.08653	0.277243	0.991479	ENSDARG00000008503	glcci1	270	280	305	204	GLCCI1	protein_coding
ENSDARG00000008540!sox21b	0.866432	-3.26622	4.55427	-0.717177	0.473265	NA	ENSDARG00000008540	sox21b	1	2	0	0	SOX21	protein_coding
ENSDARG00000008541!chia.4	2.64391	0.640551	2.81743	0.227353	0.820149	NA	ENSDARG00000008541	chia.4	3	0	8	0	OVGP1;CHIA;CHIAP2	protein_coding
ENSDARG00000008542!yod1	18.3904	-0.393318	0.948525	-0.414663	0.678389	0.997133	ENSDARG00000008542	yod1	24	15	17	18	YOD1	protein_coding
ENSDARG00000008548!arhgap12a	151.061	0.0875995	0.409529	0.213903	0.830623	0.997133	ENSDARG00000008548	arhgap12a	169	104	142	205	ARHGAP12	protein_coding
ENSDARG00000008551!pole3	536.117	0.36101	0.284437	1.26921	0.204367	0.933569	ENSDARG00000008551	pole3	433	417	549	794	POLE3	protein_coding
ENSDARG00000008553!zgc:136872	3.18902	0.0171284	2.14188	0.00799694	0.993619	NA	ENSDARG00000008553	zgc:136872	4	2	4	3	CAPN14	protein_coding
ENSDARG00000008560!brap	57.8322	-0.0751047	0.571532	-0.131409	0.895452	0.997133	ENSDARG00000008560	brap	62	47	65	59	BRAP	protein_coding
ENSDARG00000008568!SLC25A24	172.9	0.640159	0.383858	1.6677	0.0953758	0.742383	ENSDARG00000008568	SLC25A24	169	88	235	226	SLC25A24	protein_coding
ENSDARG00000008573!fam20b	112.18	0.269017	0.452346	0.594715	0.552034	0.997133	ENSDARG00000008573	fam20b	116	73	110	164	FAM20B	protein_coding
ENSDARG00000008575!lyst	93.679	-0.988735	0.475771	-2.07817	0.0376933	0.489864	ENSDARG00000008575	lyst	177	63	90	46	LYST	protein_coding
ENSDARG00000008592!MTMR8	354.733	0.182613	0.331897	0.55021	0.582176	0.997133	ENSDARG00000008592	MTMR8	448	197	394	425	MTMR8	protein_coding
ENSDARG00000008593!nbas	106.486	-0.354035	0.450971	-0.785051	0.432424	0.997133	ENSDARG00000008593	nbas	161	69	115	87	NBAS	protein_coding
ENSDARG00000008623!cops3	216.685	-0.186209	0.363329	-0.512508	0.608296	0.997133	ENSDARG00000008623	cops3	226	194	239	207	COPS3	protein_coding
ENSDARG00000008637!MTTP	1.0337	-1.98261	3.89798	-0.508624	0.611016	NA	ENSDARG00000008637	MTTP	2	1	1	0	MTTP	protein_coding
ENSDARG00000008639!kifap3a	62.9159	-0.430772	0.552354	-0.779883	0.43546	0.997133	ENSDARG00000008639	kifap3a	77	56	63	55	KIFAP3	protein_coding
ENSDARG00000008660!coro1b	80.8387	0.0158485	0.503955	0.0314482	0.974912	0.998068	ENSDARG00000008660	coro1b	84	63	101	78	CORO1C	protein_coding
ENSDARG00000008662!fign	0.240492	1.03751	4.97269	0.208642	0.834728	NA	ENSDARG00000008662	fign	0	0	1	0	FIGN	protein_coding
ENSDARG00000008674!chrnb2a	0	NA	NA	NA	NA	NA	ENSDARG00000008674	chrnb2a	0	0	0	0	CHRNB4	protein_coding
ENSDARG00000008678!snx3	848.332	-0.210085	0.269144	-0.780566	0.435058	0.997133	ENSDARG00000008678	snx3	805	843	772	962	SNX3	protein_coding
ENSDARG00000008680!kpnb1	2641.3	-0.0825731	0.238863	-0.345693	0.729574	0.997133	ENSDARG00000008680	kpnb1	2470	2447	2351	3356	KPNB1	protein_coding
ENSDARG00000008697!epas1a	19.0576	-1.6028	0.951124	-1.68517	0.0919559	0.731801	ENSDARG00000008697	epas1a	31	22	9	12	EPAS1	protein_coding
ENSDARG00000008703!apeh	221.843	-0.223143	0.351801	-0.634286	0.525894	0.997133	ENSDARG00000008703	apeh	248	191	198	257	APEH	protein_coding
ENSDARG00000008706!paip2b	1059.19	0.120859	0.257263	0.469785	0.638508	0.997133	ENSDARG00000008706	paip2b	928	911	1029	1422	PAIP2B	protein_coding
ENSDARG00000008720!lmo3	0.866432	-3.26622	4.55427	-0.717177	0.473265	NA	ENSDARG00000008720	lmo3	1	2	0	0	LMO3	protein_coding
ENSDARG00000008723!prkcba	64.8543	-0.0956695	0.547653	-0.17469	0.861323	0.997133	ENSDARG00000008723	prkcba	95	35	84	51	PRKCB;PRKCG	protein_coding
ENSDARG00000008727!ranbp3	26.4056	-0.0948704	0.805536	-0.117773	0.906247	0.997133	ENSDARG00000008727	ranbp3	33	18	33	23	RANBP3	protein_coding
ENSDARG00000008732!zgc:66479	4.83742	0.628474	1.7702	0.355029	0.722568	NA	ENSDARG00000008732	zgc:66479	4	3	6	7	NA	protein_coding
ENSDARG00000008735!atp6ap2	959.041	0.00859386	0.26653	0.0322435	0.974278	0.998068	ENSDARG00000008735	atp6ap2	1021	741	909	1233	ATP6AP2	protein_coding
ENSDARG00000008740!esf1	622.378	-0.0320446	0.28216	-0.113569	0.909579	0.997133	ENSDARG00000008740	esf1	576	567	630	726	ESF1	protein_coding
ENSDARG00000008748!ube2na	1390.31	0.625296	0.272846	2.29175	0.02192	0.36269	ENSDARG00000008748	ube2na	1180	825	1445	2347	UBE2N	protein_coding
ENSDARG00000008757!entpd6	81.5664	-0.0274213	0.498382	-0.0550206	0.956122	0.998068	ENSDARG00000008757	entpd6	92	61	80	99	ENTPD6	protein_coding
ENSDARG00000008765!tmed5	258.866	-0.00702324	0.336038	-0.0209001	0.983325	0.99851	ENSDARG00000008765	tmed5	264	212	274	296	TMED5	protein_coding
ENSDARG00000008767!si:dkey-42p8.3	5.30073	-1.50422	1.78294	-0.843677	0.39885	NA	ENSDARG00000008767	si:dkey-42p8.3	4	9	1	6	TLE4	protein_coding
ENSDARG00000008772!cacng1	0	NA	NA	NA	NA	NA	ENSDARG00000008772	cacng1	0	0	0	0	CACNG1	protein_coding
ENSDARG00000008784!prpf4ba	149.288	-0.219878	0.398572	-0.551664	0.581179	0.997133	ENSDARG00000008784	prpf4ba	200	102	180	122	PRPF4B	protein_coding
ENSDARG00000008785!dldh	1597.6	0.16122	0.247787	0.650639	0.515279	0.997133	ENSDARG00000008785	dldh	1535	1232	1784	1940	DLD	protein_coding
ENSDARG00000008788!camk1gb	2.8763	0.874774	2.28844	0.382257	0.702271	NA	ENSDARG00000008788	camk1gb	3	1	5	3	CAMK1G	protein_coding
ENSDARG00000008790!ACTR3B	2.0755	2.69709	2.94031	0.91728	0.358996	NA	ENSDARG00000008790	ACTR3B	0	1	2	6	ACTR3C;ACTR3	protein_coding
ENSDARG00000008796!her5	0.213549	0.991569	4.96163	0.199847	0.8416	NA	ENSDARG00000008796	her5	0	0	0	1	HES7	protein_coding
ENSDARG00000008797!scn4aa	0.239992	-1.5412	4.96163	-0.310624	0.756086	NA	ENSDARG00000008797	scn4aa	1	0	0	0	SCN4A	protein_coding
ENSDARG00000008803!marcksb	166.963	-1.75763	0.391533	-4.48909	7.1528e-06	0.00104423	ENSDARG00000008803	marcksb	254	216	68	103	MARCKS	protein_coding
ENSDARG00000008805!orc3	296.526	0.346015	0.340223	1.01703	0.309141	0.997133	ENSDARG00000008805	orc3	226	247	359	368	ORC3	protein_coding
ENSDARG00000008807!bokb	26.0504	-0.652342	0.816829	-0.798628	0.424506	0.997133	ENSDARG00000008807	bokb	23	34	18	26	BOK	protein_coding
ENSDARG00000008808!eml2	259.214	0.353605	0.379715	0.931237	0.351731	0.997133	ENSDARG00000008808	eml2	275	150	236	419	EML2	protein_coding
ENSDARG00000008811!cmtm3	184.078	0.545979	0.396961	1.3754	0.169008	0.893961	ENSDARG00000008811	cmtm3	130	140	258	220	CMTM3	protein_coding
ENSDARG00000008816!glud1a	661.459	0.448205	0.275639	1.62606	0.103937	0.76664	ENSDARG00000008816	glud1a	638	406	824	857	GLUD1	protein_coding
ENSDARG00000008818!hsf1	120.041	-0.399805	0.43022	-0.929304	0.352732	0.997133	ENSDARG00000008818	hsf1	167	89	134	93	HSF1	protein_coding
ENSDARG00000008829!chga	0.454041	2.17282	4.89231	0.44413	0.656949	NA	ENSDARG00000008829	chga	0	0	1	1	CHGA	protein_coding
ENSDARG00000008832!neu1	91.1423	-0.0395374	0.477171	-0.082858	0.933964	0.997133	ENSDARG00000008832	neu1	126	51	122	73	NEU1	protein_coding
ENSDARG00000008835!si:dkey-46g23.5	0.766761	-1.50673	4.4084	-0.341787	0.732511	NA	ENSDARG00000008835	si:dkey-46g23.5	1	1	0	1	NA	protein_coding
ENSDARG00000008840!hmbsa	2144.16	-0.62995	0.271373	-2.32135	0.0202681	0.351102	ENSDARG00000008840	hmbsa	2235	2468	1870	1803	HMBS	protein_coding
ENSDARG00000008849!ptprq	0	NA	NA	NA	NA	NA	ENSDARG00000008849	ptprq	0	0	0	0	PTPRQ	protein_coding
ENSDARG00000008852!elp4	134.632	0.309693	0.416732	0.743146	0.457393	0.997133	ENSDARG00000008852	elp4	106	112	151	177	ELP4	protein_coding
ENSDARG00000008858!cyp7c1	0.720477	-0.786842	4.85598	-0.162036	0.871278	NA	ENSDARG00000008858	cyp7c1	2	0	1	0	CYP7B1	protein_coding
ENSDARG00000008859!mylipa	317.949	0.0688377	0.318737	0.21597	0.829011	0.997133	ENSDARG00000008859	mylipa	328	244	328	393	MYLIP	protein_coding
ENSDARG00000008861!tfap2e	0	NA	NA	NA	NA	NA	ENSDARG00000008861	tfap2e	0	0	0	0	TFAP2E	protein_coding
ENSDARG00000008866!CABP4	0	NA	NA	NA	NA	NA	ENSDARG00000008866	CABP4	0	0	0	0	CABP4;CABP1	protein_coding
ENSDARG00000008867!rap1b	1481.49	0.638786	0.273067	2.33931	0.0193196	0.342247	ENSDARG00000008867	rap1b	1253	871	1536	2522	RAP1B	protein_coding
ENSDARG00000008880!usp28	12.5341	-2.12243	1.18699	-1.78808	0.0737634	0.659304	ENSDARG00000008880	usp28	16	20	3	8	USP28	protein_coding
ENSDARG00000008884!hprt1	887.249	0.456883	0.26373	1.73239	0.0832041	0.700781	ENSDARG00000008884	hprt1	705	656	1009	1264	HPRT1	protein_coding
ENSDARG00000008886!msxb	0.31322	-1.58715	4.97269	-0.319173	0.749595	NA	ENSDARG00000008886	msxb	0	1	0	0	MSX2	protein_coding
ENSDARG00000008887!ephx1l	31.2906	-1.23501	0.768646	-1.60674	0.108112	0.783372	ENSDARG00000008887	ephx1l	39	40	24	17	EPHX1	protein_coding
ENSDARG00000008890!ctns	80.5917	-0.0812489	0.501739	-0.161935	0.871357	0.997133	ENSDARG00000008890	ctns	96	59	79	94	CTNS	protein_coding
ENSDARG00000008904!smarca2	663.656	-0.352255	0.274002	-1.28559	0.198586	0.931472	ENSDARG00000008904	smarca2	863	527	673	607	SMARCA2	protein_coding
ENSDARG00000008906!si:ch211-241e1.5	54.0915	0.0897441	0.58612	0.153115	0.878307	0.997133	ENSDARG00000008906	si:ch211-241e1.5	57	40	60	63	NA	protein_coding
ENSDARG00000008912!slc8a2a	47.5046	1.65218	0.658747	2.50807	0.0121394	0.266275	ENSDARG00000008912	slc8a2a	16	26	74	83	SLC8A2	protein_coding
ENSDARG00000008915!si:dkey-103i16.2	1.00675	-2.06459	3.9344	-0.524753	0.599755	NA	ENSDARG00000008915	si:dkey-103i16.2	2	1	0	1	ENDOU	protein_coding
ENSDARG00000008920!MRPL53 (1 of 2)	16.1482	-0.774969	1.09571	-0.707275	0.479396	0.997133	ENSDARG00000008920	MRPL53 (1 of 2)	12	23	19	7	MRPL53	protein_coding
ENSDARG00000008921!acp5b	28.8803	0.167123	0.811014	0.206066	0.836739	0.997133	ENSDARG00000008921	acp5b	18	31	36	29	ACP5	protein_coding
ENSDARG00000008931!renbp	112.07	0.444649	0.489441	0.908484	0.363622	0.997133	ENSDARG00000008931	renbp	121	58	101	190	RENBP	protein_coding
ENSDARG00000008936!sec11a	758.517	0.523349	0.280587	1.86519	0.0621541	0.612176	ENSDARG00000008936	sec11a	693	461	840	1151	SEC11A	protein_coding
ENSDARG00000008937!neo1	9.75057	1.66941	1.36488	1.22312	0.221285	0.953152	ENSDARG00000008937	neo1	2	7	17	14	NEO1	protein_coding
ENSDARG00000008946!ccdc127	131.078	-0.529655	0.419584	-1.26233	0.206829	0.937077	ENSDARG00000008946	ccdc127	141	140	111	125	CCDC127	protein_coding
ENSDARG00000008947!rtf1	966.739	0.0433443	0.25979	0.166844	0.867493	0.997133	ENSDARG00000008947	rtf1	1022	737	1050	1115	RTF1	protein_coding
ENSDARG00000008948!PLA2G3 (1 of 2)	0.240492	1.03751	4.97269	0.208642	0.834728	NA	ENSDARG00000008948	PLA2G3 (1 of 2)	0	0	1	0	PLA2G3	protein_coding
ENSDARG00000008953!pofut1	146.511	-0.157635	0.432761	-0.364255	0.715668	0.997133	ENSDARG00000008953	pofut1	177	108	109	206	POFUT1	protein_coding
ENSDARG00000008966!tbl1xr1	175.398	0.0649559	0.377372	0.172127	0.863338	0.997133	ENSDARG00000008966	tbl1xr1	200	121	199	195	TBL1X	protein_coding
ENSDARG00000008969!fgb	1.27319	-3.76619	3.87851	-0.971039	0.331529	NA	ENSDARG00000008969	fgb	4	1	0	0	FGB	protein_coding
ENSDARG00000008976!mdn1	915.93	0.19857	0.263741	0.752897	0.451512	0.997133	ENSDARG00000008976	mdn1	956	631	1024	1136	MDN1	protein_coding
ENSDARG00000008979!golga1	233.837	0.0132562	0.34758	0.0381385	0.969577	0.998068	ENSDARG00000008979	golga1	261	172	241	278	GOLGA1	protein_coding
ENSDARG00000008982!casq2	1.62806	1.14223	3.19056	0.358004	0.72034	NA	ENSDARG00000008982	casq2	3	0	2	2	CASQ2	protein_coding
ENSDARG00000008983!sh3glb2a	108.987	-0.301746	0.447658	-0.674054	0.500277	0.997133	ENSDARG00000008983	sh3glb2a	127	94	117	98	SH3GLB2	protein_coding
ENSDARG00000008986!e2f7	148.212	-0.546949	0.43406	-1.26008	0.207642	0.93747	ENSDARG00000008986	e2f7	169	142	78	208	E2F7	protein_coding
ENSDARG00000009001!pdip5	981.892	0.924709	0.299112	3.09151	0.0019914	0.0822801	ENSDARG00000009001	pdip5	881	422	1212	1624	PDIA6	protein_coding
ENSDARG00000009014!col11a1b	0.553712	-0.274849	4.96547	-0.055352	0.955858	NA	ENSDARG00000009014	col11a1b	0	1	1	0	COL11A1	protein_coding
ENSDARG00000009017!SCYL1 (1 of 2)	25.8413	-0.21578	0.832768	-0.259112	0.795549	0.997133	ENSDARG00000009017	SCYL1 (1 of 2)	34	18	19	35	SCYL1	protein_coding
ENSDARG00000009018!rhbg	15.9109	-0.429684	1.16616	-0.36846	0.71253	0.997133	ENSDARG00000009018	rhbg	17	8	37	2	RHBG	protein_coding
ENSDARG00000009020!cnr1	3.64407	1.13971	2.0541	0.554847	0.578999	NA	ENSDARG00000009020	cnr1	2	2	7	4	CNR1	protein_coding
ENSDARG00000009021!chrna1	23.3939	0.754529	0.85379	0.88374	0.376836	0.997133	ENSDARG00000009021	chrna1	18	14	30	35	CHRNA1	protein_coding
ENSDARG00000009023!ankrd28b	259.52	-0.233238	0.335165	-0.69589	0.486498	0.997133	ENSDARG00000009023	ankrd28b	288	227	243	285	ANKRD28	protein_coding
ENSDARG00000009026!ANK2 (1 of 2)	0.62644	-2.16439	4.93518	-0.438563	0.660978	NA	ENSDARG00000009026	ANK2 (1 of 2)	0	2	0	0	ANK2	protein_coding
ENSDARG00000009031!tnikb	323.969	-0.041569	0.317938	-0.130746	0.895977	0.997133	ENSDARG00000009031	tnikb	320	280	331	374	TNIK	protein_coding
ENSDARG00000009040!zgc:73324	18.0415	0.457115	0.958683	0.476815	0.633494	0.997133	ENSDARG00000009040	zgc:73324	16	12	23	23	COQ10B	protein_coding
ENSDARG00000009045!hoxa11a	0	NA	NA	NA	NA	NA	ENSDARG00000009045	hoxa11a	0	0	0	0	HOXA11	protein_coding
ENSDARG00000009046!nphp1	11.216	0.39672	1.19556	0.331828	0.740019	0.997133	ENSDARG00000009046	nphp1	11	7	15	13	NPHP1	protein_coding
ENSDARG00000009074!cbr4	51.6041	0.274462	0.59882	0.458338	0.64671	0.997133	ENSDARG00000009074	cbr4	44	41	56	69	CBR4	protein_coding
ENSDARG00000009079!si:ch211-224l10.5	57.5858	0.992075	0.76805	1.29168	0.196468	0.928893	ENSDARG00000009079	si:ch211-224l10.5	60	13	33	146	NA	processed_transcript
ENSDARG00000009081!sh2d3cb	56.3295	0.805107	0.57985	1.38848	0.164992	0.893147	ENSDARG00000009081	sh2d3cb	41	34	70	89	SH2D3C	protein_coding
ENSDARG00000009087!cd74a	6983.87	-0.137073	0.235105	-0.583028	0.559874	0.997133	ENSDARG00000009087	cd74a	7323	6064	7266	7397	CD74	protein_coding
ENSDARG00000009094!gata2b	76.8833	0.672608	0.511118	1.31595	0.18819	0.925443	ENSDARG00000009094	gata2b	59	49	86	125	GATA2	protein_coding
ENSDARG00000009106!serinc1	501.227	0.00601751	0.296114	0.0203216	0.983787	0.99851	ENSDARG00000009106	serinc1	583	354	505	604	SERINC1	protein_coding
ENSDARG00000009113!pigc	80.2151	-0.0288442	0.499069	-0.057796	0.953911	0.998068	ENSDARG00000009113	pigc	71	75	70	107	PIGC	protein_coding
ENSDARG00000009121!CHRM1 (2 of 2)	0.213549	0.991569	4.96163	0.199847	0.8416	NA	ENSDARG00000009121	CHRM1 (2 of 2)	0	0	0	1	CHRM1;CHRM3	protein_coding
ENSDARG00000009123!sele	66.5254	0.187078	0.545123	0.343185	0.731459	0.997133	ENSDARG00000009123	sele	89	30	107	47	SELP	protein_coding
ENSDARG00000009131!slc10a4	205.133	-0.88774	0.36978	-2.40073	0.0163625	0.314769	ENSDARG00000009131	slc10a4	280	208	181	137	SLC10A4	protein_coding
ENSDARG00000009133!zgc:64042	5.19229	1.51516	1.75164	0.864999	0.387039	NA	ENSDARG00000009133	zgc:64042	3	2	8	9	MYO1F	protein_coding
ENSDARG00000009134!hlx1	1322.29	0.389117	0.258062	1.50784	0.131595	0.833408	ENSDARG00000009134	hlx1	1200	902	1390	1955	HLX	protein_coding
ENSDARG00000009136!tp53bp2	87.9555	-0.494167	0.502283	-0.983843	0.325193	0.997133	ENSDARG00000009136	tp53bp2	111	77	57	110	TP53BP2	protein_coding
ENSDARG00000009142!ppp1r13bb	201.756	0.19341	0.361778	0.53461	0.592919	0.997133	ENSDARG00000009142	ppp1r13bb	196	150	210	268	PPP1R13B	protein_coding
ENSDARG00000009153!pla2g1b	1.17452	0.905379	3.65344	0.247815	0.804277	NA	ENSDARG00000009153	pla2g1b	2	0	2	1	PLA2G1B	protein_coding
ENSDARG00000009160!kmo	12.4647	1.64284	1.23296	1.33244	0.182717	0.917703	ENSDARG00000009160	kmo	5	4	7	39	KMO	protein_coding
ENSDARG00000009161!ftr55	0.213549	0.991569	4.96163	0.199847	0.8416	NA	ENSDARG00000009161	ftr55	0	0	0	1	NA	protein_coding
ENSDARG00000009169!mob1ba	170.995	0.408495	0.383514	1.06514	0.286814	0.997133	ENSDARG00000009169	mob1ba	167	107	199	232	MOB1B	protein_coding
ENSDARG00000009170!ctr9	629.455	-0.0577975	0.278331	-0.207658	0.835496	0.997133	ENSDARG00000009170	ctr9	635	539	653	708	CTR9	protein_coding
ENSDARG00000009175!vps52	146.906	-0.0032742	0.402642	-0.00813179	0.993512	0.99936	ENSDARG00000009175	vps52	173	103	154	169	VPS52	protein_coding
ENSDARG00000009178!zfand1	75.1324	0.201282	0.51258	0.392684	0.694553	0.997133	ENSDARG00000009178	zfand1	65	62	78	100	ZFAND1	protein_coding
ENSDARG00000009194!col16a1	7.81387	1.7348	1.58558	1.09411	0.273907	NA	ENSDARG00000009194	col16a1	5	1	4	25	COL16A1	protein_coding
ENSDARG00000009196!anxa3a	0	NA	NA	NA	NA	NA	ENSDARG00000009196	anxa3a	0	0	0	0	ANXA3	protein_coding
ENSDARG00000009208!prkcda	449.324	0.0549532	0.342723	0.160343	0.872611	0.997133	ENSDARG00000009208	prkcda	501	308	351	694	PRKCD	protein_coding
ENSDARG00000009209!slc9a6a	32.1846	0.0040439	0.742107	0.00544922	0.995652	0.99936	ENSDARG00000009209	slc9a6a	47	16	43	26	SLC9A6	protein_coding
ENSDARG00000009212!ppiaa	32890.3	-0.0307826	0.232988	-0.132121	0.894889	0.997133	ENSDARG00000009212	ppiaa	28925	31228	31407	40338	PPIF	protein_coding
ENSDARG00000009214!tmem180	330.606	0.121467	0.318429	0.381457	0.702864	0.997133	ENSDARG00000009214	tmem180	358	232	353	408	TMEM180	protein_coding
ENSDARG00000009215!zgc:112437	0	NA	NA	NA	NA	NA	ENSDARG00000009215	zgc:112437	0	0	0	0	NA	protein_coding
ENSDARG00000009217!tom1l2	358.053	0.218637	0.324794	0.673158	0.500847	0.997133	ENSDARG00000009217	tom1l2	378	238	355	503	TOM1L2	protein_coding
ENSDARG00000009218!MARS2	126.406	0.232938	0.428771	0.543269	0.586944	0.997133	ENSDARG00000009218	MARS2	106	105	149	151	MARS2	protein_coding
ENSDARG00000009242!fev	0.240492	1.03751	4.97269	0.208642	0.834728	NA	ENSDARG00000009242	fev	0	0	1	0	FEV	protein_coding
ENSDARG00000009250!etfb	954.309	0.235003	0.262509	0.895217	0.370671	0.997133	ENSDARG00000009250	etfb	947	674	1038	1247	ETFB	protein_coding
ENSDARG00000009252!napepld	56.4222	0.161775	0.576265	0.28073	0.778917	0.997133	ENSDARG00000009252	napepld	60	39	68	63	NAPEPLD	protein_coding
ENSDARG00000009253!C17H14orf166	346.386	0.315667	0.311794	1.01242	0.311335	0.997133	ENSDARG00000009253	C17H14orf166	298	264	364	490	C14orf166	protein_coding
ENSDARG00000009257!zer1	74.4481	0.0573808	0.516235	0.111153	0.911495	0.997133	ENSDARG00000009257	zer1	73	60	68	102	ZER1	protein_coding
ENSDARG00000009262!FAR2	43.6412	-0.444271	0.652871	-0.680487	0.496196	0.997133	ENSDARG00000009262	FAR2	78	22	51	27	FAR2	protein_coding
ENSDARG00000009264!ATXN3L	50.025	0.0441453	0.606136	0.0728306	0.941941	0.997799	ENSDARG00000009264	ATXN3L	44	45	46	67	ATXN3L;ATXN3	protein_coding
ENSDARG00000009266!uevld	66.5833	1.32156	0.5486	2.40896	0.0159979	0.310941	ENSDARG00000009266	uevld	34	34	77	137	UEVLD	protein_coding
ENSDARG00000009267!zgc:136439	140.294	-0.0042103	0.405864	-0.0103737	0.991723	0.999117	ENSDARG00000009267	zgc:136439	125	129	129	182	NA	protein_coding
ENSDARG00000009273!ppm1da	98.6708	0.0512785	0.475808	0.107771	0.914177	0.997133	ENSDARG00000009273	ppm1da	111	69	88	137	PPM1D	protein_coding
ENSDARG00000009280!smyd1a	1.44095	-0.80265	3.63313	-0.220925	0.825151	NA	ENSDARG00000009280	smyd1a	4	0	2	0	SMYD1	protein_coding
ENSDARG00000009281!dnm1b	1.41964	-4.03227	3.69041	-1.09264	0.274554	NA	ENSDARG00000009281	dnm1b	2	3	0	0	DNM1	protein_coding
ENSDARG00000009285!rpl15	13131.3	-0.166364	0.242131	-0.687084	0.49203	0.997133	ENSDARG00000009285	rpl15	11176	13874	11694	15412	RPL15	protein_coding
ENSDARG00000009299!DUSP8 (1 of 2)	367.874	0.172877	0.31402	0.55053	0.581956	0.997133	ENSDARG00000009299	DUSP8 (1 of 2)	289	336	373	485	DUSP8	protein_coding
ENSDARG00000009311!pvalb6	21.4188	-0.949889	1.02203	-0.929417	0.352673	0.997133	ENSDARG00000009311	pvalb6	17	29	29	6	PVALB	protein_coding
ENSDARG00000009313!NAPSA	1532.72	0.291217	0.283987	1.02546	0.305147	0.997133	ENSDARG00000009313	NAPSA	1791	858	1626	2075	NAPSA	protein_coding
ENSDARG00000009315!clgn	898.724	-0.813175	0.266205	-3.0547	0.00225289	0.0905221	ENSDARG00000009315	clgn	1123	969	699	738	CLGN	protein_coding
ENSDARG00000009336!aif1l	918.745	0.705811	0.26192	2.69476	0.00704393	0.190433	ENSDARG00000009336	aif1l	628	633	1015	1525	AIF1L	protein_coding
ENSDARG00000009341!NRAP	0	NA	NA	NA	NA	NA	ENSDARG00000009341	NRAP	0	0	0	0	NEB	protein_coding
ENSDARG00000009342!txndc5	712.71	0.685911	0.308218	2.22541	0.0260538	0.398103	ENSDARG00000009342	txndc5	710	340	831	1105	TXNDC5	protein_coding
ENSDARG00000009346!caprin1a	554.228	0.226691	0.282532	0.802357	0.422346	0.997133	ENSDARG00000009346	caprin1a	504	429	584	742	CAPRIN1	protein_coding
ENSDARG00000009350!apg3l	559.008	0.476479	0.285124	1.67113	0.0946965	0.742383	ENSDARG00000009350	apg3l	478	378	611	838	ATG3	protein_coding
ENSDARG00000009351!fgf6a	0	NA	NA	NA	NA	NA	ENSDARG00000009351	fgf6a	0	0	0	0	FGF6	protein_coding
ENSDARG00000009361!CABZ01077220.1	1.00725	-0.274788	3.62047	-0.0758985	0.9395	NA	ENSDARG00000009361	CABZ01077220.1	1	1	1	1	NA	protein_coding
ENSDARG00000009372!diras1b	0	NA	NA	NA	NA	NA	ENSDARG00000009372	diras1b	0	0	0	0	DIRAS1	protein_coding
ENSDARG00000009386!MPP4 (2 of 3)	0.213549	0.991569	4.96163	0.199847	0.8416	NA	ENSDARG00000009386	MPP4 (2 of 3)	0	0	0	1	MPP4	protein_coding
ENSDARG00000009387!robo4	4.22222	-0.683495	1.88923	-0.361785	0.717513	NA	ENSDARG00000009387	robo4	7	3	4	3	NA	protein_coding
ENSDARG00000009390!npl	133.293	-0.470253	0.418938	-1.12249	0.261655	0.984779	ENSDARG00000009390	npl	114	163	95	150	NPL	protein_coding
ENSDARG00000009401!vcanb	21.4311	2.12422	0.940466	2.25868	0.023903	0.38022	ENSDARG00000009401	vcanb	10	5	30	48	VCAN	protein_coding
ENSDARG00000009402!BX248582.1	6.29375	-2.56739	1.65927	-1.5473	0.12179	NA	ENSDARG00000009402	BX248582.1	12	8	2	2	FAM115C	protein_coding
ENSDARG00000009418!mef2cb	124.845	-0.0814119	0.440079	-0.184994	0.853234	0.997133	ENSDARG00000009418	mef2cb	189	66	138	120	MEF2C	protein_coding
ENSDARG00000009430!tmem30c	0.694033	0.960188	4.58641	0.209355	0.834171	NA	ENSDARG00000009430	tmem30c	1	0	1	1	TMEM30C;TMEM30A	protein_coding
ENSDARG00000009436!ubxn7	331.524	-0.0208592	0.319945	-0.0651963	0.948018	0.998068	ENSDARG00000009436	ubxn7	281	322	312	413	UBXN7	protein_coding
ENSDARG00000009438!myog	0	NA	NA	NA	NA	NA	ENSDARG00000009438	myog	0	0	0	0	MYOG	protein_coding
ENSDARG00000009442!pip5k1cb	0	NA	NA	NA	NA	NA	ENSDARG00000009442	pip5k1cb	0	0	0	0	PIP5K1C	protein_coding
ENSDARG00000009443!zgc:92137	1.70692	0.0178471	3.22634	0.00553168	0.995586	NA	ENSDARG00000009443	zgc:92137	0	4	1	1	AMY2B;AMY1B	protein_coding
ENSDARG00000009447!atp5g3b	6405.72	0.101225	0.234727	0.431247	0.666289	0.997133	ENSDARG00000009447	atp5g3b	5192	5954	6021	8648	ATP5G3	protein_coding
ENSDARG00000009449!PDCL3	166.737	0.726209	0.388393	1.86978	0.0615146	0.610443	ENSDARG00000009449	PDCL3	121	106	177	290	PDCL2;PDCL3	protein_coding
ENSDARG00000009459!slc35e4	2.36888	1.00372	2.48573	0.403793	0.686365	NA	ENSDARG00000009459	slc35e4	2	1	3	4	SLC35E4	protein_coding
ENSDARG00000009461!hoxa9a	0	NA	NA	NA	NA	NA	ENSDARG00000009461	hoxa9a	0	0	0	0	RP1-170O19.20	protein_coding
ENSDARG00000009466!rgs9bp	0	NA	NA	NA	NA	NA	ENSDARG00000009466	rgs9bp	0	0	0	0	RGS9BP	protein_coding
ENSDARG00000009470!hnf1a	115.874	0.244174	0.461817	0.528724	0.596997	0.997133	ENSDARG00000009470	hnf1a	77	115	130	141	HNF1A	protein_coding
ENSDARG00000009471!nid2b	13.9164	0.151892	1.10846	0.137029	0.891008	0.997133	ENSDARG00000009471	nid2b	21	6	14	17	NID2	protein_coding
ENSDARG00000009472!med19b	130.684	-0.346777	0.426112	-0.813816	0.41575	0.997133	ENSDARG00000009472	med19b	141	125	136	117	MED19	protein_coding
ENSDARG00000009473!ppardb	172.447	0.189784	0.401058	0.473207	0.636065	0.997133	ENSDARG00000009473	ppardb	197	107	168	240	PPARD	protein_coding
ENSDARG00000009477!prkar2ab	3.1158	0.297652	2.20547	0.134961	0.892643	NA	ENSDARG00000009477	prkar2ab	5	1	4	3	PRKAR2A	protein_coding
ENSDARG00000009480!pdcl	78.1955	-0.954643	0.517349	-1.84526	0.0649998	0.622589	ENSDARG00000009480	pdcl	87	99	57	59	PDCL	protein_coding
ENSDARG00000009482!SLC38A8 (2 of 2)	0	NA	NA	NA	NA	NA	ENSDARG00000009482	SLC38A8 (2 of 2)	0	0	0	0	SLC38A8	protein_coding
ENSDARG00000009484!arf1	748.299	0.857537	0.294887	2.90802	0.00363731	0.125029	ENSDARG00000009484	arf1	586	392	821	1346	ARF1	protein_coding
ENSDARG00000009488!gipc2	27.3206	1.34417	0.805849	1.66802	0.0953124	0.742383	ENSDARG00000009488	gipc2	14	14	37	50	GIPC2	protein_coding
ENSDARG00000009493!MAP3K13	3.56934	0.344303	2.08328	0.16527	0.868732	NA	ENSDARG00000009493	MAP3K13	6	1	4	4	MAP3K13	protein_coding
ENSDARG00000009494!xrcc1	285.136	-0.419031	0.32712	-1.28097	0.200204	0.931472	ENSDARG00000009494	xrcc1	295	295	222	321	XRCC1	protein_coding
ENSDARG00000009499!syne1a	88.7908	0.155318	0.492689	0.315245	0.752575	0.997133	ENSDARG00000009499	syne1a	111	51	97	107	SYNE1	protein_coding
ENSDARG00000009505!slmo2	1307.43	0.125468	0.283095	0.443203	0.657619	0.997133	ENSDARG00000009505	slmo2	962	1300	1383	1577	SLMO2	protein_coding
ENSDARG00000009510!irx1a	0.720977	0.261279	4.85062	0.053865	0.957043	NA	ENSDARG00000009510	irx1a	1	0	2	0	IRX1	protein_coding
ENSDARG00000009511!tnfa	8.5924	0.41852	1.36152	0.307393	0.758545	0.997133	ENSDARG00000009511	tnfa	5	8	7	15	NA	protein_coding
ENSDARG00000009524!rnf150b	56.6182	-0.434552	0.575257	-0.755404	0.450006	0.997133	ENSDARG00000009524	rnf150b	73	48	53	53	RNF150	protein_coding
ENSDARG00000009525!tial1	1428.13	-0.131316	0.255113	-0.514737	0.606737	0.997133	ENSDARG00000009525	tial1	1462	1264	1487	1516	TIAL1	protein_coding
ENSDARG00000009534!wls	244.524	-0.15071	0.341751	-0.440994	0.659217	0.997133	ENSDARG00000009534	wls	297	182	280	229	WLS	protein_coding
ENSDARG00000009544!cldnb	19.2097	0.59431	0.98683	0.602242	0.547013	0.997133	ENSDARG00000009544	cldnb	20	6	45	8	CLDN4	protein_coding
ENSDARG00000009549!ubr4	971.094	-0.207438	0.267298	-0.776053	0.437717	0.997133	ENSDARG00000009549	ubr4	1314	668	998	967	UBR4	protein_coding
ENSDARG00000009550!foxi3b	0.720477	-0.786842	4.85598	-0.162036	0.871278	NA	ENSDARG00000009550	foxi3b	2	0	1	0	FOXI1	protein_coding
ENSDARG00000009553!gng3	2.54691	-0.0300121	2.74403	-0.0109372	0.991274	NA	ENSDARG00000009553	gng3	0	6	1	2	GNG3	protein_coding
ENSDARG00000009557!wrap73	99.2933	-0.0414204	0.467653	-0.0885708	0.929423	0.997133	ENSDARG00000009557	wrap73	95	88	112	103	WRAP73	protein_coding
ENSDARG00000009563!slc1a2b	0.239992	-1.5412	4.96163	-0.310624	0.756086	NA	ENSDARG00000009563	slc1a2b	1	0	0	0	SLC1A2	protein_coding
ENSDARG00000009564!syt8	8.44644	-0.126354	1.37166	-0.0921176	0.926605	NA	ENSDARG00000009564	syt8	10	6	12	6	SYT8	protein_coding
ENSDARG00000009567!SPEG (1 of 2)	0.908082	3.17283	4.43748	0.715007	0.474605	NA	ENSDARG00000009567	SPEG (1 of 2)	0	0	2	2	SPEG	protein_coding
ENSDARG00000009568!-	0.240492	1.03751	4.97269	0.208642	0.834728	NA	ENSDARG00000009568	-	0	0	1	0	CA10	protein_coding
ENSDARG00000009582!ABCC6 (1 of 3)	5.27576	-0.678637	1.69612	-0.400111	0.689075	NA	ENSDARG00000009582	ABCC6 (1 of 3)	7	5	4	5	ABCC6;ABCC1	protein_coding
ENSDARG00000009585!papola	1901.81	0.0342937	0.24616	0.139315	0.889201	0.997133	ENSDARG00000009585	papola	1914	1532	2098	2145	PAPOLB	protein_coding
ENSDARG00000009594!nr1d2b	1744.33	-0.396896	0.249774	-1.58902	0.112056	0.792279	ENSDARG00000009594	nr1d2b	1943	1678	1621	1698	NR1D2	protein_coding
ENSDARG00000009607!ccnc	345.105	-0.0555929	0.330188	-0.168368	0.866294	0.997133	ENSDARG00000009607	ccnc	417	243	317	434	CCNC	protein_coding
ENSDARG00000009610!rgs12a	33.0668	-1.66493	0.785675	-2.11911	0.0340815	0.467917	ENSDARG00000009610	rgs12a	36	53	21	13	RGS12	protein_coding
ENSDARG00000009612!chia.3	0	NA	NA	NA	NA	NA	ENSDARG00000009612	chia.3	0	0	0	0	OVGP1;CHIA;CHIT1	protein_coding
ENSDARG00000009621!cacng2b	0	NA	NA	NA	NA	NA	ENSDARG00000009621	cacng2b	0	0	0	0	CACNG2	protein_coding
ENSDARG00000009624!UTS2R	0	NA	NA	NA	NA	NA	ENSDARG00000009624	UTS2R	0	0	0	0	UTS2R	protein_coding
ENSDARG00000009626!NRBP2 (2 of 2)	122.567	-1.10883	0.444825	-2.49274	0.0126762	0.271371	ENSDARG00000009626	NRBP2 (2 of 2)	188	119	112	62	NRBP2	protein_coding
ENSDARG00000009629!unc119.1	118.055	0.0513039	0.442897	0.115837	0.907782	0.997133	ENSDARG00000009629	unc119.1	120	91	99	173	UNC119B	protein_coding
ENSDARG00000009637!zgc:73075	0.453541	-0.274804	4.98359	-0.0551418	0.956025	NA	ENSDARG00000009637	zgc:73075	1	0	0	1	RCVRN	protein_coding
ENSDARG00000009640!psmb1	1206.39	0.152977	0.256271	0.596933	0.550552	0.997133	ENSDARG00000009640	psmb1	1045	1012	1074	1781	PSMB1	protein_coding
ENSDARG00000009653!lhfpl2a	12.8905	-1.35162	1.13157	-1.19446	0.232297	0.963364	ENSDARG00000009653	lhfpl2a	19	15	8	8	LHFPL2	protein_coding
ENSDARG00000009657!fgfr1op2	570.01	-0.421668	0.282021	-1.49516	0.134872	0.841842	ENSDARG00000009657	fgfr1op2	686	516	487	593	FGFR1OP2	protein_coding
ENSDARG00000009673!si:ch211-197g15.5	9.03173	0.0178874	1.32679	0.0134818	0.989243	0.998847	ENSDARG00000009673	si:ch211-197g15.5	6	10	7	13	IFI44L	protein_coding
ENSDARG00000009677!dlg1	5.87312	1.32713	1.67641	0.791654	0.428563	NA	ENSDARG00000009677	dlg1	2	4	11	7	DLG1	protein_coding
ENSDARG00000009681!med27	219.672	-0.471198	0.354173	-1.33042	0.18338	0.919301	ENSDARG00000009681	med27	238	226	188	218	MED27	protein_coding
ENSDARG00000009685!ppa2	143.228	0.0501811	0.403516	0.12436	0.90103	0.997133	ENSDARG00000009685	ppa2	144	114	140	184	PPA2	protein_coding
ENSDARG00000009689!daam1b	141.985	-0.291151	0.4107	-0.708915	0.478377	0.997133	ENSDARG00000009689	daam1b	154	131	148	133	DAAM1	protein_coding
ENSDARG00000009693!llgl1	41.7661	-0.00716142	0.665639	-0.0107587	0.991416	0.999117	ENSDARG00000009693	llgl1	46	31	35	59	LLGL1	protein_coding
ENSDARG00000009702!BX088691.1	190.786	0.394345	0.417757	0.943959	0.345191	0.997133	ENSDARG00000009702	BX088691.1	168	122	140	368	ASCL1	protein_coding
ENSDARG00000009724!rpn2	1993.89	-0.153566	0.243973	-0.629441	0.52906	0.997133	ENSDARG00000009724	rpn2	2312	1583	1980	2187	RPN2	protein_coding
ENSDARG00000009727!twf2b	3.55613	-0.650197	2.10578	-0.308768	0.757498	NA	ENSDARG00000009727	twf2b	4	3	6	1	TWF2	protein_coding
ENSDARG00000009733!-	27.5741	-0.867731	0.797902	-1.08752	0.276809	0.991401	ENSDARG00000009733	-	51	18	27	15	KIF21B	protein_coding
ENSDARG00000009735!gigfy2	564.795	-0.0058114	0.287946	-0.0201823	0.983898	0.99851	ENSDARG00000009735	gigfy2	555	478	626	615	GIGYF2	protein_coding
ENSDARG00000009737!CR855997.1	0	NA	NA	NA	NA	NA	ENSDARG00000009737	CR855997.1	0	0	0	0	MIXL1	protein_coding
ENSDARG00000009738!cacnb4a	0	NA	NA	NA	NA	NA	ENSDARG00000009738	cacnb4a	0	0	0	0	CACNB4	protein_coding
ENSDARG00000009740!ppp1r7	349.493	-0.113166	0.313377	-0.361117	0.718012	0.997133	ENSDARG00000009740	ppp1r7	374	292	317	431	PPP1R7	protein_coding
ENSDARG00000009743!efhc1	18.3559	-0.490509	1.05119	-0.466623	0.64077	0.997133	ENSDARG00000009743	efhc1	10	28	21	10	EFHC1	protein_coding
ENSDARG00000009745!fbxw2	364.316	-0.21379	0.312024	-0.685173	0.493235	0.997133	ENSDARG00000009745	fbxw2	400	316	309	445	FBXW2	protein_coding
ENSDARG00000009748!dffb	94.8621	-0.30472	0.469385	-0.64919	0.516216	0.997133	ENSDARG00000009748	dffb	121	75	89	98	DFFB	protein_coding
ENSDARG00000009753!sf3b14	586.361	0.065304	0.280155	0.233099	0.815684	0.997133	ENSDARG00000009753	sf3b14	612	446	617	709	SF3B14	protein_coding
ENSDARG00000009754!C11H12orf50	1319.79	0.00152442	0.252777	0.00603069	0.995188	0.99936	ENSDARG00000009754	C11H12orf50	1279	1120	1206	1742	ZC3H11A	protein_coding
ENSDARG00000009764!srek1	87.9325	-0.511388	0.48221	-1.06051	0.288913	0.997133	ENSDARG00000009764	srek1	115	77	76	84	SREK1	protein_coding
ENSDARG00000009771!ppme1	349.382	-0.0192838	0.310816	-0.0620426	0.950529	0.998068	ENSDARG00000009771	ppme1	383	268	377	388	PPME1	protein_coding
ENSDARG00000009779!mcl1a	3732.04	-0.240178	0.238389	-1.00751	0.313692	0.997133	ENSDARG00000009779	mcl1a	3564	3749	3259	4302	MCL1	protein_coding
ENSDARG00000009782!myh11a	209.383	0.542159	0.361914	1.49803	0.134125	0.839782	ENSDARG00000009782	myh11a	181	132	297	249	MYH11	protein_coding
ENSDARG00000009783!dirc2	132.518	0.578798	0.41708	1.38774	0.165217	0.893341	ENSDARG00000009783	dirc2	103	91	169	181	DIRC2	protein_coding
ENSDARG00000009789!sgcd	13.8299	0.0476808	1.09322	0.043615	0.965211	0.998068	ENSDARG00000009789	sgcd	20	7	16	14	SGCD	protein_coding
ENSDARG00000009793!crsp7	161.611	0.00112402	0.401562	0.00279912	0.997767	0.99936	ENSDARG00000009793	crsp7	134	158	170	183	MED26	protein_coding
ENSDARG00000009796!klc1a	83.1238	-0.481444	0.496308	-0.97005	0.332022	0.997133	ENSDARG00000009796	klc1a	137	51	91	58	KLC1	protein_coding
ENSDARG00000009802!chmp1a	300.845	0.30881	0.334078	0.924366	0.355296	0.997133	ENSDARG00000009802	chmp1a	294	202	302	442	CHMP1A	protein_coding
ENSDARG00000009806!smfn	206.005	0.351498	0.362329	0.970107	0.331993	0.997133	ENSDARG00000009806	smfn	185	146	211	305	REXO2	protein_coding
ENSDARG00000009822!her4.4	0	NA	NA	NA	NA	NA	ENSDARG00000009822	her4.4	0	0	0	0	HES5	protein_coding
ENSDARG00000009823!pou3f1	0.239992	-1.5412	4.96163	-0.310624	0.756086	NA	ENSDARG00000009823	pou3f1	1	0	0	0	POU3F1	protein_coding
ENSDARG00000009825!mmp23bb	8.51717	-0.888949	1.36454	-0.651463	0.514747	0.997133	ENSDARG00000009825	mmp23bb	14	7	7	6	MMP23B	protein_coding
ENSDARG00000009830!hdlbp	5779.51	0.244591	0.231888	1.05478	0.291527	0.997133	ENSDARG00000009830	hdlbp	5565	4182	6516	7338	HDLBP	protein_coding
ENSDARG00000009837!agk	327.156	0.245746	0.315918	0.777881	0.436639	0.997133	ENSDARG00000009837	agk	317	235	373	411	AGK	protein_coding
ENSDARG00000009839!FAM117B (1 of 2)	89.5898	-0.495749	0.478422	-1.03622	0.3001	0.997133	ENSDARG00000009839	FAM117B (1 of 2)	98	92	67	99	FAM117B	protein_coding
ENSDARG00000009844!DUSP23 (2 of 2)	9.66571	0.0721807	1.36615	0.0528351	0.957863	0.998068	ENSDARG00000009844	DUSP23 (2 of 2)	17	3	6	15	DUSP23	protein_coding
ENSDARG00000009850!KIF3A (1 of 2)	0.479984	-2.10019	4.92968	-0.42603	0.670086	NA	ENSDARG00000009850	KIF3A (1 of 2)	2	0	0	0	KIF3A	protein_coding
ENSDARG00000009851!wdr41	352.46	-0.279374	0.335203	-0.833449	0.404591	0.997133	ENSDARG00000009851	wdr41	336	362	364	332	WDR41	protein_coding
ENSDARG00000009852!cyp19a1b	1.14757	1.06366	3.70824	0.286838	0.774237	NA	ENSDARG00000009852	cyp19a1b	2	0	1	2	CYP19A1	protein_coding
ENSDARG00000009862!dcps	227.771	0.234963	0.354191	0.663379	0.507088	0.997133	ENSDARG00000009862	dcps	211	170	215	338	DCPS	protein_coding
ENSDARG00000009864!ddx55	288.641	0.291473	0.330893	0.880868	0.378389	0.997133	ENSDARG00000009864	ddx55	240	232	330	370	DDX55	protein_coding
ENSDARG00000009867!adssl1	77.9753	1.05505	0.516133	2.04415	0.0409386	0.512766	ENSDARG00000009867	adssl1	72	25	155	73	ADSSL1	protein_coding
ENSDARG00000009868!dcaf11	467.707	-0.0662716	0.2923	-0.226725	0.820637	0.997133	ENSDARG00000009868	dcaf11	510	373	467	544	DCAF11	protein_coding
ENSDARG00000009870!mapk8b	39.0076	-0.0512199	0.683131	-0.0749782	0.940232	0.997761	ENSDARG00000009870	mapk8b	57	21	46	36	MAPK8	protein_coding
ENSDARG00000009871!snrpc	470.632	0.157323	0.29553	0.532341	0.59449	0.997133	ENSDARG00000009871	snrpc	425	380	427	688	SNRPC	protein_coding
ENSDARG00000009874!CYP2W1 (9 of 10)	0	NA	NA	NA	NA	NA	ENSDARG00000009874	CYP2W1 (9 of 10)	0	0	0	0	CYP2W1;CYP2C19	protein_coding
ENSDARG00000009875!raf1a	72.3863	-0.346734	0.529992	-0.654225	0.512967	0.997133	ENSDARG00000009875	raf1a	87	61	85	56	RAF1	protein_coding
ENSDARG00000009881!ier5	1223.48	-0.162866	0.268164	-0.607336	0.543628	0.997133	ENSDARG00000009881	ier5	1079	1257	1157	1370	IER5	protein_coding
ENSDARG00000009885!sult3st1	1390.62	-0.0608389	0.272741	-0.223065	0.823485	0.997133	ENSDARG00000009885	sult3st1	1085	1478	1306	1654	AL356806.3	protein_coding
ENSDARG00000009886!rnf114	62.194	0.415197	0.587018	0.707299	0.479381	0.997133	ENSDARG00000009886	rnf114	74	30	64	92	RNF114	protein_coding
ENSDARG00000009890!CR936442.1	343.74	-3.3229	0.333966	-9.94981	2.52674e-23	1.10663e-19	ENSDARG00000009890	CR936442.1	466	642	50	88	CTD-3116E22.4	protein_coding
ENSDARG00000009899!znf385a	11.4682	-0.160535	1.18725	-0.135216	0.892441	0.997133	ENSDARG00000009899	znf385a	13	9	15	9	ZNF385A	protein_coding
ENSDARG00000009901!SLC38A5 (2 of 2)	1348.91	-0.0670058	0.259761	-0.257952	0.796444	0.997133	ENSDARG00000009901	SLC38A5 (2 of 2)	1473	1060	1613	1290	SLC38A5	protein_coding
ENSDARG00000009903!nadsyn1	61.4712	0.157955	0.55582	0.284184	0.776269	0.997133	ENSDARG00000009903	nadsyn1	61	46	70	73	NADSYN1	protein_coding
ENSDARG00000009905!ntla	0	NA	NA	NA	NA	NA	ENSDARG00000009905	ntla	0	0	0	0	T	protein_coding
ENSDARG00000009922!dmbx1a	0.213549	0.991569	4.96163	0.199847	0.8416	NA	ENSDARG00000009922	dmbx1a	0	0	0	1	DMBX1	protein_coding
ENSDARG00000009930!cadm2a	1.58741	-2.04135	3.26088	-0.626012	0.531307	NA	ENSDARG00000009930	cadm2a	2	2	2	0	CADM2	protein_coding
ENSDARG00000009933!lmnb2	2076.28	-0.314702	0.242527	-1.29759	0.194428	0.92747	ENSDARG00000009933	lmnb2	2143	2028	1679	2449	LMNB2;LMNB1	protein_coding
ENSDARG00000009939!efha1	310.731	-0.132468	0.322385	-0.410901	0.681145	0.997133	ENSDARG00000009939	efha1	309	283	307	347	EFHA1	protein_coding
ENSDARG00000009941!erc1a	1.48774	-0.25931	3.05162	-0.0849746	0.932282	NA	ENSDARG00000009941	erc1a	2	1	2	1	ERC1	protein_coding
ENSDARG00000009942!CDC6	406.072	-0.15013	0.303413	-0.494805	0.620738	0.997133	ENSDARG00000009942	CDC6	373	391	308	562	CDC6	protein_coding
ENSDARG00000009946!FP360035.1	0	NA	NA	NA	NA	NA	ENSDARG00000009946	FP360035.1	0	0	0	0	UHRF1	protein_coding
ENSDARG00000009949!FNDC4 (2 of 2)	0.721477	1.95532	4.92123	0.397323	0.691129	NA	ENSDARG00000009949	FNDC4 (2 of 2)	0	0	3	0	FNDC4	protein_coding
ENSDARG00000009950!edf1	1215.35	0.214956	0.253622	0.847544	0.396692	0.997133	ENSDARG00000009950	edf1	1075	974	1280	1613	EDF1	protein_coding
ENSDARG00000009953!med14	345.767	0.134043	0.331969	0.403781	0.686374	0.997133	ENSDARG00000009953	med14	405	219	347	452	MED14	protein_coding
ENSDARG00000009958!cbl	614.261	0.549016	0.289322	1.89759	0.0577498	0.59894	ENSDARG00000009958	cbl	559	367	689	934	CBL	protein_coding
ENSDARG00000009961!rundc3b	0.213549	0.991569	4.96163	0.199847	0.8416	NA	ENSDARG00000009961	rundc3b	0	0	0	1	RUNDC3B	protein_coding
ENSDARG00000009965!mag	0	NA	NA	NA	NA	NA	ENSDARG00000009965	mag	0	0	0	0	MAG	protein_coding
ENSDARG00000009978!icn	7553.05	-0.221469	0.250365	-0.884583	0.376382	0.997133	ENSDARG00000009978	icn	8506	6325	8907	6502	S100A5;S100A4	protein_coding
ENSDARG00000009982!fam199x	37.5683	-0.568262	0.69199	-0.821199	0.411533	0.997133	ENSDARG00000009982	fam199x	63	24	39	26	FAM199X	protein_coding
ENSDARG00000010002!gna11a	26.8672	0.235831	0.832733	0.283201	0.777023	0.997133	ENSDARG00000010002	gna11a	44	9	33	26	GNA11	protein_coding
ENSDARG00000010008!vim	4.9508	0.785507	1.77588	0.442319	0.658258	NA	ENSDARG00000010008	vim	5	2	5	9	VIM	protein_coding
ENSDARG00000010010!trim13	26.4275	-0.319848	0.81031	-0.394723	0.693047	0.997133	ENSDARG00000010010	trim13	32	22	20	33	TRIM13	protein_coding
ENSDARG00000010018!qki2	21.3741	-1.6058	0.915441	-1.75413	0.079409	0.686693	ENSDARG00000010018	qki2	41	19	17	7	QKI	protein_coding
ENSDARG00000010021!grpel1	536.326	0.375467	0.289068	1.29889	0.193982	0.92747	ENSDARG00000010021	grpel1	424	424	611	725	GRPEL1	protein_coding
ENSDARG00000010023!CU856539.1	94.4072	0.492078	0.472119	1.04228	0.297284	0.997133	ENSDARG00000010023	CU856539.1	82	62	103	143	HIATL1	protein_coding
ENSDARG00000010025!lsr	2.18327	2.88648	2.96721	0.972792	0.330657	NA	ENSDARG00000010025	lsr	0	1	6	2	LSR	protein_coding
ENSDARG00000010029!spon1a	0	NA	NA	NA	NA	NA	ENSDARG00000010029	spon1a	0	0	0	0	SPON1	protein_coding
ENSDARG00000010031!ssh1b	1.10642	-3.72218	4.09172	-0.909686	0.362988	NA	ENSDARG00000010031	ssh1b	2	2	0	0	SSH1	protein_coding
ENSDARG00000010032!cmtm7	192.767	0.343864	0.371028	0.926788	0.354037	0.997133	ENSDARG00000010032	cmtm7	194	123	216	261	CMTM7	protein_coding
ENSDARG00000010035!ENGASE	104.814	-0.187199	0.461468	-0.405661	0.684992	0.997133	ENSDARG00000010035	ENGASE	123	83	86	134	ENGASE	protein_coding
ENSDARG00000010042!dnm1a	4.12305	0.0748825	1.913	0.039144	0.968776	NA	ENSDARG00000010042	dnm1a	6	2	5	4	DNM1	protein_coding
ENSDARG00000010047!neu3.2	16.7251	0.156158	0.99013	0.157715	0.874682	0.997133	ENSDARG00000010047	neu3.2	16	13	18	21	NEU3	protein_coding
ENSDARG00000010051!ufd1l	412.971	-0.0921826	0.2995	-0.307788	0.758243	0.997133	ENSDARG00000010051	ufd1l	398	376	381	506	UFD1L	protein_coding
ENSDARG00000010052!ndrg3b	385.98	0.440259	0.309131	1.42418	0.154393	0.884204	ENSDARG00000010052	ndrg3b	336	263	405	588	NDRG3	protein_coding
ENSDARG00000010059!itpkb	88.4461	0.274054	0.482463	0.568031	0.570014	0.997133	ENSDARG00000010059	itpkb	90	59	99	115	ITPKB	protein_coding
ENSDARG00000010070!adam9	208.496	-0.119811	0.363034	-0.330028	0.741378	0.997133	ENSDARG00000010070	adam9	272	133	282	158	ADAM9	protein_coding
ENSDARG00000010073!rab3ip	62.5125	-0.749404	0.567541	-1.32044	0.186688	0.923864	ENSDARG00000010073	rab3ip	62	79	49	52	RAB3IP	protein_coding
ENSDARG00000010075!PTCHD3 (3 of 3)	0.553212	-2.72245	4.89232	-0.556473	0.577887	NA	ENSDARG00000010075	PTCHD3 (3 of 3)	1	1	0	0	PTCHD3	protein_coding
ENSDARG00000010078!nup133	472.727	-0.0533857	0.291351	-0.183235	0.854614	0.997133	ENSDARG00000010078	nup133	491	392	459	570	NUP133	protein_coding
ENSDARG00000010083!RBFOX3 (1 of 3)	0	NA	NA	NA	NA	NA	ENSDARG00000010083	RBFOX3 (1 of 3)	0	0	0	0	RBFOX3	protein_coding
ENSDARG00000010085!p4ha2	19.7813	1.59736	0.941329	1.69692	0.0897114	0.725601	ENSDARG00000010085	p4ha2	10	8	29	37	P4HA2	protein_coding
ENSDARG00000010096!slc1a6	0	NA	NA	NA	NA	NA	ENSDARG00000010096	slc1a6	0	0	0	0	SLC1A6	protein_coding
ENSDARG00000010097!f9a	0.240492	1.03751	4.97269	0.208642	0.834728	NA	ENSDARG00000010097	f9a	0	0	1	0	F9	protein_coding
ENSDARG00000010098!pank1b	107.218	0.117581	0.45664	0.257491	0.7968	0.997133	ENSDARG00000010098	pank1b	138	61	123	119	PANK1	protein_coding
ENSDARG00000010108!bri3bp	45.3413	0.254013	0.669663	0.379314	0.704454	0.997133	ENSDARG00000010108	bri3bp	72	16	55	46	BRI3BP	protein_coding
ENSDARG00000010113!ndufb8	1096.1	0.214576	0.256338	0.837083	0.402546	0.997133	ENSDARG00000010113	ndufb8	959	883	1085	1538	NDUFB8	protein_coding
ENSDARG00000010124!sp5l	0	NA	NA	NA	NA	NA	ENSDARG00000010124	sp5l	0	0	0	0	NA	protein_coding
ENSDARG00000010130!SMPDL3B	5.79689	-0.11025	1.64028	-0.0672139	0.946411	NA	ENSDARG00000010130	SMPDL3B	9	3	5	7	SMPDL3B	protein_coding
ENSDARG00000010132!dacha	4.67476	-1.22892	1.8438	-0.666512	0.505084	NA	ENSDARG00000010132	dacha	10	3	2	4	DACH2	protein_coding
ENSDARG00000010137!ldb1a	357.439	0.156108	0.309376	0.50459	0.613847	0.997133	ENSDARG00000010137	ldb1a	332	285	362	475	LDB1	protein_coding
ENSDARG00000010144!lppr3a	0.454041	2.17282	4.89231	0.44413	0.656949	NA	ENSDARG00000010144	lppr3a	0	0	1	1	LPPR3	protein_coding
ENSDARG00000010145!TOR4A (4 of 4)	14.5881	-0.184161	1.05842	-0.173997	0.861868	0.997133	ENSDARG00000010145	TOR4A (4 of 4)	15	13	11	20	TOR4A	protein_coding
ENSDARG00000010146!cpa2	32.4068	1.41994	0.765744	1.85433	0.0636919	0.619161	ENSDARG00000010146	cpa2	8	23	24	82	CPA2;CPA1	protein_coding
ENSDARG00000010149!atp5a1	8791.66	0.105854	0.229902	0.46043	0.645207	0.997133	ENSDARG00000010149	atp5a1	7806	7526	8259	12057	ATP5A1	protein_coding
ENSDARG00000010154!vstm4a	0	NA	NA	NA	NA	NA	ENSDARG00000010154	vstm4a	0	0	0	0	VSTM4	protein_coding
ENSDARG00000010155!abi1a	332.632	0.273307	0.335692	0.81416	0.415553	0.997133	ENSDARG00000010155	abi1a	348	213	326	487	ABI1	protein_coding
ENSDARG00000010158!NBEA (2 of 2)	0	NA	NA	NA	NA	NA	ENSDARG00000010158	NBEA (2 of 2)	0	0	0	0	NBEA	protein_coding
ENSDARG00000010160!rps15a	23011.3	-0.148344	0.252389	-0.58776	0.556694	0.997133	ENSDARG00000010160	rps15a	20804	22965	23516	24210	RPS15A	protein_coding
ENSDARG00000010169!myd88	192.791	0.215824	0.365636	0.590269	0.55501	0.997133	ENSDARG00000010169	myd88	176	150	206	253	MYD88	protein_coding
ENSDARG00000010181!asap2a	11.247	-0.204184	1.19125	-0.171402	0.863907	0.997133	ENSDARG00000010181	asap2a	12	10	12	11	ASAP2	protein_coding
ENSDARG00000010183!VWA5A (3 of 4)	0.213549	0.991569	4.96163	0.199847	0.8416	NA	ENSDARG00000010183	VWA5A (3 of 4)	0	0	0	1	VWA5A	protein_coding
ENSDARG00000010186!myo3a	15.3396	-1.36031	1.07071	-1.27047	0.203916	0.933569	ENSDARG00000010186	myo3a	36	8	13	5	MYO3A	protein_coding
ENSDARG00000010191!ttc39c	246.807	0.526594	0.354358	1.48605	0.137265	0.84912	ENSDARG00000010191	ttc39c	202	163	235	425	TTC39C	protein_coding
ENSDARG00000010192!pax3a	0	NA	NA	NA	NA	NA	ENSDARG00000010192	pax3a	0	0	0	0	PAX3	protein_coding
ENSDARG00000010194!eif4bb	4166.48	-0.0191502	0.23733	-0.0806903	0.935688	0.997133	ENSDARG00000010194	eif4bb	3725	3870	3964	5184	EIF4B	protein_coding
ENSDARG00000010207!smad3b	35.4718	0.10301	0.703754	0.146373	0.883627	0.997133	ENSDARG00000010207	smad3b	36	27	40	41	SMAD3	protein_coding
ENSDARG00000010231!ppm1na	0	NA	NA	NA	NA	NA	ENSDARG00000010231	ppm1na	0	0	0	0	PPM1N	protein_coding
ENSDARG00000010238!rbm22	0	NA	NA	NA	NA	NA	ENSDARG00000010238	rbm22	0	0	0	0	RBM22	protein_coding
ENSDARG00000010244!rpl22l1	8941.35	-0.144736	0.26254	-0.551289	0.581435	0.997133	ENSDARG00000010244	rpl22l1	7749	9213	9144	9351	RPL22L1	protein_coding
ENSDARG00000010246!prmt1	3992.67	0.606693	0.237361	2.55599	0.0105886	0.244506	ENSDARG00000010246	prmt1	2923	2831	4775	5882	PRMT1	protein_coding
ENSDARG00000010248!wdr54	8.39819	-0.368483	1.37297	-0.268383	0.788404	NA	ENSDARG00000010248	wdr54	8	9	9	7	WDR54	protein_coding
ENSDARG00000010250!nqo1	3.16308	0.889253	2.16856	0.410066	0.681758	NA	ENSDARG00000010250	nqo1	2	2	5	4	NQO1	protein_coding
ENSDARG00000010252!jak3	356.908	-0.259068	0.312237	-0.829715	0.4067	0.997133	ENSDARG00000010252	jak3	452	276	345	370	JAK3	protein_coding
ENSDARG00000010255!bin2b	454.434	0.0903712	0.318122	0.284077	0.776351	0.997133	ENSDARG00000010255	bin2b	539	293	440	597	BIN2	protein_coding
ENSDARG00000010266!igf2bp3	101.789	-0.202519	0.45488	-0.445214	0.656165	0.997133	ENSDARG00000010266	igf2bp3	116	85	100	109	IGF2BP3	protein_coding
ENSDARG00000010267!dpydb	0.239992	-1.5412	4.96163	-0.310624	0.756086	NA	ENSDARG00000010267	dpydb	1	0	0	0	DPYD	protein_coding
ENSDARG00000010270!fezf1	0	NA	NA	NA	NA	NA	ENSDARG00000010270	fezf1	0	0	0	0	FEZF1	protein_coding
ENSDARG00000010276!ptgs2b	68.1898	-0.262273	0.555319	-0.472294	0.636717	0.997133	ENSDARG00000010276	ptgs2b	53	81	63	70	PTGS2	protein_coding
ENSDARG00000010279!scamp2	724.304	0.619244	0.288273	2.14812	0.0317046	0.449856	ENSDARG00000010279	scamp2	602	441	748	1226	SCAMP2	protein_coding
ENSDARG00000010280!clasp1a	241.442	-0.220135	0.34583	-0.636542	0.524423	0.997133	ENSDARG00000010280	clasp1a	284	197	218	277	CLASP1	protein_coding
ENSDARG00000010281!xpo4	425.44	0.22119	0.299783	0.737833	0.460616	0.997133	ENSDARG00000010281	xpo4	392	327	492	518	XPO4	protein_coding
ENSDARG00000010290!stx12	513.254	0.16713	0.288588	0.579129	0.562502	0.997133	ENSDARG00000010290	stx12	477	407	574	624	STX12	protein_coding
ENSDARG00000010294!fmodb	0	NA	NA	NA	NA	NA	ENSDARG00000010294	fmodb	0	0	0	0	FMOD	protein_coding
ENSDARG00000010296!KCNH6 (2 of 2)	0.31322	-1.58715	4.97269	-0.319173	0.749595	NA	ENSDARG00000010296	KCNH6 (2 of 2)	0	1	0	0	KCNH6	protein_coding
ENSDARG00000010297!RABGAP1	147.595	-0.402008	0.400933	-1.00268	0.316015	0.997133	ENSDARG00000010297	RABGAP1	219	102	154	122	RABGAP1	protein_coding
ENSDARG00000010300!traf3ip1	16.7807	-0.871076	1.00586	-0.866004	0.386488	0.997133	ENSDARG00000010300	traf3ip1	19	20	15	11	TRAF3IP1	protein_coding
ENSDARG00000010301!b4galt6	402.999	0.882509	0.32719	2.69723	0.00699181	0.189413	ENSDARG00000010301	b4galt6	361	181	507	645	B4GALT5	protein_coding
ENSDARG00000010312!cp	2.44971	0.631774	2.52192	0.250513	0.802191	NA	ENSDARG00000010312	cp	2	1	6	1	CP	protein_coding
ENSDARG00000010316!qars	662.173	0.407342	0.274777	1.48244	0.138222	0.852345	ENSDARG00000010316	qars	543	494	745	927	QARS	protein_coding
ENSDARG00000010317!gpr183	693.105	0.175406	0.281982	0.622044	0.533913	0.997133	ENSDARG00000010317	gpr183	673	517	650	999	GPR183	protein_coding
ENSDARG00000010318!srpx	0.31322	-1.58715	4.97269	-0.319173	0.749595	NA	ENSDARG00000010318	srpx	0	1	0	0	SRPX	protein_coding
ENSDARG00000010331!C5HXorf57	55.8143	-1.31236	0.589724	-2.22537	0.0260562	0.398103	ENSDARG00000010331	C5HXorf57	65	78	31	39	CXorf57	protein_coding
ENSDARG00000010332!zgc:56231	1.72113	1.3593	3.1426	0.43254	0.665349	NA	ENSDARG00000010332	zgc:56231	0	2	1	4	KIF20A	protein_coding
ENSDARG00000010347!acer1	0.526769	-0.28661	4.88774	-0.0586387	0.95324	NA	ENSDARG00000010347	acer1	0	1	0	1	ACER1	protein_coding
ENSDARG00000010350!c1ql3a	0.480484	-0.263011	4.88774	-0.0538104	0.957086	NA	ENSDARG00000010350	c1ql3a	1	0	1	0	C1QL3	protein_coding
ENSDARG00000010373!CABZ01053600.1	0.239992	-1.5412	4.96163	-0.310624	0.756086	NA	ENSDARG00000010373	CABZ01053600.1	1	0	0	0	NA	pseudogene
ENSDARG00000010376!SLC5A3 (2 of 2)	0.907582	1.52011	4.09547	0.371169	0.710512	NA	ENSDARG00000010376	SLC5A3 (2 of 2)	1	0	1	2	NA	protein_coding
ENSDARG00000010378!CTRL (2 of 3)	0.31322	-1.58715	4.97269	-0.319173	0.749595	NA	ENSDARG00000010378	CTRL (2 of 3)	0	1	0	0	CTRL	protein_coding
ENSDARG00000010381!rnf2	648.596	-0.153753	0.275827	-0.557423	0.577238	0.997133	ENSDARG00000010381	rnf2	670	578	630	727	RNF2	protein_coding
ENSDARG00000010382!cratb	158.843	-0.00608129	0.389402	-0.015617	0.98754	0.998637	ENSDARG00000010382	cratb	172	122	179	170	CRAT	protein_coding
ENSDARG00000010384!lpar5a	600.557	-0.0200373	0.293259	-0.0683262	0.945526	0.998068	ENSDARG00000010384	lpar5a	711	423	577	743	LPAR5	protein_coding
ENSDARG00000010385!sept4a	4.41183	1.59218	1.94275	0.819548	0.412474	NA	ENSDARG00000010385	sept4a	1	3	9	5	2023-09-04	protein_coding
ENSDARG00000010400!lrrfip2	327.359	-0.203113	0.321026	-0.632701	0.526929	0.997133	ENSDARG00000010400	lrrfip2	319	317	313	357	LRRFIP2	protein_coding
ENSDARG00000010407!ppp4r4	25.9918	-0.488928	0.854018	-0.572503	0.566981	0.997133	ENSDARG00000010407	ppp4r4	29	23	11	43	PPP4R4	protein_coding
ENSDARG00000010408!igsf9b	0.453541	-0.274804	4.98359	-0.0551418	0.956025	NA	ENSDARG00000010408	igsf9b	1	0	0	1	IGSF9	protein_coding
ENSDARG00000010411!epn1	1088.84	-0.278695	0.258108	-1.07976	0.280249	0.993571	ENSDARG00000010411	epn1	1130	1043	991	1183	EPN1	protein_coding
ENSDARG00000010415!SIRT4	68.5435	0.0846238	0.54042	0.156589	0.875569	0.997133	ENSDARG00000010415	SIRT4	51	69	67	87	SIRT4	protein_coding
ENSDARG00000010420!ndrg1b	1.0332	-3.53615	4.22642	-0.836678	0.402774	NA	ENSDARG00000010420	ndrg1b	3	1	0	0	NDRG1	protein_coding
ENSDARG00000010423!npsn	6339.04	1.00481	0.873253	1.15066	0.249873	0.97772	ENSDARG00000010423	npsn	5363	2421	5502	13910	NA	protein_coding
ENSDARG00000010425!scara5	0	NA	NA	NA	NA	NA	ENSDARG00000010425	scara5	0	0	0	0	SCARA5	protein_coding
ENSDARG00000010432!eaf2	246.417	0.114394	0.342962	0.333546	0.738722	0.997133	ENSDARG00000010432	eaf2	224	207	266	299	EAF2	protein_coding
ENSDARG00000010433!ARHGAP44 (1 of 2)	0	NA	NA	NA	NA	NA	ENSDARG00000010433	ARHGAP44 (1 of 2)	0	0	0	0	ARHGAP44	protein_coding
ENSDARG00000010434!clu	1.34642	-4.01002	3.76969	-1.06375	0.287442	NA	ENSDARG00000010434	clu	3	2	0	0	CLU	protein_coding
ENSDARG00000010437!fam46c	406.446	-0.440457	0.320045	-1.37623	0.16875	0.893906	ENSDARG00000010437	fam46c	474	377	441	321	FAM46C	protein_coding
ENSDARG00000010442!rnf11a	166.379	-0.14954	0.388375	-0.385041	0.700207	0.997133	ENSDARG00000010442	rnf11a	183	138	143	210	RNF11	protein_coding
ENSDARG00000010445!trabd	91.4947	0.445996	0.480977	0.927271	0.353786	0.997133	ENSDARG00000010445	trabd	74	67	119	113	TRABD	protein_coding
ENSDARG00000010454!guca1a	3.3029	0.825141	2.15038	0.383718	0.701187	NA	ENSDARG00000010454	guca1a	4	1	4	5	GUCA1A	protein_coding
ENSDARG00000010461!nkx2.1a	0	NA	NA	NA	NA	NA	ENSDARG00000010461	nkx2.1a	0	0	0	0	NKX2-1	protein_coding
ENSDARG00000010462!sp9	0	NA	NA	NA	NA	NA	ENSDARG00000010462	sp9	0	0	0	0	SP9	protein_coding
ENSDARG00000010472!atp1a2a	0.239992	-1.5412	4.96163	-0.310624	0.756086	NA	ENSDARG00000010472	atp1a2a	1	0	0	0	ATP1A2	protein_coding
ENSDARG00000010477!p2rx3a	12.3487	0.447375	1.24487	0.359375	0.719314	0.997133	ENSDARG00000010477	p2rx3a	9	6	31	4	P2RX3	protein_coding
ENSDARG00000010478!hsp90aa1.1	84.8857	1.23962	0.499595	2.48126	0.013092	0.276997	ENSDARG00000010478	hsp90aa1.1	69	29	146	113	HSP90AA1	protein_coding
ENSDARG00000010481!bzw1a	1890.28	0.351257	0.244412	1.43715	0.150675	0.880207	ENSDARG00000010481	bzw1a	1537	1479	2022	2678	BZW1	protein_coding
ENSDARG00000010482!prg4a	19.8746	-0.792854	0.922953	-0.85904	0.390318	0.997133	ENSDARG00000010482	prg4a	26	20	12	21	PRG4	protein_coding
ENSDARG00000010487!sae1	524.406	-0.397491	0.287242	-1.38382	0.166413	0.893479	ENSDARG00000010487	sae1	592	496	419	591	SAE1	protein_coding
ENSDARG00000010511!prc1a	361.116	-1.16438	0.310974	-3.7443	0.000180897	0.0139812	ENSDARG00000010511	prc1a	446	457	210	283	PRC1	protein_coding
ENSDARG00000010514!CXCR5	1.70129	0.218243	2.85679	0.0763947	0.939105	NA	ENSDARG00000010514	CXCR5	2	1	2	2	CXCR5	protein_coding
ENSDARG00000010515!dvl1a	17.8386	-0.562803	0.986039	-0.570772	0.568154	0.997133	ENSDARG00000010515	dvl1a	24	14	24	9	DVL1	protein_coding
ENSDARG00000010516!rpl21	20850.3	-0.0857887	0.251455	-0.34117	0.732976	0.997133	ENSDARG00000010516	rpl21	17825	20996	20920	23250	RPL21;RP11;50D9.1;565J7.3	protein_coding
ENSDARG00000010519!per3	236.959	-0.620197	0.345623	-1.79443	0.0727438	0.655659	ENSDARG00000010519	per3	361	180	245	164	PER3	protein_coding
ENSDARG00000010524!si:ch211-282j22.3	74.0848	-0.00342508	0.52478	-0.00652669	0.994792	0.99936	ENSDARG00000010524	si:ch211-282j22.3	101	43	82	78	EDEM3	protein_coding
ENSDARG00000010531!scamp4	550.902	0.181638	0.289527	0.627363	0.530421	0.997133	ENSDARG00000010531	scamp4	570	387	567	733	SCAMP4	protein_coding
ENSDARG00000010541!zgc:92161	391.356	-0.0112721	0.341886	-0.0329704	0.973698	0.998068	ENSDARG00000010541	zgc:92161	413	296	288	610	NA	protein_coding
[truncated: 30,436 more rows]

## Sheet: SupplementaryTable7B
Supplementary Table 7B Pathway enrichment analysis of upregulated genes in 4-month- old tet2 mut (log2foldchange > 1 and q < 0.05) against the hallmark geneset from MSigDB.
category	Term	Overlap	P.value	Adjusted.P.value	Old.P.value	Old.Adjusted.P.value	Odds.Ratio	Combined.Score	Genes	num_query_genes	num_target_genes
MSigDB_Hallmark_2020	Interferon Gamma Response	9/200	1.60922e-07	2.89659e-06	0	0	12.3927	193.85	IFITM3;STAT1;NAMPT;MX1;CASP1;B2M;IFI44L;PSMB10;PFKP	9	200
MSigDB_Hallmark_2020	mTORC1 Signaling	9/200	1.60922e-07	2.89659e-06	0	0	12.3927	193.85	EGLN3;TFRC;NAMPT;DDIT4;ASNS;HPRT1;CALR;BCAT1;HK2	9	200
MSigDB_Hallmark_2020	Hypoxia	8/200	1.97774e-06	2.37329e-05	0	0	10.8136	142.021	ANXA2;DDIT4;PYGM;ALDOC;TGFBI;HK2;PFKP;HK1	8	200
MSigDB_Hallmark_2020	UV Response Up	6/158	5.40466e-05	0.000397079	0	0	10.002	98.2765	MMP14;TFRC;DGAT1;CHKA;ASNS;GRINA	6	158
MSigDB_Hallmark_2020	Interferon Alpha Response	1997-05-01	5.51498e-05	0.000397079	0	0	13.6379	133.726	IFITM3;MX1;CASP1;B2M;IFI44L	5	97
MSigDB_Hallmark_2020	Glycolysis	6/200	0.000197282	0.00118369	0	0	7.81998	66.7113	PYGB;EGLN3;DDIT4;TGFBI;HK2;PFKP	6	200
MSigDB_Hallmark_2020	Complement	5/200	0.00154933	0.00697198	0	0	6.40084	41.413	MMP14;DOCK9;MMP15;CASP1;F5	5	200
MSigDB_Hallmark_2020	Allograft Rejection	5/200	0.00154933	0.00697198	0	0	6.40084	41.413	IKBKB;STAT1;BCAT1;B2M;PSMB10	5	200
MSigDB_Hallmark_2020	Coagulation	4/138	0.00273255	0.0109302	0	0	7.38134	43.5685	MMP14;S100A1;MMP15;GNG12	4	138
MSigDB_Hallmark_2020	Androgen Response	3/100	0.00862417	0.027836	0	0	7.56739	35.9692	ADAMTS1;LIFR;B2M	3	100
MSigDB_Hallmark_2020	IL-2/STAT5 Signaling	4/199	0.00988182	0.027836	0	0	5.05667	23.3469	IFITM3;ADAM19;S100A1;HK2	4	199
MSigDB_Hallmark_2020	Xenobiotic Metabolism	4/200	0.0100519	0.027836	0	0	5.03061	23.1408	ARG2;HPRT1;BCAT1;PSMB10	4	200
MSigDB_Hallmark_2020	p53 Pathway	4/200	0.0100519	0.027836	0	0	5.03061	23.1408	LDHB;DDIT4;CASP1;S100A10	4	200
MSigDB_Hallmark_2020	Unfolded Protein Response	3/113	0.0120117	0.0308871	0	0	6.66869	29.4881	DDIT4;ASNS;CALR	3	113
MSigDB_Hallmark_2020	Cholesterol Homeostasis	1974-02-01	0.0387429	0.0929829	0	0	6.72222	21.8527	CHKA;ALDOC	2	74
MSigDB_Hallmark_2020	Myc Targets V1	3/200	0.0520826	0.0986829	0	0	3.70728	10.9547	SF3B3;HPRT1;COX5A	3	200
MSigDB_Hallmark_2020	Oxidative Phosphorylation	3/200	0.0520826	0.0986829	0	0	3.70728	10.9547	LDHB;NDUFA4;COX5A	3	200
MSigDB_Hallmark_2020	heme Metabolism	3/200	0.0520826	0.0986829	0	0	3.70728	10.9547	TFRC;ASNS;ERMAP	3	200
MSigDB_Hallmark_2020	KRAS Signaling Dn	3/200	0.0520826	0.0986829	0	0	3.70728	10.9547	MX1;COPZ2;IFI44L	3	200
MSigDB_Hallmark_2020	Apoptosis	2/161	0.14688	0.264384	0	0	3.03068	5.81327	IFITM3;CASP1	2	161
MSigDB_Hallmark_2020	Reactive Oxygen Species Pathway	1949-01-01	0.186559	0.295524	0	0	4.98695	8.37314	PFKP	1	49
MSigDB_Hallmark_2020	Adipogenesis	2/200	0.205225	0.295524	0	0	2.42892	3.84656	DGAT1;LIFR	2	200
MSigDB_Hallmark_2020	Estrogen Response Late	2/200	0.205225	0.295524	0	0	2.42892	3.84656	MYOF;HPRT1	2	200
MSigDB_Hallmark_2020	Epithelial Mesenchymal Transition	2/200	0.205225	0.295524	0	0	2.42892	3.84656	MMP14;TGFBI	2	200
MSigDB_Hallmark_2020	Inflammatory Response	2/200	0.205225	0.295524	0	0	2.42892	3.84656	MMP14;NAMPT	2	200
MSigDB_Hallmark_2020	Myc Targets V2	1958-01-01	0.216874	0.300287	0	0	4.19763	6.41582	HK2	1	58
MSigDB_Hallmark_2020	IL-6/JAK/STAT3 Signaling	1987-01-01	0.307163	0.40955	0	0	2.77809	3.2792	STAT1	1	87
MSigDB_Hallmark_2020	PI3K/AKT/mTOR Signaling	1/105	0.357946	0.460217	0	0	2.29518	2.35801	CALR	1	105
MSigDB_Hallmark_2020	UV Response Dn	1/144	0.4557	0.563246	0	0	1.66594	1.30929	ANXA2	1	144
MSigDB_Hallmark_2020	DNA Repair	1/150	0.469372	0.563246	0	0	1.59837	1.20894	HPRT1	1	150
MSigDB_Hallmark_2020	Fatty Acid Metabolism	1/158	0.487075	0.565635	0	0	1.51631	1.09074	S100A10	1	158
MSigDB_Hallmark_2020	TNF-alpha Signaling via NF-kB	1/200	0.570869	0.570869	0	0	1.19374	0.669206	NAMPT	1	200
MSigDB_Hallmark_2020	Estrogen Response Early	1/200	0.570869	0.570869	0	0	1.19374	0.669206	MYOF	1	200
MSigDB_Hallmark_2020	Myogenesis	1/200	0.570869	0.570869	0	0	1.19374	0.669206	PYGM	1	200
MSigDB_Hallmark_2020	Apical Junction	1/200	0.570869	0.570869	0	0	1.19374	0.669206	TGFBI	1	200
MSigDB_Hallmark_2020	E2F Targets	1/200	0.570869	0.570869	0	0	1.19374	0.669206	TFRC	1	200

## Sheet: SupplementaryTable7C
Supplementary Table 7C. Pathway enrichment analysis of downregulated genes in 4-month-old tet2 mut (log2foldchange < -1 and q < 0.05) against the hallmark geneset from MSigDB
category	Term	Overlap	P.value	Adjusted.P.value	Old.P.value	Old.Adjusted.P.value	Odds.Ratio	Combined.Score	Genes	num_query_genes	num_target_genes
MSigDB_Hallmark_2020	Mitotic Spindle	11/199	7.91095e-09	1.33363e-07	0	0	12.2667	228.835	TPX2;SUN2;CENPE;MARCKS;ESPL1;INCENP;PRC1;KIF23;SMC4;BUB1;SPTBN1	11	199
MSigDB_Hallmark_2020	G2-M Checkpoint	11/200	8.3352e-09	1.33363e-07	0	0	12.2012	226.976	HSPA8;TPX2;CENPE;MARCKS;ESPL1;INCENP;PRC1;KIF23;HMMR;SMC4;BUB1	11	200
MSigDB_Hallmark_2020	E2F Targets	8/200	1.05766e-05	0.000112817	0	0	8.46349	96.9651	CENPE;NUP107;CDCA3;ESPL1;NCAPD2;HMMR;SMC4;CIT	8	200
MSigDB_Hallmark_2020	heme Metabolism	6/200	0.000656914	0.00525531	0	0	6.15464	45.1009	C3;HBZ;PIGQ;CPOX;HBB;SLC4A1	6	200
MSigDB_Hallmark_2020	IL-2/STAT5 Signaling	5/199	0.00401005	0.0256643	0	0	5.07758	28.0229	CD79B;ITIH5;CCND2;S100A1;SWAP70	5	199
MSigDB_Hallmark_2020	Spermatogenesis	4/135	0.00561034	0.0299218	0	0	5.97506	30.9696	HBZ;GFI1;HSPA4L;BUB1	4	135
MSigDB_Hallmark_2020	Estrogen Response Late	4/200	0.0212084	0.0848334	0	0	3.9804	15.3379	MYB;HSPA4L;AGR2;KIF20A	4	200
MSigDB_Hallmark_2020	p53 Pathway	4/200	0.0212084	0.0848334	0	0	3.9804	15.3379	CCND2;HSPA4L;SLC3A2;S100A10	4	200
MSigDB_Hallmark_2020	Fatty Acid Metabolism	3/158	0.0505966	0.179899	0	0	3.74573	11.1768	CPOX;REEP6;S100A10	3	158
MSigDB_Hallmark_2020	TNF-alpha Signaling via NF-kB	3/200	0.0883124	0.201857	0	0	2.94088	7.13714	MARCKS;IRS2;KLF2	3	200
MSigDB_Hallmark_2020	Adipogenesis	3/200	0.0883124	0.201857	0	0	2.94088	7.13714	C3;ITIH5;REEP6	3	200
MSigDB_Hallmark_2020	Estrogen Response Early	3/200	0.0883124	0.201857	0	0	2.94088	7.13714	DLC1;MYB;NAV2	3	200
MSigDB_Hallmark_2020	Glycolysis	3/200	0.0883124	0.201857	0	0	2.94088	7.13714	IRS2;KIF20A;HMMR	3	200
MSigDB_Hallmark_2020	KRAS Signaling Up	3/200	0.0883124	0.201857	0	0	2.94088	7.13714	TPH1;CCND2;CD37	3	200
MSigDB_Hallmark_2020	Notch Signaling	1932-01-01	0.155131	0.310993	0	0	6.16129	11.4815	DTX4	1	32
MSigDB_Hallmark_2020	Coagulation	2/138	0.163764	0.310993	0	0	2.8211	5.1043	C3;S100A1	2	138
MSigDB_Hallmark_2020	Angiogenesis	1936-01-01	0.172763	0.310993	0	0	5.45604	9.57992	CCND2	1	36
MSigDB_Hallmark_2020	UV Response Dn	2/144	0.174934	0.310993	0	0	2.70108	4.70892	DLC1;KALRN	2	144
MSigDB_Hallmark_2020	Wnt-beta Catenin Signaling	1942-01-01	0.19853	0.334366	0	0	4.65619	7.5282	CCND2	1	42
MSigDB_Hallmark_2020	TGF-beta Signaling	1954-01-01	0.247703	0.377006	0	0	3.59978	5.02358	SPTBN1	1	54
MSigDB_Hallmark_2020	Myogenesis	2/200	0.282755	0.377006	0	0	1.93165	2.44001	ACTN2;NAV2	2	200
MSigDB_Hallmark_2020	Apical Junction	2/200	0.282755	0.377006	0	0	1.93165	2.44001	CLDN15;ACTN2	2	200
MSigDB_Hallmark_2020	Complement	2/200	0.282755	0.377006	0	0	1.93165	2.44001	C3;ACTN2	2	200
MSigDB_Hallmark_2020	Myc Targets V1	2/200	0.282755	0.377006	0	0	1.93165	2.44001	SF3B3;PABPC1	2	200
MSigDB_Hallmark_2020	Protein Secretion	1996-01-01	0.397419	0.508697	0	0	2.00405	1.84926	BNIP3	1	96
MSigDB_Hallmark_2020	Pperoxisome	1/104	0.422389	0.519864	0	0	1.84765	1.59235	PABPC1	1	104
MSigDB_Hallmark_2020	Unfolded Protein Response	1/113	0.449257	0.532453	0	0	1.6984	1.35899	ERN1	1	113
MSigDB_Hallmark_2020	Apoptosis	1/161	0.572966	0.652868	0	0	1.186	0.660516	CCND2	1	161
MSigDB_Hallmark_2020	Hypoxia	1/200	0.652868	0.652868	0	0	0.951681	0.405778	IRS2	1	200
MSigDB_Hallmark_2020	mTORC1 Signaling	1/200	0.652868	0.652868	0	0	0.951681	0.405778	BUB1	1	200
MSigDB_Hallmark_2020	Epithelial Mesenchymal Transition	1/200	0.652868	0.652868	0	0	0.951681	0.405778	MATN2	1	200
MSigDB_Hallmark_2020	Allograft Rejection	1/200	0.652868	0.652868	0	0	0.951681	0.405778	CCND2	1	200
